# Supplementary material for: Transcriptome Profiling Analysis Reveals That Flavonoid and Ascorbate-Glutathione Cycle Are Important during Anther Development in Upland Cotton
Source: PLoS One. 2012 Nov 14;7(11):e49244. doi: 10.1371/journal.pone.0049244 (PMC3498337; doi:10.1371/journal.pone.0049244)
Supplement: Table S1 — The ESTs name collected from another cDNA library and reference unigenes assembled from the two cDNA libraries. (XLS) [file pone.0049244.s001.xls]

## Sheet: Sheet1
		Supplemental table S2. The ESTs name collected from another cDNA library and reference UniGenes assembled from the two cDNA libraries. File 1. ESTs name. File 2. Reference Unigenes.

## Sheet: File 1
ESTs Name
1102_A03.ab1
1102_A04.ab1
1102_A07.ab1
1102_A09.ab1
1102_A10.ab1
1102_A11.ab1
1102_A12.ab1
1102_B07.ab1
1102_B08.ab1
1102_C08.ab1
1102_C12.ab1
1102_D01.ab1
1102_D02.ab1
1102_D03.ab1
1102_D06.ab1
1102_D07.ab1
1102_D10.ab1
1102_D11.ab1
1102_D12.ab1
1102_E03.ab1
1102_E04.ab1
1102_E07.ab1
1102_E08.ab1
1102_E11.ab1
1102_E12.ab1
1102_F01.ab1
1102_F02.ab1
1102_F04.ab1
1102_F05.ab1
1102_F08.ab1
1102_F09.ab1
1102_F10.ab1
1102_F11.ab1
1102_F12.ab1
1102_G01.ab1
1102_G02.ab1
1102_G04.ab1
1102_G05.ab1
1102_G06.ab1
1102_G08.ab1
1102_G09.ab1
1102_G10.ab1
1102_G11.ab1
1102_G12.ab1
1102_H01.ab1
1102_H05.ab1
1102_H07.ab1
1102_H11.ab1
1102_H12.ab1
3-A01.ab1
3-A02.ab1
3-A03.ab1
3-A06.ab1
3-A08.ab1
3-A09.ab1
3-A12.ab1
3-B11.ab1
3-B12.ab1
3-C07.ab1
3-C11.ab1
3-D07.ab1
3-E01.ab1
3-E02.ab1
3-E05.ab1
3-E07.ab1
3-F11.ab1
3-G08.ab1
3-G10.ab1
3-G12.ab1
3-H11.ab1
63.ab1
64.ab1
72.ab1
74.ab1
79.ab1
80.ab1
88.ab1
89.ab1
96.ab1
A08.ab1
A11.ab1
A12.ab1
B11.ab1
C01.ab1
C04.ab1
C12.ab1
D04.ab1
d1_A02.ab1
d1_A09.ab1
d1_A11.ab1
d1_B01.ab1
d1_B02.ab1
d1_B03.ab1
d1_B04.ab1
d1_B07.ab1
d1_B11.ab1
d1_C01.ab1
d1_C02.ab1
D11.ab1
d2_A03.ab1
d2_A11.ab1
d2_B02.ab1
d2_B04.ab1
d2_C01.ab1
d2_C05.ab1
d2_C08.ab1
d2_C09.ab1
d2_C11.ab1
d2_D07.ab1
d2_D09.ab1
d3_A02.ab1
d3_A03.ab1
d3_A04.ab1
d3_A05.ab1
d3_A11.ab1
d3_B01.ab1
d3_B02.ab1
d3_B03.ab1
d3_B04.ab1
d3_B05.ab1
d3_B06.ab1
d3_B10.ab1
d3_B12.ab1
d3_C01.ab1
d3_C03.ab1
d3_C04.ab1
d3_C05.ab1
d3_C06.ab1
d3_C08.ab1
d3_C09.ab1
d3_C11.ab1
d3_D02.ab1
d3_D03.ab1
d3_D04.ab1
d3_D05.ab1
d3_D06.ab1
d3_D07.ab1
d3_D09.ab1
d3_E02.ab1
d3_E03.ab1
d3_F01.ab1
d3_G02.ab1
d3_G03.ab1
d3_H01.ab1
d3_H02.ab1
d3_H07.ab1
d3_H09.ab1
d3_H12.ab1
E01.ab1
E11.ab1
E12.ab1
F01.ab1
F02.ab1
F03.ab1
F04.ab1
F05.ab1
F10.ab1
F11.ab1
G02.ab1
G03.ab1
G04.ab1
G06.ab1
G11.ab1
h_A06.ab1
h_A07.ab1
h_A08.ab1
h_B11.ab1
h_B12.ab1
h_C02.ab1
h_C08.ab1
h_C09.ab1
h_D01.ab1
h_D09.ab1
h_E08.ab1
h_E12.ab1
h_F11.ab1
h_F12.ab1
h_G02.ab1
h_G04.ab1
h_G06.ab1
h_G08.ab1
h_G09.ab1
h_G10.ab1
h_G12.ab1
h_H01.ab1
h_H02.ab1
h_H03.ab1
h_H04.ab1
h_H07.ab1
h_H11.ab1
h_H12.ab1
H01.ab1
H02.ab1
H04.ab1
H07.ab1
H08.ab1
H09.ab1
h1_A10.ab1
h1_A12.ab1
h1_B09.ab1
h1_C03.ab1
h1_C05.ab1
h1_C08.ab1
h1_C12.ab1
h1_D01.ab1
h1_D08.ab1
h1_D09.ab1
h1_D11.ab1
h1_E01.ab1
h1_E02.ab1
h1_E03.ab1
h1_E05.ab1
h1_E06.ab1
h1_E10.ab1
h1_E11.ab1
h1_E12.ab1
h1_F01.ab1
h1_F04.ab1
h1_F08.ab1
h1_F10.ab1
h1_F11.ab1
h1_F12.ab1
h1_G01.ab1
h1_G02.ab1
h1_G04.ab1
h1_G07.ab1
h1_G09.ab1
h1_H01.ab1
h1_H02.ab1
h1_H03.ab1
h1_H04.ab1
h1_H06.ab1
h1_H09.ab1
h1_H10.ab1
H10.ab1
H11.ab1
h2_A02.ab1
h2_A04.ab1
h2_A05.ab1
h2_A06.ab1
h2_A08.ab1
h2_A09.ab1
h2_A10.ab1
h2_A12.ab1
h2_B02.ab1
h2_B03.ab1
h2_B07.ab1
h2_B08.ab1
h2_B09.ab1
h2_C01.ab1
h2_C07.ab1
h2_C08.ab1
h2_C10.ab1
h2_C11.ab1
h2_D02.ab1
h2_D03.ab1
h2_D04.ab1
h2_D05.ab1
h2_D06.ab1
h2_D07.ab1
h2_D09.ab1
h2_D10.ab1
h2_D11.ab1
h2_E01.ab1
h2_E02.ab1
h2_E03.ab1
h2_E04.ab1
h2_E06.ab1
h2_E07.ab1
h2_E09.ab1
h2_E12.ab1
h2_F12.ab1
h2_G03.ab1
h2_G04.ab1
h2_G05.ab1
h2_G06.ab1
h2_G07.ab1
h2_G08.ab1
h2_G09.ab1
h2_G10.ab1
h2_H08.ab1
h2_H09.ab1
h2_H12.ab1
m_A01.ab1
m_A04.ab1
m_A08.ab1
m_B11.ab1
m_B12.ab1
m_C10.ab1
m_C11.ab1
m_D02.ab1
m_F01.ab1
m_F02.ab1
m_F03.ab1
m_F05.ab1
m_F07.ab1
m_F08.ab1
m_F09.ab1
m_H01.ab1
m_H02.ab1
m_H04.ab1
m_H05.ab1
m_H06.ab1
p1_A01.ab1
p1_A07.ab1
p1_A08.ab1
p1_A10.ab1
p1_A11.ab1
p1_A12.ab1
p1_B02.ab1
p1_B03.ab1
p1_B04.ab1
p1_B05.ab1
p1_B07.ab1
p1_B08.ab1
p1_B09.ab1
p1_B10.ab1
p1_C07.ab1
p1_C09.ab1
p1_C11.ab1
p1_C12.ab1
p1_D03.ab1
p1_D04.ab1
p1_D07.ab1
p1_D09.ab1
p1_D11.ab1
p1_D12.ab1
p1_E01.ab1
p1_E02.ab1
p1_E03.ab1
p1_E05.ab1
p1_E07.ab1
p1_E09.ab1
p1_E11.ab1
p1_F01.ab1
p1_F02.ab1
p1_F04.ab1
p1_F05.ab1
p1_F07.ab1
p1_F08.ab1
p1_F09.ab1
p1_F11.ab1
p1_F12.ab1
p1_G01.ab1
p1_G02.ab1
p1_G03.ab1
p1_G04.ab1
p1_G05.ab1
p1_G06.ab1
p1_G07.ab1
p1_G09.ab1
p1_G11.ab1
p1_G12.ab1
p1_H01.ab1
p1_H02.ab1
p1_H04.ab1
p1_H06.ab1
p1_H07.ab1
p1_H08.ab1
p1_H09.ab1
p2_A06.ab1
p2_A08.ab1
p2_A09.ab1
p2_A10.ab1
p2_A12.ab1
p2_B07.ab1
p2_B08.ab1
p2_B09.ab1
p2_B11.ab1
p2_C02.ab1
p2_C04.ab1
p2_C05.ab1
p2_C08.ab1
p2_C11.ab1
p2_C12.ab1
p2_D01.ab1
p2_D02.ab1
p2_D09.ab1
p2_E01.ab1
p2_E09.ab1
p2_E11.ab1
p2_F04.ab1
p2_F09.ab1
p2_F10.ab1
p2_F12.ab1
p2_G02.ab1
p2_G03.ab1
p2_G04.ab1
p2_H01.ab1
p2_H02.ab1
p2_H04.ab1
p2_H05.ab1
p2_H06.ab1
p2_H07.ab1
p2_H08.ab1
p2_H09.ab1
p2_H11.ab1
p2_H12.ab1
ps_01_A01.ab1
ps_01_A04.ab1
ps_01_A05.ab1
ps_01_A06.ab1
ps_01_A07.ab1
ps_01_A08.ab1
ps_01_A09.ab1
ps_01_A10.ab1
ps_01_A11.ab1
ps_01_B01.ab1
ps_01_B02.ab1
ps_01_B03.ab1
ps_01_B05.ab1
ps_01_B06.ab1
ps_01_B07.ab1
ps_01_B08.ab1
ps_01_B09.ab1
ps_01_B12.ab1
ps_01_C01.ab1
ps_01_C02.ab1
ps_01_C04.ab1
ps_01_C06.ab1
ps_01_C07.ab1
ps_01_C08.ab1
ps_01_C09.ab1
ps_01_C11.ab1
ps_01_D03.ab1
ps_01_D07.ab1
ps_01_D08.ab1
ps_01_D11.ab1
ps_01_D12.ab1
ps_01_E02.ab1
ps_01_E04.ab1
ps_01_E06.ab1
ps_01_E07.ab1
ps_01_E08.ab1
ps_01_E09.ab1
ps_01_F01.ab1
ps_01_F02.ab1
ps_01_F03.ab1
ps_01_F06.ab1
ps_01_F08.ab1
ps_01_F10.ab1
ps_01_G01.ab1
ps_01_G03.ab1
ps_01_G04.ab1
ps_01_G07.ab1
ps_01_G08.ab1
ps_01_G09.ab1
ps_01_G10.ab1
ps_01_H02.ab1
ps_01_H03.ab1
ps_01_H05.ab1
ps_01_H07.ab1
ps_01_H08.ab1
ps_01_H09.ab1
ps_01_H10.ab1
ps_01_H12.ab1
ps_02_A01.ab1
ps_02_A02.ab1
ps_02_A03.ab1
ps_02_A04.ab1
ps_02_A05.ab1
ps_02_A07.ab1
ps_02_A10.ab1
ps_02_A11.ab1
ps_02_B02.ab1
ps_02_B03.ab1
ps_02_B04.ab1
ps_02_B05.ab1
ps_02_B06.ab1
ps_02_B08.ab1
ps_02_B09.ab1
ps_02_B10.ab1
ps_02_B11.ab1
ps_02_C01.ab1
ps_02_C05.ab1
ps_02_C06.ab1
ps_02_C08.ab1
ps_02_C09.ab1
ps_02_C11.ab1
ps_02_D03.ab1
ps_02_D04.ab1
ps_02_D05.ab1
ps_02_D06.ab1
ps_02_D07.ab1
ps_02_D08.ab1
ps_02_D10.ab1
ps_02_D11.ab1
ps_02_D12.ab1
ps_02_E01.ab1
ps_02_E03.ab1
ps_02_E04.ab1
ps_02_E05.ab1
ps_02_E06.ab1
ps_02_E07.ab1
ps_02_E09.ab1
ps_02_E10.ab1
ps_02_E11.ab1
ps_02_F03.ab1
ps_02_F04.ab1
ps_02_F06.ab1
ps_02_G01.ab1
ps_02_G03.ab1
ps_02_G04.ab1
ps_02_G07.ab1
ps_02_G09.ab1
ps_02_G11.ab1
ps_02_G12.ab1
ps_02_H01.ab1
ps_02_H02.ab1
ps_02_H04.ab1
ps_02_H08.ab1
ps_02_H09.ab1
ps_02_H10.ab1
ps_02_H11.ab1
rayctn0_0001_A03.ab1
rayctn0_0001_A04.ab1
rayctn0_0001_A05.ab1
rayctn0_0001_A06.ab1
rayctn0_0001_A07.ab1
rayctn0_0001_A08.ab1
rayctn0_0001_A09.ab1
rayctn0_0001_A10.ab1
rayctn0_0001_A11.ab1
rayctn0_0001_B01.ab1
rayctn0_0001_B02.ab1
rayctn0_0001_B03.ab1
rayctn0_0001_B04.ab1
rayctn0_0001_B05.ab1
rayctn0_0001_B06.ab1
rayctn0_0001_B07.ab1
rayctn0_0001_B09.ab1
rayctn0_0001_B10.ab1
rayctn0_0001_B12.ab1
rayctn0_0001_C02.ab1
rayctn0_0001_C04.ab1
rayctn0_0001_C05.ab1
rayctn0_0001_C06.ab1
rayctn0_0001_C08.ab1
rayctn0_0001_C09.ab1
rayctn0_0001_C10.ab1
rayctn0_0001_C11.ab1
rayctn0_0001_C12.ab1
rayctn0_0001_D01.ab1
rayctn0_0001_D02.ab1
rayctn0_0001_D05.ab1
rayctn0_0001_D06.ab1
rayctn0_0001_D10.ab1
rayctn0_0001_D11.ab1
rayctn0_0001_E01.ab1
rayctn0_0001_E02.ab1
rayctn0_0001_E03.ab1
rayctn0_0001_E04.ab1
rayctn0_0001_E05.ab1
rayctn0_0001_E06.ab1
rayctn0_0001_E07.ab1
rayctn0_0001_E08.ab1
rayctn0_0001_E12.ab1
rayctn0_0001_F01.ab1
rayctn0_0001_F02.ab1
rayctn0_0001_F04.ab1
rayctn0_0001_F07.ab1
rayctn0_0001_F09.ab1
rayctn0_0001_F12.ab1
rayctn0_0001_G02.ab1
rayctn0_0001_G03.ab1
rayctn0_0001_G05.ab1
rayctn0_0001_G06.ab1
rayctn0_0001_G07.ab1
rayctn0_0001_G09.ab1
rayctn0_0001_G11.ab1
rayctn0_0001_H01.ab1
rayctn0_0001_H04.ab1
rayctn0_0001_H05.ab1
rayctn0_0001_H07.ab1
rayctn0_0001_H09.ab1
rayctn0_0001_H10.ab1
rayctn0_0002_A02.ab1
rayctn0_0002_A03.ab1
rayctn0_0002_A04.ab1
rayctn0_0002_A06.ab1
rayctn0_0002_A09.ab1
rayctn0_0002_A12.ab1
rayctn0_0002_B01.ab1
rayctn0_0002_B03.ab1
rayctn0_0002_B06.ab1
rayctn0_0002_B07.ab1
rayctn0_0002_B08.ab1
rayctn0_0002_B09.ab1
rayctn0_0002_B11.ab1
rayctn0_0002_C04.ab1
rayctn0_0002_C09.ab1
rayctn0_0002_D01.ab1
rayctn0_0002_D03.ab1
rayctn0_0002_D04.ab1
rayctn0_0002_D06.ab1
rayctn0_0002_E01.ab1
rayctn0_0002_E04.ab1
rayctn0_0002_E05.ab1
rayctn0_0002_E07.ab1
rayctn0_0002_E10.ab1
rayctn0_0002_E11.ab1
rayctn0_0002_F02.ab1
rayctn0_0002_F05.ab1
rayctn0_0002_F07.ab1
rayctn0_0002_F08.ab1
rayctn0_0002_F10.ab1
rayctn0_0002_F12.ab1
rayctn0_0002_G01.ab1
rayctn0_0002_G02.ab1
rayctn0_0002_G03.ab1
rayctn0_0002_G06.ab1
rayctn0_0002_G08.ab1
rayctn0_0002_G09.ab1
rayctn0_0002_G11.ab1
rayctn0_0002_H03.ab1
rayctn0_0002_H05.ab1
rayctn0_0002_H06.ab1
rayctn0_0002_H08.ab1
rayctn0_0002_H09.ab1
rayctn0_0002_H10.ab1
rayctn0_0002_H11.ab1
rayctn0_0002_H12.ab1
rayctn0_0003_A03.ab1
rayctn0_0003_A04.ab1
rayctn0_0003_A05.ab1
rayctn0_0003_A06.ab1
rayctn0_0003_A07.ab1
rayctn0_0003_A08.ab1
rayctn0_0003_A09.ab1
rayctn0_0003_A10.ab1
rayctn0_0003_A11.ab1
rayctn0_0003_B02.ab1
rayctn0_0003_B03.ab1
rayctn0_0003_B04.ab1
rayctn0_0003_B06.ab1
rayctn0_0003_B07.ab1
rayctn0_0003_B09.ab1
rayctn0_0003_B10.ab1
rayctn0_0003_B11.ab1
rayctn0_0003_B12.ab1
rayctn0_0003_C01.ab1
rayctn0_0003_C02.ab1
rayctn0_0003_C03.ab1
rayctn0_0003_C05.ab1
rayctn0_0003_C09.ab1
rayctn0_0003_C10.ab1
rayctn0_0003_C11.ab1
rayctn0_0003_D01.ab1
rayctn0_0003_D02.ab1
rayctn0_0003_D03.ab1
rayctn0_0003_D04.ab1
rayctn0_0003_D05.ab1
rayctn0_0003_D06.ab1
rayctn0_0003_D08.ab1
rayctn0_0003_D09.ab1
rayctn0_0003_D11.ab1
rayctn0_0003_D12.ab1
rayctn0_0003_E02.ab1
rayctn0_0003_E03.ab1
rayctn0_0003_E05.ab1
rayctn0_0003_E06.ab1
rayctn0_0003_E07.ab1
rayctn0_0003_E09.ab1
rayctn0_0003_F01.ab1
rayctn0_0003_F02.ab1
rayctn0_0003_F03.ab1
rayctn0_0003_F04.ab1
rayctn0_0003_F05.ab1
rayctn0_0003_F06.ab1
rayctn0_0003_F07.ab1
rayctn0_0003_F08.ab1
rayctn0_0003_F09.ab1
rayctn0_0003_G01.ab1
rayctn0_0003_G05.ab1
rayctn0_0003_G06.ab1
rayctn0_0003_G07.ab1
rayctn0_0003_G09.ab1
rayctn0_0003_G12.ab1
rayctn0_0003_H02.ab1
rayctn0_0003_H03.ab1
rayctn0_0003_H04.ab1
rayctn0_0003_H05.ab1
rayctn0_0003_H06.ab1
rayctn0_0003_H07.ab1
rayctn0_0003_H08.ab1
rayctn0_0003_H12.ab1
rayctn0_0004_A02.ab1
rayctn0_0004_A06.ab1
rayctn0_0004_A07.ab1
rayctn0_0004_A09.ab1
rayctn0_0004_A10.ab1
rayctn0_0004_A11.ab1
rayctn0_0004_A12.ab1
rayctn0_0004_B01.ab1
rayctn0_0004_B05.ab1
rayctn0_0004_B06.ab1
rayctn0_0004_B07.ab1
rayctn0_0004_B09.ab1
rayctn0_0004_B12.ab1
rayctn0_0004_C01.ab1
rayctn0_0004_C05.ab1
rayctn0_0004_C06.ab1
rayctn0_0004_C09.ab1
rayctn0_0004_C10.ab1
rayctn0_0004_C11.ab1
rayctn0_0004_D01.ab1
rayctn0_0004_D02.ab1
rayctn0_0004_D10.ab1
rayctn0_0004_D11.ab1
rayctn0_0004_E02.ab1
rayctn0_0004_E03.ab1
rayctn0_0004_E04.ab1
rayctn0_0004_E06.ab1
rayctn0_0004_E07.ab1
rayctn0_0004_E09.ab1
rayctn0_0004_E11.ab1
rayctn0_0004_F03.ab1
rayctn0_0004_F05.ab1
rayctn0_0004_F07.ab1
rayctn0_0004_F09.ab1
rayctn0_0004_F10.ab1
rayctn0_0004_F11.ab1
rayctn0_0004_G01.ab1
rayctn0_0004_G02.ab1
rayctn0_0004_G04.ab1
rayctn0_0004_G05.ab1
rayctn0_0004_G06.ab1
rayctn0_0004_G10.ab1
rayctn0_0004_G11.ab1
rayctn0_0004_G12.ab1
rayctn0_0004_H01.ab1
rayctn0_0004_H02.ab1
rayctn0_0004_H03.ab1
rayctn0_0004_H04.ab1
rayctn0_0004_H05.ab1
rayctn0_0004_H08.ab1
rayctn0_0004_H09.ab1
rayctn0_0004_H10.ab1
rayctn0_0004_H12.ab1
rayctn0_0005_A02.ab1
rayctn0_0005_A04.ab1
rayctn0_0005_A05.ab1
rayctn0_0005_A06.ab1
rayctn0_0005_A07.ab1
rayctn0_0005_A08.ab1
rayctn0_0005_A09.ab1
rayctn0_0005_A10.ab1
rayctn0_0005_A11.ab1
rayctn0_0005_A12.ab1
rayctn0_0005_B01.ab1
rayctn0_0005_B02.ab1
rayctn0_0005_B03.ab1
rayctn0_0005_B04.ab1
rayctn0_0005_B05.ab1
rayctn0_0005_B06.ab1
rayctn0_0005_B07.ab1
rayctn0_0005_B08.ab1
rayctn0_0005_B10.ab1
rayctn0_0005_B12.ab1
rayctn0_0005_C01.ab1
rayctn0_0005_C02.ab1
rayctn0_0005_C03.ab1
rayctn0_0005_C04.ab1
rayctn0_0005_C05.ab1
rayctn0_0005_C06.ab1
rayctn0_0005_C07.ab1
rayctn0_0005_C08.ab1
rayctn0_0005_C10.ab1
rayctn0_0005_C11.ab1
rayctn0_0005_D01.ab1
rayctn0_0005_D02.ab1
rayctn0_0005_D03.ab1
rayctn0_0005_D04.ab1
rayctn0_0005_D05.ab1
rayctn0_0005_D06.ab1
rayctn0_0005_D08.ab1
rayctn0_0005_D10.ab1
rayctn0_0005_D11.ab1
rayctn0_0005_D12.ab1
rayctn0_0005_E01.ab1
rayctn0_0005_E02.ab1
rayctn0_0005_E03.ab1
rayctn0_0005_E04.ab1
rayctn0_0005_E05.ab1
rayctn0_0005_E06.ab1
rayctn0_0005_E09.ab1
rayctn0_0005_E12.ab1
rayctn0_0005_F01.ab1
rayctn0_0005_F02.ab1
rayctn0_0005_F05.ab1
rayctn0_0005_F06.ab1
rayctn0_0005_F07.ab1
rayctn0_0005_F09.ab1
rayctn0_0005_F10.ab1
rayctn0_0005_F11.ab1
rayctn0_0005_F12.ab1
rayctn0_0005_G01.ab1
rayctn0_0005_G04.ab1
rayctn0_0005_G05.ab1
rayctn0_0005_G06.ab1
rayctn0_0005_G07.ab1
rayctn0_0005_G10.ab1
rayctn0_0005_G11.ab1
rayctn0_0005_G12.ab1
rayctn0_0005_H01.ab1
rayctn0_0005_H05.ab1
rayctn0_0005_H06.ab1
rayctn0_0005_H07.ab1
rayctn0_0005_H08.ab1
rayctn0_0005_H09.ab1
rayctn0_0005_H10.ab1
rayctn0_0005_H12.ab1
rayctn0_0006_A01.ab1
rayctn0_0006_A02.ab1
rayctn0_0006_A04.ab1
rayctn0_0006_A05.ab1
rayctn0_0006_A06.ab1
rayctn0_0006_A07.ab1
rayctn0_0006_A08.ab1
rayctn0_0006_B01.ab1
rayctn0_0006_B02.ab1
rayctn0_0006_B04.ab1
rayctn0_0006_B05.ab1
rayctn0_0006_B08.ab1
rayctn0_0006_B11.ab1
rayctn0_0006_B12.ab1
rayctn0_0006_C02.ab1
rayctn0_0006_C03.ab1
rayctn0_0006_C04.ab1
rayctn0_0006_C05.ab1
rayctn0_0006_C06.ab1
rayctn0_0006_C08.ab1
rayctn0_0006_C09.ab1
rayctn0_0006_C10.ab1
rayctn0_0006_C12.ab1
rayctn0_0006_D01.ab1
rayctn0_0006_D03.ab1
rayctn0_0006_D04.ab1
rayctn0_0006_D05.ab1
rayctn0_0006_D06.ab1
rayctn0_0006_D08.ab1
rayctn0_0006_D09.ab1
rayctn0_0006_D10.ab1
rayctn0_0006_D11.ab1
rayctn0_0006_E01.ab1
rayctn0_0006_E02.ab1
rayctn0_0006_E03.ab1
rayctn0_0006_E04.ab1
rayctn0_0006_E05.ab1
rayctn0_0006_E06.ab1
rayctn0_0006_E07.ab1
rayctn0_0006_E09.ab1
rayctn0_0006_E12.ab1
rayctn0_0006_F02.ab1
rayctn0_0006_F04.ab1
rayctn0_0006_F06.ab1
rayctn0_0006_F07.ab1
rayctn0_0006_F08.ab1
rayctn0_0006_F09.ab1
rayctn0_0006_F10.ab1
rayctn0_0006_F11.ab1
rayctn0_0006_G01.ab1
rayctn0_0006_G02.ab1
rayctn0_0006_G04.ab1
rayctn0_0006_G05.ab1
rayctn0_0006_G06.ab1
rayctn0_0006_G07.ab1
rayctn0_0006_G09.ab1
rayctn0_0006_G10.ab1
rayctn0_0006_G11.ab1
rayctn0_0006_G12.ab1
rayctn0_0006_H02.ab1
rayctn0_0006_H03.ab1
rayctn0_0006_H04.ab1
rayctn0_0006_H05.ab1
rayctn0_0006_H06.ab1
rayctn0_0006_H08.ab1
rayctn0_0006_H09.ab1
rayctn0_0006_H10.ab1
rayctn0_0007_A01.ab1
rayctn0_0007_A02.ab1
rayctn0_0007_A04.ab1
rayctn0_0007_A06.ab1
rayctn0_0007_A07.ab1
rayctn0_0007_A08.ab1
rayctn0_0007_A09.ab1
rayctn0_0007_A11.ab1
rayctn0_0007_A12.ab1
rayctn0_0007_B01.ab1
rayctn0_0007_B02.ab1
rayctn0_0007_B04.ab1
rayctn0_0007_B05.ab1
rayctn0_0007_B07.ab1
rayctn0_0007_B08.ab1
rayctn0_0007_B11.ab1
rayctn0_0007_C01.ab1
rayctn0_0007_C02.ab1
rayctn0_0007_C03.ab1
rayctn0_0007_C06.ab1
rayctn0_0007_C07.ab1
rayctn0_0007_C08.ab1
rayctn0_0007_C10.ab1
rayctn0_0007_C11.ab1
rayctn0_0007_C12.ab1
rayctn0_0007_D01.ab1
rayctn0_0007_D03.ab1
rayctn0_0007_D04.ab1
rayctn0_0007_D06.ab1
rayctn0_0007_D08.ab1
rayctn0_0007_D09.ab1
rayctn0_0007_D10.ab1
rayctn0_0007_D11.ab1
rayctn0_0007_D12.ab1
rayctn0_0007_E01.ab1
rayctn0_0007_E02.ab1
rayctn0_0007_E03.ab1
rayctn0_0007_E04.ab1
rayctn0_0007_E05.ab1
rayctn0_0007_E06.ab1
rayctn0_0007_E07.ab1
rayctn0_0007_E09.ab1
rayctn0_0007_E12.ab1
rayctn0_0007_F01.ab1
rayctn0_0007_F02.ab1
rayctn0_0007_F03.ab1
rayctn0_0007_F04.ab1
rayctn0_0007_F05.ab1
rayctn0_0007_F06.ab1
rayctn0_0007_F08.ab1
rayctn0_0007_F10.ab1
rayctn0_0007_G01.ab1
rayctn0_0007_G02.ab1
rayctn0_0007_G05.ab1
rayctn0_0007_G06.ab1
rayctn0_0007_G07.ab1
rayctn0_0007_G09.ab1
rayctn0_0007_G10.ab1
rayctn0_0007_H01.ab1
rayctn0_0007_H02.ab1
rayctn0_0007_H03.ab1
rayctn0_0007_H04.ab1
rayctn0_0007_H06.ab1
rayctn0_0007_H07.ab1
rayctn0_0007_H08.ab1
rayctn0_0007_H09.ab1
rayctn0_0008_A03.ab1
rayctn0_0008_A05.ab1
rayctn0_0008_A06.ab1
rayctn0_0008_A07.ab1
rayctn0_0008_A08.ab1
rayctn0_0008_A11.ab1
rayctn0_0008_B01.ab1
rayctn0_0008_B03.ab1
rayctn0_0008_B05.ab1
rayctn0_0008_B07.ab1
rayctn0_0008_B08.ab1
rayctn0_0008_B09.ab1
rayctn0_0008_B11.ab1
rayctn0_0008_C05.ab1
rayctn0_0008_C06.ab1
rayctn0_0008_C07.ab1
rayctn0_0008_C09.ab1
rayctn0_0008_C10.ab1
rayctn0_0008_C11.ab1
rayctn0_0008_D03.ab1
rayctn0_0008_D04.ab1
rayctn0_0008_D06.ab1
rayctn0_0008_D07.ab1
rayctn0_0008_D08.ab1
rayctn0_0008_D09.ab1
rayctn0_0008_D11.ab1
rayctn0_0008_E01.ab1
rayctn0_0008_E02.ab1
rayctn0_0008_E07.ab1
rayctn0_0008_E09.ab1
rayctn0_0008_E10.ab1
rayctn0_0008_F01.ab1
rayctn0_0008_F02.ab1
rayctn0_0008_F04.ab1
rayctn0_0008_F05.ab1
rayctn0_0008_F06.ab1
rayctn0_0008_F07.ab1
rayctn0_0008_F09.ab1
rayctn0_0008_F11.ab1
rayctn0_0008_F12.ab1
rayctn0_0008_G01.ab1
rayctn0_0008_G04.ab1
rayctn0_0008_G05.ab1
rayctn0_0008_G07.ab1
rayctn0_0008_G08.ab1
rayctn0_0008_G09.ab1
rayctn0_0008_G10.ab1
rayctn0_0008_G11.ab1
rayctn0_0008_G12.ab1
rayctn0_0008_H02.ab1
rayctn0_0008_H03.ab1
rayctn0_0008_H04.ab1
rayctn0_0008_H05.ab1
rayctn0_0008_H06.ab1
rayctn0_0008_H08.ab1
rayctn0_0008_H09.ab1
rayctn0_0008_H12.ab1
rayctn0_0009_A03.ab1
rayctn0_0009_A04.ab1
rayctn0_0009_A05.ab1
rayctn0_0009_A07.ab1
rayctn0_0009_A09.ab1
rayctn0_0009_A10.ab1
rayctn0_0009_B01.ab1
rayctn0_0009_B02.ab1
rayctn0_0009_B03.ab1
rayctn0_0009_B04.ab1
rayctn0_0009_B06.ab1
rayctn0_0009_B08.ab1
rayctn0_0009_B10.ab1
rayctn0_0009_B12.ab1
rayctn0_0009_C01.ab1
rayctn0_0009_C03.ab1
rayctn0_0009_C06.ab1
rayctn0_0009_C09.ab1
rayctn0_0009_C10.ab1
rayctn0_0009_C11.ab1
rayctn0_0009_D01.ab1
rayctn0_0009_D02.ab1
rayctn0_0009_D03.ab1
rayctn0_0009_D04.ab1
rayctn0_0009_D05.ab1
rayctn0_0009_D09.ab1
rayctn0_0009_D11.ab1
rayctn0_0009_E02.ab1
rayctn0_0009_E03.ab1
rayctn0_0009_E04.ab1
rayctn0_0009_E05.ab1
rayctn0_0009_E06.ab1
rayctn0_0009_E09.ab1
rayctn0_0009_F01.ab1
rayctn0_0009_F04.ab1
rayctn0_0009_F09.ab1
rayctn0_0009_F11.ab1
rayctn0_0009_G01.ab1
rayctn0_0009_G05.ab1
rayctn0_0009_G09.ab1
rayctn0_0009_G11.ab1
rayctn0_0009_G12.ab1
rayctn0_0009_H01.ab1
rayctn0_0009_H03.ab1
rayctn0_0009_H04.ab1
rayctn0_0009_H07.ab1
rayctn0_0009_H12.ab1
rayctn0_0010_A01.ab1
rayctn0_0010_A03.ab1
rayctn0_0010_A07.ab1
rayctn0_0010_A08.ab1
rayctn0_0010_A09.ab1
rayctn0_0010_A10.ab1
rayctn0_0010_A11.ab1
rayctn0_0010_A12.ab1
rayctn0_0010_B01.ab1
rayctn0_0010_B02.ab1
rayctn0_0010_B04.ab1
rayctn0_0010_B05.ab1
rayctn0_0010_B07.ab1
rayctn0_0010_B09.ab1
rayctn0_0010_B10.ab1
rayctn0_0010_C01.ab1
rayctn0_0010_C02.ab1
rayctn0_0010_C05.ab1
rayctn0_0010_C06.ab1
rayctn0_0010_C07.ab1
rayctn0_0010_C09.ab1
rayctn0_0010_C11.ab1
rayctn0_0010_C12.ab1
rayctn0_0010_D03.ab1
rayctn0_0010_D04.ab1
rayctn0_0010_D06.ab1
rayctn0_0010_D08.ab1
rayctn0_0010_D11.ab1
rayctn0_0010_D12.ab1
rayctn0_0010_E01.ab1
rayctn0_0010_E02.ab1
rayctn0_0010_E03.ab1
rayctn0_0010_E04.ab1
rayctn0_0010_E06.ab1
rayctn0_0010_E07.ab1
rayctn0_0010_E08.ab1
rayctn0_0010_E09.ab1
rayctn0_0010_E10.ab1
rayctn0_0010_E11.ab1
rayctn0_0010_E12.ab1
rayctn0_0010_F02.ab1
rayctn0_0010_F05.ab1
rayctn0_0010_F06.ab1
rayctn0_0010_F09.ab1
rayctn0_0010_F10.ab1
rayctn0_0010_G01.ab1
rayctn0_0010_G02.ab1
rayctn0_0010_G07.ab1
rayctn0_0010_H05.ab1
rayctn0_0010_H08.ab1
rayctn0_0010_H09.ab1
rayctn0_0011_A05.ab1
rayctn0_0011_A08.ab1
rayctn0_0011_A09.ab1
rayctn0_0011_A10.ab1
rayctn0_0011_A11.ab1
rayctn0_0011_B01.ab1
rayctn0_0011_B06.ab1
rayctn0_0011_B07.ab1
rayctn0_0011_B10.ab1
rayctn0_0011_B12.ab1
rayctn0_0011_C01.ab1
rayctn0_0011_C06.ab1
rayctn0_0011_C07.ab1
rayctn0_0011_C08.ab1
rayctn0_0011_C10.ab1
rayctn0_0011_C11.ab1
rayctn0_0011_D01.ab1
rayctn0_0011_D05.ab1
rayctn0_0011_D07.ab1
rayctn0_0011_D08.ab1
rayctn0_0011_D09.ab1
rayctn0_0011_D10.ab1
rayctn0_0011_D11.ab1
rayctn0_0011_D12.ab1
rayctn0_0011_E01.ab1
rayctn0_0011_E02.ab1
rayctn0_0011_E04.ab1
rayctn0_0011_E05.ab1
rayctn0_0011_E06.ab1
rayctn0_0011_E07.ab1
rayctn0_0011_E08.ab1
rayctn0_0011_E09.ab1
rayctn0_0011_E11.ab1
rayctn0_0011_F01.ab1
rayctn0_0011_F02.ab1
rayctn0_0011_F06.ab1
rayctn0_0011_F07.ab1
rayctn0_0011_F10.ab1
rayctn0_0011_F11.ab1
rayctn0_0011_F12.ab1
rayctn0_0011_G01.ab1
rayctn0_0011_G03.ab1
rayctn0_0011_G07.ab1
rayctn0_0011_G08.ab1
rayctn0_0011_G09.ab1
rayctn0_0011_G10.ab1
rayctn0_0011_H05.ab1
rayctn0_0011_H07.ab1
rayctn0_0011_H08.ab1
rayctn0_0011_H09.ab1
rayctn0_0011_H12.ab1
rayctn0_0012_A02.ab1
rayctn0_0012_A03.ab1
rayctn0_0012_A04.ab1
rayctn0_0012_A05.ab1
rayctn0_0012_A06.ab1
rayctn0_0012_A07.ab1
rayctn0_0012_A08.ab1
rayctn0_0012_A09.ab1
rayctn0_0012_A10.ab1
rayctn0_0012_A11.ab1
rayctn0_0012_A12.ab1
rayctn0_0012_B01.ab1
rayctn0_0012_B02.ab1
rayctn0_0012_B03.ab1
rayctn0_0012_B04.ab1
rayctn0_0012_B05.ab1
rayctn0_0012_B06.ab1
rayctn0_0012_B07.ab1
rayctn0_0012_B08.ab1
rayctn0_0012_B09.ab1
rayctn0_0012_B10.ab1
rayctn0_0012_B11.ab1
rayctn0_0012_B12.ab1
rayctn0_0012_C01.ab1
rayctn0_0012_C02.ab1
rayctn0_0012_C04.ab1
rayctn0_0012_C05.ab1
rayctn0_0012_C06.ab1
rayctn0_0012_C07.ab1
rayctn0_0012_C08.ab1
rayctn0_0012_C09.ab1
rayctn0_0012_C11.ab1
rayctn0_0012_C12.ab1
rayctn0_0012_D01.ab1
rayctn0_0012_D02.ab1
rayctn0_0012_D03.ab1
rayctn0_0012_D04.ab1
rayctn0_0012_D05.ab1
rayctn0_0012_D06.ab1
rayctn0_0012_D09.ab1
rayctn0_0012_D11.ab1
rayctn0_0012_D12.ab1
rayctn0_0012_E02.ab1
rayctn0_0012_E04.ab1
rayctn0_0012_E07.ab1
rayctn0_0012_E09.ab1
rayctn0_0012_E11.ab1
rayctn0_0012_E12.ab1
rayctn0_0012_F06.ab1
rayctn0_0012_F07.ab1
rayctn0_0012_F10.ab1
rayctn0_0012_F11.ab1
rayctn0_0012_G01.ab1
rayctn0_0012_G02.ab1
rayctn0_0012_G04.ab1
rayctn0_0012_G05.ab1
rayctn0_0012_G06.ab1
rayctn0_0012_G08.ab1
rayctn0_0012_G10.ab1
rayctn0_0012_G11.ab1
rayctn0_0012_G12.ab1
rayctn0_0012_H01.ab1
rayctn0_0012_H03.ab1
rayctn0_0012_H04.ab1
rayctn0_0012_H05.ab1
rayctn0_0012_H06.ab1
rayctn0_0012_H07.ab1
rayctn0_0012_H08.ab1
rayctn0_0012_H09.ab1
rayctn0_0012_H10.ab1
rayctn0_0012_H12.ab1
rayctn0_0013_A04.ab1
rayctn0_0013_A10.ab1
rayctn0_0013_B07.ab1
rayctn0_0013_B08.ab1
rayctn0_0013_B09.ab1
rayctn0_0013_B10.ab1
rayctn0_0013_B12.ab1
rayctn0_0013_C05.ab1
rayctn0_0013_D03.ab1
rayctn0_0013_D04.ab1
rayctn0_0013_D05.ab1
rayctn0_0013_D06.ab1
rayctn0_0013_D08.ab1
rayctn0_0013_D10.ab1
rayctn0_0013_D12.ab1
rayctn0_0013_E04.ab1
rayctn0_0013_E06.ab1
rayctn0_0013_E07.ab1
rayctn0_0013_E08.ab1
rayctn0_0013_E09.ab1
rayctn0_0013_E10.ab1
rayctn0_0013_E11.ab1
rayctn0_0013_E12.ab1
rayctn0_0013_F01.ab1
rayctn0_0013_F02.ab1
rayctn0_0013_F03.ab1
rayctn0_0013_F05.ab1
rayctn0_0013_F06.ab1
rayctn0_0013_F09.ab1
rayctn0_0013_F10.ab1
rayctn0_0013_F12.ab1
rayctn0_0013_G01.ab1
rayctn0_0013_G02.ab1
rayctn0_0013_G05.ab1
rayctn0_0013_G06.ab1
rayctn0_0013_G09.ab1
rayctn0_0013_G11.ab1
rayctn0_0013_H03.ab1
rayctn0_0013_H06.ab1
rayctn0_0013_H08.ab1
rayctn0_0013_H09.ab1
rayctn0_0013_H10.ab1
rayctn0_0013_H12.ab1
rayctn0_0014_A01.ab1
rayctn0_0014_A03.ab1
rayctn0_0014_A05.ab1
rayctn0_0014_A06.ab1
rayctn0_0014_A08.ab1
rayctn0_0014_A09.ab1
rayctn0_0014_A11.ab1
rayctn0_0014_B07.ab1
rayctn0_0014_B09.ab1
rayctn0_0014_B12.ab1
rayctn0_0014_C01.ab1
rayctn0_0014_C03.ab1
rayctn0_0014_C06.ab1
rayctn0_0014_C07.ab1
rayctn0_0014_C08.ab1
rayctn0_0014_C10.ab1
rayctn0_0014_C11.ab1
rayctn0_0014_D03.ab1
rayctn0_0014_D05.ab1
rayctn0_0014_D06.ab1
rayctn0_0014_D09.ab1
rayctn0_0014_D10.ab1
rayctn0_0014_D11.ab1
rayctn0_0014_E04.ab1
rayctn0_0014_E06.ab1
rayctn0_0014_E07.ab1
rayctn0_0014_E08.ab1
rayctn0_0014_E11.ab1
rayctn0_0014_E12.ab1
rayctn0_0014_F02.ab1
rayctn0_0014_F04.ab1
rayctn0_0014_F05.ab1
rayctn0_0014_F07.ab1
rayctn0_0014_F09.ab1
rayctn0_0014_F10.ab1
rayctn0_0014_F11.ab1
rayctn0_0014_F12.ab1
rayctn0_0014_G02.ab1
rayctn0_0014_G05.ab1
rayctn0_0014_G08.ab1
rayctn0_0014_G10.ab1
rayctn0_0014_G11.ab1
rayctn0_0014_G12.ab1
rayctn0_0014_H01.ab1
rayctn0_0014_H02.ab1
rayctn0_0014_H07.ab1
rayctn0_0014_H08.ab1
rayctn0_0014_H10.ab1
rayctn0_0014_H11.ab1
rayctn0_0014_H12.ab1
rayctn0_0015_A03.ab1
rayctn0_0015_A06.ab1
rayctn0_0015_A09.ab1
rayctn0_0015_A10.ab1
rayctn0_0015_B06.ab1
rayctn0_0015_B09.ab1
rayctn0_0015_B11.ab1
rayctn0_0015_B12.ab1
rayctn0_0015_C03.ab1
rayctn0_0015_C05.ab1
rayctn0_0015_C06.ab1
rayctn0_0015_C07.ab1
rayctn0_0015_C09.ab1
rayctn0_0015_D01.ab1
rayctn0_0015_D05.ab1
rayctn0_0015_D06.ab1
rayctn0_0015_D07.ab1
rayctn0_0015_D11.ab1
rayctn0_0015_D12.ab1
rayctn0_0015_E03.ab1
rayctn0_0015_E04.ab1
rayctn0_0015_E05.ab1
rayctn0_0015_E07.ab1
rayctn0_0015_E09.ab1
rayctn0_0015_F05.ab1
rayctn0_0015_F10.ab1
rayctn0_0015_G05.ab1
rayctn0_0015_G08.ab1
rayctn0_0016_A03.ab1
rayctn0_0016_A04.ab1
rayctn0_0016_A07.ab1
rayctn0_0016_A08.ab1
rayctn0_0016_A11.ab1
rayctn0_0016_B01.ab1
rayctn0_0016_B03.ab1
rayctn0_0016_B04.ab1
rayctn0_0016_B08.ab1
rayctn0_0016_B09.ab1
rayctn0_0016_B10.ab1
rayctn0_0016_B12.ab1
rayctn0_0016_C06.ab1
rayctn0_0016_C08.ab1
rayctn0_0016_C09.ab1
rayctn0_0016_C11.ab1
rayctn0_0016_D06.ab1
rayctn0_0016_D08.ab1
rayctn0_0016_D09.ab1
rayctn0_0016_D10.ab1
rayctn0_0016_D12.ab1
rayctn0_0016_E02.ab1
rayctn0_0016_E03.ab1
rayctn0_0016_E07.ab1
rayctn0_0016_E08.ab1
rayctn0_0016_F03.ab1
rayctn0_0016_F08.ab1
rayctn0_0016_F09.ab1
rayctn0_0016_F11.ab1
rayctn0_0016_H02.ab1
rayctn0_0016_H09.ab1
rayctn0_0016_H10.ab1
rayctn0_0017_A04.ab1
rayctn0_0017_A06.ab1
rayctn0_0017_A08.ab1
rayctn0_0017_A10.ab1
rayctn0_0017_A11.ab1
rayctn0_0017_A12.ab1
rayctn0_0017_B01.ab1
rayctn0_0017_B06.ab1
rayctn0_0017_B07.ab1
rayctn0_0017_B09.ab1
rayctn0_0017_C01.ab1
rayctn0_0017_C03.ab1
rayctn0_0017_C05.ab1
rayctn0_0017_C06.ab1
rayctn0_0017_C07.ab1
rayctn0_0017_C10.ab1
rayctn0_0017_C11.ab1
rayctn0_0017_D03.ab1
rayctn0_0017_D06.ab1
rayctn0_0017_D11.ab1
rayctn0_0017_E02.ab1
rayctn0_0017_E06.ab1
rayctn0_0017_E07.ab1
rayctn0_0017_E09.ab1
rayctn0_0017_E11.ab1
rayctn0_0017_F01.ab1
rayctn0_0017_F02.ab1
rayctn0_0017_F03.ab1
rayctn0_0017_F05.ab1
rayctn0_0017_F09.ab1
rayctn0_0017_F10.ab1
rayctn0_0017_F11.ab1
rayctn0_0017_G02.ab1
rayctn0_0017_G04.ab1
rayctn0_0017_G05.ab1
rayctn0_0017_G09.ab1
rayctn0_0017_G11.ab1
rayctn0_0017_H06.ab1
rayctn0_0017_H12.ab1
rayctn0_0018_A03.ab1
rayctn0_0018_A05.ab1
rayctn0_0018_A06.ab1
rayctn0_0018_A08.ab1
rayctn0_0018_A09.ab1
rayctn0_0018_A12.ab1
rayctn0_0018_B02.ab1
rayctn0_0018_B05.ab1
rayctn0_0018_B06.ab1
rayctn0_0018_B07.ab1
rayctn0_0018_B08.ab1
rayctn0_0018_B09.ab1
rayctn0_0018_B12.ab1
rayctn0_0018_C01.ab1
rayctn0_0018_C02.ab1
rayctn0_0018_C03.ab1
rayctn0_0018_C05.ab1
rayctn0_0018_C06.ab1
rayctn0_0018_C07.ab1
rayctn0_0018_C08.ab1
rayctn0_0018_C09.ab1
rayctn0_0018_C10.ab1
rayctn0_0018_C11.ab1
rayctn0_0018_C12.ab1
rayctn0_0018_D01.ab1
rayctn0_0018_D03.ab1
rayctn0_0018_D04.ab1
rayctn0_0018_D05.ab1
rayctn0_0018_D06.ab1
rayctn0_0018_D07.ab1
rayctn0_0018_D08.ab1
rayctn0_0018_D09.ab1
rayctn0_0018_D12.ab1
rayctn0_0018_E05.ab1
rayctn0_0018_E06.ab1
rayctn0_0018_E07.ab1
rayctn0_0018_E08.ab1
rayctn0_0018_E10.ab1
rayctn0_0018_E11.ab1
rayctn0_0018_E12.ab1
rayctn0_0018_F02.ab1
rayctn0_0018_F03.ab1
rayctn0_0018_F04.ab1
rayctn0_0018_F05.ab1
rayctn0_0018_F06.ab1
rayctn0_0018_F08.ab1
rayctn0_0018_F09.ab1
rayctn0_0018_G01.ab1
rayctn0_0018_G03.ab1
rayctn0_0018_G05.ab1
rayctn0_0018_G07.ab1
rayctn0_0018_G08.ab1
rayctn0_0018_G12.ab1
rayctn0_0018_H02.ab1
rayctn0_0018_H03.ab1
rayctn0_0018_H04.ab1
rayctn0_0018_H06.ab1
rayctn0_0018_H07.ab1
rayctn0_0018_H08.ab1
rayctn0_0018_H09.ab1
rayctn0_0018_H10.ab1
rayctn0_0018_H11.ab1
rayctn0_0019_A02.ab1
rayctn0_0019_A05.ab1
rayctn0_0019_A08.ab1
rayctn0_0019_A12.ab1
rayctn0_0019_B01.ab1
rayctn0_0019_B02.ab1
rayctn0_0019_B03.ab1
rayctn0_0019_B04.ab1
rayctn0_0019_B05.ab1
rayctn0_0019_B06.ab1
rayctn0_0019_B07.ab1
rayctn0_0019_B08.ab1
rayctn0_0019_B09.ab1
rayctn0_0019_B10.ab1
rayctn0_0019_B11.ab1
rayctn0_0019_B12.ab1
rayctn0_0019_C01.ab1
rayctn0_0019_C02.ab1
rayctn0_0019_C03.ab1
rayctn0_0019_C04.ab1
rayctn0_0019_C05.ab1
rayctn0_0019_C06.ab1
rayctn0_0019_C09.ab1
rayctn0_0019_C10.ab1
rayctn0_0019_C11.ab1
rayctn0_0019_C12.ab1
rayctn0_0019_D04.ab1
rayctn0_0019_D05.ab1
rayctn0_0019_D06.ab1
rayctn0_0019_D07.ab1
rayctn0_0019_D08.ab1
rayctn0_0019_D09.ab1
rayctn0_0019_D10.ab1
rayctn0_0019_D11.ab1
rayctn0_0019_D12.ab1
rayctn0_0019_E01.ab1
rayctn0_0019_E03.ab1
rayctn0_0019_E05.ab1
rayctn0_0019_E06.ab1
rayctn0_0019_E08.ab1
rayctn0_0019_E09.ab1
rayctn0_0019_E10.ab1
rayctn0_0019_E11.ab1
rayctn0_0019_E12.ab1
rayctn0_0019_F04.ab1
rayctn0_0019_F06.ab1
rayctn0_0019_F07.ab1
rayctn0_0019_F10.ab1
rayctn0_0019_F11.ab1
rayctn0_0019_G06.ab1
rayctn0_0019_G08.ab1
rayctn0_0019_H03.ab1
rayctn0_0019_H07.ab1
rayctn0_0019_H10.ab1
rayctn0_0019_H12.ab1
rayctn0_0020_A06.ab1
rayctn0_0020_A07.ab1
rayctn0_0020_A09.ab1
rayctn0_0020_B08.ab1
rayctn0_0020_B09.ab1
rayctn0_0020_B12.ab1
rayctn0_0020_C03.ab1
rayctn0_0020_C04.ab1
rayctn0_0020_C05.ab1
rayctn0_0020_C07.ab1
rayctn0_0020_C08.ab1
rayctn0_0020_C12.ab1
rayctn0_0020_D04.ab1
rayctn0_0020_D05.ab1
rayctn0_0020_D08.ab1
rayctn0_0020_D11.ab1
rayctn0_0020_D12.ab1
rayctn0_0020_E03.ab1
rayctn0_0020_E04.ab1
rayctn0_0020_E07.ab1
rayctn0_0020_E08.ab1
rayctn0_0020_E09.ab1
rayctn0_0020_E12.ab1
rayctn0_0020_F03.ab1
rayctn0_0020_F08.ab1
rayctn0_0020_F09.ab1
rayctn0_0020_F10.ab1
rayctn0_0020_F11.ab1
rayctn0_0020_F12.ab1
rayctn0_0020_G06.ab1
rayctn0_0020_G07.ab1
rayctn0_0020_H11.ab1
rayctn0_0021_A02.ab1
rayctn0_0021_A03.ab1
rayctn0_0021_A04.ab1
rayctn0_0021_A07.ab1
rayctn0_0021_A08.ab1
rayctn0_0021_B03.ab1
rayctn0_0021_B07.ab1
rayctn0_0021_B08.ab1
rayctn0_0021_B09.ab1
rayctn0_0021_B10.ab1
rayctn0_0021_B11.ab1
rayctn0_0021_C03.ab1
rayctn0_0021_C05.ab1
rayctn0_0021_C06.ab1
rayctn0_0021_C07.ab1
rayctn0_0021_C08.ab1
rayctn0_0021_C09.ab1
rayctn0_0021_C10.ab1
rayctn0_0021_C11.ab1
rayctn0_0021_D01.ab1
rayctn0_0021_D04.ab1
rayctn0_0021_D05.ab1
rayctn0_0021_D06.ab1
rayctn0_0021_D08.ab1
rayctn0_0021_D09.ab1
rayctn0_0021_D10.ab1
rayctn0_0021_E06.ab1
rayctn0_0021_F03.ab1
rayctn0_0021_F05.ab1
rayctn0_0021_F11.ab1
rayctn0_0021_G01.ab1
rayctn0_0021_G05.ab1
rayctn0_0021_G09.ab1
rayctn0_0021_H03.ab1
rayctn0_0021_H06.ab1
rayctn0_0021_H08.ab1
rayctn0_0022_A05.ab1
rayctn0_0022_A08.ab1
rayctn0_0022_A09.ab1
rayctn0_0022_B02.ab1
rayctn0_0022_B03.ab1
rayctn0_0022_B05.ab1
rayctn0_0022_B10.ab1
rayctn0_0022_C03.ab1
rayctn0_0022_C06.ab1
rayctn0_0022_D03.ab1
rayctn0_0022_D04.ab1
rayctn0_0022_D06.ab1
rayctn0_0022_D10.ab1
rayctn0_0022_D12.ab1
rayctn0_0022_E03.ab1
rayctn0_0022_E04.ab1
rayctn0_0022_E05.ab1
rayctn0_0022_E07.ab1
rayctn0_0022_E08.ab1
rayctn0_0022_E10.ab1
rayctn0_0022_F04.ab1
rayctn0_0022_F05.ab1
rayctn0_0022_F06.ab1
rayctn0_0022_F10.ab1
rayctn0_0022_F11.ab1
rayctn0_0022_G05.ab1
rayctn0_0022_G06.ab1
rayctn0_0022_G11.ab1
rayctn0_0022_H07.ab1
rayctn0_00221_A02.ab1
rayctn0_00221_A05.ab1
rayctn0_00221_A07.ab1
rayctn0_00221_B01.ab1
rayctn0_00221_B02.ab1
rayctn0_00221_B09.ab1
rayctn0_00221_B11.ab1
rayctn0_00221_C02.ab1
rayctn0_00221_D01.ab1
rayctn0_00221_G11.ab1
rayctn0_00221_H01.ab1
rayctn0_00221_H07.ab1
rayctn0_0023_A03.ab1
rayctn0_0023_A08.ab1
rayctn0_0023_A09.ab1
rayctn0_0023_A11.ab1
rayctn0_0023_A12.ab1
rayctn0_0023_B02.ab1
rayctn0_0023_B05.ab1
rayctn0_0023_B06.ab1
rayctn0_0023_B07.ab1
rayctn0_0023_B08.ab1
rayctn0_0023_B10.ab1
rayctn0_0023_C02.ab1
rayctn0_0023_C03.ab1
rayctn0_0023_C04.ab1
rayctn0_0023_C06.ab1
rayctn0_0023_C07.ab1
rayctn0_0023_C08.ab1
rayctn0_0023_C09.ab1
rayctn0_0023_C10.ab1
rayctn0_0023_C11.ab1
rayctn0_0023_C12.ab1
rayctn0_0023_D01.ab1
rayctn0_0023_D02.ab1
rayctn0_0023_D04.ab1
rayctn0_0023_D05.ab1
rayctn0_0023_D06.ab1
rayctn0_0023_D07.ab1
rayctn0_0023_D08.ab1
rayctn0_0023_D09.ab1
rayctn0_0023_D11.ab1
rayctn0_0023_D12.ab1
rayctn0_0023_E01.ab1
rayctn0_0023_E02.ab1
rayctn0_0023_E03.ab1
rayctn0_0023_E05.ab1
rayctn0_0023_E08.ab1
rayctn0_0023_E09.ab1
rayctn0_0023_E10.ab1
rayctn0_0023_F01.ab1
rayctn0_0023_F02.ab1
rayctn0_0023_F03.ab1
rayctn0_0023_F05.ab1
rayctn0_0023_F07.ab1
rayctn0_0023_F09.ab1
rayctn0_0023_F10.ab1
rayctn0_0023_F11.ab1
rayctn0_0023_F12.ab1
rayctn0_0023_G02.ab1
rayctn0_0023_G03.ab1
rayctn0_0023_G06.ab1
rayctn0_0023_G09.ab1
rayctn0_0023_G10.ab1
rayctn0_0023_G11.ab1
rayctn0_0023_H02.ab1
rayctn0_0023_H03.ab1
rayctn0_0023_H04.ab1
rayctn0_0023_H06.ab1
rayctn0_0023_H07.ab1
rayctn0_0023_H09.ab1
rayctn0_0024_A01.ab1
rayctn0_0024_A03.ab1
rayctn0_0024_A05.ab1
rayctn0_0024_A06.ab1
rayctn0_0024_A08.ab1
rayctn0_0024_A09.ab1
rayctn0_0024_A10.ab1
rayctn0_0024_A11.ab1
rayctn0_0024_A12.ab1
rayctn0_0024_B01.ab1
rayctn0_0024_B02.ab1
rayctn0_0024_B03.ab1
rayctn0_0024_B05.ab1
rayctn0_0024_B06.ab1
rayctn0_0024_B08.ab1
rayctn0_0024_B09.ab1
rayctn0_0024_B11.ab1
rayctn0_0024_B12.ab1
rayctn0_0024_C02.ab1
rayctn0_0024_C03.ab1
rayctn0_0024_C04.ab1
rayctn0_0024_C05.ab1
rayctn0_0024_C06.ab1
rayctn0_0024_C07.ab1
rayctn0_0024_C08.ab1
rayctn0_0024_C10.ab1
rayctn0_0024_C12.ab1
rayctn0_0024_D01.ab1
rayctn0_0024_D03.ab1
rayctn0_0024_D04.ab1
rayctn0_0024_D05.ab1
rayctn0_0024_D06.ab1
rayctn0_0024_D07.ab1
rayctn0_0024_D08.ab1
rayctn0_0024_D09.ab1
rayctn0_0024_D10.ab1
rayctn0_0024_D11.ab1
rayctn0_0024_D12.ab1
rayctn0_0024_E01.ab1
rayctn0_0024_E02.ab1
rayctn0_0024_E03.ab1
rayctn0_0024_E04.ab1
rayctn0_0024_E07.ab1
rayctn0_0024_E08.ab1
rayctn0_0024_E09.ab1
rayctn0_0024_E10.ab1
rayctn0_0024_E11.ab1
rayctn0_0024_E12.ab1
rayctn0_0024_F03.ab1
rayctn0_0024_F04.ab1
rayctn0_0024_F10.ab1
rayctn0_0024_G01.ab1
rayctn0_0024_G02.ab1
rayctn0_0024_G03.ab1
rayctn0_0024_G04.ab1
rayctn0_0024_G06.ab1
rayctn0_0024_G07.ab1
rayctn0_0024_G08.ab1
rayctn0_0024_G10.ab1
rayctn0_0024_G11.ab1
rayctn0_0024_H01.ab1
rayctn0_0024_H02.ab1
rayctn0_0024_H04.ab1
rayctn0_0024_H06.ab1
rayctn0_0024_H09.ab1
rayctn0_0024_H10.ab1
rayctn0_0024_H11.ab1
rayctn0_0025_A01.ab1
rayctn0_0025_A02.ab1
rayctn0_0025_A03.ab1
rayctn0_0025_A05.ab1
rayctn0_0025_A06.ab1
rayctn0_0025_A07.ab1
rayctn0_0025_A08.ab1
rayctn0_0025_A09.ab1
rayctn0_0025_A10.ab1
rayctn0_0025_A11.ab1
rayctn0_0025_A12.ab1
rayctn0_0025_B01.ab1
rayctn0_0025_B02.ab1
rayctn0_0025_B03.ab1
rayctn0_0025_B04.ab1
rayctn0_0025_B05.ab1
rayctn0_0025_B06.ab1
rayctn0_0025_B07.ab1
rayctn0_0025_B09.ab1
rayctn0_0025_B11.ab1
rayctn0_0025_B12.ab1
rayctn0_0025_C04.ab1
rayctn0_0025_C05.ab1
rayctn0_0025_C06.ab1
rayctn0_0025_C07.ab1
rayctn0_0025_C08.ab1
rayctn0_0025_C09.ab1
rayctn0_0025_C10.ab1
rayctn0_0025_C11.ab1
rayctn0_0025_C12.ab1
rayctn0_0025_D01.ab1
rayctn0_0025_D03.ab1
rayctn0_0025_D04.ab1
rayctn0_0025_D05.ab1
rayctn0_0025_D06.ab1
rayctn0_0025_D08.ab1
rayctn0_0025_D09.ab1
rayctn0_0025_D10.ab1
rayctn0_0025_D11.ab1
rayctn0_0025_E01.ab1
rayctn0_0025_E02.ab1
rayctn0_0025_E04.ab1
rayctn0_0025_E05.ab1
rayctn0_0025_E07.ab1
rayctn0_0025_E08.ab1
rayctn0_0025_E10.ab1
rayctn0_0025_E11.ab1
rayctn0_0025_E12.ab1
rayctn0_0025_F01.ab1
rayctn0_0025_F02.ab1
rayctn0_0025_F04.ab1
rayctn0_0025_F06.ab1
rayctn0_0025_F07.ab1
rayctn0_0025_F09.ab1
rayctn0_0025_F10.ab1
rayctn0_0025_F11.ab1
rayctn0_0025_F12.ab1
rayctn0_0025_G01.ab1
rayctn0_0025_G04.ab1
rayctn0_0025_G07.ab1
rayctn0_0025_G11.ab1
rayctn0_0025_G12.ab1
rayctn0_0025_H01.ab1
rayctn0_0025_H05.ab1
rayctn0_0025_H06.ab1
rayctn0_0025_H07.ab1
rayctn0_0025_H08.ab1
rayctn0_0025_H09.ab1
rayctn0_0025_H10.ab1
rayctn0_0026_A03.ab1
rayctn0_0026_A04.ab1
rayctn0_0026_A05.ab1
rayctn0_0026_A09.ab1
rayctn0_0026_A10.ab1
rayctn0_0026_A11.ab1
rayctn0_0026_A12.ab1
rayctn0_0026_B01.ab1
rayctn0_0026_B04.ab1
rayctn0_0026_B05.ab1
rayctn0_0026_B07.ab1
rayctn0_0026_B08.ab1
rayctn0_0026_B12.ab1
rayctn0_0026_C03.ab1
rayctn0_0026_C04.ab1
rayctn0_0026_C05.ab1
rayctn0_0026_C06.ab1
rayctn0_0026_C07.ab1
rayctn0_0026_C08.ab1
rayctn0_0026_C09.ab1
rayctn0_0026_C10.ab1
rayctn0_0026_C11.ab1
rayctn0_0026_C12.ab1
rayctn0_0026_D05.ab1
rayctn0_0026_D06.ab1
rayctn0_0026_D07.ab1
rayctn0_0026_D08.ab1
rayctn0_0026_D09.ab1
rayctn0_0026_D10.ab1
rayctn0_0026_D11.ab1
rayctn0_0026_D12.ab1
rayctn0_0026_E01.ab1
rayctn0_0026_E03.ab1
rayctn0_0026_E04.ab1
rayctn0_0026_E07.ab1
rayctn0_0026_E08.ab1
rayctn0_0026_E10.ab1
rayctn0_0026_E11.ab1
rayctn0_0026_E12.ab1
rayctn0_0026_F02.ab1
rayctn0_0026_F03.ab1
rayctn0_0026_F06.ab1
rayctn0_0026_F08.ab1
rayctn0_0026_F09.ab1
rayctn0_0026_F10.ab1
rayctn0_0026_F11.ab1
rayctn0_0026_F12.ab1
rayctn0_0026_G01.ab1
rayctn0_0026_G02.ab1
rayctn0_0026_G04.ab1
rayctn0_0026_G05.ab1
rayctn0_0026_G06.ab1
rayctn0_0026_G07.ab1
rayctn0_0026_G08.ab1
rayctn0_0026_G10.ab1
rayctn0_0026_H01.ab1
rayctn0_0026_H03.ab1
rayctn0_0026_H05.ab1
rayctn0_0026_H08.ab1
rayctn0_0026_H09.ab1
rayctn0_0026_H10.ab1
rayctn0_0026_H11.ab1
rayctn0_0026_H12.ab1
rayctn0_0027_A01.ab1
rayctn0_0027_A02.ab1
rayctn0_0027_A03.ab1
rayctn0_0027_A04.ab1
rayctn0_0027_A06.ab1
rayctn0_0027_A08.ab1
rayctn0_0027_A09.ab1
rayctn0_0027_A10.ab1
rayctn0_0027_A11.ab1
rayctn0_0027_A12.ab1
rayctn0_0027_B01.ab1
rayctn0_0027_B02.ab1
rayctn0_0027_B04.ab1
rayctn0_0027_B06.ab1
rayctn0_0027_B10.ab1
rayctn0_0027_B11.ab1
rayctn0_0027_B12.ab1
rayctn0_0027_C01.ab1
rayctn0_0027_C05.ab1
rayctn0_0027_C06.ab1
rayctn0_0027_C10.ab1
rayctn0_0027_C11.ab1
rayctn0_0027_C12.ab1
rayctn0_0027_D02.ab1
rayctn0_0027_D04.ab1
rayctn0_0027_D06.ab1
rayctn0_0027_D07.ab1
rayctn0_0027_D08.ab1
rayctn0_0027_D09.ab1
rayctn0_0027_D10.ab1
rayctn0_0027_D11.ab1
rayctn0_0027_E01.ab1
rayctn0_0027_E02.ab1
rayctn0_0027_E03.ab1
rayctn0_0027_E05.ab1
rayctn0_0027_E06.ab1
rayctn0_0027_E07.ab1
rayctn0_0027_E08.ab1
rayctn0_0027_E11.ab1
rayctn0_0027_E12.ab1
rayctn0_0027_F01.ab1
rayctn0_0027_F02.ab1
rayctn0_0027_F04.ab1
rayctn0_0027_F05.ab1
rayctn0_0027_F06.ab1
rayctn0_0027_F08.ab1
rayctn0_0027_F09.ab1
rayctn0_0027_F10.ab1
rayctn0_0027_F12.ab1
rayctn0_0027_G04.ab1
rayctn0_0027_G05.ab1
rayctn0_0027_G08.ab1
rayctn0_0027_G10.ab1
rayctn0_0027_G12.ab1
rayctn0_0027_H01.ab1
rayctn0_0027_H02.ab1
rayctn0_0027_H03.ab1
rayctn0_0027_H04.ab1
rayctn0_0027_H05.ab1
rayctn0_0027_H06.ab1
rayctn0_0027_H07.ab1
rayctn0_0027_H10.ab1
rayctn0_0027_H11.ab1
rayctn0_0027_H12.ab1
rayctn0_0028_A04.ab1
rayctn0_0028_A05.ab1
rayctn0_0028_A06.ab1
rayctn0_0028_A09.ab1
rayctn0_0028_A10.ab1
rayctn0_0028_A11.ab1
rayctn0_0028_A12.ab1
rayctn0_0028_B01.ab1
rayctn0_0028_B06.ab1
rayctn0_0028_B07.ab1
rayctn0_0028_B12.ab1
rayctn0_0028_C01.ab1
rayctn0_0028_C03.ab1
rayctn0_0028_C05.ab1
rayctn0_0028_C06.ab1
rayctn0_0028_C08.ab1
rayctn0_0028_C10.ab1
rayctn0_0028_C12.ab1
rayctn0_0028_D01.ab1
rayctn0_0028_D05.ab1
rayctn0_0028_D06.ab1
rayctn0_0028_D07.ab1
rayctn0_0028_D08.ab1
rayctn0_0028_D09.ab1
rayctn0_0028_D10.ab1
rayctn0_0028_D11.ab1
rayctn0_0028_E03.ab1
rayctn0_0028_E08.ab1
rayctn0_0028_E12.ab1
rayctn0_0028_F01.ab1
rayctn0_0028_F03.ab1
rayctn0_0028_F04.ab1
rayctn0_0028_F06.ab1
rayctn0_0028_F07.ab1
rayctn0_0028_F11.ab1
rayctn0_0028_F12.ab1
rayctn0_0028_G02.ab1
[truncated: 9,076 more rows]

## Sheet: File 2
Reference UniGenes
>Anther_High_Quality_EST.seq.Contig1								>Anther_High_Quality_EST.seq.Contig3915								>G05_435808.77.S1104182748.Anther-SP17452.M13R.ab1
GACATTCAAATAGTGTTTATATATTCATTTATCAAATAACATCTGTTGTT								GACTGTTGAAATAACCCATATATGGAACTGCAAAAATCAATGGAAGCTTA								AAAAAAATGTAATTCTTGACATTTACACAACCATTTCAATCTCTATACAT
TACATGCCCCTCGAAATAAACTATATATGCATTTTTACGGATTGGAGTAC								ACTACATATTGAATCAACTAATGTAAAATCAAAATACTAGTTGACGGCCA								GCCATATAAACCATAATATGTATTTCAAGATCTACCGGAACAAGTTGGAT
GCACATTTACTTACATAAGCACTTTATGCTTTGAAATGTCTGGTTGAATC								TGCTACAAATTCTGGGTTTGATTGTGTTATTTGCAAACAAAATAGAACAC								AGTGTGGCTCGATGTATTGATCCAGTCTCCTGACTTCTCGAAAATCTCAA
ATAGATATCTTGAGAAATGGTGGTCACTCAGTTTTCTCCATCAGTTTGAT								TTGATCATTTGTAGTACATGACAGGCATGTTAGCATTCATGTCCCACATC								CACCATCAGTGTTGTCCATAATCATAACTTCTTCAACAACTTGAGAATCC
ACCATAGGCTTGAACAATTTCCAAAGCTGGTAGATAAACTTCAGGAACAA								CCTCCTTCCTTCAGATACTCTATATACCTACCAAATTCTGGTTTTGCTGT								GACACCATAACATCTTTTTATGTATTCCTTTCGAGCTCACCAACCAACCC
TAGGCCTCAATACACCTCTTGTTTTGATCTTGTTTACAATTAAAAGCAGA								TGGTTTCTTCTTACGACGAACATCGAAGAGGCTGAAAAGTGGGTGAATAA								TTCTATTGATAATTGGAGATCAACCGATTACTGCTCCTAGACCCCGAGAG
GCTCCAACTGCTACTGGAACGCCAACAGTAAGGGCCATAGCAGATATCAC								TACTCTTGGACTTGGAAGTAACCTTTTTGTTAGTCGATGAAGAGGATTCC								TCTCATCAGGTAGTTTTCCTCACTGTCTATAGCGAGCAGTGTTAGCATGC
TTTTCCATTCTTAGCCTTCCCGAATTCCAGCAAAGTCGCGGTATGGCGCT								ACTCGATGATTCTCTGGCAAGGCCAATATTTCAGAAGTAAACTTTCTTGA								AACTGTTGCTCTATAAGAGAGCTCGTTTTACCAAATATAAAAATCTCATT
CGGTCTGTTTGCTATCAGGGAAATCTACTTCCACTTCATGGTGTAACAAA								TAAACCAAAAACTCTGACAGGCACGCTTCGAGCCCTCTTCAACTGTGCTT								CTCTTTGTCAGTATTAACTCCTATTTGTTATTTCTTCAAAATACGAATTG
ACCATATCCTGTTCTGTGTTAGAGTATGTTAGCCTTTCTTCCATTCGATG								CGAACTGGCCGGTGCTCGTAACATCCTCATCAACTTCAAGCAACCGTTCA								TTGTATGTTTCTTCTTATTTAAATTAGCCAAAATTTCCACTTTTTTCATC
ACATGTTACAGCAAATGCGCTTTGGCACGAAACTGGGATTCCTGTCTGTT								TAGCCAAGATGGCTTCTTCTTGTACTGAAAGCTCTAAGCATGGCCATGGA								ACTATAGCTTTCCCTCTATCAGTGTCACCCACATGGGACAATTTCGATCC
CGTTTAGTCCCAAAAACACAATCGTTTTGGCGGCCTTTACAGCAACTCCT								GTGATGAGATTCCCCG								ATTGTCAAAAGCACCCCTCTCAATTTTCATATTCGTACCCAGGCTTCCAT
CGCTCCTTGCAATGTCCAAGTTCTAGGATCCTTTCGGCTATCTTCTTTTC								>Anther_High_Quality_EST.seq.Contig3916								TATTGGGCTTTAAAACCTTTAAGGCCAACTTTGGCCCACTCCCCATCACC
CCCAACTACGACTTCATTCATGTCTTCAGTATCAATTTTCAGAAGCTCAC								AGGTAAATGCAGTTGAAAAATGCATTCATCAAAACTGAAAATTTCATCCA								ACTTTTTTCCCCCTTAGCTTGGCGTGTTTCTCTTTCGTCTCAATACCTTT
AAAGGAAATTTCTAAATGTTGGTCGACCTTCATGTTTGAGAAGTGGATGA								AGTATGAAGTTCCACAATAAGCAAAATTCAGAACATAGGCTCACCAGCTA								TCCTAGAAACCCTAACCCCATATCCCCCTCACCATTAGTCTTATCCTCAA
GTTTCAGCATTGA								GACAATTTCCTTAATCATTAAACCCCCTAGGAAACTTAATCATTATCATC								CCGTTACCTTTATCATTCCTATTAATCTCGTCATTAATCATTGCGAAAAT
>Anther_High_Quality_EST.seq.Contig2								TTTTTAACAACTACCTAAAGAACTTATAAAACACAAACTTTTGAAAATAA								CTCTCCTTTCATTAACA
AAACAACCGCTCATTATTGATCATTATCATAAAATAATTTATTTTTTGGA								AACAATTTAAAGCAAAAGAGAAAAACCCAGTTTCTTTCATTTGGTTTTAC								>G06_401559.78.S1103242265.Anther-S174.M13R.ab1
TAATGAGATAATAAAAACAACAAAATTTACCAAGAAAATAAACACAAGAA								TCCAAGGGAACATCAATTTCCCCATCGGAGATCTCCTGCTGCAGATCTTT								AAGTAAAACTGGATACTTATGTTTTCAAATTGAGAAACTTAAAACTAAAC
TCAGAACCCAAAGGGAGAATTTGTGGGTGCGCAAAAGAACAGTGTTATCA								GGGGTCTTTCCCATCAACCGTACACCCAACGGAAACACAAGTTCCCAAAA								AAAGTTCAACCAACTGGATCAAATTTAAAGAACCTTACAATTGCATACAA
GGTTGGTAGCTCACAAGCCTTCCGCCGCTACCACATAAAAGCAAAAAGCA								TCTCCTTCACGGTTCCTCTCAGGTCCTTAGCCATGGATCTAGGCTTCATG								TGGGGTTGTATGAGCATCAACGTCTGTAATTAGACAGTTAACAAATTCAT
ACCCGAATAAAAATTTTACAAAACTCCATCAACTAAGCAAGAGGCTTGAC								ACTTTCGCGATCTCGATCACATCATCAAGGCTAATATTCCCATTATGCTT								CGACAAAAGATGCAAGGAAGAGGATCGAAAACTAAATGAGTATGACCTAA
CAAAACATCCTTCCAATGCCTATAATTAGTTCTCCACTCCCATTTCAATT								AATATTCTTCGTCTTCTTACGATCCCTTTCAGGCTCTTTCAAAGCCTTGA								ACACCTACCTTAAACCAGTCAAATTGACACCACACCGATTTTCCAAGCCA
AGGTCCCTTTCGGCCACCAATGAAAATGAACCAACCAACGAGGACTATGC								TGACCAGAGCGGCGGCGGATGGGACTACAGTGACTTTAGCTTGCCGGTTC								AAAACTGGACGATCTAATCCATTTTTAATCGCTACAACTCCTTGAGGAAG
CAACTGGGACTTCAATGTGGGTGTCTGTACAAGTCATATGGCGCCCATAG								TGGACAGTAAGCTTGACGGTGACGCGTAAGCCCTTCCATT								TGCAGCTTTCTGAAATGTATTTGAAATCCAAAACCTCTGAAAAATCCACT
AGCATCAAGCGGACATGGCCTTTTTGAATCCAGCCTAAGCCATGGCTTGC								>Anther_High_Quality_EST.seq.Contig3917								TGTTTTGGTTGTCTATTCCTGAAAATTTCAAATCAATAATCAATAAAAAA
CGCTGCCGGACCAATGCAAGAGGCTAATCGGACCCGGATGCAAGTCTCGA								CGTCAACAAAATAACTTCATATAAAATCATGGATTAAAACAAAAATCTCC								AATTGGTTTGATTTTAAATTAAAGCGAATTGAATTTGAAATGTAAGCAGA
CAACTTCCCCGCACATTGTCCCCACCCAGCCCGTGTTGGTTCCATCTATG								AACATGAATCTCAGATCAATAACATTTGACTAAACAAGGTTTCAAAAGGC								AGTGATCCTTTTTGGGGGATTTCGAATTATCATCGTAATAAAGCTTGTAC
CTCAATGGGCGCCACGCGGCCCGCAAAAAACTAGCAAGAACGGCGGCAAG								ATAACAACTCTTTCTACTTTGAATAAACATCAAAACTACTTACTCAAAGA								TTATTCTCCACTTTCCAAAAAGCGGTCCGTTCTACATCGCCCCCGGCTTT
GAACCAAGCTCGTAGA								GTAAGACAGAAATTAATTCCCAGATACAACTTCCTTCATCGACTAAAATT								GTCGGATCCGTACATGTTCTCTGGGCAGAAGAGTTAACTCGGAATTAGCC
>Anther_High_Quality_EST.seq.Contig3								TCAATCTTTATCTTTTGCTGACCGTCTACACAGATACTTGGGACTTCTTC								GAAGTAAACCGCCGGCGATACAAGCTTAGGGTTTTAACTGGGTTTCGAAA
GGGTAACAAATTCAAATTTTATTATGATTATCTTTTTTTGATTTATATAA								GACTTGCTAGCTGCCAACTGAGTCTCAGGCTCTTTCTTGACGGGCTCTTC								CGGTTTTATTTTACCTGGAAAAAGAAAGGAAAGGAATTTATAAAATTAGG
TATAAAAACATAAAAATATCCTCATTATATAACTTTATAAAAAATATTTT								CTTCTCCGACAAAATTAACTCGATGTGGCAAGGAGAAGACATGTAAGGAT								TGTTCCCGGGACTACTAAAATTTGGT
AATAATTTTTCAATTGAATTTATGTCTAATTGACTTGTAATACCAATTAA								TGATTCTTCCATGGGCACGGTATGTACGACGCCTTTGTTTCTGAGCCTGG								>G06_408531.78.S1103293141.Anther-SP654.M13R.ab1
ATTATAGGTACCAAGTATAGATATAATAATACCTACCACGGAACACTACA								TTAACTTGGATGTGAGAAATATAGAGTGCATCCACATCCAAACCCTTAAC								GATAATGTTAAAAGACAATTTATTACTTTATGATTGTACAAAGTCTATGA
CCATACTCCGTTGTTCATAGACTAAAAATCTGACTCGTAGGAGACATCAT								CTCAGCATTGCTCTCAGCATTCTTCAGCAAATCTAGAATGAATTTGGCAG								GCTAAACCCCTAAGCATTTTCAGCTTCCAAAGATGAAAATTATTTCCGAA
AAAGTTACATTTTCTATACGCCATATGCATTCTTTTCTCAACGTTGAGTC								ATTTTACAGGCCAGCGACCT								AGTTAGATCAGGAAAAGCTTAAAGATCTTCCATGATTTAAAAAAAAAATG
TGCGAATATTGCTCTGATGAAGTCTTTCAACTCTAGTATTGTAAAACCAC								>Anther_High_Quality_EST.seq.Contig3918								AGGAGAAAGGTTATGTTGAGATTAACCTAAAAAAAAAAAAAAGAGGTTAA
AGCTCATAAGTTCTCCACTTTCCCACGCTGACGTGATTGATTTTAAAGGC								GGTGTTAAAATTGATGGATATCCATAAACTGACAATATGGAAGACTGTCG								ATGCACAGCATGAAAATCTATAGTTAAATTTACATTTAACCATTTGGGGG
ATATCTAACAATTCTCCTAGTTTGCGAATTTTTCGTAAAGATGGTATAAG								ATATACAATTCCTAGCAACATATATAAATATATATTGTACGTAATTTATA								GAGAAAGTTAAAGCCTTGGTGTCTGCCACCTGAAACACCTAACTATCAAT
ATCATCTATAGGACGGCTGGTATCTTCTTCTGACTTTTCATTAGAGTCAA								ACCATGATATGGAAAAAAGATACCTTGTCCTAATTCACAAACTGAAACTC								TGGCCCCTCTTATGACTGGTTTTTCACTACTTTGACGCTGCTGTAGAAGC
AAGCAGAAATCAGAGACTTCAATAAAGAAGATAGGTTGTCCAGCATCATA								AATTTACAATCTCGAACTCCATAAATTAAGTTAAAAATCTCCATGTTTTA								GTTTAAGGTCTTTAATAGCCCTCTCTTCAATCTGGATTGAACGAATTGAA
TGGATTAGTCTTTGGAGCTGTAACGTTTCTTCTGCAGCCAGATCATCAAG								AGAAAACAAAAATCGGGCTTCATATGGTGAGAGTAATAGTGATTTTATCT								GATGGTGCTTCTATCTCCGGTTTGAACCAGCGGTTCACCCCAGGGGAGTC
CAAAAGTATGTCTTTAGTGATTCTAGAGAAGACGGACTCTAAAACCATGC								TCCCCGCGATAAAGCTTTCTCGGCAGTGTCTATTTCTTCAAGAATCCTAG								AGATGGCGAGCCTTGACTTGAAGCTACTGAAAAGCCGGACATTTTCATCT
ACATACTTCTCTTATAAGTCGAAGGCCGTAACAGTGACTCCCATATTATA								CCTTTCGCTTTGCAGGGATTGGAGCAGTTGGTCCAAAGCTAATATAATGG								TTGGACTGTGTGAAAGACCGTGCAGTTGCTTTCCCTGCTGCTGCATCTGG
TGTACTTTCCCAAGAATAAAAACAGCCTGATCTATGCTGAATTTAGCAGA								CCAGAAATAGCATTCAATGCTGAGTACATATCACGGAAAGAAGCTCTACC								ATGTCCCTGAGAGATGGCCGAGAAAGATGAGGAGGGGTACCAGAAGAAGC
TTCAAATTGTTGCATTTGATGGGTATTTTGAAATCCGTCAGCACCATCTA								CAGCAAAGCTTTCTCTCTTCTGTACTTAGCCACCCAAGAATTGGATGCCT								CCAAGGAGGCGTGCTTCTTTCCGCATCAGATGCCTGTGGTGTTTGGACAG
TGACCTCTCTC								CTCTAAGCTCAGCTACAGCAGAAGCAATGTTGGGATCATTCTTGTCCATA								AGACCACGGGAATTGGCTTGGATGGCAAATATGAACTCAGCAGGATTTTA
>Anther_High_Quality_EST.seq.Contig4								TTGATGGCGCTTCTCACTTTGTTGATCACTTCTGCAGTCTCCTTCACGTA								CCTTCACTTTTACCAGCAAAAAGATCTTCCACCTGATTTTTACTTCCAGT
ACCAAAAGGCTTTTCCAGGAGCTCCACACTATTTTGATGACAACAGGCTG								CTCCTCATCCGAGGCAGCAAATGCTGACTGAACCC								TTTCTGGTTAACCTGTATTTTGCTCTGCTCA
ACCAAATTTATAAAAAAATGCGTTACATCAACATGATTCCTCAAGGAAGC								>Anther_High_Quality_EST.seq.Contig3919								>G06_408533.78.S1103293237.Anther-SP750.M13R.ab1
ATGAATTTGAGTCTCATCTGATACTACCAAGATAGTTACGAAGCAAGTAG								GCTTATAGTTACTTGATGCACAAGTTACGGAATCATTTTGGACCCTTTCG								GTGTAAATATTATTGAGGATTGATTCACTTAAAATTAAAGTACTTCTTTC
AAATTGAGTCTCATCTAAGACTGCATAGATTTTCATCATATTACATAAAT								ATTTAATTACCACCCGGTTGTGCTGTTGTTGAAGTCATCGGAGCACAAAC								CAAAAATGAAATCACAAATGAGGCCAATTCTTTCCAAAGACAAAAAGTTA
TAAGAAGTAAACTGAATTTCCTCAAATGCACTGCATCAAATCTATATGCT								AGCTTCAACAGATAGACGTTTTAATACATTTGGGCATGGATCATGCCCGA								AAAACGTAGTTAAAGAGTAACAAGTTTATATATGTTAATTAAAACAAGCA
AAGCTGTAGAAGTCAGCATGATGTAGTTATGGTCCCATTGACATATTCTG								AGTTGCTATTGGATATGGTGACCGCACATCGTTGCTTCCCAACACACCTC								TATGGGCTCACAAGGACCCACCTGTATATATAACTTTGTTTTTTTTATCT
CTCATGTCTCCCTTCAGAAAAGCTGTAAAATAAACAAGGAAAGAGTGCGA								TTCTCTAAGATGTCATACGAAGTTGGAGCGTGACACGGGCCTTGTTGGTA								CTATTCTCCTCAGGCTCAGGATGTATCTTAGTCCCAATCTTAACTACCAG
GCTGCTACTGATGGTAATGACCGCTGCAATCAATGGAAGGGAAACGTCGG								ACTTCCACAAGTTCCTAAAGGAGTTCCGAAGCTAGCGAATTTGATTGAAG								CATAGAATAAACAGCAACATATAACCAAACACTCCCTTTCTTTCTTCCCC
AGAGGATGAAGCTTGATGAGGGCAGAAAAAGATTACCTCCCTTCCCGCTA								AGATAGCTTGTCCGGGACTACAGTGTAAATGAACCTTTGGCCTGTGGAAC								ACCATGACCAACCCAATATCTGCAGCTGACAACTGAAATGAAGGGAGCCC
CTGTTTCTCAGTCGCTTTGGCTGGAAGAAGATGAAGGCAAATCGATTTGA								TCTTCGGTTTTTCCGTAGCTTTCAATTTGCCAGTTCTTGATATTTGGGTG								TTCTTGCCTATATCTTGCAATTGCACCCCTACCCTTCCTTTTTCCCTTTT
CTTGATTTGGGGATATGAAATCGATGGGAAATTTTTGGGGAGAAGAAGGT								GTACTCTGATATCTCAGCACAAACAGTGGAGACGGATCTTTTTACAAGTG								CTATGAACCCCAATTTGGAATGTTTGAGGTGGCTTCATTTACCATTTTCA
AGGCTATATTGGTCTCGAAATGTGAATCAGAAAAAGGTGAATCAGAAAAA								AGATTTTCGAGGGATCTCCTCCGAGCTCCTCAAATAGAACTAATAGATTT								CCAGTGTCACCACACTTTCCGGAACACCAGGAGGAGGCAGGGGAAGGTTT
GGTGAATAGCTATTCCAAGCTAAAAACCCTGAATACCTATTACAGCTGCT								TGTGTCGGTTTCAACCAAGACCGAGGAACATGGTACCATTTTTGGGTCGG								CTTGGTGGTGCTTCAGTATCAAATGATCTTTTATCGAACCTCCATTCTCC
GAGGGAATAAGGATGTAATAGCAAAACTGTGGAA								TTGGCCACAACCGTGCTGACACTTCGTTGGTCGAAACGTTCCAGAATAAC								AATCTTTCCATAGGTTAACCTACCCTTCAAATCATAGTCGCATCCATATG
>Anther_High_Quality_EST.seq.Contig5								TACAGCCACTGCAAATCACCATGAGCATATGCGGTCCAATATCTACCGAT								TGTAATGAATGATGAACTTGTTACCTATTTCTGTATCCCAAGGAGGCTGG
AACATAAAAGGGAAATTGAATATCAAAATCCATCAATCAAACTTATTGTC								GTTCTGCCCGTTAATCCATATTTGACCTTTTCCCATACTTTCCAT								ATCATGAAATCTTTGTACAGGATGTTACCCACACCATGCAAGGCAGACGA
TTTCACTACAACTCAAATCAAATGGGGTGAAAGGCGATGGTTTCCGAGAC								>Anther_High_Quality_EST.seq.Contig3920								AACAGCATAAGCATACATTTCAAGCACCCAACCAAAAGCTTTATCTGTTT
CCTTATGACAGACCCCAAATCAATGGAACCTCAACTAAAATCGATCTTCC								GCAAAATAAAATTTAAAGATCCAATGTTTTGAAAAGAAGCCAATTTGTAG								CAGGATCTTTCTTCATTGCCAATGACACATTCATCCAAGTCGGAGCAATT
CCTTCCAGCAGGCAACTTCCAAACTATTGTCTTCCGGCAATCCGGGATGA								GTGAAGAAACAGACAGCACAACCTCCACTAATTGCGATTCTACAAGCTAC								TTTT
TAATGGCCTCACCCACTGTAATCAACCTTAGTCTTAAATAAAATGTACAA								AGAAAATTATTTCTTCTTGATGTCACTATTTCATTTTATTTAGATATGGA								>G06_408540.78.S1103293717.Anther-SP1230.M13R.ab1
AAGTCCTGTTAAAATTTGGGAAGTTTACAAATGCTTGCCCCTGTAAGTAT								AAACAATTTCTCTTTAATTGTAGATTTTGCTTTAGCTTTCAATTTTCCAT								AACTCAAACGTTTCTATATTAATAAATATATAGTCTTTTACATTGGTGTG
ACAAGTGACAGCTTCTGATGTTACGTCCATGATCAGCATAACAGCACAGA								TTTTCATTTATTCTATAGCAAAATGTACAATTTCCTCCTCCCCTTATAAA								ATCATGAGGTTGCAGTTGTTACAATCCTTCCCGAGGGCCATAAGTCGCCC
CATCTTACGACCCGCTTCATCTTGCAGTTCACACGTCTAGCCTCAAATAT								GAAAATAAATAAAATATACTAACGGCGTGAAGTAAGAAACTGAGAGAGAG								CAGAAAGACTTTCGGGCTTGAAGATGCAACGCTGGGTTCTTAGTTTGTGT
ATACTCATTGTATCAACAGTTGTTGCCGGATTGTTCAAACCTCTGGTTAG								ATTTAATATAGATTAAACGGCGTTAGTTGCCTGGTCTTCTTCTTTGTTGA								GATAACCTCATGGTCGAATGAACCTTCTGAGGCGTCTGGATTGGTTGATC
TTATACACGCCCGAGAAGCTTTTTCACGATTGAGATGGATCACTCTCTAG								TATTGATGAGTGCTCTCTCACACACTGACGCTGCATCTGGTGACGAGCTG								GACAAATATTCATGTGAACCTGTCGGCCTCGTCGAACAGGAGGGAAGACG
TTCCCTCTCAGTCGATTCTTTAACATTGTTATCGTTGCCGTCACCAGATA								GTACTTAACAGCGTTTTCTCCGACAGAAACGCCGTTGTTTTTGCTCCCGA								ATCCTTCCCCAACCACCACCAAGATTTGCATTAACGGTTTCTTCTTGATC
GTGATTGATTAGAGATTTGGTCAGAAACGACAACTATAGCTTGGCTCTGA								AAGTGATATAAGCCGGACACCTAACGTTGAGATGATACCTGCCTGAAACG								TTCGTCATTATCTATGATGTTATCGGTTTCCATAACATCGGAGTCGTAGG
ACCACGGTATCTTTTTGTTTAGCAGAATTATCTTCATGAGGTGTATCAAC								AAAGTCCCAACTTTCCATCTCACCCGTCCATCAATCTTGATCACCATGAA								CACTTGGATCCACTTCTTCATATGGGATCATATCAGAAGTTTCTTCTGCA
TGAAGCAAGATACGAAATGCCATACTTCTGCTCATGAGTTAGTCCTGGGC								GATCGTTCCGGCAGCTTGTTCGGACTTCAAAGCGACGGAGAAATCGGGAG								TCAACTAGATCCTCATAGTCGATCTCGAAATCTTCAGGATTCCTCTTAGC
AAAGGCCCTTAATCAGCCCTGATACAGGAGATGCCTTGAAAGAAGAGGAA								CTATAGGGACCATGTTCCCGTAGATGAAAGGGGACCAAACATTGATCTCA								ACGCTGCTCTTTCAAAGTCTCAAATTTCATACCATCCAGAGGCCAAGGGT
TCCAAGGGAAATCTCGTGCGAACCCAATCCTCGGAAACTCTACTACCATT								TTATGACCCTGGTATGTTGGAGGGAGAGCTGTCCTAAGGGTGGTTTGTTG								CCCGAGGTCGTTGTGCTCTTCTGAAAGCAATGAAAGAAAATTTTTCATCT
GGTTTCTTGAGAATCAGCAGACTTGTCTGATGCATTAGGCTCTTCTTTTA								GTTCCGGTAGGTGGCGTAGATGACGAGCCTGTCGTAGTAAATCCCGATTC								TCAAAGCCACGTAAAGGATCACCCTTGGAGCGCTTGTATGCACGCTGTGA
AGCTGTCACGGT								TGTCATTGGGG								AGTTGTCCTCTGCAAACGTTGAACAAAATGACAGGATTTCGAGGATTTCT
>Anther_High_Quality_EST.seq.Contig6								>Anther_High_Quality_EST.seq.Contig3921								CCAATGGACAACGCCCATCATGAGGGCAAGGAGCAACAATGAATGCACCA
AATTAAGAGATTATTTTATAAGTTTTCATAATTGTAGTTAAACAAACTGT								AAAACAAGACAAAATACAATCTAATTCCTTGTCCGAAATCTTCCGCGGTA								CTTCTAAGATCGATAAGGTCCTTAGAATCTTCCTTGTTCACCTTGGCTTT
ACAAGAAAGACGATACATTGAGAAAGTAAATCAATTTATTTTACGAATTA								ACTTTTACCCACAAATTCAACATAATACGTAAGAAAGGAACACATAGTAA								ACGGAATTTCTAAAAAGTAATTATCTTTTT
TTACCACCAAAAAGACTACTACAAAGAGCAAGAAAGAACGAAAAGGAAAA								AACAGGTGAATTAAAAGCTTATGACCATAGATTTATCAAATTTACATACA								>G06_411922.78.S1103312365.Anther-SP1902.M13R.ab1
GGTCTAAAATTTCAACAAATATCCCTTAATATTTGTATAATAAGTGCATT								TAAAACCATCATTATTCCACAATAAAGAGTTAAAAGCATTATTTAGCATT								GAAAATTTCCTTCTTTTATAATCCACGGATTTTACAACAACAAAACCCAA
ACCCACCATCCAAGATTTATGCTAGTCATGGTACATGTGCGTTCACCATA								ATCATACTCAAGAAACTCCATTTGACATATTTACTAATGGAAGTATTCAA								AATTTTGAACTATGTTTTTTTTTTATGATATGATATTGATTAAATTATTA
TGTTCTTCAATAGGCGGAACTAAAAGCTATTTATTGTAGAAAACAAATTC								ACTGAAATTTCAAATTGCAGATATTGTATATAGTCTTTTTAGCATTTATT								ACTAATTGACACCTCAAAATTTAGTGTGAAGTTTCGCCACTGCTACGTAC
ATTTTCTCTTGGCATGATCTCATTTCAGGGTGTTCTCGATGTCGATCACA								CTTCTCAACCTTCTTCTCAAGCTCATCCTTTCGAGCTCCAACAACCCTAT								ATAACCAGAGCCAAATAAAAAAGAACAATTGCGTTGCACACTTCCCGCGC
AATCGGTACTTAACATCTTTCTTGACCAGCCTTTCAAGAGCTTCATTGGC								CCACTTCCTTCCCTTGCTTCACCAACACAAATGTTGGCATTGCCTGCACT								AGCCTTGTAAAATTTCTTTGAGAAGTCTTCACAAGACATTGGATGCGTAG
GTATTGGATAGGGATTACCTCAATCTGTGGGTATATTTTACGAGCAGCAC								CCAAATTCCTGTGCCACGTCAGGCAGCTCATCAACATCAAGTTTTACAAA								TACACGTATTTTTGAACATTCTGATCCACCAGTCTCATCGCAATTGAGGT
AAAAACTTATCATTTCTTGAATCATTTTAGTTCCCCCTGTTACACTTCCT								TTCAACTTCAGTGAATTTAGCAGCGATTTCATTCAGAAAAGGTTCCATGA								AGCTTATGTTCACTCCTTTCTGCTGGAGAGCCGGGAACGAAGGGAACAAA
GCGAATGTTTTCATACCCATATTAAGGCTTGCAGGGCTAAATTTGATTTC								ACCTGCATGGTCCACGCCAGGAAGCTGAGAAGTCTATAACCATAAGCTTT								ACCTCGCCCACCAAACACTGGCCGCATAAAGGCATTATCGAACTTGCGCC
ACTCGGGAACCCAACGAGGGCATAAACACCAGCAGACTTGAGGAGAGACA								GCGGTTTCTTTGACAGAATTGAAGTGAAGTTGCCATCTTGGAGCTGAATG								AGTAGTAATGAACGGTGTGTGTTGGAGTTGTAAGAAGTGCGCGAATGCTG
AGTAGGGATCAAATGGATGATCACCAGATGCAGTGTCGATTATAAAGTCC								GAAGGTTGAGACCCTTGAAGACTCAGATGAAGATGGTGAATCCTCTGATG								CTTGGCTGTTGAACTCCCTTTGGACTATCTTCAAACGAGTCCTGAGTACT
AATGATTTTGATAGGCCCTTCACCTGCTCTTGGTCAGATGTGACAATAAA								GTGAACCGGAAGAGCCTAAAAAGCTTGAAAGAGCAGAGCCCA								TCCCAGAAATGGCACTGTAATCGATTTTGGAGATGATGATCGGGAGGGTT
ATTGTCTGCACCGAGCAGACTCAGAGCTTCCTCTTTCTTAGAGGTGCTCG								>Anther_High_Quality_EST.seq.Contig3922								CACTTGTTACTTTAGAATGAGGCAGCAAGAACCTTATTAGAGGTTTAGTC
TGCTAAGAACTGTTACTGACAACCCGAAAGCCTTCCCGAACTTCACTGCC								CCAGAACAAAATTAAACAACTTGCCACCATTTTTAGTTTCATAACGCCGA								ATTAGTCCGAAAACCACAGAGCTAAAAAGAACAACAGTGATGGTGCTTGT
ATGTGACCAAGACCGCCGAGCCCGATACCCCTAAAGATTGCCAGGTTGGT								TACCATGTTAAGGAGTTGGAAGAAACTTCTCAATAAAAAAAAATGGCCCA								AATCATAATGGCATTACATCGCAATTGAGTGTGCCCTGCCCTTGTAAACT
TCATGTTATAGCGCATCATTG								CAAACAGGATTTTGAACAAAATATGAAAGGATAACTAAAGCTGGCTTTAG								GATTATAAGCAAGAGCCATAGATACTGCACCTCTCATGAGACCAGCCCAC
>Anther_High_Quality_EST.seq.Contig7								ACTCACCTGACAATCCAAAAACAAAAACTAATGTCTTTAACAAGTCAAAT								CATATTATGATTTGTTGCCTAAAGCTGATTTTTTCATTAGCTGAT
AGCATAAAACATTCAATTTCAAAATAAAACAAAAAAAGAGGAGATGACAG								ACCAAAACATAGTCCTCGAAGAAAGCAACCTTACTTCTTGTCTTCCTTCT								>G06_413750.78.S1104012653.Anther-SP3150.M13R.ab1
AAAATATGAACAAGTAGAATCATTCTGTTCTGCAAACAAAGCTCCATAGA								CAGCCTCAGCAGCTTTCTTCAATCGGGCACCAATGTGTCGTTCATTCGTA								AATGCAGTTTGATGATCATTGTCATATATATAAAAGTAGCTTAACATACA
AACCGATTCTGATCACTTCAATTACCTCGTAGCTTACACCATCCTTCCCC								CGTTCCACACGGAGCTTGTTATAGGCCTTGAATGACTTCATCTCCTCTGT								AAGGATTGCTTTGTCATTTCATTTCCACGTATTATAATACAAACCAAAAT
CCGCTGATCTAAAAGCTAACACAATATTCAACCATATAGAAGAGGAGCAT								GACCTTCACAAGCTCCACGGAAGGCTTCTCGCGAGAAATAGGCATGTATG								TTACTTGCATATATGCTCATGAACATGTAATCGATGGTTTATTCAGAGTT
CAACATCCCAAGTTGCGCTATGACACTCTGTCAACTTGATTCTTTGCTCT								ATCCCTGGACTTGGGTTGCAGTTGCAAGCTCCTCAGCAGTAGAATCACCA								CATCCATACATCTCTTAGTAGTTTATATCTGATAGCCCTTTGGTTACTAT
CATAAGTCACAAACTTGAAGAATTGATGAAAATATTCACAGCATAAATAA								GCCTTAAACTTGCGAGCTTGTCTCGGGAAGACAACAAGTTTGGCCTTGTG								TTCCCTTTGATATCCTGTTAGGCTTTGATTGAACAGGGGATGATAAGAAG
ATGAAACCTTTTACATATCAAAGGTAAAATTCAATCTTCCAGGTAACACC								AGTCTTAAGCCTCTGAACATTGGCTTGAAGACCTTCAAGGGATTTGTTCT								CCATCAATGAAGATCGATGATAGGGGTGAATTCAATTCATCGAGCTCATC
GTCTGACCAGCTGCAGAACCAAAAACTAATATATATCTGCAGCATCCTGA								TCCGACGGTGATCGACTGCAATACCAATGGTAGGTGCAAGTTTCCTTGAA								ATCGCTTGTGTGTGATTTTCTAAGAACTGAAGACCCACTTCTTCTCAGTT
GTGGAAAGCTTTACTCTCAAACAACAAAGAAATCCCATCTTGAATCAAGA								ATACCAGCAGCCTTAAGCTCTTCAAGAGTGAAACCCTTGCCAGCTCTCAA								GAGATTTGCTTCCAACTTCTCCAATGATGCTAGCAACGGATGTTGCTGAA
GTTACTGATCAAAAGTCTGCTCGAATATCATTTCCGTCAAGACAAATAGG								CTTCATGTTGTACTTCAAAGTTTGGCCATGGACGATTGGGCGA								GGTGATGAATAGACCGGCAGAGATGCTACACACGGGAAGTTTGTAATTGA
ACAGGCATCCTCTTCCTCTGCTGCTGATTTCTTAGATTCAATTAAGTTTG								>Anther_High_Quality_EST.seq.Contig3923								GCCTTTCCTAGCTTCAAGAGGATCCTCGGCTTCCAGGGCTTCAAGCACAG
TGACCTCTGGTTTTCTTGGCGAAAGAAGCAAAGAACTAGACTGTGTTCTG								GAAGAAGAAGAAGCAATTTGGGATAATTCCAATTATGCATCCGAATATGA								CATTTGGAACTGGGTCAGGGCAAAATTCGTCAGGGACAAAAGTGTCGAGA
GAGTCTGACTCCTCAAGATCTTCAAATGTAGGCAGGGTCTCAAAACTTCC								CAATGAATCCGTATACCGGATACCACAACTGATCAAGTTACAGAAACTGC								ACTCTCTTAATCAATGTTGCAGCAAATGTCGGGCATACCTCTTCCCTGAT
CCCACTGACAGTTTCCCTGAAAGATTCTGAATCAGCTGAATGTGGACATC								AAATCAAAGCAGCAAGCTTAGTGTTGGTAAAAAAGAAAAAACCCACGAGA								ATGTTTACTTAGAAGCATGTCCTTGGGAAGCATCATGAGATCACTCAAGG
CAAAGACCACATCATATGGCAAAGGTGCTGGAGGTGCCCTAAATGTATCA								AAACAAGCTATATAGACAATAATACTCTTCCTATTCATTCAGTCGATAAT								CATTAAGGAGATTGAAGGACTTTAATGATGTGATTTGTTGCTCATCATTG
GGTACTTCTAGATCCAAATTAACCAGAACAGCAGTCATTGCAGAGGCTGA								TCAAACACCATATGTCCATTTTCTTACTGATCCGACCTTGGTGAGAAATA								TCATCCCGATCATTCTCATCTCCAACCAAGTCATCATCTATACCAAATAG
TCCACCATGAGGTGTTAAAGACTCATTCTCTTCCAAAGC								TCATACAACTAGTTGTCGCCTGATCTCAGCACCCGCAAAATGGAAATGAA								GTCAGTCAACCATCTTGACCAGTTTCCGATCGCATTTTTCAGTTGTGCAC
>Anther_High_Quality_EST.seq.Contig8								AAAGTTCAAGATGTCCAAATAGAGAGTGGCAGAGGCCAATATGTAATCAT								CGGC
GATTCAAACTAAAGTAACATAATAATTAATATCAATTTACACATTACAAA								CGTATGTGAAGCGCTTGATCAGGTTGTCGGTGTCATAGACTATGTATCCA								>G06_415391.78.S1104022749.Anther-SP4206.M13R.ab1
CACCAATACACAAGGCAGAACAGTCGTTATAAACACCAATATACAACGAT								CAGAAAATCAAGGCACTAATGCCGCCATAGACAGCAGTCGACGTTGAGCC								CCCAACTATTTGCATTTTAGTGTTATTTGTGAATTCTCATCCCTTGAGTC
TTTTCAAACATTGAAGGCAGCCCCAGAACAGCCCATGGCAATGTTAATAT								AAGTGGGAAGAACATCTGGATTAGACCAGTTAATATGAGAATAATAAGGC								TTGTATACAAATTAAATGGTTCCATAGACATTTTTGGGATGGCCTAGGAA
AATGGCAGGTTGATCAAACTGTGGGAATGGGTTTATTACCCTTCTTGGGG								TGGTGAACAAAATTGGCCCAAGAAAGCTGAAGTCCTTGCCCTTCTTAGAT								AATCTAAGCTCTGTGCGGTATCATCTTCAACACCTCACCGCACTTAAAGA
GCAGCAGAGTGCGCAAAGTTGACTGCAGCCAACGCATGCTACAGCACCGC								GCCCAGAAAGTGTAGCCAGTAAGAGATGCAACCACACCTGCT								GATTCATTGCATATTCAGAACTTCAATGGAGTGTAAGCTTAGTTGGACAT
ACAGTTGTGTTAATAAAATGGAACATTGATTACTCATCTTTGAACAACAT								>Anther_High_Quality_EST.seq.Contig3924								GTTGGGAAACCTAGCACTTTGCTTCCCTGTTTAGCTTGTTTCTTTGAGCT
CGGATGCAGCACAGGCAACAGCAATGTCTACACAGCCGATCGCAGCAATT								GAAAATGACATTTCTCATTCACAAATCATAGCCATACAAATACAAATGCC								GTATTCTGAATGGACATATGAGCATGACCATTGTTCTCCAGCATCCCTAT
TGAAGTTGCCTTGTTTAACATCTCGGCAACTTCAGGCAAAATTTCTTCTT								CACTTACTTTTTAGATGGGTCATTGCTCATTACCAACCCCCCTTTTTCAA								AAAGCTGTTGCATTCTGCAAATACTTGTCTAGGACATTCTTCAAGTTCAT
CAGATCCAGGACAAATGTTTTCGGCAGTTGCAAGCAGATCACCAAAGCCT								GTTTAATAAATAAAAAACAGAGGCATACGATTGTATCTTCTTTACATACA								ATGAAGTTCTTCATATGTAGAATTCATGGCATTGAAGCTCTAACAATCTT
ACTGTAAGGATTTGAAGCAATATCCTTTTGGGCTCTGCCGAATCCAAAAG								AAAACACAAGCATACAAACAAAAGAAAAATACAAAGAAACTTAAAAGGGT								ATCATCGTGTGGTTTTCATACTTCGTTGTCATTTACCTTGTTAACTGTTT
TTTGCATGCGTCGCCTTTCTTTGATACCTTTCGAGCTCCGGTAGTATCTG								TGTTGGGTTTCTCCTTTTTTTTTTGTTTAACTTAAGCTCATAATCATGGA								CCAGATTCCCATCAGAGGCAAGTATATGCGCCTTATCTGCTTCTTCATGC
TATCTCTTTCAATTTTACCTTTTTCAAGTAAAATCATACGGGTATATTCA								ATCATGACTCTTGATCTTAATCTCATCACTTTGATTTGAAAGGAATGGCT								CACTTTATTCTCACAACCATCACCAACAACAATGCCAAACATGTTGCCAT
GAGATGTTGCAAGTCCTTAAGCTCAACTTTGCAACCTTCTCCTCAAGTTG								CTGATCACAACAACGTGGTAGAGTGCTGCTAGTGCTGCACCAATGAATGG								TCCAGCTAAAAGTCCTATCAATAACCCGCCCAGTCCAAGTGCAGCTTTGA
CTTATTTTCTGAAAACCATGCCTGCGATGTGAGTAGATCAATCTGCTGCC								TCCCACCCAGAAAATCCAATGGTCATCCCAGCCCTTGTCCTTGTTGAAGA								AGGCCAAAACAACACCCAACGGTACAGCTAAGAGATAGAAGCCCCCAAGG
TTGCTGAAATTTTGTC								TGATGGCTGCACCAAGACTACGAGCCGGGTTAATACCAGTTCCAGTGATT								TTTGCATACATCGCCAACCATGGCCGAGCTGTTCCACGAACAATTCCTCC
>Anther_High_Quality_EST.seq.Contig9								GGGATGGTGGCTAAGTGTACCAAGAACACTGCGAACCCAATTGGCAATGG								ACAAACAGCTAAGGGGAAGTTTACAACTTCAATCACTGCCATTAGCAGCA
ACAAATACCATAGAGCCTGTTGAAGAAGATACAACAGAGTAAACCCAAAG								TGCCAGAATAGGGACATGAGAGTCTCGGGCGCTGCGCTTGGCATCAGTGG								TCATCTTTTTCACTCCTGTTATGATTCCTTTGTCATGGCTAAACAGAGGA
TTTCATCTTTTAAACAGCTAAAAGCAATTAAAAACTCTCACGATGATTGA								TTGAGAACACAGTGTAAACAAGAACAAAGGTACCAACAATTTCAGCACCA								GCCCAAACGCCTCTCGCG
CAAACAGAAGTTATTTGTGCTGGTTTTACTTAATCCTTGACTGGCTTTTA								AGCCCATCTCCCTTGGTGTAGCCATGATTCACAGAGTTAGCTCCACCACC								>G06_420286.78.S1104072173.Anther-SP4590.M13R.ab1
TGCAAGACTGATGATGAGAACTTGAAACAAATGTTAGGAATAAGTCCCAA								CAAAG								GAGAAGAAAGAAGATCAATTGACTAAAGAAGGCAGATAATAATATTCTGT
AGATGTCATCAGATTCTAGTTTGTTGGTGCTTTCTTCTAGCATCATCTCT								>Anther_High_Quality_EST.seq.Contig3925								ACATCTATAGTTTAAGAAATACCTGATTCAACACCCAACATCTTAATTCT
TGGTACCTACATTCTTTGCTGCAAAATGCTTTCTCACTGTACATGTAAAT								GCCATGAAAAGGCTCATCCATGGCTCCTTGAAATTGACATTATAAGCCTT								ATATTCATCCATTAGGTCATTACATTTTTACCTGTTAGGTACCCCCCACT
GTCTTTTCCTGGAGAAAGATTCTTCTTACAAGCATAACAGTAGCTAAGGA								CCTAAAATGAAAGGGTCAATGATTTCATCATACATTAATATCCTCAATCG								ATATATCTTCCTTAGGCTTCCTGCTTAATTCTGAGTAGTGACCACCCATT
AATTTTCTGATTGGTAACTTGACCCGTTTCTCTTCGGAGAGGAGAAACCA								CTAGATTCGAAAAGACTTGCAGTAAATTAAAAACATAGAATGGCTTTGCA								TCCTGCAAAATCTCCTTCCACAAGCTTTCTGACCAACTGTCAGAAGAATC
ACAACCCCACAACAGCTTTCAACAATGCAATCATCAAAGATATGGGTGGT								TTCCACTAACAAGTTCTAAAACAATTGTCTTAAAATGCTCGTGTTTTGCT								TCCGAATATCAGATGCGGGCTACATGCAGCCACATGCCAATAATCTGATT
TCTTGGATTACTTCCATGAGATATCACACAGGTGTAATCTTCTGAGAGTT								TAAGAAACATCGACCGCATCTTCTCAAGCTTTATAACCGATAATCACAAC								CGATTTCCTCTCTCAACTGATCCAGCTGCCATCCTGCATACCCCACGAAG
CCATTTCAGAAGCTGGGAGATTCCCAATGAAGATCCTAGATGAATTCAAG								AAAATCTCCATTGGTTTGTCGAATTCATTGTCTGCTTCAAGCTACCAATC								AACTTGAAATCCTGTGACTTGAGTGTTCCTCTCTTCACCAGCTCTGCAGC
GTTTCCCTTACTGAAGAAGGGGACAGAACAGAAGAAAATGAACTCAACTG								AAAGGATCTTATTTGAAGAGTTCCGGGTTAAGCCAGTCCTTCTTAATGTC								TTCGTCCAAACTATTTCGAGCACCAAAACAGAGGCCAGGAATCACCTCTT
AGATGTTCTTGTCTTGGTGCTAAACTCAGGTGGTGTTCTTGGAGATTCTG								GTCAAGGTGGTCATCGAAATCTACAACATCCTGCCATTTCTCAGATGAAA								CGAACCCACCAATCTTCGACTTTTTTCCCACTTTTAAAAGAAACATACTC
CTGGTGAAAGAACATGAGGCAAAAGATGGGATTTGGATCCTAAGTTGTGA								TGTAATCCGATAAAACAGCATTAGCCGCTGGCTCCTTAATTACAAATCGG								GCTTCAAGAGGCCCCCCAAAGTGCAGGGAACAACCAGCAAAAGTAGTGGC
ACCAAAAAAGGACAGGTTTTGGTAAGTTGGGATCAAAGTAATCATCTTTG								CTGCCTCCATCCGGTCCAGCCAGTTTCCAATTCTTGGATGCATCCCTTAT								TAATTCATTATTATTGGGTTTCATGTGTTTGATCTTCTTGTGAAGTGGGC
GAAAGAATCAACAATGGCAAGACC								GTAAAGCTGCATCACAGGGCTTTGGTCTTTCCCCATGGGCAAAGCTTCAA								GATTGATAACAACCCCAAATGGCCCTTCTTGTGGATGTCTGGTTCCAGAT
>Anther_High_Quality_EST.seq.Contig10								GCTTTTTGTTATCCAACAAGAAAATGGCAGCTTGAGGGAAGT								CTGAGAAGGAGAACCACCGTGCGTTCAAAGGCGCGAACTCCATCAAGCTT
ACCAACATCAATGTTTAAAAATTCTAACGTAAAAATAACATGGAATTCTT								>Anther_High_Quality_EST.seq.Contig3926								CTCAGTGGCAAGAAGAACACAGCCAGTCTCCGGCACTGAAAGTGGGTGAG
ATAAGCCAAATCAAATTGTTTAAAAATCAATAAACCAAAATAGTTCTACC								GGAAATTAACCTCAAGTTTTTGATTAAACAACATTATTGCCGATTAAAAC								CCCATTTCGGGCCAAGAGGTTTTGACACATGAGGTGTCCCACCTTGAGCA
ACATTACCTATTTCCCTAAAATGAATATAAATAATAGAGCACCTACGATA								CCTTACCCTACATTTTGAATGAAAAATATGCATGCAAGTAACAAAGTGTT								ACGGAATCTGTCTTTTCCACCTGGTAGTTGTTATATAGCATTGCTCTG
AATAACCAATTTTCCTTAGATCACCCTCTCATTAACCACACCGTCCACAC								AATGGATATATAACAACAAAAATATCCATTCTAATTACTCCTGTTCATCA								>G06_422709.78.S1104093229.Anther-SP6990.M13R.ab1
CTTGACATCACTAATCTGACCCTAATTATTTGCTGTCGCTACTACCACCA								CTACTTTCACTCCAGTTCTTAATAGCTTGCAACACTGCTTGTTTCACCAC								CCTTCCAAGGAATTTGACAAATTTCATTGAATATATATTATAAGGGGAAA
TACTGTGTAGAATTTCCATTCCAGAATGGGATTTCTATCAGTGAAACTGT								TTGTGCATCAATATTTTCACTTTGTTCTTCATTTTCACCCCCAACAGCTT								AGTATATATTTGCATTAGGGACATGCTTACATTTTTTACCAAAAAGGAAA
CATCGTCTTCATCACGTTTTAGAGTGTGAATATTGCTGCCATGTTGAGTG								GTAATCGAAAACTGTCGGTGCAAGAAACCCTAGCTTCCAGAACATTAAGA								AGGGGACTAAAAGCACTACACTAAGAGGAAGGAAAGTTTTGGGGGAGTAC
GTCACAGGTCGTCTGTTCCTGCCACCGTCACTGGCCGTTGAAGTGCTTCT								CCCAGGTCTTGAAAAGCTTCCAGTACAGAAACAAGCAGACCTGGGCAGCT								CAAAAACATTAAGGTTCACAAGTTGGCCGGTTGGCTGGCTTCTTCCATCG
ATTTCTTCCACCCAAGTTATTCTGCACTGTAGGATTTGGACTGTATTCCC								CTTTTCTGAAAATATATTTATCAGAAAACCCTTTTCTAGGGTTTCCACTG								TCGAGATTGAAACGGTTGCATTGCGAGTGACAATACTCACTCGAGCTGGC
GGATGCTGCTTTGAGATTCCTGTCCAGTAGTTGAAGAGCTGGCACCACCA								TAACCTGCATAGGCAAAGGATTTCGATTATTTGAAGTTTGTGCAGCTGTT								ATGTCGGTACTGACAAAAGCTGGTAAAGATCGATATAGTAAGGGGGCAAG
CCGAGATAAGCAAAAGGATTTACATAAGACAAAAAGCTTTTGATGTATGA								ATATCTTGATTCAGTCTTTCTACTTTTTGTTTTAGCTCTTCGATGTACTT								ATCAAATTTGTGCATCTATGAACTGACCATTCTATGGCACTTGATTGAAT
AAAATATCCCCCACTGCTTCCTGCAGAATCTTCTATAGGTGTCAAATTTC								TGATGCATCTACTATAATTGATGCTTTTTTTTTATAGAATGAGAGTTAGT								CTTTTTATAAGTGGGGTCGACTCACCCACCTTTTTCTTGTTCGTGGTTTG
TATTGTCATCAGATGGTCTTTGCCCTTGGAAACCAGCGGTTCTCCGACGT								AATGGAACGAAGAAGTTGTAGTTTCTCGTGCAGTCCTGCTCTCTTGTGCT								GTAGCAGATGGTTTTACAGATGGCGCCATGGTGGCATTCGTCGATCATTC
GGAACTACTATCAATGCTTGTCTGTTAAACAGACCCAAGTCCAATAAAGA								CC								TTGAAGAACTAAATTCAGTTCTTGTGCACATCTTGCTATCACACCACCTC
TTTAATCAGATCTTGATCACCAAATAACCTGCGAGGATAAGGAATGGCAA								>Anther_High_Quality_EST.seq.Contig3927								TCCTTTCGAGTGGGGGAAGAAGTTTCAAAATCTTTTGCAGCTGCGTGAAA
GATCATAGGAGCCCATGCCATTTGATTGGTTTCTATCCACATAGTCTTTA								CAAATTCTTCTACCAACCATTCACCTCAGGTGTATCATTTTCCAAGCTCA								CACTGATTGCAGCATTCTCGCCTTTGCTCAGCATGTAAATCGACACCAAT
ATCATACTCAGTGTGTATGTCACAGGAAACTTCTCCTGTAGGCTACTACT								TATATAAGAAATTATTTTTAGTAATGAAACATATATAGGACTTTTAATTA								ACCACGTGGGGCCGAAACAGTTGAGCGTACCATTGGACCAAATACTGCTA
GTCAGGTAATCGGATATTTAAATGAACATCAGTTGGT								ACATGGCTGGCTAACTTGAAACTATTGTTATTAGAAGTCAAAAATTTTCT								CAAGCTTCAAAAGCATCTCCAACGAGATATTTACGTGCCTATCCGTTTTA
>Anther_High_Quality_EST.seq.Contig11								TAAACTTTCAACAGCTGCAATTTGTTGAGAAAAACTATAGCAATCCAATC
GCTAATATTTATTAGCATATGTAACTTTCACTAATGTTATTCCATTAGCA								CAACTCAATTGGAGACCATCGAGCATGATTGATCTCAGCCGCTGATCCAT								>G06_422713.78.S1104093421.Anther-SP7182.M13R.ab1
AGCAAACTAAGCATTATTAATATAAAATAAAATAAAATCCAATAAAGCAT								ACCACATCTCTGGTTCCATCACTGCAACTCCATTTTCTGCTCGATAATTG								CTTTTTTTTTTTTTTTTTTTTATTAAATCGAGTGAACACCGATGCATACA
TGGAGCATAATTTCTGCCAGAAACCCAAAAATAAATAAATTAAAACTCAA								GAGCCCACCACCTCCCATATTAGAGCCCTCGAATCATCTCCAGCCGAACA								TTCGAGTTTTGACAGTGAGTTCTTCAAGTTTGAGAGGCTTATACAACAAC
GTTTAAAACCCAAAAATCAACATGCCCAATGGCATACAACAGAATTATTG								AAGCTGTTTTCCCATCAATGGTGCCCATGAAATAGCGTTAACACTCCCTT								TCTCACGGGAGAGCAACGATACTAACAGATAAATTAGAAAAAAGGAAAAC
AGGACCTTATGGAAGAACACTAGGCAGCTGCCTAGATGGCTATTATAACT								TATGCCTGCATAATTCCATCAATGGTGTTGTCGGAAATCGGATGTCAACT								CGATGAGACGGGGCTTCCGGCCGCTACTAACTCATCTAAACAAAATTATA
ATGCGCTACACATTTGCATAACCTCAATTAGGGCTACACTTTCCATTATC								ATCACAATTTTATTGCTATCCATCCCTACTGTAGCCATGAACCTAGGGTC								ATGCAACACCGGTCTATATATTTATATCTATCACCGGATTTATAAATAAA
CAACAATTCGTTTGAGGATTCTTCATGGCCCTGGTCTTCAAGGATCTCTT								TGCCTTGTTCCATTCTACCCTCAGCAATGGAGTTTCGGGGATCGGGTTTT								AATCTATGTTGTGCTATCCGCAACTTGCGATTTATGCCTCGATCATCAAA
TGGGGCACAAAAAGCTTGGTTGATTCGTCGAAGACAGGAGCCTTGCCCAC								CGTAAATTATTGTCGATCGTTCTTTGTCTCGCAAGTCGAAAACTCTTACG								GGCTGAAAATAAATTCACATAAACAGCACTTTACGAATAGATGATCGAGG
ATCCTATCTGTTATTACTACCTTGTTCTGTGTCTCAGTAATCCGATAGAA								GACCCGTCTCCAGACACGGATGCAAACACATTGAACCCGCCCCACGAAAT								TGTTAAAGCTTTGCGGAAAGTTTATCGATCTTACCATGGAAGCCTTGCAG
TGGTATGTATGTCTGCCTTCCATTCACAAGACCGCTTGTGAAGCCAGTGT								GTCGAACACTTCCTTGTCGTGCGCAACTAATTGAGTGTCTACAGCCTCCC								AAATGCGGTCGGTCATTATAGCCCATTACATGTTAACAGGCATACCTATT
ACCCAGCCATTGCTCCATGCACAGCACTTTGAGCAAGAAGTGTGCAGTAA								TCT								ACGAAGAGATCCTCATTGTCACTATGCTCAGGAGAATCATCGGAGGTCTT
ACATTGTCAGATGCATTGCTTGGAATAGCACGGATCATATAAGTAGGATC								>Anther_High_Quality_EST.seq.Contig3928								ATTACCGGTTTTCTCCATTTCTTCCTCTGCAAAAATCTCCTCGGAGCGGC
TATATATTTGAGGTTTATTGTCATCTTCCTTTCTTTTGAGAAGTGGTCCT								GCAAGGCAAAAGGGCATTTATATACGGAATCAAAGTCAAATGAGTCATAG								AATCAGTACTGCAAAACGCCTTTTCCCCCCTGTACATATAAATGTCGTCT
TGATCCTCTGTGATATCCATAGCGCAACATCCTGGAGAAGCTTGTTTCCT								GATAAATAAACTGGATCTTCTAACTCCTACTTGCTACATGCCTTACACCA								TCTTTCTCGAACTTTTTCTTGCAAGAGTAACAGAAGCTCAAGAACTCATC
GAAGCATCTTTCTGTGTCATTGATTGCAAGCTCTCAGAAAGCAGCTCCTG								CAACTACTCACTAAGAATAAAGGGTAAAAACCAGACATTCCACTTAGCAA								AGAAGGGTAAGCAGTTGATGGCTCCGTGTTCTTACCGAATCGAGGCACTT
TCCTGCACCCTCTGCTATCACAAGAACCATATGCCCATTTTCTTTAAGTC								TTAGACCCCACACATCCTACATTGTACTCAAACAATCCCAACATTCTCCA								GTTCAGCTGTTTTATCAAAAT
GCCTCTCAATGTATTCAAAAAGTCCTCCAGGTCCTTCAAGATAAAAGGGA								TTCTACTGAGAACAAACCGACACTCGAGGAAACTTGGGTCAGCATTGATA								>G06_425241.78.S1104112077.Anther-SP8718.M13R.ab1
GACTCTGGTATCAAGCAACAATCCACATCTCGG								ATCATAGCAGTGCCTCCAAAATTGCAAGTTCCTCCATTTCTCTTGGTCTT								ACGAAACTAACTATTCTTTACTGAAAAATAACATATTAACTTATAAATTG
>Anther_High_Quality_EST.seq.Contig12								TTGCCAGTAGCTGTTGAAAGCATAAGAAGCATGAGCAACAATGGTGTCTG								AATGAAAGTACATAAAATAAATTAATTAAAAAATAAACATAATATAATAA
AAAACATAAAAAATCACTTCATCAGCCAAATAGCCAAAAGTCAAGGATAC								GATAGAAACAGCTCCCATCTGGCATAAGTTCTTTACAATCAGCACCGCCT								TAATGATGATGGCAAAGATCAAAATACACAGAAAAGGAAAAAGGAAAGGA
AAGTGTAAGGGTTTTACATGGAAAGCAAATTATTAGAAATGTGTTACAGA								TCACCACAAGCGTAGTCCATTGCTTCTTGCAGTGTCTCCGTAGGGACACT								AGTTAGCACACTCCTCTTCATCCAACAGTAACATTCAGCATTATACAACC
GCCTGCAAATCATGAATCCAGGCCAAAAATGATTGAATGGTGATTTGCAT								CGGCTTAGCCACACACCAAAGCTTTTGCACCACCACCGTCTCTGGTGCTG								AAGTAGACAAAATGACTGGTTACCACATTTCTTTTAAAGGGGCGTCTCTA
CATCAAATGATCTTATTCTTGGTCACCCAAGACAGGCATAAAGGCGAGCC								GTGCAGTGTCATAGGCTGGATTACAAGGAGGCAAATGGAAGCCAC								TTCCTTCTGTAGTAGATGGCTCTACAGGTGATGTAGTTGTCGCTACAGTT
AAAGTGGAACATAAGTTCCTCAAACCCGATTTGTCTGGTCTTCTGGTCTA								>Anther_High_Quality_EST.seq.Contig3929								GGTACTGCTGCCGGTGATGACAACGATGATGAAAATGAAAAATTCAACAG
GGTTGGCTTCATCAAAAGGGACAAAGGTCTGGCTTCAAGATTTGTGACGA								GGGGGAAAATGTCATTAAGCATACATTGGGAGGGCAAAAACTCAGGCCTC								CAGCCCAACCATTATCCCTATCAGTCCCACAATCAACGCAAACTTTAAGG
CAACTGTTTAGATAGGGGAGAAAAGGCAACAAGTGGGAAAGGTGCAGTAG								AACTACATCAACAGCTCTCCATCCCAACATTTGTACAGTCACGCTATGAT								AGAATCCCGTGTCATTCCTTCGATGTCTCCGTCTCTTCAGAAAATCCAGT
AATCCTTGGCAGGGGATGGCTGGCCGGGTTTAAGATATCATTCTGCATAT								ATATAAATTACCTCACCGTTAAAAATTTTACACCCTTTGAAACTCGGGTA								TCCTGGTTGCAGCTGCAGTGTTTGCCGAACTGCTGCATCTCTTTCATCCT
TTGTGCAGTCTAGAACCCAGGACTAATACCCATGCTTCCTATGTGAAACT								TAATCATTTTAACTCCGCCGCAGGCGCATCGGTTCTATGTATTCAACAGC								TCAGCTGCTGCACAGCCTGGTTCACGAGTGCAGAATGGATATGTAAAAAT
TGATTTAGATTGGACAACCTGGTGACAGCAAAAAATCAGGCAAGGTGGTA								TAAACCTCAGCTTTGCTTGATTCTATGTATAAACCTTAAGCTACACAATG								GAATACATAAATATCAGATTCTGGGTTTTCATTTTTCAAGTTGCCTTCAT
ACAATTGCTATTAGAGAACAATCAAAGGTGATCGAAGTTTTCTAACTAGA								TACAGTTTTCCAGTACAGACAACTTTTTATTTCCATACAGCTCTTACCTG								TGGAGAAAAAAACCAATTAAATAGAATGCAAAATGGCAAGCATATAACAA
TAGGTAAACGTTACCCCCGGCTGGAGTTGCGACCACCATGATTTCCATAT								TCTAAAAAGATGGGGTCGTACCATGGCTGAAGATCAAAGATAAGGAAATG								CGAATTACGCAAATGCAAGATAATACGATGATTTGCAATAGCTAGCTTTG
ATATCACCTCCACTAAGTGAACCACTATAATTTCCTTTACTGTCACTTGC								AACACATAGCTTCTGTTAGCTGTACAAAACATGTTCCTTCATATACCAGC								CTTAGAGGAAATGAAAATGAACAAGGGTCCTTAATCCCATTGTAAGCAGG
AGTCAAATCACTAGGGCTGTATCCCCCTGAGTAAGAAGAGTATCCACGAT								TAAGCCGGATTCGGAGACTGAGCAGCAATCCTTCTCTCCCCAGCAGCAAC								TCAGAGGGAAGACGTCGCTGCAACCAAGGAACTGGGATTATGAGCATGCA
TACGGGGTTGACCATCTTTGTTACCATATTTAGGACCATCTGAAATGTCT								AAGCTTCTCTACACGTGCAACAATGTGCTTTCCGTAAGTGTACTTCTTCA								T
AATGACATGGGAATGTAGGGAAGAACAGGCAAAAGCGTTGCTGCTGCTCC								ATGCATTTAAGTGGACCTTAATTCGAGAAAGGATCAGCTCACGTTGCTGG								>G06_425490.78.S1104113613.Anther-SP10254.M13R.ab1
TTCTCTTTCAAATATATTGGCTCTCAGCCGCAACAGTACTTGCGAAAAGG								TCATCACAAGTCTCGAGTACTTTCTGTACCACATAGTTTGCAAACTGATC								GAAACCCCACAAATGTATGTTTTATATACTAACTAAAGTTATAAGAAGAA
CATTGCTA								TTTCATCATTGCCTGGGATGGACTAACAACTGTCAGTAAACAGACTCTGA								TTTATTCAGGCACAAGAGATATGCATTTTTCTGAGATTTATAATCAGCAA
>Anther_High_Quality_EST.seq.Contig13								ATGACATGAAATTTATAGAAACTCTTTTTAGAGAAAATTAACCAAAAAGC								CTTCCCCACCATGTGTTTACTAAAGGTACAAAAATCAGGTGTATTGGATT
AAGGCAGAAGTACCTCCTTTTAAACAAATATGGCCAAACCTTTACAAACT								TGGATCCTGAGCAACATGCAACAACATTTAAGAACTCCATTGGATCACAA								GTTCTCTAAGGTTTGACATGAAAAAAATATATAAGTAGTAACCCTAAAAC
CCATGATATACAAACATTTTACGGTTGTCTTGAATTTGTAGAGATAGATA								TCTTGTATCA								TAATTAAACTCTGGGTTCTGACTTAGCATCAAATGCAAAAATGCAAGTGC
AACTCAATTTTTCCCAGAGCAAACAATGATTCCCACTAATGAAACAAATC								>Anther_High_Quality_EST.seq.Contig3930								AGAACAGAATGAGCCCCAACACGCGTTCAATGTTCAATCACCGTCTTCAC
AAATACAAGATCAAGCACGAGAACAAGCCCCTCCAAATGAAAGACATTAC								CACAAGCTATTTTCTTCAGCAAATAAAAGTTTTATTATAAACATGAGGCT								AACACAAGCAGTAGTGCAGTAGCCATTGTTAATATTATGGAGTAGGAGCC
CAGAAAAAGCCGATAACATATAAGGGAAACTCATAGATTTATCCTTTTAT								CACAAACATAGCAATCAGAGCATCACATTAACAAAAGAAAACAGACCACT								AGACCAACCGGATGCTCGAATTTCCTTCAAAGACAGCAGTGATGAATCTG
CACTTCACTTCTTCAGAACATTGTACAAATAGGCAGCTATTCCCAGAACT								CATCAGAAAACAACAAAAACAACCATACGAGAATTTAAACACCACGAGGA								CAGATGAAGACTTAAACCCGTGAAACCCGATGTCATATGAGATGCTTCCA
ATGCACAGCAATACGATATCAATACAGAAATTTCGGCTGGACCTCAACTG								AAACACATTTATTTGCTTCTTCTAACGGTGACCATATGGCGACCATTAAT								TCAGGTTTAAACAATCCAAAATTCCTCTCAGACGTTGGCCCAGGCTTCAA
TGTGACAGTATCTTTAAGTCTAACATTGGTATTCTTAAGGTCAGCAGCTG								TTTCATAGGCAATAGTTGGAATGGCCGAAGTTTTGAACCCGTTGAAATCA								ATTTTCATTAAAGATTGCAAAAACATAAACCTTAAGCACACTTTTTGGCC
CCTTGTCCACCTTGGTGTCAATTTCATCCATCAAAGGAACTTGCCTATCT								TTCCCACGGGATGAAGTATAAGCACCCATGTTGTGAAAGACCAGCCAATC								TGAGTGGAGTTCCTTTCATCTTTGCAAGCCTTTTCCGCAAATTGTAATTA
AGTTCCTCATTCATATCATGAGCCATGTTCTTTAAAGTATCCAAACCTTC								ATTCACGTCCAATTCTGGCAATTCAAAACCCTTCAAAACCGTATCAGCTG								TAAGTCCTCGCATTGTTTGCGGTTGCCGCAGCTTCATTCTCATCACCATG
TGAAATCATATCCAAACCCTGGTCCTGCTTCATTTTCCTCATTTCATACT								CATCGCATGTCGGTCCAAAAACAGTGGAACTCCATGTTTTCAATTCTTTG								TGAAGCCCACCCGGTCTCTGTGACAATGACTTCCATCTTTCCATATCCGG
CCTGCCTGAACTGACTTGACTGCTCAGATTCTTGAAAGTATTCGTTGTCA								CATGTAGGGTTTTTCATGATGAGAGGAGTGCAAATCACTTCATCGTGATC								CATCTTCTAATGCAGCATAGGCTGCATCAATCTGAGCATCAAGCAAGTTA
AATCGCTCATCTGAATCAAACTTAATTGCAGTACGAGAAGCTGAAGATGC								GTACTTCAAAAAATTCATCGACCCCGAAATCCCATCGCTAATCCAGTACT								TCATAATGCAACTTAGTTTTTGGATCATCTGCTCCTTTCGTTGGTAGGAA
TGAAGACATCCAGCCCCCCAGTTTGTTTAGTAGCAGCAGTTCCATCAGGT								CCTTAACCTCCGCCCTTTCTCATTTCCCTATTACGCTTGTTGTTAATGTA								GAGAGCATAATTAATATCAATTTGGTCTTTATTAGACATGTAGGCT
ATAGCTTGAATCCTGTCCGGCAATGCAAGGACCAGATCGTTACGAGTAGC								AATGGCGAATTAGCAAAGAAGCGACCAGGTTCCGCAATGATCTTTAAGTT								>G06_425495.78.S1104113709.Anther-SP10350.M13R.ab1
CATCTCTTCAGTTGAAATCCCTTTTAACCTTCTTAAC								ACCATCAGCTAGCTCATCGGGGAAATATTTTTGTAAAGCAACTTTCACGG								AAGCAAGTTCATGGAATTTTCCCAGCAAAGAATAAGTAACAAAAAAACCT
>Anther_High_Quality_EST.seq.Contig14								CGGAGGCTGCATCGGTAAACTTTGGACCTGATGTGAAGCCTCCACCGATG								ACCTTTATTTTGGCCAAAAAAAACTACCTCTACATTTTAATGAAAAAAAC
CCAGAGAAAGCTATAAATATGCTTTATATATATCCAATGAAACAGTCGGT								TCTAAGATATGCATTTTAGGTAGCCCAAGTTGAGCTGCAGTG								TACCACCCTGTCCTTACACCTCTTTTGTTCTCCTTTCAACTTCAAAGGTA
ACCGTATCAAACATATAGGAGAGAATACATTAAAAAGCTTTCCTAGTCGT								>Anther_High_Quality_EST.seq.Contig3931								GGCAACTTTTACCTATACAGGCCCAGTTTTAGCTGGCCGGTGGCAGATGG
GTTTAAAACTCAATAAACATAAGTAAAGATGGATACAATAGGCAAACATA								CAAAAACAATACCAATCAATAAATCAATCAATTTAAATAGACTGGTTTCC								CAAGTTTGGCAAAAAAAGAGAAAAGCACGATCATGGGTTAGTCTTGCGAG
TGCTATAGATAAAAGCAGGATGCAGCTTCACTGCTAAAAAAAAGCCTCCT								ACCAAACTTTATCTAAACATCCCTATGCAACCCTTTTTCTTTTTTTTGGG								GTAGTAGAATACTCGAAAAGAAGGCATTTGGAAGGAGCAGATTGTAGGAG
AAATCTTATGCTTAAGGACTCAAATAAAGCCTGCATTATCACACAAACTA								CTTCATCTACCACGAAAGAACGATATTCATATATATGTTAGCAACGCTAA								CACACGTAGCCGACTTGTAAGCTAGTAAATCAAGGTCCATTGCATAGCCA
TCTTTATTACTGATAGTACAATAGCTGCTGGGCAGCAGCAACATTCTGGA								TGAAATGAAAACTTTGATAAAGTCCATCACTGGCGGGCGCCATTTTTTTA								TCTCTGAGTCTTTTAGCTGCATAACTATAGAGGCCTGCAGACGTTTACCA
ACCCACCATCATATATAGCCTGGCTTGCTCCAGCAGCACCCACTCCAATT								TCACATCCTGACGAGAAATATACAGAGCTCAGGACCAGTATTTCCATCGG								AGCTGGACTTCAACTTCTGTACCGAAGGATATATTACTGGCTAAAGATTT
GCTGCTTGCTTCAGAGGATGCTGTCCCTGAGGGTGCATTAAAGCATGAAC								GGCTCAACATGTAAAGGGTCTCGCAATCCTTGGAGCCAACGACTCGATCG								GAGAGGATCGGCCGTAGGATCAACAGAGAGCAGACTAGGGATTTGTGGGG
GCCACCCATTTTGCTCATGGCAAGTTGCCTTTCATAAGCTAATAGGTCAA								AAAAAGGCTCTAATATAGGCCAACTCTCCATCAACACCCTCAGTTTCAGA								CATACACTAGCCTCCATCTGGCTTATGCAGGCCAACCTTATGCATTCCCT
TCGCTGAAAGGCCCGGTAAAGGTGCAGCTGCAGGTGGGGGAAGTGGGTTT								ATTCCCCGGCAAAACCCCAGCCCCCATTGAAACCGCCTTGAGAAGCTCCA								ACTACATTGAGTTGCCACAAGATTCACATCACCATTCTCAAATGTTAAAA
GAACTTGTCCCCGGTGGTGTAGGTTTACTGCCCCAAGAGCACTTAATTTG								TAACGTGCAAATCCTCCGCCGTCGCCTCTCGTTTAACCCCGTGGCCTGTC								TGCCCTTGGGTTTAATCCATTTGGGATGAGCTTGGCCATTCAACTCGAGT
CTTGCCACATAAAAATGACTGAGTGTTCCCCATCTGAATAGCCAAAGCTG								TTTTTCCCGTTGCAAAACATCGTCCACAAAGGCTCATCGAATAGCTTAAC								TCCCCACTAACAACAAAGTTTAGAATCAAAGGATAAACTATCCTCAGTTC
CCCCAGCATGAGTACTGTATCTCACAAAGCCAAAGCTTTTGTCACGCTGG								TTGCTCTTTCCCACATCGTTTTTCGCATTCTAAAGCGATTCTCACCATGC								TAGTCCTAAAACAAGCTTCAAATCACTAAGGCGGACATCAAGACTTGGTT
ACCCGAACCTCCTCAATCACCCCAGCACCAAGTGCGTGGAAGTGACAGTG								CCGCGCTGA								TAATGTTTACTTGTTCCATCTCCTTCTCTACATCAGCTGATTTAGCTGCG
GAGTTCAAGTTGGGTGACCTCTGGAGCAAGATTG								>Anther_High_Quality_EST.seq.Contig3932								GAAGG
>Anther_High_Quality_EST.seq.Contig15								CAACTTAACGTGGTACTCGCGAATGATGCGAGTATTTTTATTATATTTTT								>G06_427252.78.S1104122461.Anther-SP11406.M13R.ab1
AGATGAAAGGAATCAATAAAATTAATGACTTGAAATTCGAATTCATGCAA								ACCTATCAAATGAAAATATAATAAAGATACATTATTTACATTATACAGCA								AAAAGGATCATCGACGACCAACATTTCCTCTGATAACAAAAAGAGGACAA
GTTTTTTTCTTTTTTGTCTATGAGGCTGTATTCACAGTGCATCTACAAAT								TCATTCGATTCTTGTCGCAAACGTTTGCCGTGAAAGCCCGCGAGCAGTTG								TGATACAAGCGTCTATAAGACACAGCAATAACTATTGTAATTTTAATTTT
ACAGAGAGAATATAATGTTGTAAAGACTCTTAATAAAAAAATATAATGTA								CTGGCATTCATAATCATTTAATGCGCGTAATAACTTGACCGAAGAAGGCG								TGCCACGTCGTGGTATAAAAATACAAACAATCTCCAGGTTATGGGTAACA
TCTGTCTGAATCTAAAACTGTAAGTTAAAAACTATGATCACCTCACCATC								TTTCGTAAACTAATGTGTACGCTCGGCAGGAATAATTTGCGCACAATTAA								AGAAGAATAACCAGAGTTTTGTTGGTGTCTCAACTAGTGATAATTTCGCA
TCAGAGAAGGAACCACCAACGGGGACTCCACGCGTCTGTCTCGTATTGTA								TTGTGCTGGCGAATAATGGTTATCACTGAATAACGTAGCAGCAGAGATCG								TTTACAAACCGAACTTCTTGGGTCTTAGATAAGTAGAAGAACCCTTTCGC
GGACTCGCAACTCGGGCATTTGTGCGCCACTATATGGAACTGTACATTTG								TGGAGATAAAACGGTGACGAGCTCAATAATCAGATAGGTCGATAGTCAGG								AAACCAGGCATTGAAACTTGTTGCTGCTGCTTTGCTCTCCTCTGCCTCTC
AAGTGGCTCCACAATCGTTGCATAGAATCCATACCATCTTATTTTGGTAT								CATAAGCGTTTCAATCGGGAATTTCGTATAGATGTTATTGGCTGTTTCCT								CTTCTCCTTGCTTTCTTTCTCTGCCTCCGCTTGCATCTTCCTTAGATTTT
ACTGCAGGCATTGGGGTTGAAGCAATCTCTTTGTCAAGCTTTCTCCACAA								CGATAATAGCCGCAACTATCGTATTAATTTCGAGCCTTGCATCTTTCGCC								CCATTTCCTCCTCCATGGCTGTTTTCTCCTCCTTTTGTTTCTTCTTATGC
TTTCGACATATCGCAGATAGACTTTGAGCAAACGGGACAAGAGTACCTAT								ATTTCTTTCGAGTTATTGTTCATATAATCATTCATCGAGTTGACTGTTTT								TCCAACAATGTCGTATCCGACTCTTTAACTGAAAAGAACATGGGACCTAG
AATGTTCCTCCATTTCTCTCAAACATCCCAAATGCATTGTGTGTCCGCAA								GACGTCGTTTGGGTTCGGCGGATATGCATAGAACTCTGCGTTCTTTACGG								TTCTGCCAGCCACTGTGGCTCCACTGCAGTCACGCACTGCATGTACTCCT
GGTAAAACGGTTACATCTTTCATTGTGTCGAAGAGAAACTCGAAGCAAAT								AGAACTTTACCAAGACCTTGCTCACCCGAAACA								TTGTTGTCAGAATCAATTCATGATAAACTACATACTCAGGAGTATAACCC
AGGGCAATCGTGGTGCATTGCCTTCTCAATGCAACGATGTACTTCCCTCA								>Anther_High_Quality_EST.seq.Contig3933								AACCCAAAAAGAGCACTGCTGGGGTGCAAATGGCATGGCATTCCATTCCT
TTAAATTTGAATAGCAACATCCACATTTGTTGCAATGAAAGAAGTTCTCC								GAATGAATACCTCAATAATCCATGATAAAGGTGAGAAGAAAGTGGCTTGA								GCAATTAACATACTCTCCAACGCCCTTCAATCTTGCTGCATTGTGAAAAT
TCGCCTCCGGTTCTGCAAAACAGGCACGGAAGAGTTATGATATACGCCAA								AACTCTAACCATGGACTAAAACAAAAGAGAACTATTCAACAGAGATACAA								ATGCAGAACAAATGGCTTTCCTCACTATGTCCCAATCAAATCCACAGGAC
GAAATTATCAAGCTATAGACCGAACCTGATCCAGAAGATGGTTTCCGTAG								GCGCTGCATTAAAAGCTGACACTAAGAAGAAAAAAAAGACCACTTGTAAC								GTTAGTGGGATTTTCAACGTCTTCAGAATATCTAAATAGCTGAGACCTCA
AGACTATAGGTTTGAGAATAACTAAAAAATTACCTGCATATGC								AGCTAAGATCGTTCCACTCATCCTAAAGGAAGATTTAAGTTCAATCCAAA								CCTCTCTGGCTTTT
>Anther_High_Quality_EST.seq.Contig16								TTGCAGAAACATAACAAAAACATGACAATTAGAAATGATTACCCAAAAGT								>G06_429025.78.S1104132077.Anther-SP12942.M13R.ab1
GCGAATATTCTGAATATCATTAATTTGGAAATTTGATTCACACTATGCTT								AAAAACATGATACCCAACAATCTTTTCTTACACCTTCTCTTCCCTCTCAC								CTAAAATCTCTGCAATCGATTTTCATTTCATATTTAATTCAATTTTCATG
GATTGAGAAAAAGAACTGCACTCATGGCAAAGCTTGTCTTCGGAGGAAAC								GGTTCCATTGTTCAATCCTGGCTCTCCGCTCCTCACTTCCTTCCCTAGCA								TAGCAGAGGTTGATTTCTGATGTTCTTAAATTAAAAGCTGAAAAACTTCC
AGTATTGATCCCATCAATGGTATATGCTATTGCAATATATGTAAGCAATT								GGTGGAGGGCTTCTGCTTCGCCTAGGACTCCCATGCTTTCTCCTACTCCC								TATCTATTCCTAACAGCTACTTCGATTAGATTTTAGGGTCTCATCCCTGA
ACTTGAGATTTCAAAACATAACTGCTGGAACATATCTCAGATGTTTTAGC								GCTTTCACGGTCATACCTATCCCTATCCCTAACCGGTCTTCGCCCATTTC								TCATCATTCTATAGTGATAAACTTAGGATCTGGATTCTTTATATTCCCTT
GGACTGAATTGAGGTGGGCATAGTGGGAATTATGAAGCAGAATGAGTTTC								TATCACGATGATCATCTCGGTCTCGATCTCGAGACTTTTCCCTATATTCC								TAATTGTAGCCGTTTGCTGGCTGGATCGCGCCACCGGAATCAACTCAGGA
AAACCCTTGATATCTCCTCCCTTGGATGGCTTCTTTAGGGGACAACGGTT								CTCTCACGCCGGTGGCGAGGACTGGCGCTCCTACTCCTGCTCCGACTCCC								TCTGGATTCTCAATATGACCATTAATTATAACCATCTGTTGATCAGCTCG
GTATTTGCCCCTCAAAACTACATCATCCATCACTGACCAGGTGTGTCCTC								TCTATACCTGCGGTGCCTCCCAAACAGCTTCCTTCTCAGCTCCCTTCCAA								CACCACCATGATGTCCGGTGTCGATTGAGGTTGGTCCTTGCTCTTGCCCC
TAGGAGAGCTGTCTGCCCACATGAACCGCTCTGAGAAGGGGTTCACCACA								TTACCTCGACATGCATAAAGTTACAGTA								ATAAGACTAGATACAGGCCAATTACAATAACAATGCTTCCTAGTACTCTT
CTCACCCGGAATTCTTGCACTGTCTCACACATCAAACCCTCTGCCATGGC								>Anther_High_Quality_EST.seq.Contig3934								CCTAGATACATGTCTTCAGCCAAGAAAAAGGAGCCCAAAATTGCAACAAT
CTTGATCTTTAGAGTAACATCATTACTCAGCACCACCAACTGTCCATCAT								CTTATTTTCCTATTGGTCTACAATATATTTCATCAAGAATTACAGAGTAA								AACCATACTTAATGGATTAAAAGCACTCACAAAAACCGGTCCTCTTCTCT
CACTCTTCATCTTCCTACACAGTAGGGCATAATCAAGGATATGATCTTCG								CAAGATTTTTTCTTGACTATTGGCACATGATTATTATTGACGTGGCAATA								TCATTACTGACCCCATTGCATATAATGCGAAGGCAGTCACCAACCCGCCA
GCTGTGGGCGTAGCAATTTTCATCAGAATTCCCCTAGCTGAAAATGGTCC								CCAACACAAAGAACTATAAGTCTTATAGGAGTTTGGTTATCAGCAGAGCG								TAGAGAGAAGCTATCAATTTGGAGTCGAAGCCAATGTGCCAGACTGAAGG
AAACGAATTCCCCATACTGTCTTCACTGAAATGAGAGTGGGGAGTGGCGG								ACTTAGTATGGGGAAGTCCATAGCTTGGCAATGGGTGAATTATAGAAGGT								GTTGCGCCATTCGACCGCAAATGCGAGAATGGTGCCTTCAAAGGTGCCCA
GTGGTGTTGGTGCTATTGGCCCTCCTTCCTCCATAGTGCTTTGGACATGG								AGCACGGCTACTATAGACCAGTTTCCCAGTTTTCCTCATTTTGAACTCGA								TGATGCATATAAGAGCAGTAAGGGAAAGCTTAGCTGGGTATGATTTTAGG
ATCCACCATTTCGTTTTCACCATGCACTCTTCAATCCATTCCAAGACGGA								CCGCAACTACAGTTGTATTTCTTCCACTTCTCACTACAGACCCATCAACA								ATCCTTGCTTGTGAAATGACGAAACAAGCCCAACAGCAACAACCTGCAAG
TGAGGCTTCTGTTGTTCTTCTGAATAGACTACCACGTCGCTTCAAATAAT								ATCAACTCTGCGTTTATAGTAGCAGAAGAGAGATAAGACATCGCCAATTC								GAGC
CTAATTCCCTTATGACCATTCCTGGAATGATCAGTCGAGTCCCTTTG								ACCAAGAAAAAGCTCTTTATCCTCACCCACCACCGTTCTAGCTGTCGCAA								>G06_430837.78.S1104142365.Anther-SP14190.M13R.ab1
>Anther_High_Quality_EST.seq.Contig17								TCGCCACTCTTTCTGATATTGCTGCAATTACCCCTCCGTGTAACCCACCC								AGGGATACAAAGATTACGGATGATATACAAACAAATACGGCTGCACTTCT
CAGCTATTGAATGATTGTCATGCATTTATTGATTCATTTGGATCCACACT								ATCGAATTGAGTATAGAGGGCTTGACGGTGGTGAAGCAGGTGATGTGTCC								ACTTAAATAGCTAAAAAATAGTCGCATCAACGTCAATTCCACACATTGCG
TATATCTAGTGTGTCACATATTTTTAAATAAATTTTTAATAAGTTTAAAA								ACGTCGTACAGTGTCGGTCTTGAGGTGGTTACATAAGAAATCAGAATAAA								GTACGAGCCAAAAAATCAAAAACAAAATTGACAATGTATACAAGGCATGA
AGTGATAAATTTTGACATTTTTAAAACAAAGCAAATACCGACCAAACAGT								AGTCTTCTGAACTGTAATTGTCCGGGATGGGATTGGAAATCCCGACGCTT								TGAATTTCAACCCACCACCTCTTAACGAAATAACTACAAATTGATGTCAA
ATCTCAGAAGAAGCCCATTCTAAGATGTTGCCATCCTTCGAACAATGGGA								TCTAGAAAACGCATAACGTTAGATGCGTAC								AATGCACGGGTAAACCATGGCTCACCACCACACTTTAATATCCCATCAAG
TACTACAGATTCCTTCAAGCAGCTTGTTTTGTTGATTTCATAAGCTCTAT								>Anther_High_Quality_EST.seq.Contig3935								GCTTTCTACGGATTGATGTTGCACTCTCGCAAATACACTGTCTCATAATC
GAATTCTCTAAAAGCACAATCTGAATCATGAGGCCCTGGGGATGCTTCGG								GGCCAAACATTTACATATGATTCTTCAGTCAAATCCATGAATCAAATCCA								TACATACTTGGCCCAATAGATTTTATACTTGGGTATACCTATCTCCAGCC
GATGGTACTGAAGAGACATAACATTTAAAGCAGGATAAGCTAAACCAGCA								ACACCATAAAAATCCCACTTCAAAGAAAGCATGCCTATACCAAGAAACAA								ATGGGTTTCAAGTTGCCATTATAGTGTATAACAGCAGCCCGGTTGATCTC
CAGCTTCCATCATTAAGATTAACATGAGTCACTTCTACTCCCTCCGGGAG								CAAAATAGAAAAAAGGGATCCATTGACAGTAAGTATAAGATTACGTGAAA								CCTCTGGTTTACATTAGGATTGTAGCCAAGCCCCAGCACATGCCAAGATT
TGATGCCGGATCAACTGCATAGTTGTGGTTCTGAGCACTAATCTCAACAC								ACTAAATCAAAGTCACTGCTCCCTCCCCACACCTACATTTACAATGAACT								TGTCAAGGGAGTATGTGCGTTTCCAAAATGTTATGAGACCAGGAGGCAGG
GACCATTGCGAAGGTTGCAAACGGGATGATTTCCTCCATGGTGACCAAAC								TTAGACCTAAAACATAGTCATTCTCTTCCATGATGAAGATGAAATATAAG								GTTCCCAACTTCCACAATTGCCTGTCACGATTCGGCCTCTGCCATCTGTG
TTCATCTTAAAGGTTTTACCACCCAAAGCCTGCCCAAGTAACTGATGGCC								ATAACCTCAAAGAGACATGCCATTATCACAGCGCACTCAACAAAATCTTG								GTATACCTCCGTGATGCTTTGCCGCCTCCATTCCGCCAAATCAAAAATAT
CATGCAAATTCCAAAAACAGGAACTTTTCCCAGTATTTCCTTTACTGTTT								CAGTGAACTTACTAAGTTCACAACCCAGAAATGATCTTCTAATCCACAGG								TCATTCCATATGCCCATCCACAAGCATGTGGGTCAAAGTTCTTTGAGATC
CTACAGCATAAGGAACTGCAGATGGATCTCCAGGACCGTTGCTGAAAAGA								CAGCTTTACAGTTCACAAGTCAATTTATTTCCTTCTTTCTAACATTAACT								AGGGGATTTGAGAAGTTGAGATACCGATCAAACCGATGGAAGCTTTCCCC
ACTCCATCTGGCTTCACTTTAAGGGTTTCAGCAGCTGGCCAAGTGGACGG								TGCAGCTAGAAGGCTTTGCAATGTACCATTATGGACTGCATCACTGAGAT								ACAAGTTTCAACAGCACCATTGACGTTTCCCTTCAAATCAAGGGACCAAA
GACAACAGTGATTTTACAGCCATAAGACGCTAAGCGCCGAAGTATATTAT								CATCAGAGCCTCCAATATGCTTTCCATTCACAAACACTTGTGGAACAGTT								GGCCAGTAAGGTCCTTCTGGACTACTATATCATCATCTA
GCTTGATCCCAAAATCATAGGCAACGACTCTGTAAGTCTCCTGATCTCTT								CCATGACCTACCAAATCCAGGATGACATACTGGATTTCAGCTCCATCATC								>G06_430841.78.S1104142461.Anther-SP14286.M13R.ab1
CCATTGGAGTTGAAGTCCCAATC								TTGGAGATCAAGCTCTACAACATAAGGTTTCTCATTTAACTCAGCGAAAA								CAATTAAGTTTTCGAATTTGAAGATTCCGAATTTTCTGTAAAAATATTTA
>Anther_High_Quality_EST.seq.Contig18								TGCGCTTGGCACGCATGCAATGCGGGCAATAGGATTTGGAGAACATAACG								CACTTCATCAAAAATTAAGTGATAGAAGCATTAATTAATTTCTTTCTTTC
TTTTTTTTTTTTTTTTTTGTTAAGGTAAAATAATATTATTCAAAATAGTT								ATCT								TTTTTTCCTTTTTATTTGGTCGGGTGTGGATGTCAATGTTATGCTTTCCG
AATTACAACAATAAGAAAACTCCAAATCATAATTAAAGACGTTTACCTTT								>Anther_High_Quality_EST.seq.Contig3936								ACGCAGAACAACTGGTTTTATTTCACAGTTTCATGGCAGAGGAGCTTAAG
ACATTATAGAATGTTAATGCATATTTTCATTGTGGTAAGTCATAATTTTA								CAATAATCCATATTTGTAGCAATGAAATACTATTGTTCCTCCCCCAAGTA								AGGAAGTACGAGGTTTACCTTTGATTGAATTCAAGTGCTGACTGATGAAG
TATTATTAAAATACCAGTAAATATATATTTCAAGATTGAGAAGTCATTGC								ATAAGATAAATTATTGGTTACAATATAGCTATGGTCTATATTCTCTATAA								ATTACTCCCATCACAACTAAAAGGCAACCAACCAGAGTGCTGAAGAATAG
TGCAGATAACAAAGTCTGTTCCAAATGTAGAGTGACGGATTTACGTTTTG								AGGACCAGAAATGCCTTGCTTACGTATCATTAGGAAATGCATTAACATAA								GGCACCCGGGTGTCTCTTCTGGACAAAACCATATACTCCGGTAGTTGTCA
CAGATGATGTTTTAATCTTCACCAAAGGCAGCCTAGATTCTGTGCTGTGA								ATACAGCAGTAAGAAGGGGTAATACAAAAGTGTGTAAACTATAAAAACGG								TGAGAATGAGGTCGGTTAGCCCGTCGTTCGAAAAGTCCTCTGTGATCAGG
GTATAGAGTTCATTGCAGATTTGTTTTAGCACCTATGCTCTAGTTTCTCC								GTCAAAGTGGATTGTCCCACACTAGCACTTCCACGTAATAACTCTACCAA								GCATGAGTAGGTGTAGTAGGAAGATCTACTGATGCTAAAATATTTCCTGC
TGAAAGGAACAAACAAGTGGATTGGCAAACCAGAATCACAGGGTGCTCTT								AGGCGATCCTATTACCGGAATAGCTTCCGGAACGCCTGTTACGATTTTGA								AGGAGAAATAATTACGGCTGTTTTTTCTCCTCCCGCAAGGATCATTTGTT
GAGCCGCCATGCATTTTCAAGCACTTATGAGCCTTTTTCATGATGTTTGG								CTGCCCAATAACCAATTTGGTCCCAAGGTAAGGAATAACCTGTTACGCCA								GATTGTCATGCACTCGCAATGAGATCGGTTTCAGTGTTGGAACGATCATA
ATCATTGTAGATAGGATGGCCCCAATCCTATGTGTTGAAAGGAAGAGATC								AAAGATGCGGTCAACACACCCAGAACCACGCCTGTAACCCAAGTTAATTC								CCGCCTTCCATCATACCAGAAAGTGAAGGAAGGTTCGACCATGTAGCATC
TCTGGGCACACCTTTTCTACTGCTACAGCTTGGGAAGCTCTTACACCCAA								GCGAGGTTTTTTAAAACCACCAGTGAGATAGACACGAAATACGTGCAGGA								CGTTACGATCTGCCATTGCCAAACGGCACCATGCCCGTCCAAGCCGGGAG
ATTTCAGGAAGTGGGGTGCCGTCGATTTGTTGGGTGCACTCTCTATATCC								TCATCATTAAGACCATCATACTTGCCGACCATCGATGAACTGATCGGATT								AGTATGCGGTTACCTCTCCTCGACTAGTCAAGAAAATAATGTAGCCATGA
CTAAGCATGTTAAGTAGACAAGACATGGCGTCAAGAGACCACCTCTTCTG								AACCAACCAAAGTTAGCTTCAGTCATTATGTATTGAACAGAAGCAAAAGC								CTCTTCTTGCGATGCATATGCCCATCACTTCTAGGGATCAGAATGGGTGT
TAGCTGCAGATATTCCCC								CTCAGTAACGGTTGGACGATAGTAAAAAGTCATAGCAAATCCTGTAGCTA								TGCCACTTCTAAAGCACCACCATTTGTGCTTCGACCATAACTTCTATAGT
>Anther_High_Quality_EST.seq.Contig19								C								ACTCTCCATGTTGAAATAAATTGAAAGGGGAATGACGACATATTGAAGCA
GGATCAAACAATGCTTTCTCATCTTTAATTCTACAAAAGAAATCTGTCAG								>Anther_High_Quality_EST.seq.Contig3937								CTAAACAG
CCATAAGCCGAAGCCAAGAGCTTCTTATCTTCCTAATCTAAACAAACAGA								CGTTAGCACCTTTTTCTAAAAGTGATTGTAGTAATTGAGGTTTTATACTT								>G06_432330.78.S1104152077.Anther-SP14862.M13R.ab1
AAAACCCCGCTGCATTTATCCAGTTTTAAGCTGCCATCCTCTTATCATTC								TTTAGAATAGCTCTCTCATATTGAGAAATTTTTTCTAATGGCATTCGATC								CAAAAAAGTAACTATTTTTCTATATACCAAATGCAACCTTAATATACAAT
CCAGCTGAACTTGCGGAGCAGAACAAACTTGCTTGTAAAACGTGTTCGCT								ACAGAATCCATTGACAGCAGCATAAATGACTAGAATTTGTTTTTCAATTG								TTATGTTTTCAAGCAACTCTGCCATAACATAAGAGAGAGAGAAAAAAAGA
TTAATTGGATAAAACTTGCAAGGGAATTCAACGGCCATTGGTGCCAGCTG								GCAGTGGCGAATATTGTGGTTGTTTCAGTACTTCTGTAAGCCTTGCACCT								ATTGTTTTCTGCCACAAAAAAAGAAAAAAGAAGAAGAAGAGAGAATTGTT
ACTATCTCTTTGCTTGTATTTCTCAGTAGACATCTTGGGAGGTTATCACT								CTATTGAGTAATGCCTGAGTCGCAGCATCAAGGTCTGACCCAAATTGAGC								TTCTATACTTTCGTTGTCCTGTTTATTCTCCACGTATATGCAAGTATAGA
ATAAACTTACTTAATCCTTGAAAGTTGAAATAGGTTCTTCCTTCATATCC								AAAGGCGGCCACTTCGCGATATTGTGCCAATTCCAGTTTTAAACTACCGC								TAATGTATAGCTCTTCCCAGAGGTCAGGGTAGCTATATGGCACTCTTCTT
CCTTTGAATGCCTCCCTGCATGTGGTAATTTGACGCTTGAGGATACTTTA								AGACTTGTTTCATAGCTTTCAACTGAGCGGCAGACCCGACGCGACTGACA								ACAGTGAAGTAACCACTGATTTTATGTCACCTACGTTGTTTTAGACCAAA
TGTTTTATCCTTCAGTTCAATCAGTGACTAATAACAGACTCCAAGATACC								GATAAGCCGACGTTAATAGCAGGTCTAATTCCTCGATAAAAGAGCTCTGT								TTCCATCTGCATTGTAACGGTTGTCATTTCTTCACTTCTTTAACATCCGG
GTCAACGCTGGCTAAAATTGGGAATTGAAAAATCATAATTTGTGCCAGTT								TTCCAAACAGATTTGTCCATCAGTAATGGAGATCACATTGGTGGGAATAT								TTACTCTCAGGGTCCATATTTAGGCTATATGCAGTATGTTCCAGGAGCTC
TTGATATGGTTGCTTTCCGCACCGTTTCAAAACATACATGCACCCAGCCG								AGGCCAATACGTCTCCAGCTTGTGTTTCAATGACGGGTAAGGCGGTCAAG								TTCAATTGACAGTTTCCTCTCATTATCAGACAAAGTTGATCAAGTTTAAA
CCATGAATAACCCAACTGCAGCAAACGCTATCATTGTTGAGTTCTCAATG								CTACCTGCGCCTGTCTGGTCCGATCGTTTAGCGGCTCTTTCTAAAAGACG								CTTTAAGCTTCCAGGAGCTCTTCAATTGACATTTTCTTCTCATTATCAGA
GTCCTATAATAGCCTCTCTGCATGAGAATAAACAAAATTGCTGCATTTGC								GGAATGTAAATAGAAAACATCGCCTGGGAAAGCCTCACGG								CAAAGTTGATCAAGTTTAAACTTTAAGCTTTCATTATTAAGGGTGGTGCA
AGGAGCCAGAGAAAGGCTTATCATTCCTCCACGCAACTCATTT								>Anther_High_Quality_EST.seq.Contig3938								GCGTCAGTTAGGAACAAGCCTGCCCTGGTTGATTAACAATGCCCCCAATA
>Anther_High_Quality_EST.seq.Contig20								CCGAAAGCAAATTTGATGTACCAAAACTAAACATATATGAAATAGAGCAT								TTCAGCTGTTCATGCTTGTATCGTTTCTCAATGAAGCAATCAGTATAGTG
CCGATAATGCAGGTCATTGAATTTGTGAAGAGAAATGTTGGTACAGACAC								ACTACAATAAGTAACATGTCAAGTACTGGATTTGGAAAGCTTCAATAGAA								TGTGTGTGTGTGTGTGTTTTCATTAATGAAGGCATCATCTTAGGTCTAGA
ACCTCATATAGCTGGAAATTCTATTTACATGGATTTTCTTTTCTTAAAGG								AGGAAGCATTTTTCTTTTACAGAGTACCTTGAAGCAGGAGGTAGAAGAAA								GAGGATGATAAGAGTAATGTCTTCGAGATTTTACCACACGAAATGAAAGT
TAATAATAAGTTAAAGTTATATCAGTTTCATTTTAACCTGATCACATGGA								CATAATTACAAGCATAACAGATTGATTAGATCCGGGAAGGGATCATAGGG								GTTTGATGGTATGCGCCCTAAAATTACATTATAACCATTGAATAAGTCAT
GTCGGGTTTAGGGTTGCTTAGACAATAACATAGCAAAGGGTTAGATCTTA								ATGTTGTTCTGCAGGTACGCGCAGGCGGCAGTAACTCCACTGCCCAGCTT								TGGCTGATAGCAGAGGAGCTGAAGATCATTACACCTAACAGTAGCTCAAT
TTAACTGTTCATGTCTGGTTCCTTTGTTGCAGAAATACATGCCCGATTTA								AACCGGATATCCGACATCTTTGAGTATCATCTCCACACCGGCTAGACAAC								ATCATTGGATTGGAGATTATCCCTGCTGGGAATTGGGAG
GCTAGTCTTTTCTCTCATGTAGTTGTCGACGTAAGCAGCATCAGGGCCCT								CCAACAATTGCAACTCATTTAGGTTTCCAAGATGTCCAATTCTGAATACC								>G06_432347.78.S1104152653.Anther-SP15438.M13R.ab1
TTGCATGCGCTGGTATCCTTGTTTCAGATGTTTCACACTGAGATTTTGTA								TTTCCGGCCACTTTGTTGAGGCCCAGACCTAAGCTCATATTGTATCTCTT								CTTTTAGAAAACATCATTAAACTATCTTTTCCAGGTTTTTGTTACATCTC
TCAAATTCCTTCTCTCTTTTGAGCTTTAGATTATCCTCTTCTAATCGTGA								CCATGCCCTTTTTACTATTTCTGCACTGTCAATATAAGGGGGAACAAGGG								ATAAGACTTCGGTTTGGTCATAAAAAGGAAGGGAAAGCAACTATATGTGA
AACCTTGTTAACCAGCTCATTGTGGTAAGCCTATGCAAAAACCAAAAGAC								CAGCAGTCACAGTGTCACTGTACCATTCCTCCTTTTGTGTGCAGTTCTTC								ATTTAACTATCATAAAAACAAAAGGAAAGCATTTAAAGATTGAAGATGGA
CATGCCTGCTTCCTAGCTCGTGATCGTGCAGCGGATTCCCTGTTCTTGAT								AAGCCCCATGCCTCCACAGCAAGCCTTGTTGCTTTGCCCATACGGGTATG								TCCAGCTTGGTCTCCCATTAATGGCAACAGGTGAAAAGCCTTCTCATTTG
CTTTCTCCTTAACCTCCTCTCAATACTCTTCTCAAATGCATCTTGAGCAT								CCTTGCAATCACATTGCCGAGTCCTTCCTCGAATATAAGATCAAGAGCGG								CCTCACCGAAAAATTTGAACAGTCGATATCCTTGGAAACAAATTCTCTCT
CTCTTTTCCGTCCTGTCATAGGTGTATCCGATAACGTGCCAATAGACGGG								CTCTTAGCCCATACAATAGCTCCC								ATTTCCTTCCACTCTTGGCTGATGGGGGAATTAGGCCTCTTTTCTCTAAG
GTAGGTGACAACCCAAATTGCTGTGGCAAACTCTCAATACTCTTCTCAAA								>Anther_High_Quality_EST.seq.Contig3939								CTTTTAAATCTATCTCTTGCAAGTGTAGCACAACCCTTTAGCTTACGGAG
TACATCTCGTTTCTGCCTCGTCATAGGTGTATCAGATAATGTACCAATAG								CGCCTTTGCCACTTTCCTAGTCAAATAGGAAGGAAGCAACATGAGAATGA								AGATCCAGTAAGTTCTTCGGATAAGAGGACTTGTGGGGGAGCAGGCTGGA
ATGGTGTAGGTGACAATCCGAACTGGTGTGGCAAACTTTGCTGACGGGTA								TTATTGTCAAACACTTAGTCCACATGGTAATTATTCCAACATCACTTGCA								ATTTATATTTCCCTAAGCGTGGTGGACAAGACTTAAGTCTTTCTTGCTTA
TTATCAAATTCCATTGTAGGATCCAATGATGTTTCGGCAACAAAAAGCCC								TATTCACAGAAAAACCACGAAAACATAGCATATTTGCAAGCTCTCCCCTT								GCTATGGCCTTTCGAAGATGCCTCTTTTGCTTCTCCTCATCCTCTTTGGC
TGCTTGTACCAAAAATCCTCCAATGTGGTTTCGCCGAGCATTGCTTCTCT								GCTTGCTTGCTTAAGTCCAACAAGTGAAACATACACAATATTCCATCATC								TATTTCTTGTAAAATATCTGGCAAGTTGTCAATGTCTTTGGAAAACTCCA
TTCTTGATCCTTGAT								ATCATCATCATCATCATCATCATCTAGTAACCTCCCTGTATGTAAGCATT								CTGCCTTTTTAGTTTCAGCTTCTTTTTTTGCTGTTCTTTCCTTCTAGCTC
>Anther_High_Quality_EST.seq.Contig21								CAAGCGGTCCAGCTCTGCACGGTGCTCGCTCACCACAGCACGAACCACAT								TCTTATTTAACTCGACTCGAGTCACCCTCTTTGTTTTAAGAGGCCTTTTC
CAATAAAATATTATATTATATGACACGTGCTAAAATTCATTAAAGAGAAC								CTCCAATGGAAACCATGCCTACCATTTCCTTCTCATTGATCACTGGAATG								TCAGTTGCTTTATCATCCTCACTCAAATTCTCCTCGTCCATTTGGTCGTC
AATGACGAGCTTTTCAATTAATTTACCAAAAAGAAAAAAGAAAGTAGGAC								TGTCTGATTCGGTCTTCTGTCATCAATTGCATTGCTTGCAGAACTTTGGT								ATTTCCATCATCTGCTTCAATAAAGTATTTATCATCTTCATCAACCACTT
AGAAGACAGAGCGCAACATTGAAAAGGTTAAAAAATACACCTAATGGGGC								CTCAGGTGTGACCGTGATGAGCTTGTTCTCTTCAGTCATGATGTCCCCAA								CTCCCATAACAGTTAATGGAACCGGCTGAGGTCCCCACTCGATCTTGTAG
TGAACCTAAGCTAGTAATTTTGGGGGCTCCTCTTTCACTAATAATAATAA								CTTTAGTTGACTTGGATGATCTTCCATGTACTATTATCTTCCTAAGATAA								GCCTTTTGCATTTCTTCAGC
TAATAGAGTTGGTTAAGTTGGCTAACAGAGAAGGGTAAAAGAAGGCATGT								TCTCTCTCTGTGATGATACCCGCAATTGATTTCTGCTCTCCAGGTTTAAC								>G06_432353.78.S1104152749.Anther-SP15534.M13R.ab1
CTTCAATCCGCAACACATCATCCATTAGAAGTTCTCTTTCCAGCTGAGTC								AACCACCAGAGCACCAACATTGTGTTGAGTCATCGATTTCACAGCATCGT								TTTTTTTTTTTTTTTTTTCTTTTTTTTTTTTTTTTTTTTTTTTTTTTTTT
CTTGTCGATTTCAATACTTCATTGAACTCCATGTACGTGGCATTTTTCTC								ACACAGAGTCATCCGTAGTGCACC								TTTTTTTTTTTTTTTTGGACCAAAGTGGCAATGCAAAACCACACACATAT
CAGCCATTGCTTGTCCATTACCACGAATGCCACGCAGTATAGCAAGTCGA								>Anther_High_Quality_EST.seq.Contig3940								ATTAGCAAGTTCCCTTAAATGTACTAAGATCATATTACATAACAAGATAC
ATGCCCATTCATTTTCTGATAACATCTGTAAGAAAACTGATCGGATAAAT								AAACCGACGAGAGAACCTTTTCTTTTTCACCTTAACAAAAAAAACCTGAA								AAGGGAGAACAATAGGTTGTTCTCTGCAAATGTAGCCAATGGATCAAAGC
GTCCTAGGTTTCAAGGCATCAAGGTCAAGCATTTGCATGACCATGAATGT								AGAAACATTTGAGATAACAGTCCAATGAAACCTCAGTATATTATTTGCAA								ATATCTAAACCCAAAGAAACTGAAGGGGATAATGTGCTTGTTGACAAATA
GATATTTACGCCAGCAACAGCAAACGGATACTCCCATGTAGATCGATTTC								AGTAGAGATTATTATGAAAATGCAGCAGCATCTCAAACCCTGAAATCTGT								CATGAAAGACCCTTGATATACAAATTCAGAATACGATCCAAGAGAAAGAA
CTCCTTGCTTTTTTAATAAACATTGAAATGATGTCGAGAATGTCTTGGCA								TCACAGGTATAGTACAAGAATTGCAAAAATAACAAAAATTAAACTCCTCG								AAAAAAAAGGGACACATTTTGATGCTTGTAGAAAGTTCCCTAGTTCTGTC
AAAAATAACAGGTTCTCCAATGAAATGAATCCAGCACCTCTGAAATCAGT								AGTCCTTCCCAATTGCTGACTTCAATGACCAACCACGCAACTCATTCTTC								AGTTCAGACAACATACCAAAAGGAGCTATTTTCTC
AGATGGAGCCCTTCCCTGCCATCCCATTTCTTTCCACTGATCGGATATCA								AGGTGAATCTGAGCGGATAGTGGGCTTTTCAGGCTTTCCATCAGTCCACT								>G06_432363.78.S1104152941.Anther-SP15726.M13R.ab1
AGCCATGGAGTTCCTTTCCAGCGTATGTAGCAGACCCTAGTGCTCTTAGA								TGGAGATGGAGAAATGGACTTTCTCACGAGAAAGGGCTTCAGTCTTATAA								CCCAATTACTTCATTTTTTTTATTGAGATAAAACAAATTGCTCATAATAA
GCTTCCTGGTGATCAGGCCTGGAACCATCGAAGTACACCTTCATACGGTG								GGTTCCTTCAAGCAGTTTCTGACGAGGTTGGCGCATATGTTGGAGTAGGT								AATATTAAAAAATTTTCTTTTCTTGAATTACAACGAAAAAACATAAATTT
CCTCAACCTATTCAACCTTTCCTCCTGTTTGGGTGTGATGTTAAAGTAGA								GATATATGTCATCCCCGCTGCACGCCAGAACGGCACCGCCGCGTTCGAAG								AATTTAACTTGGTCAAATGTTTTTCATATTAAAAAGGGAAAAAAAAAACA
TCCCTTCATAAACTCCCTTTCGC								TCATTTTCTTCGGTGGTTGTTGGTGGCCGCGAAATATACAGACTGTAGAA								TATTCCAGTTAAAATGACCAAGCCCTAACTACCAAAAATCGAGCCTTCCA
>Anther_High_Quality_EST.seq.Contig22								ATATAGGAGAGAGATCTTCGTCGTCACTCTTTAGCAACCCCCCC								TCTTTTTCCAAAACAAAATGTCTATGCTTCATCTGAGCTACTACCTTCAA
CAAGAAATCTCTTGATTGTGTAATCAAATTCTATGACTCTAACACGCATT								>Anther_High_Quality_EST.seq.Contig3941								TCTCATCATCATCATCATCATCATCGCAGGCTCCATCTTCACCAACCATA
CCTCGATAAGCCAGGACCCAAAATTTTACATAGCAACATATATTATAAGC								AAAAGAAGAAAAACCAAAAGTACCTCACTCCACAACCTTCATAGTATCCA								TCACTATCAGGTACCTGGTTGGTTGCGTCCCCGGGGAGTTCATTGTCACT
CCTCCTAAAGGTGTAGATGACTCGATTTTATCCTGAAAACTATCTATTCT								TCAAACAAAATACATAAAAACAAAGCAAAGAGATCATAAAACGTAACCAT								GAAAAAATCAGTTTTAACAGGTACCCTTTTCTGCTGCTGGAACAACATTA
AGAAAAATAATGAAATTATCCATGGAAATAAAAACAAGGCAATAATAAAG								TACAAACTTTTTCCATGTAAATACGAGTAATACGGAGACGCTTCGATGCA								CATTTGCAATGGCTTTAAGTGCAGCGTCCGCCTGATTATTATCAGCCACG
TGATTAGGATGATAGACTGTTGAAGTGGATGTTGAGAGCTGAACAGGTCC								TGTTTCTTTTTTTCGTATAGAAAAAAACCCAAGAAGAAATGCATTCAAAT								GCATCCTTGTCTATCCCATGCACAGTGGGTTCATCTGACGAATCATCAGC
GGAAAAGCTTCCGACAGAATTTGTCATTGGGCTCGGTGTAGGCATTGAAA								AAGGACACACACCGAAGAGAATCAATAACCCTGATCGAGGAGATAATCGC								TTCTTGTTTCGGAGGAGGAACAAAGAAGGGTATTCTACCTCTCTGCCAGT
TGTTCCTACAAGATCCAAAGGGTGCCCCAGCCTGGCAGGCTGCAATGGTA								CGAGCCTCTCGACGATCATGTTGCATTGGCCGGGTGTCATTGGTTCATCA								CATGAAGGATCATCTTCCCACAAGTAGTCAAATCAGGTTCTCCACCCTTC
TTACATCCACATAATCTCTGACCATTCATGCTATCCAGATCATAAAAAAC								TAGATTCCGATGATCAAGGCCATATTGGTCTTCTTAACAGTAACACCTCC								AAAAGTTTACCAGTTGATTGGCATAGCTGAACTAAGAAGTCATTTTCATC
ACCACCTCCATCGCTCCTCAAGTAAAAGTTGACCGCCAAAAAGTTGGGCA								GGGTCCCTTCTTCCCTCGGATAACAGCTCCCGGTTCGCCTTGGATCACCA								TTCCCAGTCCTTTATCTTGTATGCCCTTTCC
TCATACTCCCAGCTGCTTTGTAGCAAGTGCGGATCATGTCAGCAAGTGGT								TGTATTTCGTGCCACCGAGGTGCAACCCGGTGGGAGCGAGCGTACCCGGT								>G06_433575.78.S1104162269.Anther-SP16013.M13R.ab1
GCCGAATGCTCTTTGCAAGCTTCATCTTCAATTGGGTAAGTTGGAAAGTA								TCATTAAAGTCATTCATGATGGCATTAATTTCTTCGGGCTTGAACTGAGG								TTTTTTTTTTTTTTTTTTTTTTTTTTTTTTTTTTTTTTTTTTTTTTTTTT
ATTCATAAGGAAAAGAGAGGCAGTTTTCGAGTTAAACGGCTGTGATTCTT								GAAATTGGCGCTTTGGGCCCAAACGCTGCCGTCGTGGGCGATGATAGCGG								TTTTTTTTTTTTTTTTTTTTTCCAAACAAAAAAGGCAAAATTTTTAAAAA
TTCCGTTGGGGCATGAGCCTCGCTTTACACCTGGATCTCCAGCTGCCATG								CGGCAGAGAGATGGTTTCCTTCGATTTCACACATCAAGTGATCATCTACG								CGGTTTGGGGTTAAAAAAAATTAAAACAAAAAAAACCATTTCCAAATTAC
AAGGCGTTACTACATAGCTAGTATACAACATGAACGCATGAACAAAGGTT								TAAGCTTGCCACGACATCTTCTTCTTCCTTCTTTGGTTTTCAAAGGGTTT								AGGGGCAAAAAAAAATTATATTCCCTTAAAAACCCAAAAATAGGGGGCAA
TCATATCTATTTAATCCTTACCTTCATTTTCCAATAGGTACTTCCATTGA								TATTTTTTGGGTGCGTGTTTTAAAGATAAAAGGAGAAAATG								CCCAAACATTTTCCCCAATGTTTTGAAGGCCCACGGTCAACCCCCCTTCG
TAAGCAATCCCTTCCCCCTCTTCCTTTGAAGCAACAGAAGTAAAGACCAA								>Anther_High_Quality_EST.seq.Contig3942								AAAAAAAACCCCCCCAGGGAGGGCCCCCTATAAAACCCCCAACATTTTAC
AAGCCTGTGATTTGCTTTCACCATTTCAG								GACCAAAATAAATTGAAAATCTCATTTCAAGATCAACTCCAAACAACATA								CCCCCAACCCCCCG
>Anther_High_Quality_EST.seq.Contig23								AGATAATAATATAACAGAAATGTCATTCAAATCCAAAAACCACAAAAACA								>G06_433583.78.S1104162749.Anther-SP16493.M13R.ab1
GGAGTGAGAAAACTTTCTTTAGAAAAATACTTTGATTATGCCGTTAAAGG								GAAAAGCTAACCTAGGCGGTGAGCACAACAGCACCACCAGCCTCCTTAAT								TTTTTTTTTTTTTTTTTTTTTGGTTTTTTTTTTTTTTTTTTTTTTTTTTT
GGTGGGATTTGGATGCTAACAAAAATTAAAAACATTGCTGGAAGTTAATA								CTTCTTTTCAGCTGTCTTGGACACCAACTTAGCCTTAACCACGATCGGTT								TTTTTTTTTTTTTTTTTTTTTTTTTTTTTTTTTTTAATTTAAAGTTTTTT
ACAAATCTAAGGTTAATCTAAAGATCATCATGGTAGTCATGATCATCGTC								GGTCCTCGGGCAAAACACCCTTTCCAAGGACCTTAAAGTACCCGAACTGG								TTTCTAAACCAAATTGGAAAAAATTTAGGCCCCAAACCCCCCCAAAAAAG
GTCATCGTCATAGACGTCATCGTCTTCATAGAGTGAATTGTAGAATATAC								GTCACGTCGATCATCGGCGCAGCGTCCTTGTTGGCTTTTGCCTTCACGTC								GGAAAATTACCATTTCGGGAAGGGCCCCACCAAAAGCGGGTCTTTCAAAA
TTTCGTGATTCAGCATCTCTTGAAGCGTCAAATATCCATCTTTGTTATCA								TTGTGGGACGAGAGACCAGAGCTTGTCGATGTTGACAATGGGGCAGTAAA								TTTAAAAAAGGGGGAAATAATTATTTCAGGTCCAAATCCGGGGGATTTTG
TCAGCCTCACGCATCAGATAACGGGTGAAATACTTAGCGTAAAACAGCTC								ACTTGTTGCGGAGCTTGTGGAAGTACCTCATACCGACTTTACCGAAATAC
GCCAGGGTGGAGATAGCGAAGTATGGGTCTTAATTCCTCCACGCTAAGCT								CCAGGGTGATATTTGTCAAAGAGGATCCTGTGGTGGTGCATGCCTCCGGC								>G06_435736.78.S1104182077.Anther-SP16781.M13R.ab1
TTTTGTCTTTGTCGGTATCAAGCTGTGCAAACATTTGTTCAGCAGTAGGT								GTTTCCGCGACCTCCAGGATGCTTCCTATGCTTACCAATACGTCCGTGAC								AACAAAAAGTACCCTTGGAACTTTTTTTCATAACGGAAAAAAAACATAAA
GTAAGAGCAGGAGAATTTTCAAAATCTGCATAGCTTTTGTAAATGTTGTA								CAGCGCTGACGTGGCCGCGCTTCTTGCGGTTCTTCTTGAAGCGGGTTGTC								GTACGTAAAAAACAAAAAAAAAACAGAGTTGAAAGTAAAAACTACTAGTA
TGCGTGCAGTAGAAATTCACTGAAGTTCAGTTTTCCGTCGTGATCATCGT								ATTTTCGTATGGGTGTGGAAGTTGGGAGGACGAAGGGTTA								CAAAAACTTTCAAAGCAACTACTTGGGCCAAAAGGATATTAAAGGCAGCT
CGATACGTTTCATCTTGTCCCGTAATAGCCATCTCTGAATTTCTTCATTG								>Anther_High_Quality_EST.seq.Contig3943								AAAAACTTGGTACTTGGGGGTACCCATATTACCCAACCAGAGTTCAGGCA
TCACTATCTTCTGGATGTAAGAAATCTTTGCATTCATTGAAGTCAAGATT								GGGTCCAAATCACATTGTTATTCCATATTTACCCAACCCCTTCAAAAACC								TACAACAACCCAAAAATTGGTTCTAAACCCGGTCTTCTTTATTTCTAGAC
CCCACTCGAATCAACATCTGCGTTCTTGAATTGCTCCATCCACCATCCAG								AAGCTGTTTATTGTCTCTTACATGGCAAATGTTAAGGGGCTGCTACAATG								GGCAAACCATTAAAGAGAGGCCAGTTAGGGAGAGGTATACAAAGGGGAAA
CGTCACCATGTGCCATTGAATATTTTTCTATATCTTTGGGGGAAAATTGA								GCATATAGATATAGATATTTTACAACAACAATTTATTCTTCTCCACTACC								ACTTCATTACCAGGATTTGGGTTCAACCTTCATATTTGAAATTCCCAACC
GGAAGGTACTCGCTGAAGCTGATAGCCCCATTCCCATCTTTATCGTGCCA								TGTCCCTCATCATATATGTATATATAGAACATCTGTGAAGCACTAAAACA								CCGAGCTTCTGTACTTCAACCTTGAAAAACTTGGGGGACCTAACAGCCCC
AAACATGGCTTTATATGTTCCATAACTCAAGCGATCAATGGTCTGTTGGC								ACAGAAAGATGCAGCATTTAGATGGTGATTATGGGCAGCATCACGCCCCT								CTCGAAAACAGCAACAGTATCCATCCCATCAGCCCCCGGAACGATTCCCC
TAA								TCGTGGAGTAGCATTTGATCGAAGTGCCACACGCCATGTCCTTTTCCAAC								TTAAAACCTTCCCCATTTCCTTCATTTTCAGCCCCTTAATTTCGGGGGCA
>Anther_High_Quality_EST.seq.Contig24								CCGCCTTAATTGAGAAACATATTCTGATATCTTCTTAATGGCTTCAACCT								CAACAACGGCTTTTACCAAAAAACTTCAAAGTATAAAAGGAAAACTTGTT
CTTGGTAAATGTAGAGTGCATTCGATTGGATATCAAAATATTCAAGGCAT								GCTCAGCTAAATATTCGCTTTCGATGAAATCGGCCATCTGAGCATCATTG								CTTTTTTGGTTTC
ATTCAATGTTCACAAATGCAATGGTCCATGAGTTTGAAGGATTTATTAAA								TTTTGCACCGCTACATTGTGCAGGCACAAAAGCTTCTCGTTTGTCAGCTT								>G06_435741.78.S1104182269.Anther-SP16973.M13R.ab1
ATAACCAAGTCCTTCACTCCATGAATAAAAAAGAAATATAAGATCTCTAT								CTCCAAGGACAATGCTAATTCCATACCGTATAGTGCATCTCCCTTCTCAG								ACATGGTGAAAAACTCATTGGTATTCAAATATGTCTATTTATAACAAAAA
AATCCAGTAAAAAAATTTTCAACTTTTCTTCTATAGCAGATGCAGATCTT								CATGATCAAACTCTGAAGGGGGCATCAGAATAGAGTGTAGTTTTACTCTT								GAAAAAGAAGTTAATTTAAGGTTAAAACAGAAACCTTAAAACCCAAAAAC
CAACTTACTGGTGATGCAGCCAGCGGCCCACTTGTTTCATAGACTAATGC								CCTCCTCGTTTGTTCTGATATTCCATCAGCTTCTCCGCATGCTCTCTTTC								TTTCAGGTACCACTCATCAATATCAGACCCGAATATCCCATTTGCAGGGA
ATTAAGAGACGAATGAAGTTAAGAATTATGAGGAACCATTTAGATGGCGT								TTCTTCACTTGATTCCTTGAAGAATTTGGCAA								AGAGTCTAAAATGCACTCTCATTCACAAAGAGCATCAAAGACATTAAAAA
TTTTTCTGTTCAGTAGCTAAAATTTGTGTTTTCTTTTGTCCATCTGAGTC								>Anther_High_Quality_EST.seq.Contig3944								ATTTTAATTCCCCTATATCACTTGTCAGATGTTTGATTGACATCACTGCT
CACCTAAAAAAATGTATTACTCGAAAATTGTTCCAATTATGTGGAACTCC								GAGAATGCAGTGCACACTTTATTTTCTTAGAAGATACATAAATAAAGGAT								CTCTGCGTCACCACCAACTTTCTTTTCGTCTCCTTCCACGGCATCTCCAT
AACTGGAAGAAGTCTTTTTTCATCCTCATGAACACGATGACTAGCATCTT								CAATTCAACACCATTCTCTTCCTCCTCAATCTGGGAAAATAACCTATGAA								TTGAGCAATGGTTCTTCAAAACTGTAGAAATGTCGGATTCAGAAGCTCCA
CATTTGCTCCAGTAGTCATATTTAAGATTGATCTATCCTTAGACCTCTTG								GATATCAAATAAGTTTTAACTCCAATTCATTCAAGATAAAAACACAGCAT								GCAAGCTTGAAGCGCTCAACAGCAGTATCTAGATTTCTTTTCCAACCATC
CTGTCTTGGCTGTCCATCATCTCCAAACTACCACTTTGTTTTTCATCTTT								CCAACATACAGACGCACACAAAAACAGTTCCAGTGTCAATCATTAGCTGT								CATTCCTAATTTGCATTCAACTTGGGATCGTTCAAAGAGCATGTTGCCCC
AACCTCAGAAAGTGCTGAGAAAAACTGATGCATGGAGATAATCACAACTG								TTTTAACTGCAAAGAAAGCAGTTCTTCTTCAGGGATAGTCTTGATATGGC								AGAAAAGATGTATTTGTGATCTCATCACAGCTGCTTGTTCGGCTGCTTCC
ATAGTCCTAAAACAAAGTTGATAGTCAGTGTGTGACCAAACAACACAGCA								AATCTGAAGTTGGATAAGCTACACAAAGTAATGCAAACCCACGGTCTATA								TCAGGCGAAAGCTCACCCTGATTACCAGTTCCTAGGAGCTCACTTTCTGC
GATGCTATGCCAGTAAAAAATTGTGGCAATAGTTGAGGAGT								ACATCATCACTAAGCATACCTTCACTTTGATCAACGGTTCCACTTAGGAG								AACACTTCCAGGTTTCTTCCTCCTCTTTAACAAATCATCCTTCTTGATCG
>Anther_High_Quality_EST.seq.Contig25								CTTAGCAGGGCAAGTCATGCAAACCCCAAGTTGACAATCATATGGCACGG								AATTTGGATCTTTCAACTCATTTGCTCTCTGCTCTTCCAACTTCTCCCAC
AATAAATATTTATTTTATTTCAATTTGGTCTTATTTGATTTTTCAATATT								TTATGCCCAAGTCCAATGCCTTTGATAGTATGGTCTCATCGTCTTCCACC								ATTTCTGTAGCAGCTTTCATCTTCTCCTCAGCGCTGCCAAAAAGTTGAAA
ACAGGGATTAAATTATTAGTACTCTTAAGGGACCACATGTTAAAAAGCTT								TCTAGCTCGGTAGACTTGCCTTCATGCTCCAACACAACTTTGTAAGACCT								TGTCTCAGCAGGATCCCAGCCTGAGAGATCTATTTTCTTTGCAAGTGCAA
AAAAAGACTGATATAAAGTCTACAAGTTTATGCAGCATTTTCTTCTTCCT								TGCTATCAAAGTCGACAATCTTTTGAAAGACCCATGGTGGGTTTTGGGGT								AAGACCAATTAAGTTTGGCCATTTCAAATTGCTGCTGTCCCAGTGCAAGC
ATTTTGCAGCACCAGCAGCAGCATAGAGTGCTTTAATTTCTTCAACGTCA								TGAACTTCGATTGGGAGGTTGAAATTGTGGTGGGGTGTTTTGGTTTGTT								AGACCTTCATAGAAGTCCGGCTTGA
TCATAGCTACCAAGGAAAACCGGAGATCGTTCATGTATCTTCCCCGGAAC								>Anther_High_Quality_EST.seq.Contig3945								>G06_435766.78.S1104182845.Anther-SP17549.M13R.ab1
TAAATCGAGGGCCCTTTGCTTTCCAGTAAAAGCTTGACCTCCAGCTTGTT								CTTCTTCACCACCGGCTTCTTTCTTTACTTCCTCACCGCCTTCTTTTTCC								CTTCATAGGAATAAAAATATCTTATATTATCATCAAAGAGATTCCCTACT
CCATTAGGTATGACATAGGGAAAACTTCATAAAGAACACTATATTCGAAA								TCACCTTTTTTCTCTTCCTTGTTGCCATCTTTGGCCTTTTCTTTTTCTTC								AGCTTTGGGTTTTAACATATCTGGCTCTAGAAAAATAACTTATTACAAGA
CACGAAAGCTCGATTTATTCGAATAAAGTTGTAATTAAAAAATGAAGCTT								TCCTTCTTTCTTGTCGGTCTCCGTCGCCTCTTCCTTCATTATCAGCGCGT								TAAAATGAAAAAGAAAATTAATGCTGAAATTGATGCTGAATCAAACTATT
TTGAAACAATACTTTACCGTAGCTTCCCATTAGGACTTTTCTTATCTGCA								GCTTCCCGGTTCTCTTATAAACGTACGCCACCAGCTTCGGTGGTTCGAAC								TTTGCTTTTTAACATACACATGGAACCCAGTATTTTGGTACTCACAAACA
GGATATAAAAAGATACCACCATAAAGCAATGTTCGGTGAACATCTGCAAC								ACTCCTTTCACCGTCACCTCTGAACTCTTCAGATCTGGTTCGGCTGATTC								CATCTAACACAAATGCTTTCTTCATTGCATTGGGGGCATGATAAATCTGT
CATGCTTCCAATGTATCTAAGGGACTTTGGGGGTGAAACCGTTAACGCCG								CACCCCTTTCATTCTTTGAATACGTTTTTTTATTTCCTGAGCACAAGCTT								TCACTAATGACCGTTGGCAATGGAACCGTTATCGCAAGCAGCAAAGTCCC
CTCCCAGTACTTAGCACTAACGTGCAGGAGCTTCCGTACATACAATAACC								CACAATGCATGTGAACTTTTAGCACCACCGTGATCGGCGCCGGCTTTTCT								CGTCTTTCTTTGCATAGAATCTCCGGTACATGGAATCAACTTCGGTGAGG
GGCTGCTATGAGATTATTTCCGGGTTGTAATACATCATCAATGGTGGGAT								ATCTTCGCTTCAGGCTTAGGTTTCTCTTTTTCTTCAGGCTGTTTCTCCTC								TAGTATGTTCCGGGAGACAAAAGGCTACAGTCTTTGCTTGTCACGAAATC
TGTCTTTATGTTTCACCATATAAATCCCAAATATCTAAATTACAAGAGGG								CGGCGACGGTGGTTTCGGAACCGGTGAAAGAAGCTCCACTTTCCGGTGGC								CTTGGCTCCATACCTATGCTCCATGAGCTTCATAGTCTCAACAAACTTCT
AAAACATGCATGTTACCATTCATAAACCAGTTTCATTAAGCAAAAGAAGG								TCTTCCTTTGAACTCTCTCAAGAACTTTCAAAGGATCAGCTTTCTCTCCT								CAGGGGGAAACTCGTGCCTTGACTTCAATTTCCCACCTACATTCATCACC
TAAAAGTATTATGGAGACCCTGTACTAAGGGTTAGATTGCATTTTATCCC								TTCACCACAACCTTATTACTCTTGTAATCAGTCATTACATCTTCGACCCC								GATGCAATGTTCGATAGGCTAAAGGGATGTTGACCTTCATGGAATCGCAA
TTTTACTGAAAAACAT								TTGAAAGCCCTTGAGGCACCGGCGAACTTTCCGTGCACACCCTTCACAAT								TGAAAACATTGTGGCAGTTAAACCACTTCCGTAAGAGAATAAAATCACCC
>Anther_High_Quality_EST.seq.Contig26								GCATGTAAACCTTCAAGATAATCTCTTGCGGAGGAGGCGGCGGCGTTTCT								GCTTTCCTGCCAATTCACTGTGTTTGATGTGAATAAGGGATGCAAAGGCA
CAAAAAAATACTTTTTGTCTCAAAAGTGTTTCTTAAAAGCAATACTAAAC								TCCTTGGATTCTTC								GCATAAAGAGATGCAGTATACATGTTGCCAACTTGCTTTGGTATCAAGGT
ACACCCTAAACGTAATTATGTATGGAAAATTCGTAATGAATTTTTCTTGT								>Anther_High_Quality_EST.seq.Contig3946								AGTTGGTTGCACCTTGGCATCGTAAAGGGACTTTGAAGCTTGTTGGGATG
ACACTAATTAATTAAAGTTTTAAAAAAAATAATTATTGTTTTGCCTATGC								AGGAAGAAAGAAGTGCATATGAAAAGAAGCATTACAAGGCGATCATATCG								CCTTCTCAAGATCCCGGCTTTGGTAGCTTTCGTCACCGGTCAAAGTTGAA
TTTATTGGTCCTTAATACAGCCTCCTTCATTTCAAGCAAGGCATCTTCAA								ATTGTTCCATCAAACCAGCACAAACAAAGACTTACAAACAGGGGCGAACT								AATGGAGCCAGTTTTTCCTTGGTAATTTCATCGACAGAACTGGCATTCCT
AGCATTTAGCAAGAAACTCTGGATCAGGGATGATATCTTTAGCTACTAGA								TAAATGTATCGCCAACAAATTGACAAGGAATATAGACTTTCCTTACACTG								CA
ATTTGCATTTCAGCCTTACCAGCATAGCTCAACATGTGCATTGTTATTGC								CAATGGTGTCCTCCCTATTATCCACTTTCCAACTTGTTTTTTATATCAAA								>G06_435784.78.S1104183325.Anther-SP18029.M13R.ab1
CTGAGGTAGGCTTGATGTATTGACCTTAATGCTAGAGAGAGGGTTGCCTG								TCAAAGGGGACACCTAATGAGACAAAGCACCCAACTTTAAATAAACCTTC								AAAGAGGGAATGCAAAAAGGTTTTTGACTCGTATTGCCACACATAAAGTC
CAAGTGAAATTTCCTCTAGAGGGCCACCTTTGGTCCTAACAATGACATTA								ACTATGATGAGCTGACGACACAATGGGTAGGACCATAAACCCCATACTTC								TATTAGTATCATATATATCCTATTTGTAGACTATAAAGAACATAAATAAG
CGAGATCTCCAATTTTGTATGAGAAATAAGCCTCTAGAGAGTGTTTCTTC								ATTACACAATTCTTCACCTTCACCTTCATCTTCATCCTCGACTCTTTTTA								GAAAAATAATCTACAGCTGCCAATCTATATTTACAACAATTATATTGTAT
TTGTCAACCGTGGCCTTTGCTCTCTTCAAATACTCTAAAGGATCATTGCT								GATTTTATCAAGTTTCTCAGCCCTCACTACCGGATTGGCTTTAGCAATAG								TTACAGCTAAGAAATCTTCAGAAGATTTCACCTATAAGTCAGCCAGTATC
ACCTTTGTGATAGTAAACTGGAATTAGAATTACACCAAATTTGTTGCCCC								CATCGCGGGCAGCTGTCCTATAATCGAAAGGACAGTTGTGTTTGTCAGAG								CAGTCAACTCTTGAACTGGAAAAAACCAATTAGCTAATCATCAAAGTGGA
ATCGTGCTTTTGTGTTGCTCTTCATTAACTTGGACAGGTCCTTGACAAAG								TACCTATGTGCTGCACAGAAGATGTTTCCACACCTGCAGCTAAATCCTGT								AGACATTGTACCTTATCAGGAACATTCCTAGGCATCGGTACTGCAGAAAC
CAAAACTTCAATAAATTTCGACCATAGGAAAGGGGCATTAGAATTTGAAA								CAAACCAACACGCTTGTGGCATGCATTACACCTGTTGGGACCCTCTTTTG								ATATCTCTGGATGAAGAATTTGGGAGGGCTAGCAATTGCTGCAGAGGTCG
CCCGAAACCTGAAACTAACCTGCAACCCTGGTTGTGGTCTTATATTAACC								TTTTCATCCCACCGAAGGTCATATGGGATGGATCGATGGATGATTCAATT								ATGAGGTCTCGGCCCTGTCAGCTTGTCCCCGACCATAGAACTTGGCAAAA
ATGGCTACCCCTGTTATACGTAGACCCTCATGCAAAGCTAACAACAAACA								TTTGACCCAAAATTTCCACATTGCACAGCCAAAGCAGCAGCAACAGATGG								CGATTGATGAGTGAGATCTTCTCTAGATCCTGGCATTCCAATCTTAAGTC
ATAAACCCCCATCAATTTTAAATATTGGATATTTATATCCAAGTCAAAGT								TTCCTTACCATTCCCGCTAGTGCTGCCATTAACAATGCTATCG								CAAGATTGAGGATCTCTTGTCCAGACTCTGTAAATCATTTTCCAGCTTCT
CTTGGATGAAAAAAACTTTTACCATTTGGGGTTCGATGA								>Anther_High_Quality_EST.seq.Contig3947								TTGCAGTGATGACAAACTGTTCCGCAGCGATGACAAACTGTTCTGCAGCC
>Anther_High_Quality_EST.seq.Contig27								AAGTTCAAGCTTAACAATATTTTAACATAGCTCGACTCAATTACACCCCT								TTTAAGATGGACTGCTTCCTCTTCTTAACCTTTTCAGGGAGGGTGCTTCC
AGAAAATTTGTTTTTATAATTTGACAATTTTCTGCAATATTCTACAAATT								ACCCACAACTTCTTACTACGAGAAGTGCAGCATAAAAATGACGGCATAAT								ACTCTCAGAAGGAACAGCTTTATCACTTTCACATATATATGCTGAGCTGC
AATTGTTGTGATTGTATGTTAAATAAAATGCAAGATTAAAAGGAAAAATG								ACATAATCGAAGTGTGGTAGGAGCATTACAGGACATATGCCTTACAAGAC								ATGCTTCTCCTAAGCCTAATCTGGCAACAAAATAGACCACAGTCTCATAG
CAGTGGTGGTAATCACCATGAACAATTTTGAAGCCTTCTATCAACACAAG								CAGACATAGGTTACTCGGTCAATAAAGTTGGTATATGAATATGTCACAAG								TTTTTTATAGCATCTGCAGAAAGGACTGCTCTTGGGGGAGCACAAAGTAG
AAACATTCCCTCGATTGCGTGGTGTCCCGGTCTTCACAACCTTTCAAGAA								CCGCACACAAAAGCCCCTGACCACGGCAGACAGAATAGCCAATATATGAA								TTGCTGCATAAGCTGTGTTGTCAAGATAAGCCTTCTTTTTGATCTAAGCA
TGACCTACTTGCGAGATGCTCGGAAGCATATGTCATAAAAGATGCTAATA								CATGTCGATAGGCGCTACTATTTACCATAACAATGAGAATGTAAAACGAA								CAGGCGGCCAAT
TAATCCCTCCGACTACCATTAGACCCAACCTCAAGAACAGAGTGGTGATC								AAACTTATGAATATAATCTATATTTCATTAAAACCAAATGACAAGCTGCA								>G07_408529.79.S1103292950.Anther-SP463.M13R.ab1
CCGAAAATACATGGCAAGGATGGGGCCACAATAGCCAGAAAGGCCATCCC								TGAAAATAGAGGAATTCCCGAATCATAGACTGATATTTTTTTTCACTTGT								CAAAAACAGGACTTGTAATGCCCTCCACGTGCTTTATAGATAAACCAATG
TAACCCGTAGTACCAAGAAACAATATCACAAGAGGATGCCTGTCGATGAT								GCAGAGCACAAACGCAATTCGCTTTCCCTATCTCTGCTGCAATACAAGGA								ATGCATTTTTGATAGTTCAACTCAAAAATGGACATTATCACTCAAGTTAT
CTTTTTTAGAATCAGAGTTAAACAAATCTGTATCAGCAGAAACTGGGGTC								GGTTGAACATTCCCTTGATACCAAGTCGACCGTTTTTCAACTAATTCATT								AAAGATGTAAAAGAAACTCCTTCATCCTAGACCTAGTCTTGTCCAGTTTT
AGTTGCGTCACTATTCTCCTTCCATCAAGAACAAACCAGTCCATGGCATC								CAAGAAGAAATCCAGTTCTTCGATTGTCACATTAGGCATCACCACCACAT								GTCTTTGTTGTGAAAATATGAAATGCCAACTAACTAATACACGAACAAAT
ACTTGTTGAGGCACAATTGTGATAGAAATTCCAAGGGACACCACAGCGGC								GTGCTATATTCCCTTCACAAGCAAGTTGCCACCTACGAACAAACTCCTCA								CAATGGCTTGGAAACTTTAAGCTCACTTGAAGAACATCATGACCATCATA
CATAAAACATACAAAAACAGAAATGCCACCCAGGTAGACAGGCACCTTGG								TCCCGGGGCCGCTCAAACGCAACCGTACTGCTGAGTTCATTTAGCATAGC								TATGGTGTATAAACCCCAAGCTTGCTGTCTAGCATGTGCATTCTATTCAT
TTGGATTATTAACATTAATGTTAGATGATGAAGATACACCACTGTAGGCA								ACTGATCCCAGCCTCGTGCAGTCGGTCTTTCAAGTAGTGAGCATTTCTGA								GCTGGAGGTCTCCATTTTCCGGTTATGAAGTCCTTATAAAAGCCAGATCT
ACTGTCCCACTTGATCTAATTATGAAGTAAAGGTGTCTGATGTGATTGCA								GGCATTTCTGAACATCTTTTTGAAATCCTTTATAACCTTTTCTATTGAGA								TTTTGAAACAACGTAATAGACTGGTATCATTGGAATAATGAAGTTTGGTT
TAATGAAGTTCTGAAAAGAAAGCCCCCTGTCTGCACCAAAAAGACTAATA								GTATACCAAAGGAAAAGAGGAGCATGACCATTCCGACTTCCCATGATCGT								CTTTCAACACGTCGTGAAGTGTTCTCTTTTCATTCACTTTGACCCATTTG
T								AGCATCCCTTGATGCTAGGTATTCAACATTGCTTGAAAGCACATT								GATGAACCTGCAGAACTGTCGTATGGAGAACCATCAGCTGCATCCTTTTC
>Anther_High_Quality_EST.seq.Contig28								>Anther_High_Quality_EST.seq.Contig3948								TTCCTCTCCAATGCTTTCCACATTAGCAGCTGCAGTCCCTTCTAGGAGAT
AACAAAGGATTGATCAGTTGGCAATGCTGCTCTGCAAAATGTCAAGCCAA								ACTACTACAACAATGGATTAATACCTTTAAAAAAAAAACCGTAAATCACA								ATCGGAGAATTTTTCTCTTAGACAGGCAAATCCCAGAACCAGCCTCATAG
ACTACATGGAAAGAGTTCCATATACAACAACCTAAAGAGAAAGACATGGC								ACAAAAAGCAGGCAGCTGAAGAAGCTTTAACTTAGGATTAAAACATAATA								TAGAGTTCAATCGCGTCACGGGAATAATGGTTTTCCTTATCCCATGGTAA
CAAGAAAGATAAGGTTATAATTATAATTTTTAACGGAAACCTAAAAATCA								TAAGCTTCTTTTGTACTGGTAGTCAAGAGAGGCAAATAAGCTAAGCTACC								AGGTGGGCAACTTTCTGAAAACATGATATCAAGGTGAGCTGAAAACATGT
GTTATACAGCTACATCGCAAATGCCCAAGAAGCCATTTTCTTTCCCAGCT								TTAAACTTAGGATTAAAACACATAAAAACAGTATTTTACACGATGTTAAT								CGGTTTCGCAGAAGTCCTCTATAAAATCACTGGACATAAACTCCGCATAG
TTTCTCTCTAATCGTAATTTACACAAAGCTACACTGGTTGTTGACACTGG								ATCCTTAAAATCCAGAAGAAACTATACATAAAAAAGGGACCCTGCTTTCA								AGTAGCAAAACAGGCCAATGAAGAATTCCATTTT
ATTCAGAAGTTGCAAAACAACCTCCCTCCCTCTCACCCTTGGTTATTTCC								AGTGCACCGTCCTCCGTTAACTACCTGGATGACACTGGATTCAAACTTCT								>G07_408530.79.S1103293046.Anther-SP559.M13R.ab1
TCTACTACTCCTGTTTTGACTTTTGTGACTTCTGTCATGCGAAACAGAAG								GGCGAGTCCGTTAAGTGCACCGTAACTTTTCGAGCTGAAGCTTAAGCAAC								ATTTTAATATTATTAACCGTCTAAAGTAAGTTTTTTTTTTTTTTGAATTT
GAATTTTTGAGATGATCAATGAGCTTTGTAGGCCTTCCAAGAGTCTTGAC								CAAATAATCCTTGTCTGTAAGGCAAGTAAGTCCTCTTCTTCATTTCCTCA								ACCCAAAATAACAAAATTGGACTGGAATAGGAGAAATGGGAGTTTTTGGA
GTTGGTTGAATCCTCCGATTAGATCTCCGAGGTTCAACTTCAGATACTGT								GCTTGAGCCCTGTTTGTGGTGTAGTGCAACTCGTGCGGCGACGGAGGAAT								TGAGATTTTAAAATAGCAAAAACGAAAGACATCAGAAATTTTACGAGTCT
TTTCATTGAATTGTCATTGGAGCCTTTTTCCTCCTCAATTTTGGCCAACT								TCGTCGTTTTGCCACCCCATTGGCTGGCTTCCCGGAACTCACTTTCTTAC								ATGGAAAGTCTAAGCCAACTTACTGCCCTTTGGTAAAATCTATGAATCAA
TCCCAGAAGCTGGTCCAAGTTTCGGTTTGCTAACCCGTTCAGATTTAGCA								CAGCTCCTTGTTTGTTTTCCTTTTGCTTACGTTTTAAAGGGGGTGGCTTT								CCAAAAGGGTGACACTTTCCACCATTTTTTGGTTTTATTGAATCCATTGG
TTTGATGCTGAATTTTTCTTTGGGGGAGCATCTGATGAGAAAGCCACAGA								TCATGTTCCATTTGAATCTTTTTCTCTTTTGATGATGAAAATGAAATGGA								TCGGAGGGGGGAAATTAGTTGCAGTGGCAGCCAGGAGTCTTGTTGTTTCA
AGAAAATAAGACCGGGCCTTTTGCTGCTCCATCAGAACTTGAAAATGATC								AGTCCAAAACTTTTCCTTCCCATTTCCTCTCCCTTCACTTTTACTCCTAT								GCTGGGGGTCATCCCTTCTATTTACAAGCAGGTAAAGGGTTTTCTATATC
TAAACTCCATGATGTTATGCTTTCCTGATATATTCTCCGCATGGCTTACA								ACAAAAGATCTTTCAGGAATATCCATTTCTTGGAGTTTCTGCCCGAAGAT								CAAACCCAAGGGCTACAAAATCTGTCCTCGAGCTGCTTTGGTCGAAGCTA
TCTG								GAAGATCGTGAAGAAGACGCAGA								CACCCAGAGTCAACGGTTCGCCATCGTCCACCTCTATACAGGTTTCAGCA
>Anther_High_Quality_EST.seq.Contig29								>Anther_High_Quality_EST.seq.Contig3949								ACTGACCGAGCCGAGGAACTAAAGGCGGAGGCTCGAGCCTTGGCTCATGC
AAAGTCTCTAATTTTTTAAATTTGTGTATTTCATGCAAGTTTGAGAGTCA								GGTTTTTGAGCAAGACAAAGAATCAAGAATGCCATAATTTGAAGTGAAAA								TGCCGATGCCTCCGTTTACAGCCCCCAATTGCTTGCCAAAAAGTATGGGT
CCCTTATCTTGCATTACAACCATAAAATTCTCTATTTTTTTTAAATTTGT								TAACAAGATAATGTCGAATGAAGCAAATAATTGAACTTAAATAAAGTCCT								CTCGTCCTTTGCCCTCCGGAGTATCTCGAGGAGCTGGTTCAGCTGCAGGT
GCATTTCATGCAAGATTAAGAGTATTAAAACGAAAAACCCTAGAAGCCAA								AAAACCAGACTCAGATATAAAAATGAGAACACATAGTACGAACATCATTG								ATTCCTGTATTTTATGGCCCTATAAATCAAAAAGATTCATCCACACATTT
GAGTGCTATCCCTGGTATCCTAGCGAAAACAGTGGCTGCTGCGGCTTGGG								TCAAAAAAAGTCTCAATTAAGTCTCATAGCTAAAACATGCAAAACAACAT								CATTTAACTTTTAAGGCCTAAATAGAGTATGACCTGCGACACATAAACCA
ATGAAGGAAAGTGGTGGCAACGATGGGTTTGGGGGAGATGAGATCTCCTT								CCTATGAAAGTAGAATACAAATCAATCACCAGTGGTTGCTCAGCTCTCAG								GTTAAACCCAAAAGGAAGAACATTTTCATGTGCCTGTAATGTTTTCTTAC
GTTAGCAGAGGAACTCATTCAGTTATCGGTCAAAAGCTCGATGGTAGAAC								TTTGCTCCCTCAGCCTCCTGATGGTACTCCTCACAGTCACAGCGCTAGCA								CTGTGGGAGGGGGAAGAACTGCTAGAACATCGATTACAAAGTATGATTTC
CAAAAGGTAAAACATCTCTGATTTGCTCTTCGCAGAAGTTGATGCAGCAC								GTGTTCAAAGTATAAGCACCGCCTGCTTTGACTTTTCCGCAATCCTTGCA
GAATTCTCTGAATTCCTCTAGCACGGACACCTCATGAAGATTTTCTTATT								GCCCCAGATACCGACGGCTTTTCTCTTCACCGCATACTTTCCGCAGAACT								>G07_411931.79.S1103312462.Anther-SP1999.M13R.ab1
TGGGGAGGCGAGCCGTCGGGTGATTTCACAGTCCGAAGTGCTTATAAACT								CACAGAAGTACTTGCTGTGTTGACTAACCTCCATCTTCTTAATTTGCTTC								AAAAGAACAGATGCTTAATATAGTTGAAGTCGTAGAAACTGTACAATAGA
ATTACAGAGAATGGTTGAAAATCCTAGAGCTTATGCTTTACAAACCATCT								CTCAAACTGGCACCATAACGAGTACCATATTTTCCAACAATTCCAGCCTT								GCTGGAAATCTTTATCGCTCTAACCCAAAAAAGGAAAAATCTTTGTAGTT
ATAAAAAATTTTATAAACAACTCTGGAGTCTAAATCTACCATCTAAAGTA								CTTGGTTCTCTTTGTCATTGTTGTTTGATTGGGAGGATCTCTGACTGTCT								TTACAGACATTATAAAAAGTTACCAAATATCTTTATTTTAATTTCGATTT
AAGGTTACTATATGGAGACTGTTATGGAACTATCTGCCTACGAAGGTAAA								GGACGCTGAAGAGAGAAACGGCTCGTCGAGAGAATGCAACAAAATCAAAG								CTCTTACATAACTTGCCCTACTAACTTCTATGGAATTTAATAATTTCTAC
TTTACAACACAGGAAACTAGCTGCCAATACAAGTTGTCCCCGATGTGGCC								CCCC								CAATAAATCTGATCGTGTTCTTATTCAAAGAATCTTCACAGTTCATCATG
AAAGAGCTGAAAGAATGAATCATGTCTTTCGGGAATGTCCTGGGCGGTAG								>Anther_High_Quality_EST.seq.Contig3950								TAAATTGCCCCCTGTAGGACGAAGTTTCGACTCTGCTTCAAGGAGATAAG
AGCAGCTCAACCCTCGTCAAGGTCAGATTTTCTACTACACACTTTGGGCC								AGACCATTAAAAACATATTTAAATTATGATAAAAGTCTTTAACATTCACG								TAGTAGCCAATGATGCATGAAGTGCAGCACCGTAAGGAAGAATATCTTCA
ACAGAGGGAGTTTGTCAAGATCAACTTTGACA								GTTGACAAACTTGTCTTCTTATTCATATCTCATAGCTTAAACATGTCCAA								TTGATAGTGAAGTTTGGGGTGTGGACTGAGCTGAGCTTCGGGCGGCTTTC
>Anther_High_Quality_EST.seq.Contig30								TTCATCTCAATTTTCAACCTACATACTTGAGTTCATGGCTCCTTGTTTCT								ATCTTGCATCCCAATGAAGAAGAAATACCCAGGAAACGCCTCTTGGTAAA
GAAACAAGTTCAAACAAGAAGCAGTCGTCCGATATCAATGATGAATGTTA								TTCATGATTTACTTAGGAAAGAAGAGGCCATTCACGCTCATCCCACCATC								ATGCAAAATCCTCAGACCCCATCACTGGTTTCATGTCTTTAACTTTGTCA
TTCTTCATAAGCTCGAAATGTATTTGTGAGGCAATAGGTTTGCAGTAAAA								AACACTAATAACCCGCCCCGTTACATATGAAGCCGCTGGTAGGCACAGGA								TTTCCAAGCATATCCCCAGCAACTTTCAGGAAATGCTCGTGCAAGTCCTT
ACTGAGATACATGAATAGAACAAAAATACATCCAAGACCACATTTCATCC								ACGCCACCATAGGTGACACTTCCTTTGGCTGTCCAACCCGTCCTAATGGT								ATCGTTTACAGTCGGAGGGAAAAGGAGCATCGGCTTCTTGGTATTGGAGA
ATCATTTAATGAGAACTCAACTTCATGTATCTTTCAATAATCTCGTCCGG								GTTCGGTTTAGGGTTGCCTCTAATCCTTCTTTATTAGCTTCGAAACACTC								AATCCACGGTCGCACTGCACCTTTGTACAGCAGCTTGCCCTTTGATAACC
TATAAGATCGGTGAAATATCCCTTCCCAACACGCAAACCCTCTTCCTTTG								GTCAAAGAGGGCTGTTTTGACGACCGAAGGTAAAATAGCATTAACCCTAA								TCCTCGATCCGCTTCTTAAGTTGTATTAAACTCGCTTTCGAAAATGCCCG
CAAGCCTCTCAACTTCAACCTGAATTCTGTCTCCTCCCACTTCATTTGGT								TATTATCTCTTGCCCAATCACATGACAAGTATTTCGCAAGCTGGTTCATG								AAAAGTCCCTCCAATTGTAACTGAATCTGGAATGACATTAAAGGCGCCGC
TTCAACAAATTACAAGCCACCTCAGTGATGCCATCACCATGTGCAAGCCT								GCAGCTTTGTTGGAAGCATATATAGCCCCAAAGTATGCGGGTAATAGACT								CTCCTTGAAACTTCGCAACTGTGACCACCTGGGAATCCAATGGATCAGCT
CATCGCTTGCACTGAAGGAAGTCCACCTCCTCTCTCACTTACATGTTTTG								AGCAATTGAAGACACAAACACAACGCTTCCAGCACTTGAAGCTTTTAAAA								TCTCGTGAAACAAGATGTTGTAGGCTGACTACAACGTTAGAGGCTGCCAA
CAATCCCTTTGTTGGAGACACTTGAGTTGGACCTGTATCAGGCTTCAGGG								GGGGATATGCCAACACACTAATGTTAAAAGCCGATTCGA								AATCGGGTCTATTGAATG
GTAAGGACTCTGATTTAGACCCTCCGGACCATAGAATACTGCCTGAATTA								>Anther_High_Quality_EST.seq.Contig3951								>G07_413739.79.S1104012174.Anther-SP2671.M13R.ab1
GGCTTGAAATAACCAAGTTCTCTTCTGACAGAATCAAGCAACCTTCCCCT								CAAAAGGAGTTATTTAAGATAAGTTGTAGAATCGGCAGCTTCAGCCTAGT								CAAGTCTCGACAACAGCATAATGCTGCCATCTGCTTCGGTTGCATAAACA
CTCTTCAGCAGCCCCATATAGAAACGTAGGTACTTTAAGTTTGGAGCCTA								AGGCCATAGGATTGGGAACTTTGAACAGCCGAAAGTGAATTAATGCAGTA								TAGATGTTTGATTCAATTCCAATACAAATAAAAAGGTTGTACAGACAGCT
TATCTGCTGCCAAAGACTTTGCAACCACAGCTGTTTGGTCCCAGGAAAGC								GAAATCTGTGACTAAATTTGCAAGAGCATAAACTCCCCAACTGTCTACTT								CCACCGGCAGAGATAATGCAACAAATAGAACTGACATCAGTCAACTATCT
ATGTGCCAAGGGGTGAAAACATATATGATCGACAACTCCAAGTCGAGGAT								AATTGCTTTGAATCCCATAGTCACCAAACTAGCTTAGATTTGAAACTGTC								AGGTTACATCCTCCACTCCACTGTCCATAGAAGCATCCACATAAATTTGA
GAGTTTCCAGAATGC								TTTCCATAAAACTTTGGAACTACTTTGGGTGGTGGGGAACTACTTTTGGC								TGCCAACAACCCCATTCTCGATATAAATACCACCACCGTCAATATGCTAC
>Anther_High_Quality_EST.seq.Contig31								TTTGCTTTTTCAACATCTTACCTTGGTTTTATCTGGTCAAAATAATATAA								AACAATACCTTGTCTACTAAGGATGCTATACGTAATACATATATGTCTAA
ACCAAAAATATGAATTACAATACAATCATTTCTTACAATCAGTTAAAAGT								CACCCCAAAGGCAAATCTCACAGATTATAAAACTATTTAGCTACAAAATT								GGGAGACAAATGGGGTTACTGCTTATTTATGATACCAATAGCACAAGCTG
AACATAAACATGGTTTTATTTGAGGACTACACAATTCTAAATTCTACCCA								AGGTTTAACACTTACATTAATAATCATAATTAAGTTTATACTAACATACA								CAAATAATAAGCTCCAGTAATAAAATCAATAAGATATTGAAAGTAGTCTG
TGACTCTCTTCACTATCTTATAAAAGAAACAAAATACTATACAGCAGGAC								TATTCATTAACCTTAACCATAATCCATTCTGGAGGTTCCCAGACAACTTA								TCTCACTTCTTTGGGCATATCTATAACAGACCTTTAGGGGCTTAGGCTCT
TATGTAATATGGTACAGCATGGGAAAAAGATAGTACAAAGATCAGCAGCC								ATTATACATGGAACAACTTAACAAGAATATATACAAGGAATAGTCCTCAA								GCACATGCAATCAGGTGCAGGATATGTATATATGGACTGTTTTGGCTTCC
GGATCAATCTTAAGTTTCGTACACATAGGAGGGCAACTGCTGATCAAGTT								GGCTTATGATGCTGGGTGTAAATGTAGTCCAAGTGAGCCTCTGAGATTAT								TTAACTTGAGCTGCCCTTGTCTGTTTTGGTGCCCTTCTGCCACTGCCTGA
AGATTGGGGATAACGAGTGTGGTAGATTGAAGCCATGTTATACCCCATCA								TCTTCTCTTCAAGCATTCATCATCTCCAGCATCACAAGCTTCTACCCCCA								CGGAATTCCAACCAAGTAATGTTTTTGTCGAGGAAGAGTTGGCCTAACAA
GCCCACAAGATTGGCCATTCTGGCATTCTCTGACTACAAGATTCCGGTGT								ATAGCTGATTCATTAGTTCATTGTCTTCCATATCCGCTGTTTGAGTAAGC								AGCCATATTAGGCCTTGTGGTCTTCATGTTCTCAAAAGTTCGATGTCCTA
TCGTAAGTGTTTATCCAGTTTGAGATAAACGCCTCCAGTTTACTATTTGG								TCTACCTCTTCTTTTCCTTGTTTGTTTGCTAGGGAACGAGCAGATAAATG								CCAATGCATTGTGCATGTTCCCCGGAGAAGCAGAGACAAAGATGTCACTA
TGGGACTGTGGATGCCTTGGTAAATAAGATGAGCTCGTACCAATATCGTT								GGAAGAGGAAATAAGAAACAGGAAGAAGAGAAGAAGAACACCAGAAATAA								TGCATACCAACATAGTAATCAACTGCAGCTAATAAAGAAGCCTTTCCTTT
TTCATCACCTATGAACTGCTCTGAATAACTAGAAGCTGGAGGAGACCAAA								AGCTTTGCTTCATGGTTTTAGCTTAAACACACTGCCCTTCGAGTATGCGA								TATACGAGCCCTTTCCTCTGATGAGGCAA
CTGGAACAACTCCGCCATCCCTTTCTCTCCTACTACTGCTAGTAGATGAA								GAGAGAGAGAGAGAGAGAGTGTGTGTGTGTGTAGGGAATTGGAATCCCC								>G07_413743.79.S1104012366.Anther-SP2863.M13R.ab1
TCTGCTGTGGAATCCTCAGCATTTCCCAACCCCATTGGGAGATTAAATTG								>Anther_High_Quality_EST.seq.Contig3952								AATAATCTAAGCCGGATAAGCCCGAGATCAGATTATTTTATTGATGATGA
CCGAAAAGTGTTGTTGTTGCGAGCTGTTAGCTGAATTCCCTGGTTTAATG								GATTCAATTTAAAAAAGACCTAAAGTTAGGGATTTATCAATCGGTAATGT								ATTTCTGACAGAACATGAAAAAGAATCACTATAAATATATTATATACTCA
AGTCTCTTTGTGGTTCTTGATGTATATTAACGTTTCTTGGAACTTCTGCT								TGCTCCAATACCCAACCAAAGGGCTACTGCAGTACCAATCAAAAAAACGG								CAGCGTCCTCTCTTTCTTTTTTTCCTTATGAGATCGTTAAATTAACTTAA
CTGCTATCTTCTGTTGAAGTTCTAAGATCCGAAGAAGCTTCTTCATGTAT								TTGTCGCTACTGGACGACGAAATGGATTTTGGAATTTATTAACATTTTCC								ATACAACAAAACCAAAAACATGCTCTTTTTTTGTGCAGGCACTAAAGGAG
GCCTCTCACCAAAGAAGAAGTCATGCTA								AAAAACGGTACTGCTAATAATCCCGCGGGTACTGAAACCATTAAAAGAAC								ATGACACAGAGGAACCAAAACAAAAGCAGCTTAACCCAAGAGCCCGAAAT
>Anther_High_Quality_EST.seq.Contig32								ACCCAATAACTTGTTAGGTACTGTACGAAGTATTTGAAATACAGGAAAGA								ATCGGTTTAGGTTTCGCTGCCTTAAAATACCGACCATCCCCGGACCAGCC
ACTTCCATGTTTGCCGACTGCTACTGATTCATCAAAAACAAAAACTACAC								AATACCATTCAGGTAATATTTCCAAAGGAGTTGCAAATGGATCCGCGGGT								TGATGATATTAAGTGAGAAACATAACTTAAAAAAACCTATACTTTCATTA
TGCTGAATTGTTCAAATACAGCTGTTCTTATTTATCTAACTCTTATTAAC								TCACCAATCATTGAAGGTTCTAGAACCGCTAAGCCCACGTTACAAGCAAT								TACAGACAAAATACGAGTGAGCCACACCGGACATGTACCGGCACAGTAAA
TCTATTCTAGCAATTATAAGGTACAATACAATGCCTCACCTTTGTCTACT								AGTACCGAGAATTACTACTGGAAAAATATATAAAAGATCATTGGGCCATG								CTTACTTGCATACAGGCCTTTAGAAGAAGAGCAGAGAGAAATTTTGGAAG
ATTTCTCTTCGTCAGACGGAGTGCATGGCTGTCCAGGGACAGAATCAACA								CGGGTTCCCCATAATAATTATGACCCATACCTTTAGCTAATTTAGCTCTT								ATACGTACGAACCATTTGTACAAAGACACCGACAGGGGCTTCACATGAAG
AAAAATTCCTCTATATCCTCGTGCTCCGAAGAACCGAGCATAATTTCTGA								AATACAGGATCGTTCAAGTCAGGTTTTTTTGTTATTAGGATAGGTGAATT								TAGCTGAGAGCCTTCTTTCTTCGTGACCCACCCTCACCGTAGAGCTCGTT
ATCAGAGGGAAGAAAAGGGGAACCAGGGTGGTTCCCAAGTGCTCCTAAAT								TTTCTAGATCCATCCCCCAAAGGAACCGGACATGATAATTTTTCATCATC								CCATTGAAGCAGCTCAGTCATGTTCACGGACTCAGAAGATACGCTGGCAC
CTCCCAAGTTTGATAAATCGGCTGTAAGATCAGAGAGACTGAAATTCCAC								CGGCTCAAGCAAAAGTCGATCGAATCAAATGGATACAAACGGATACCTAT								ATACCCGCTCATGGGCATATTTGAAGTCGTCCATGTTTAGAGAACGTATA
TGAATCTGATCAAGTGGTCTAAGGGAATCTCTAGAATCGTCGGCTCCATT								AAAATAAATCTATATTCTATATGTTTAAAATAAATCTATATGTTATCCCC								TCAGCACTCCCACTCAAAGGCGGAGGAGGTTTGCCCTCTGCTAGAGCAGC
ACCAGGTCCCAGTTGCAATCCTATTGAACTTGCCACATCCGCTGTGAAGG								ACATGTATGAATGGTTCCATATGTAAGAAAAAAGTTACCCGATTCCATTT								AGCTCGTTCCTTTTTCTCCTTCTCCAAAATCTCTTTAATTGGACGGTGTG
CCGAATCAAGTGTTGCTGTGTCTACTCCCATTTCCGACATGTCTGTTGCA								TACGGAGTTGCAATTATACATTCCAAGGAATTTCATTTTTACAGGTAAAT								CAGCAGTCACACAAAGATTC
GTGAAAGGGAAATTCCCACTGGACGCCACCGATGTAGGGCTCACTGGCAT								GCTCAATACCCAAGTAGGCGTACAAAATTGATCGTGATCAAGTGCTTTAT								>G07_415386.79.S1104022558.Anther-SP4015.M13R.ab1
CTCCGACATAGATGACTTCATGGCAGTGGTTGGAGGAACTGCAGGTGTCG								GGGTCGTCTTAGGCCTTGCGATTCACCTTTATCCCAAAAATATATCGAGA								AAAGACGAAAAGGTAAGGGATTAACCTTCCAATCGAGTCTCGAAATTTAT
CATCAGTAGCTTTGTTGTCCATCATGTCATTCCCAGAATTCATCTGCATT								TTTTTTACATACAAAGGATTTACTTGTTACTAATATAGTCTAGCCTTTGC								ACTTGCATCCCTCGTGTACAACACATTTTGATCTGATATTGCCCTATAAT
GGTTGAAAATGACTGGGTGCTGGGACTCCATTGACCACATGACAGCTTGA								TCTTCTTTAGATCCCTTGTTTCACTCCGATAGTATAATTAAATCGGGTCG								GACAGGGCAGCTCTCCTATACATGCTTCTTGTTATTTGCATATATTAAAA
TATCCCCATCGAGTCTAGATGAGGTTGCCCTGCTGCTGGAATCGGAGGTT								ATGCAGAAGAAATGAATGCATTTTCATACTATTAAGATAAGAAAGTAAAA								ATTGTGTCCTCTAGCTGCTTCACCAGATCCTCTCAGGCTTTCTTCAAGTT
GTTGC								AAAACTAAAATCTAATTTTGATTATGCCAAATCACTTATTCTACTGGATC								CTACCCTAATCATCTCCAGATTTGTATCTTTGGAAGAAAAACCTTCATTG
>Anther_High_Quality_EST.seq.Contig33								TTACGGAGCCCTA								TAGTCATACTTGTGCAGAGAAACTACCTTAAGGTTTCAGGTATGATGCCT
AAATCTTTCAAAACATTGAACAGATGATTTTGTGATTGAACGAATAACCC								>Anther_High_Quality_EST.seq.Contig3953								AGCACGCTAGAAAAAGGAAAAACACCAATAATCGTCACAATCCCCAGATA
GACTCTTCAATTCCGCCCTCCTCTGTATATCCATCAACAATGCATCATTT								AAATCACAAAACTAAAATTTTATCAATCTTATGGAACAATATAATTGTAT								GAAAGATCACATGCTACTCACTTGACCATATGATGATGGTTTCAAGCATT
GATTTCCCAATGATCATGAATGGAAAGGATATGTAATGAGCAAGAAAGCA								TTACAGTTGCCTGAAATGGAGTTTCAAACAATACTAGAGCAAACAGAACA								CTTCTGGGTTGGCATAGAAGTAATCCTCTTCTTTAGGCAGGTCGGGGATC
ATGGCAGAGAAGAAGAGGAGAGGCATGGATGAAAGAAGAGTTGCAGCACT								GCAATAAATCAAAAATAGAGGAAATAGAGAAGCTAAAAACACAAGGCTAA								ACCGATCTTTGTGTTGGTTGCCCCTTGCGATATTTGTGAGATTCTTTCAC
TGGTAAACTATCAGGCAAAGCACATTCTGCTCCATTGAAGAAGACTTTAG								TTTAAGCCATCGTCTTTACATATACTAACAGTAACACATATGTATAAACA								GGCATTTGAGAACTCATTCCAACTTAGGGATCCACTATTGTACTGGTCTA
AAGGGAAGCCATCACCTTTTCTTATGTTAATTGCTTCAGGTTTCTTCTTG								TACAAAACGGCGGAACCTTTCGGATCCGTCTTCAAATATTAGCTTTATGT								TCAGATCAACCAAAAGCCTTCGGTCCAATAATATTGTCTGCTTGTACCCC
GTGAATGAAATAACGGATTGTTGTTTCCCAGGCACTTTAGGCTTACTATC								AACATTAGCCGAGCACCAACCCTTTGATCGGGTACCTGTAAGAGAGCTTT								AGAAATCCGCGATGGCCTTCAACAACCTTAGCCATGTTTCCGTCATACGT
ACTGGACCCATTTTTTATTTCAATTAAATATTCCAACCCTTTCAAGCCTT								GTAAAACTATAACATCCATTGTCCGAGTGGCGGGTTTATCAGCTACACGC								AGGAATAAAAATATCACTCTCCAACGAAACAAGATAATCTAATGCTGCCA
GGAAGAAAATGGTGTTCTTAGGGGAAACCAGTTTGGTCCCATTGAATGAA								TGAAATACCTCTTCTTCGTGATATATATATATATGTACACACACGACAGT								TCTGGGATGAAGGATTTTGAAAAAACCCGAGGTCTGATGGCTCCAATAAA
TACACATCGTCGTACCCAGAGGCTGGCCTTTTTTAATTCAACAGCAGCGT								AACTGCAAACTTCTTAATCACCCCGAGATCGTGAAAAGTTTATTATATTT								GTCTCCTTTCTAACCAATTTTGGATAAGCTGAGGCAAGACTTGCCATTCT
ACCAGTCTTTAAACTGGTGTTTCTCCCCAGTTAAACAGTGTCATACGAGC								AGCAGTCAGAACTCACGAACTTGCTTATCTCGTCCGTAACAGTATGGAAG								CCGATTTCCACATATATTTCACCCGCTGC
AGTCCATCCAGCCTTATGATCGGAACTCACATGCCAGTTTATGCTAACCA								TGATTGCTACTCGGCAACAAGTAGAAACCAATCGTGGCCTGTTCCATGTA								>G07_415391.79.S1104022750.Anther-SP4207.M13R.ab1
CACAATTATCAGGGCAAGGCATGGCTCTGGGCACCGGTTTTTTCTTCAGT								TAAAAGTTTAACCTCTTGTCCAGCTTTTTTGAGCCCTTCAACATAAGCCA								ATGTTAAAATGATATTATAATAATTTATTTTAAATTTTTTGTAATTTTCT
TTTGCATACGCTTTGATCTTTGCCGTCCTGTTTTCAGCAGGGAGTAAAAG								ATTGCCAATCCTGAATAAGGTCCAAGCCGGCAACCACGACAAGACTCTTT								AGTTTACAGTATGAAAAGAGTAAATTTTCCATTAGAATTTTTGTTTCTGT
CGCATCTGGTGGAAGCAACAT								GGAAATTTGATTCCCTCGAGACTTCTACCGTTAGGTCCAAAAGGATTACA								AGTTTCTTTTGTTGGTCTACATTATAGAATTACAGTCACTTCTGGGCATG
>Anther_High_Quality_EST.seq.Contig34								TGCAGGATGGTCTCTGTCTTCGCCTTCAGGAAGATAGGCTCTCCAATACC								ACCCCGTAACATCCTATTGATGACATTCTTGGACAGTTCCACTTCCATTC
GAATAAAGGAATATTTTCAATGTAAATAAATAAACATAAATTATCCTAAA								AGTCCCGATCTCGTAGAGTAACAAAGTATTTCCCATCTAAACGCTTTTCA								CCATATTCAGTTTGATTCAGCATTTGCTCGCTCGAAATTTTGGAGGTTGT
AAAGAGATGAAATGAGAAGAGAAGATCACTATCCTTCATTTATGTCTATT								GATTCAGTTCTTTCTTGTCCACCAAACATTGGATTGAGCAGTATATTTCC								CGATGCATTTTTTCAACGTAGACCTTGCCTGCTCGTTCTTTTCCTTCTCA
TATTATTGTTATAATTTAATTATTTTTCATGGAATTATTAATAATAAAAA								C								ATTAGCTGCACAACTTCACCCTCCAGTCCAATATCTCTCCAATTTGTTGC
CATTCCCCTAAGAAAGACAATCAAATCGTTTATTGGATTCACTTGTTCTT								>Anther_High_Quality_EST.seq.Contig3954								TGAAATATATCTGCCCAACTGGGCGATTTCTAGGAGGCACTCCGAGGCAG
TCATCAATTAAGACAAGAATAAGCCAATGTTTTCTCCTCCACAAGCTCTT								CGTGCCAATGCCAATTATCACACCGATTTCTCTAAAATCATTTTAAAAAG								CAATGTGAACCTGAGAAATTTTTATTGTGCTTATAGACTCCACTAGTTTA
TTGCTGTTGCATCCATCTTTTCTCTCGAGAAATCGTCTATCTTCAGCCAT								GTTCAGAAATTCCCAAGTTCCACAAGGTCCTAATTGGCTAAAACTAAACA								GGTGACACAGAAGAGAACAACTCATGAATAAAAGCAGTCGTGCGAGCATG
ACATACCTTGGGAGTCCCAAGAACCCAATCACGAATATGATCACAAGCAG								AACCCTCTATTTCTCTAATGAAGGAAATTAGGCCTTACAAGCTCATTGGA								TAAAGAGGTGCCTTGAAAGTCATTCAAATTGGATTGGAGCCTTGAGCAAA
CACTTGCGGCGGACAATGCACTCGATAGCTTGCGAGCTTTGATAATGGCG								TTACCTAAGACAAAGGGAGGTTGAATGCTAATGGCTACCTCGCGTTTACA								GTTCTTTTACGGAGGAAAAGGCCGACATTTTGACGGTCCACTGGAAACCA
GCACCGCGTTGTTGCACCGTGGTAATGAACTCCGTGTTCAACCAATTGTC								TTTGTTCTTAAGTCTTAGATGCCGTGAAATGCGCCTTCTTCGTCTCCGTG								GGTGAAAGGGAAATAGAGAATACATCCATCAACTTCTTTTTGTTTTCAAC
GTCCGCTACGACACTTCTAACAGGCTTCTCTTCACTGTTTGTGGGCGTGA								AGATCAGTGTTGACGTTGAAGCTCATACCATCTCCGCTGCCGACCATATC								AAGGTCAGTTACTGATGCCACCCGGATGCAAGATGTAATGCAGTTCATCA
CAGTGGCATGGTTCACATCCGGGTATTGAGTGGAGGAGTGGTTACCCCAT								GGCGAACATCTTTTGCAGATCCTCCAAACTAACCCCCTCGTCTTTCACAT								GTTTGTCAACTGGAATAGAAACATCTTCAGCATCATCAGATTCTGCTTTA
ATGATCACGTTCTTCACTTGACCGACATGGATCTTTAGCCTCTCGGAGAG								TGTTCATCATCGAGATCATCTCTTGCATAAAGTCACAGAAGTCTTGGTCA								GTGGTGTCACTTGCCAAAGGAGCTCGTCCAGTTTTATTGGGAGAAGTCAA
TTGTCCAAGCGCTCTGTTATGGTCGAGTCGAGTGAGACATGTGATGTTTT								TCATCTTCCAAGGGATCGTAGAGACTGGCGTCATACATTGATCTCTTGGA								GTTACACATATCAAATAGCAT
TCTCCGGGATTGACGGTGCAAATTCTTTCAAGATAAGGGCATTGGTGTTC								CCCGTTTGAGAGAACGGAATAAGCTTCTTGGATTTGCTGAAACCTGAGTT								>G07_420288.79.S1104072270.Anther-SP4687.M13R.ab1
GCTGGATTAGCGACCACCAACACCTTACAATCCGGTGCGGC								TCGCTTCGCCGGCGACCGCCGGATTTGTGACGTATCTGTCCGGGTGCCAT								AAAAAAAATGACTGGTTTGGCGGTCACCGTAAGACTGAATAATGCCGTGC
>Anther_High_Quality_EST.seq.Contig35								TTCAGAGCAAGCTTACGGTAAGCAGCACGGATATCGGAGAAGGAGGCG								TTCATTTCATATATTGATAACAGTATCTCATAACAGTTTCCATGGAAGGG
ATAATGATTGACTGTGATAATAGCTATTGATATAATGTTTGATGTTTATA								>Anther_High_Quality_EST.seq.Contig3955								GAAAATAAAATAAAATCAATAGATCCTACCCATAACTATGCAATAAACAA
CATGATTTTAGAAAGAAAAAAGAAAACAACAAACCCCACAACTTACATAG								CGTACCATAAAATAAAATCATTTTTTTATTGATTGCTAATAATGATATTT								AAAATCTGATTGAGAAGAGGCTAAGGTGTGGGAAACTGGAGAGGAGTTTA
GTGTCTCCTCTGCTGATGAAAGTTGGAAAAGTGTCATATGCACAAAGCTC								AGTACATTAAGGCTTTCTTCTGTTGGGAATTGAAAAAGGACTCTAGACTT								TTAGACCAACAACAAAAAATATTTGACTATCAACGGTAGCTTCTATAGAC
AAAACATTAGGCGCATTCAATGTTCTACCTTGATTGAAAGCAAATGATAA								CCTTCACTTCGACAGCTCCATTCACTTGTTTCTCTTCATCCTTACCCTTA								AGGGCTGTACATGCAGCTCTCCGCATATTTAACCAGATCTTCGGGCTGAG
ATTATCTATCCCATTAAACTATATGAGAGAGCATCAGCACCATATTAAAC								GAACCCTTAACTTGTTCACCTTCAATCTCAAAAGCTGATACAGGGAAAGT								GAAGGTGAGATGCCAGCCCTGTTACACGTTCCAACAACATAAGTATCAGA
ACGAGATGAAGATTAACTAAAAGCTGCTAAGTACCGTATAAAGGGACAAT								CCTAAACAGCCCTGAAGGAGTCTTGAAAGTGATCTTCCCAGTGGGAGGAT								TACGAGCATATGTCTGACAAAGATATATATTTTGGAGGATCAAATCTTGG
GCATCAAAACTGAGTGGGACAAGGTAAATAGAAAACTCTTTACCCTTTGA								CATCCACTTGGATATCACTCAGTGTGATCCAAACCAAAAGCTCTTTGGTC								TACCATGCCCGAACATGTTACAGAAATGGATATGGTTAGGGACTTACCGA
GTCCGATGCATTATCATGAACATAAGGAAGATCTAGTAATTCCAATAAAG								TTCACCCCAGTCAGCTTCTTGATCTTGCCTTTCTCAACGACAGCCGTGAC								GTTCATATGCCTTGGCAGCAACCTTAGCAGCAATGTTGGCTGAAATCTTT
ATACATTTTGAGGATTACGGGGAGAACCAGAAAAAGCAGTGTTTGAAACT								TTCAGTTGCATAGGAAACCAGCTTCCCTATCTTTTCGAACCTGTGGGTGA								CTGATATCGGAGAATGGTGGGTAAATTAGTCCCTTTTTGAAGTGTTCCTC
GAATCAAAGGGTTTGTGAGGTGGAGCTGTTTGAGAAAATTCACAAGGTTT								TGCTCTTCTTTTGTTTGAGCCACACGAAACCTGTGTCCTTCACGTACCCA								TGTCACTTGTGCTGCCAAAGCTTCCGAGGCTGTCAAAAGCATATCGTCAT
GGCTCCTCTGTCTTCCATCCTGTTCTTAACCCATTGACGAAAATCTTGCA								CATTCTTCGATGTCTCTAAGTGGCAAAAGCCCCCTTGGCATGCCTACTTC								GTACACGAATTGCACCAGACATTATCACTCCCAAACCGAAACCAGGGAAA
TGTCGAGCTTTGTTCTCCCAACGTCTCCACGTCGGAAGGTCAAAGGAAAG								CTCCAACAAAAACTTGGATTTCTCCTGGCATATCTCATCTCCATGGTAAA								ATGTAAGCATTGTTTGCCTGGCCGGGAACAAAGACTTTGCCATCGTATTC
ACACAGTTCAATTTCCGTGTTATTGCCAGCCATTCTTCATCGTGCTGAAC								TCTCTGATGCACTCGCTTTTATCTCTTCTGTCACAAGAGACATGTTTTCT								AAAGGGGTCAAATGGGCTTCCACTGGCAAAGATTGCACGACCTTCACTCC
CTCATAAGGTCCTAGATCAGATCAATATCAAATATCTGCAAGAACTTGCG								TTCTTTCTGTAACCTTTGTCGCTCG								ATGTATATGCTTCTTCTGCTGTACATTCAGCTTGCGAGGTAGGGTTCGAT
CCCCGGAAGGCATTTATCGAGTGCA								>Anther_High_Quality_EST.seq.Contig3956								AGAGCCATAATAAGAGGTTTCTCATTGATGGATGCC
>Anther_High_Quality_EST.seq.Contig36								AGAAGAGAAGACTAGCTTTAACATTGAACATTACAAACGATAGTATACGC								>G07_420296.81.S1104072462.Anther-SP4879.M13R.ab1
AAAACAAATCAAATAATAAAATTATAGTTTGCCGTACAAATCAAGTCAGA								ACTGGGCCAATGATTTATTCACTTACATAATTTTTCCATTGAACAAAAAC								GAAACGTGAAAAGTTGATATTATATAAACTTTGCAACATTCGAGTATATT
TCTTGCTAAACAAAATGAAATAACATAAAAATTGAGCTACCTAAATAAAT								ATACCTTCCAAACAAGTAACATTACATGTGTCCTCAGAATGTCCCCCCCT								GTTTCATGTCAACAATTCAAGCTGAACTCGTTTGTAGTTACAGAATACTT
AAGATTAACAAATTATAGGACAACCAAAAAACAAAAATAAAGAAACTGTT								GGTTTTATTTTAGTCTTACCTTACATGCTCTCTGTAAGCAAACCGTTCAG								ATCCAACATCCTTGGACCTACTAATCTAGGGAAGGAATGTTACATTTTGG
CCAGAGTAGTAAGTCCAAGTTCTAGAGTTATTTTTGCACTGAAAATGAGC								ACTTTTTTACAATCGGGCATATAAACAGACATCAGGCATCAGCAGCCTTC								TAATTCCTCTAAACAATTCTGTGATATCAACCATTCCAAACTTTCCAGCT
AGATTCCCGAAGGTCAGCTCTTTCAATGCAATGCAACAAAAATGGGATTG								TCGATGGGTGCATTAGCAGCATCAGCACTTGAATTGCCCTTCAACTTGGC								ACACAAGGTTTAATGTATTGGGTATTTGGTACATTCGATGTATGTTCGGA
CGAATGTGATAACAATCTCCAACATTCATTTGGTGGAATTTGGCATGTTG								ACGTTTAAGTTCCATGTCTTTTACGGCCGCCTTTATAGCATCTTCTGCAA								TATGCATGCGAAACACAAATCTTTTAAATGTATGAAAAAAAAATTCTTAA
GGTCTTGGAGTTGAGCAGAAACTGAAGTACCAGGAACATAACTACAGAAG								GCATACTGCAATGCAGCTTAACCGGTGGAAGTGATAGATGTTTCGCAATC								TAAAGAATGAGTTTACCTGCGTCGACACATAACAGGTGTCCGGCACTCAA
TCGTTATTATTGGCAGGCCCCATTATCTTTACCGTTTATGGAATTGCCAT								TCCGTGTTTTTAATGGTAAGAACCTCGTCCATGCTTTTCCCCTTCACCCA								CTCTGAGCCCGGGTGAGTGACTAATATAAGCAATGATGATAGTACAGAAA
AATGAAACGATGAATCCGACCATCCGGTAGTCTTTGCTTTTTCGACATAT								TTCAGTAGCAACAGAAGAAGACGCAATCGCCGATCCACAACCGAATGTTT								GGGATTTCGTTCTACACACCTACATATATATTCACAAGCTACGCTGACTA
GCTAGAAACTGTTTTCGGGCATCAGGCACATCAAGAGCCAAGTCATCAAG								TAAAGCAAGCATCAACAATCTTCCCCGATTCCTCGTCGATTTTGATTTGA								ATAATAGTTCCTAAAATTAATAAAAGTTAAGCAAAGTTATAAATCATGGG
TGATTCTTCTACTCTTGAGAAACCCTTTGTCATCTGGTTCATGGTTATCA								AGCTTCATAACATCGCCACAAGCAGGAGCTCCGACCAAACCGGTGCCGAC								GTGAAAAATGGAACTTTTGCATTCTAATTTATCAGAAATAACACACATGG
GCCCTGAGCCAAAACAATGTGCAAGCAAACCCCAAAGTCTTTCGTTCTTT								GTTCGGATCGTTCTTATCGAAGG								AAGACCATTTTAATTTTGATAAAATGATAAGGGGCCAGATTATTCTTTTC
TTCTCCATAACCATCACCATTGCTTTCTTTACAACCTCGTGGTGGAAGAA								>Anther_High_Quality_EST.seq.Contig3957								TTTTTTCTTTCTTTTTTACCTTGTCTTTCGGATTTTACTTGAGTATTCCG
TGGCATGCCTAACTCCTTTATGCATCGATAAGCTTCCCTAATGTCTCCTC								AAAAAAAGATTCATGTAATATAGAATGTCGTGTACAGATACGTGCTTTTC								TGCCCTGAGACAAATGGTCAGAAATCAGTAAGAGCCCCGAATCATGATTT
CGGATTCATATTCCTCTAACAGCTTTCCTATTTTGTGTTTCACATCTTCA								ATGTATATGGAAGAAGATCCTCAGAAGTACGCCAAAAGTCAGGAGCGACA								CATCTGATG
ACGGCCCATCCCGGCCTACTGCTACCACCACCACCCCAACAC								TAGATTTATTGTACACGTTGATTAGGGATTATCAAATAATGAATGCTAGA								>G07_420299.82.S1104072558.Anther-SP4975.M13R.ab1
>Anther_High_Quality_EST.seq.Contig37								TAAATATACATATATCCACAGGATTCAAGAGTTTTAACTTGTAAAAAAGT								CAATTTTCTTTACTCAAAAAAAGAAAAAGGAAATTACAAACATTGTAATA
GATTAAATCTTTTCCTATTCAATTTTGATTTATAGCAGTTTATTAACAGA								ATTTCAGAATAAAAAAAGACAAGTTACCCCATGTGAATGAAATCGTAAAT								AAAAGTTAAAAACCTGAAAACATGTCTATCATTTGCCTACCATTTAGTAA
AAAAATGTTAGCATCGTTTATTCATATGTGCATTACATAAAGACTACTAC								CTAATTGAAGGCGTTGGAAGCAGCATATATGAAGTCCAAGAAGCCTGTTC								CTTCTATGACAAGAAAGAAAAAAAAGTGTCTTTTCTCTTGCATCATAGGC
TCAAACACAAGATTGTAGCTAGCCACTTGAAGGGCATAAGAGAAAGAAAA								CCTTTAAAAGACCTTTACCTGTCAAAAGCTCAAAATCCAGCAACAGCAGG								TATCATAGTTCAACTTTTCGAACTTGAATATGATGGGTGGATTCTCGACG
TTATATGCAAGAAGGAAGACGCAAACGAAGAGTTTATGCATCTTGAAGAA								AAACCGATGATAGCTGCCTTCCCATTTATAAGTTCATTCTTTCCTGTGAA								CCAGATCGGTTGCGCTCCGCTTTGGACAAGAGTAATGAATTCTCCCTCCT
CCACTCATTAAAGGCACATCACGGCATCCAATATCTCGGAATAGAAGAAC								ACCAAACCCCTCCGAGTCCTCATCGATTACCATTCTCACCTCGTCCACAT								CCACCAAGTTCTTGCCCGTTAACAGCTTTAGTGCTCGAGAAAAAGTCTCC
AAGCATGATTCGTTCTCTTAAAGCCTATTAGATCCACCATCAAACTTCCC								TGACATCACTAGCGGTTATCCCCGGTTGAGCTTTTCCACTAAAGACAATC								TCCGCATCATCTGAAAACTGCATATATATCGGTATCACGCCTTGATAAGA
CTATTCCATATAGTTCCTAAGAGGTTGCAGATTTTTAAATCTACCTTTTA								TCCGCAGCTGCATCGGATTTTACACCACCTTGCATGCTGATATAAATATT								CGCCAGCCTCTGCTTAATTCTTTCCTCGTTCGTGAAGGCAAAGATTGAAG
TTTCAACAGGGGGGCATAAGGTGCAGGGCATGGAGACACAGTGTGATCAG								TTCGCCATCTGTTTTAACAGGGTAAACATATAGTGCCCTCAAAGCAGGTG								AGGAAGGACGGTAATGACTCAATAGTATAGCCATGGATCCAGTTCTTGTA
GTAACTGGTCAATCAGATCCACTGTTGCCTGCAAACATGCATGGAGAATT								TAAGGGCTCGCAACACTGGGTTTTTTGGATACCATTCCTTGATGACTCCA								AAGACCACGATTGGTGTATTGAGAGTATTAGCCATGGTCGTGGAATGGAA
TTCTTTTCCAACCTAACAAGCTGAGTGGCAACTCGTTTCTTGGGATTCAA								GTCCGAAGATCAAGCGTGCTATCAGTTGTTGGACAAACTATACAACCATC								AGCAAACATTTCACCCATATGACTCTTGTAAGCATTAAAACGAACAGGAG
GTTTGGATCTAACAACAATGACTCATCTTCATTCAGTGTAGTAGGGTAGC																GCATAACATTGAGTGGAAGACTTGACTCAGTCCTCAATGCTACAGTGTGC
CAGCCAAGCGTCTCTTGAAATAATCAGCAAGCTGGTCTAGCACCGCTCGT								>Anther_High_Quality_EST.seq.Contig3958								ATGACTTTAGCGGCTTTAATCGGATACTTCCCGTGTGCAGTTTCTCCAGA
TCCATACATGAGCTCACCGGGCAGACTGGACCTTGAGAAGAAAGGACAGA								CCTTCTTTTTTTTTTTTTTTTTTTTTTTTTTTTTTTTTTTTTTCCTTTAA								AAGCATAATTGCATCAGCGCCTTCTCGAACAGCAATTGCGATGTCAGAAA
TTGCATCTCAGAAGGATCTGAAACATAGCCTAATCGCAAATATGGAAGCA								AAAAAACAAACCAACACAACATATTCTCATTGTATCGAAATCTCTTAACA								CTTCAGCTCTTGTTGGTGTAGGATGATTAATCATACTTTCGAGCATGTTT
TATCCGAGACAGCTTCTTTTTCCTTCCCTGCATAAACAGGAAAAGCTTGT								ATGTTGACCCCTGCTACAATCCCTTAAAAACGCAAGTCACAATAACAAAT								GTTGCCACGATTACCGTTTTATGCATATCACGACACCTTCTGATGATGTC
ACAGATAGTTTTCCATTTCTTTGAACAACCAGTCTCTTGTCTTGATATTG								TACTCTGCTTGTGCAAAACAAAAGATAATGGTTTTTCAAACAACTATTGA								TTCCTGCAATAAAGGGACTTCCTCGATTGG
AGGATCCTCAGTATTCAAAGCTGCCTCAACAACCAGGCGATCAT								GTTCAAAATTAGAGAAATACAAGTAAGCTTAATCAACAAATAGTCTACAA								>G07_422059.79.S1104082078.Anther-SP5455.M13R.ab1
>Anther_High_Quality_EST.seq.Contig38								TTGAAAGACCAGTTTTGAAATACTCCTTATTCTTTCGTGTAGTTCAGAAC								CAGAAACAAAATCAATATGAATATATTATAAAAGCTAGAAAAGAGAGTGA
ATATAACAGCAATGAATTGTTGAAAGTAACAAATAATTACAGAAGAGGAT								CAAGTGCAACCTGGGTGAGGAATGATGTCGTGCCTCGGTAAAACAGTTTA								TATCACCAGGTATTTGCTGATGTTACAATATCGGTGCTGCCGTGTTTCTA
GACATTTCAGATTAGCTCAAAAATTTGCTTTTCAACACTAGGTATATTGT								ATTTTTTGTTCATATTCCTAGATTTTGCAACTAACTTCAGCAACATTGAA								CGTTGGCCGCCATGGGTGTTTTTTCCAGAGAGGATTGAAGCTTGATGAAG
CTTAGCTCTATCAAAATTGTTTTATAGAAACAGAAACATATGAACCTAAA								AATAAGGTCAACTGATTAGCAGCGCTCTTTATTTCCAGTATGTCATGTCA								ATTTGATCTAATCTAAAAATGGGGAGGGCCTTTGATTAAAATGTAAGATT
GATCTCTCTCATGGAGCCATCAGCCCATCGATGGTGTAGGAAAGAGATTT								ACCCAAAGATACTTCTAGAGGCACAGATATGAAGGACGCATCATTAAATA								ATTGTTTATTACTAAATAAAAACTTAAAGAAACAGGGGTTGAGAAGCGGA
TGCCCAGTCCGCTTTGAGTAGCAGCGTCTGTAGTGTTTCCATTACGTCAT								TGTATGCAGTTCTCCAGCTTTTGAAAAATAAGCAAATAGCTCTGATTCTA								GGTGAAGGAGAACGGCGAAGGAAATGAAGAACATTCATTTGGGCGACACT
ATCCTGGATCAAGTTTCCTTTGCCAACCCTCAAGAACCAACATGGTGACC								GTAGCTTTACCCCGTATCAGCTTCGGTTGGGAATCCTAGCATTTTGAACT								ATTAGTGCTCGTCGTGACAAGACCCTTTTATATTTTTCGTGTCATCATTA
AAAACAGTGCATACGTTGCCATCAATATTGACTTTATGACGCCTTACTTT								GTGTTCACTGCTGAAGTCTGAGATGAGCTCTTTCAATTCATCAACAATAG								CATTTTCTGAGGCGGTTACGCCACAGCTCGTCACAACTCGTCACAACATC
CTCAAGCAGTTGTTCCATGCATTCAGCTGGATGGACTAGATCACCCTCCG								CTTTGTAGCAGAAAAAATATTGGTCCATGGTTTGAACCATTCCGACGCGC								AACTTAGTCTCATTGCGACTTGGGCCTTCCCATCACGTCATCACGATAAC
GGGTACCCCAAAAAGTGAATGCTTCATCTACTTCCTCAATAAAAGCCTTT								TGGGACCTGAACATAGATATGGTATTAGCAAGGTCTAATGCGGACATGTC								TCACATCGCGAAGCCACTCATTGTTTGTTTCCTCGTTATGGCCTTCTCAT
GGGTTTGGGCAGTTTTGTCGCTGTGATAATCTAAGTGTACACTCAGCAGC								CCCAATGAGGATTCTCTGGACGGTGTTATGAATAGCACAGTATG								CATGACATTGCAAAGCCTCTTCAGGATATGGGTAGTTCGATGCAACGACG
AGTCTGACCGTCTCTTCGAGCAACAGCCTTAAAAAATTCCAATAAATTTA								>Anther_High_Quality_EST.seq.Contig3959								CGACTTCCTTGTCACGATTACACATTCTTTCGGTCACCTCACACACAAAA
TACGATCACTTTTAGAAAGTTCAGCAGTCATGCCTACATCAAGGAAAATG								AAGCATGATTTTCCCAAATCTCAAAATTTCAAAACCGAAAACGCATACAA								TTTTGACTTTTCAACTTGTTCATTGCTCCCCCTTTCACGAGCTCATCCAC
ATATAAGGCTTTGACTTAAAGAGCCGTTTTCGAGAAGCCTTGCTATGAGA								TATTTCTTATTGGCTAACCTCATCCTTAATAATTCGCATCACATAAACAA								CCTTGCAAATACACCTAACATACTATAACTATAGACTTTTACAAAATAAT
CACCCGAACAAGGATATTTCCAGGATGCATGTCAGCATGAATGAAGTTGT								AGAGGAAAAGGCATTTGGATACGAAAGTAACCTTCCGCCCAAACACATTG								TACACATACTTTAAATGAAAATTGAAGTTTTAAATTAAAAGAATTTAAAC
CGACCAAAAGCATCTTTAAAAGCGCATGAGTTCCAATATGAGCAAGTTTG								CTCGATGCCGATAGTCTAAAAAGGTTCACAACTAAAATGTTTGACATAGC								GAAAAT
GCCTTAACCATATCATATCC								AAAGCATTAAATATAGCTGTATACCAAAACACCAAGTTCTCTAAACATAA								>G07_422065.79.S1104082174.Anther-SP5551.M13R.ab1
>Anther_High_Quality_EST.seq.Contig39								CAAGCTCGTAATTCAATTAACATTGCCATCACCACTGCATTTCACTAGTG								CGCTATTGACTGTATTTACGTAGGTAAGAAAAATATAACATTTTCCTTTA
GGTCGAGAATCGAAATAGACTTTAATTAAGCTGCTTGTTGCAGACTTACA								CATACTCCGCATGATGCCATGCACATAGCCCCCTGTCATCACAAGTGACA								TTGTTGCTTATTGATTTATTTAATATTTGAAATTCATGAATCCACGTCCT
GCTGAGTTTCCTTGGTTTTTTCCCCTTTAAGTTCCAGTTGTTACCTTTTA								CGAGTGATACAACCCCCGCGGGAAAGACTTTTCCCGACCTCTTGAAACGG								CCTGTATTAGAAGTGATTATCTCCAAACTATGCATTTTAATTGCATTCAA
GCTATTACAATAAATCAATTTAAATCAAATATTTGATTCTTTCTGCAATT								GAACCCATCACTCCCAAAAGTGCAGCAGATATACCAAGCCCAACGGATGA								ATATTCTTTAATTTATGAGGTGCCAGTAAGATTAAAAATAACTGTAACAA
TCACTGAATTCATTCAACATGTGATGGCATAACAGGCTCTCCCTCCTTTA								GGCAAAAACTGGATTTGTGGGAAGCTGAGTATAAACATAATAGAGCACCG								TATACTCACGTTGCCAAGAGTGCTTTGCTGAGAGTCCTAGAGAAAGTAGT
CTTTTAAAGGGGGATCGACTACATATAAGGCCAGCCATTGATAAACTTGG								CAGCTGACAATCCTCCTGCCGCAAGCGATTTCTGGCTGCCACTCTTCACA								AATTGCTGTGGCTTGGGATAGGGGAAAGTGGTGGTGACGGTGGTGATGAG
TTGGATTATATCATACATTAGCAAATAATCGATAAGTTTTGGCATCAAGA								TAGCCCATAACACCACCCACTCCAACAAGTGCAGCATATCCAAGGGTCAA								AGGGACGAGATCTCCCTCCTAGCAGAAGAACTTGTTCAATTATCTGTCAA
ACTATTTGTCTGACTGCTGCAATGGCTGCTATAATTGCCAGTGCAGAGAA								CTTCTGAGACATAGACAAAGCCATCTTTTTCTTACCACCGTCGTCCGAAA								AGGGTCGATGGTGGTTTCGAATGCGAAACCAACTCTGATTTGTACAATTT
AACCACTGCAATGGAAACATTCAACCAAAAAACAAGACTCCGCTTTGACG								ACTCCCCTTCTCCTTTACTCTCACTATCGCCTCCGCCGCCGCTGTTATCC								GGACAGAGAAGCTTTACAACCCGGAAAGTTTTAGGGCACAGATGAAAAGC
GCTTAAATGTCAAGTTGAAGAAAACGACAGGTAAGATGAAGTCAAGGGGC								CCACCGTCTCCTCCG								ATATGGAAGACAAAAAAGAAGTTTAAGATTCAAATGGCAGGGTAGAATTT
ATGAAACCGAAAGCTCCAATGACGGCATTGATGTCTCCGAAAAATGGAAG								>Anther_High_Quality_EST.seq.Contig3960								ATTTTTGATTGTGTTTGATTTAGAAGAAGATCTGAAGTCGATTATGGAGG
CATAGCTGCAACCGTCGTGGCTATAACAACAGATAGTGATCTTGAGACTA								GTAAATAAATAAAGTAGAACAAATAAGATTATTTTTTGAAAGTTTTTAAC								GGAGACCATGGCTGTTCCGGAAAAGCCTAATATTATTTGACAGGTTAACT
CCCTCGGGATAACATTACGGGCAGACAACTCTTTGCTCTTTGGATCTGCA								AAGTCAAGGTCATCATACATTAGTAACACATGGAACCTTTTTATCTTTAT								CAACTGATGGAAAGATCCCAGATTCGGTTTAACTCATCACTGTTTTAGAT
AATGTTCTTTCCAGCACTTCATTTGTTGGCTGCAAGTAGACCACGCCAAC								CATCTTCCAGAGAAGAAAAGGGGCAAACAAAAATACTTTCAAATAAAGCA								AAAGATAGGTTCGTGTTTACCAGAATTTGATAAAAAAGATCTATTACATA
TGCTGATAGTTGGAGAATAGTAAGGAGGTTGGTCATCAAGATGAACCATT								AAAACCTACTACAATCTTGAGATTCAACAGTGAATTATCCGAGCTTCGGA								CCATTAGTGTCACTTTTGGAGGGGTGCTCAGATTTAAATTAATGGAGAAT
TTGGCACCAAAGGATTTCCATCATCCACGAAATTACTGAGTAAAAGGCC								CTGCCTACAATATCCTTGAGCTTTTCTTTCAGTTCTCCATTCTGGTGCAT								TGTGTCGCCTTAGAATAAATCTTAACGTGCAAAATCTCTTTGAC
>Anther_High_Quality_EST.seq.Contig40								GTTGAGAATTATATCTGAACCCCCAATGAACTCTCCCTTAATAAATATCT								>G07_422077.79.S1104082558.Anther-SP5935.M13R.ab1
AGAGAAAGTCACCAGAAAAATTGTCACCATTGATGTTGCAAATTTACATT								GAGGAAATGTGGGCCAATGGCTGAAGGCTTTAACAGCACTTTTCAGCTCA								ACAAGAAAAAAAAAGGGGACTTATGTTATGCACCATAGATATCAATAATT
AAAATATATTCTGCAAATTAAGTTTAGAGAAACTCTATCTTTGCATTAGA								GGATCTTCCAGAATATTTCTTGCACTTAAAGGAACATTGTAGTGTTTCAA								TAACATTGGAAACCCCATTGGAAATGGGGCAGTAGAACCCAAAGATACAG
AGATGCCCTGGAAAACCCCATCAGTTGTGACCTAATCTTTTGTCGTCGTA								CACTCTTACTGCCAATGAACTGAATCCACATTGAGGAAAATCAGGTACCC								TCTCCACTTTAACAATATCTACAACTATCATCATTCAAAAAAGGAAAATA
GGTAATCTCTATAGTTGCAGTGCCCGGAGAAAAGTGTAATCTCTTGTAAT								CTTTCATGTAAATCATCACAGGATTTTCCTTGACATCCTGTTCAACAACA								TGAAAAACATAAGAGGTTAAAGGGACCCAAACATAATTATACCACCCAAC
GCTTTCCCATGCTTCAACAAGAACTTTGCTAGGCTAACTTCATTCTCACA								TCCTTCAAAGAAACATCAGAACTCTGAATCTTATTTGTTGGTCTAAAATC								AAGCCCATGTTGATTCAATTAAAATAAAAAATAAAAACTTTCATATGTGA
TTCTAAGAATCCATGTATTTTCACTACACTAAGGTTGTTAAGCAATGGTT								TTCATGTGTACCAGGGTCACCGGGAACAGATGTTGAGTATTTCAACCCAC								TGGTGTTGCAGTTGCAAGAGCCTAGAATAAGCTCCTTCCGGTCGGCTAAT
TCAATGCCTGGCTTTGAGATTCCCAGAATTGTTCTTCTGAGCTAGGCATG								TCGGGTAGAAGGATCCAATTACCTAGTAACACAAGAACAAAACTAAGACC								CAATTCGGAATGGCTGCCTTGTTCTACGATTCGCCCGTCTTGTACTACTC
TCCCACAAGTCCTTGTTCCATTTCTCAACGCATTGCCCTTCAAGCGTTAA								TTTTGAAATTAAAAAAAGATAATTCACGAGGGGCACCATCGAATCAAAAC								CAATACTGTCGACGTTTCTTATTGTCGAGAGACGGTGAGCCACAAGTACC
GGTGTGGAGTCTGGAGAGAGCTGATAAAAGATTGGACACACTCCGAAGCT								ACTAAACTTCAGTCACAGATTTAGCAAAGGAACCACATTTTGAAGCAGTG								GTCGTGCGGCCCCTCATGAGCCTTTCGAGTGCTTCTTGTAGCACGCATTC
TCGTCACACTGAAATCTTCATTAAGCACAAAGAAACCAATGGAAGCCTCA								AACTCCGCGAATATTTAAAAAGGCTAGAGCTGAACTATCTAAAACCCTAA								TGATTCTGCGTCCAGTGCACTGGTGGCTTCATCGAGTAGTAATATTGTTG
TGAGCCGATACCAAGTTCTCCAACGAGCTGTTCTCGGTGATGGCATTATA								AACCCTAAAACCAAAACTAACATGAATTGATATCACTACATCATGAAAAG								GGTCCTTAAGTACAGCCCTTGCGATGGCGATTCTTTGTTTTTGACCTCCG
TTCCCATACCATGACTCTCAAGCTTGGTGCATTAATCTTCACCCAACTCT								CATGAATAAT								GAGAGTTGAACGCCTCTCTCACCAACGGGTGTTTTGTAACCATCAGGCAA
TATCACAATACGCATCGAAACAGCTCGCAACTTGCAATGTCTTCAATTTA								>Anther_High_Quality_EST.seq.Contig3961								CGCACTAACGAAACCGTGCACGTTAGCTGCTCGAGCTGCTTCGATTACTT
GCCCCCGAAACATCCAATCCATGTAATTGGAAACAATTTTCAAGCGTGAA								CACTAAAGGAAAAAAAAAATCCACATTACATTCAAGAACTGTCGTACCAG								CAGCTTCGGTTGCTCCTTCTTTTCCATAAGCGATATTATCGAAAATGCTG
TTCCTCTAGTGCCAAGCAACTAACCTTAAGCTGTTTCAACCCAAAACAAG								AGTCCGGACGAGTAATAATACAAAATATATGAGCAAACTTGGCATTAATC								GCAGCAAAGAGGGCTGGTTCTTGTTGTACCAATCCGATTTTAAGCCTAAG
CATCGAGGTTCAATTTCTTGAGCCGAGGAAACGATGAATCCGTAAACAAA								GAAACCAATGTATGGTTAAAAGGTGTAACACACATACATGCAATACATGC								AGACTTCAAGTTCAATCTCCGGATATCTTTTCCACCGATCAT
TC								AATACATGAAGAATTTATTGTTTTCAAACTTGTACAATATATGTAAAAAA								>G07_422707.79.S1104093134.Anther-SP6895.M13R.ab1
>Anther_High_Quality_EST.seq.Contig41								TAAAATAAAATGAAAAGACAAATTGTGGTTTTTATAGTAAATCCAAATCA								CAATGAAATTGGTTGAATCTAATTTTTCACTGTTCCTAACAAGAGAGATA
AACTAATCAAAAAAATTATCCACTCAAATATACTATAAAACTACAAGTCA								GGCAGCTGCCTTGAGTTTCTTTGTGATGCCAGCTATGTACTTACCTTGGT								GCAACAAATAAAGGAAGAATGCTATTTTCACAAATTCAAATGATAGGGAT
AGTTCCAATATTCAGAAACGGATTTGCTTAACCCGTGCCTCTAGGCATTA								GGAAAGCTTGTGCCAACTCAAGTTCCGACGGCATTCTTGATCCGTCCCCG								TTCTTGATTGGACTTTGATGTACCTATCAAACACATATTTCCTTTTAGAC
ATCAAGGTTTTTTTTAATCTTTTTTTGGTTAGGCCATGTGCAAATTAAGC								GCATATGTTCCAGCACCATATGGACTTCCACCTTTCACTTGCTCCATCTC								GATCAGCTGCTTTACCCTGCTTAGCCTTCTTTGTCCAGCATACTGCATCT
ACTAGTTAACATTCACTTTAAGAAATTGTTCCATTGACATGCAAACTCCA								AAACATGCCAGCACCGAAGGTGTATCCGATGGGAACAAATATCATCCCAT								TTGAACATGCTAGTTCTTCTTGCCATTCTTAAGGTTTCTCACTGTCATTA
TTGATTCTGCTTCTTTTCAAGGCAGTTTGTACTATCCAGTTTGAGCGGAG								GGTGAACGAGTTGAGTGATTGCAGTCAACGCTGTAGTCTCTTGTCCACCG								CAAGTTGTTGTCTTTCCCCTTCCACTTCTGCAAATTTGAGACTTATTTCA
CTCATATTTAACTAGCAGAAGGAAGGAAGACCCTAAATAGTTCCTTCACA								CCTTGTGATCCGGTGCTATAGAAGATCCCAGCAGGTTTTCCTGCAAGTTG								GAATACCTTTCTTCCATGTCTTTAAGCTCACGCTCCATAGATTTGTTCCT
GTGACTTTTTTCCTGCAAGTTGGGCATTTTCTCTGGACAGCTATTGCAGC								CTGAGTTCTCCATAGACCTCCGGTTGCATCCAGAAAAGCTTTGAATTGTG								TTCCTTAAGACCTTCCACTTCACTTAGCAATTCGGCAAGATTAACATCAC
TTTAATGCATGCCTTGCAGAATATGTGTCCACACCTTGTCGACATCTCCT								CGGACATCATTCCGAATCTTGTTGGGAAACCAAAAACAAACCCATCGGCC								TTTCAACTGGTACTGCTGTTGTTGACAAAGGCATGCCTTCTGCAACGGTA
CGGTTAATGGACCCATACAAATTGGACAATTGAAGGTTGGAGGTGGTTGC								TCAGCAAGATCGTTCGGTGTAATAACTGGTACATCACTTTTTGGAGGCGC								GTCTTAGAATGGAGCTTATCTCGTGACTTTCTTCTTTCCTCAGATTTGTT
GGCTTTAGAATTTCCTTGACCTTCCAATAGAATAGTTAATGAGACTTAAA								ACTCATCTTTCCAAGAACTTCTTCCGATAGAGTCTC								AACATTTATAGGTTCCTTTTGACACCGGTCTGCAGAAAAACAATGACAAA
ACATTCATAGATATAACAAAACACAGAGATGCACCTGCGTGAAAACACTG								>Anther_High_Quality_EST.seq.Contig3962								CTTTGAGCTGTTCCATGAAGCTTTCGAGCTCTTCAATCATATTGCTGAGA
TATGGACAAAATAACAAGAAATGTCCAATCACAATGTCTTTAGATCTGAT								CAAAAGCTTAAACTTCTTATAGAAATGAGCAAATCACGTTCCATAAAATA								TTACTTTCCTTCTCCGGAGCTGAATTAGCTGATGTTTTCAAAGCAGTTTC
GACCAGCCAAACATGTCTTTCAATAAATTGCGGCGTGCTTTCCAAATTAA								ACAAAAATAATAACCCAGAAATATCTTATCCAAACAGATTCAAAATCCGT								CTTGAGGTTTATACGTTCCTTAAGCAACCTCATTTTTTTCTGCAAGCTAG
TGTAATGATCACAATTGATAACTGTTTGGCTCGGAGGAGGTCTTCTATGT								CATTAAATTCAAAATTGTTCGATAAAACTACTTAAGCATAAAACATGTTC								TGATATCCTTGGATTCTTGAGGAGCTGAAGTAGAGTGGCTGCTCTTCGAG
TTGTTCTGATTATTATTAGTTGACCTAGTCAGCCATCCTGAATCTACATC								CAATAAAACACTTAAAACCTGAGCTTAGTAAAGAACCACCTGTTTTTCCC								GCAATGTCAGCTTGACCACCACTACTTTTGAGTTCTTTCT
AACAACAGTCCTTCCACTGCTCCTCCTTGAGTTGTTTTTAGCCTCTGCAA								AGTCTTGAACCTCTCTTCAAACCTCTCCTTAGTTGCCTTACAAGCGGCCA								>G07_422717.79.S1104093614.Anther-SP7375.M13R.ab1
ATGCTGTAGCAGAAGTTTCAGTTACATCATCATC								CTTTCTTGTCCTTGGTCTGGAGAGCATCGACGGTAACCACGTCTTTCAAG								GAAAAATGGGAAGTCGAAGGTGGTTTTAACATTCGATCCAAATGTACTTT
>Anther_High_Quality_EST.seq.Contig42								TCCACGTCGAGGGTGTAGCGCGTGGGCATCAGGTGCTGGTAATTGACGAG								ACTAATTATATATATATATTTAAATTTATATCAATCTTCTTTTTATGTAT
GGGTGGAACTTTATATCATAAATTAGTCTTGTTTTGATAGCAGTGTACTG								CTTGATGAAGCACTTGACGCGTGACTTCTTGGCGGTTTTCTTCGCGGAGT								TAATGACAGTTTTCTTATGAAAATTAACTAAAGCTGGACTAGTAATACCA
AATAATAATACATCAAGACCTCTCAAAATAGATGACAAGAATGGCAAAGT								CCTTGCGGATAACCTTGCTCGGATACTTCTTTATCCCTGCAACCAAACAA								AGCAATCACAGAACTCACAGATATCTTAATCTAAACCTAACCCGAATCCG
AAAGTGGAAAGCACACATGAATGCCAGCTTGTAACTTAAATTCATCGAAG								TGGCCGTAGGCGCGGTCACGTGTGCCATCGTCGAAAGATCTGACAATGAC								AACCATATCTAATAAAAATCTTCATGTTTCTAGGCAAGAGTATCCCATCC
ACTAAGACATTTTGAAATCTTTAGAACCGGAAATTATCTTCAAGTTCAAC								GGCTTTGCGGCCGGCGTATCGACCCTGGAGGACGATAACTGCCTTGTTCG								AGATATCTTCAATATCTTCATGAGATTAACCTGTAGGCATTGACCCTCAT
AACTTTTTCTATTCTAGAGTATGGGGCAATAATTCAAGTGTTAAATCAAT								GTTTAAGAAACTTCACCATGGCGATGGCGGCAGCTGCGGCTCTGATTCTC								TCATTCAATGAATTGAACCAACATGCCGGAATATGCCGGGATGGCAATTT
GTCATCAGTGTTAAGACTAAATTTTCAAACTTCTTAAAGCAGAAGTAACC								TTCTCCCAAAAACC								TCTGCTACGGTCATTGTTGGCCGCCATCAACAAAATTCAATCAGGCAAAT
AAACCGAGCTTGTCTGCGGCTCTTTGCTTGTATTCTTTCTCCAACACTTT								>Anther_High_Quality_EST.seq.Contig3963								AAAAGCAGGAAACTTCATTTCATCTTAACCCAAACTCTAGTCTTAGCCAC
TGCTGCCAAAGACTGGAGCTCTGGACTCTCCTTGTCTTCCTTGCTCCTTC								GATAGTCAAACACTCCAATGGAGTATATAATATGTGATTTAACTTTTTAA								TTGTTTTAAACATATTTTTAAGGCACTGCAAAGATTTTGTTGCATCTAAG
CTTTTGAAAGCTGAGCTATGGCCGAGGTGCACAAGCAAATTCCGAGAAGT								CATTGCAGGAGTTTAGCAATCCCATCAACCATTTATAAGAGAAATATAAC								CATAAAAATATCGGGAATATATATATCTCAACGAATAATAATAGGACTCT
GCTCGGGTGTTCTTACCCCTCGTCATATCTATAGTGGATGCATAATATTT								AGAACCATAGGGAAAGCTAACAAAACAAATGGATAGGGAAGTCTCCTAAA								AAAACGATTCCTTCCTCCCTAAGGTCGGAATATCTTTTCTTCTATATTCT
CTTGGCAGTTTGAAGGTTTTCTAGTCCGCCGAGTGTGTAAAGTACCTCCT								ATGGAAAAATTAGATACATGTTGAGGTAGAGTGGATAGTTTAAGTGAAAA								CTTGATTGTTGTTATCTACAACCCCTCTTTCTTCCTATCTATCTATCATA
TGGTTAGTCAGGAACCATTGTTGTTCGATAGTGAATCATGGTCCTTACAT								AATACATTTGGATCGCATCACCATTTCCAGAAAACGTTGGAACCACACCT								AGGGAAATCAAAGTCATTTTCAGCGACTTTGAAGTGCTGTGGCTGCTGCC
TATCCTTGCATATAGGCAACGACTATGGAAGTGGTTTTTTGTTTAACGGT								GTATTTGTCCTTCCCTTCACATTCCAAGGCCAAATCATCAGAGATGAATG								CTGAGCAATACAGATTCCACATTTTCAGGTATGCTCTCTCCAGATTTCGT
CTTTAAATTTTTGCACTATCTTAATTACTATGGAACTAGTCCTGGGTTAG								GTACTTTCTTTTGCTTTGCAAGATCCTGGCAGCCAGTGAAGTTCTCAGGG								ACCCAGCGTGCTGTGTCAAAAAGCGGGC
GTCGATTAATTAT								AACTTGCAAGTGCCAAATTGAACAGTGTATGCTCTGGAAAAGTTTGCTCC								>G07_422743.79.S1104094574.Anther-SP8335.M13R.ab1
>Anther_High_Quality_EST.seq.Contig43								ACTTGTTGCCAACCTCTTCTTGTCATTCAATTCCTTGTTAGCTTTGCTCT								GAACCCAAAATCATTAACCAAAGCTACACATCAAACCGTCATCCTACATA
CAACGACCAGCTGAATTAAATGAAAAGTATCAATCAAACTGATCTTACAA								TTTCAAGGTACTCGTCAATGACCCCAGCATTTGCAGAAGAAGCAACAGCT								TATATATTACAAATTAAACCTAGGAATAACAGCATATTAATGATGATCTT
CCGCCTGTAAGCCTCGTTACGTTTCTAGTTCTCAGACTTGTACGGTTAAG								GTGGTGAAAAGGCCAGCTGCCAAGTAGAGCACAGCAGCTCTTCTTCCTTC								TGTTGCTATATAAATAAGAACTAAGAAAGCAGACTAAGGAACCACCTTCC
AGTTCTTACCTTGCCATCATAGGACAATGAAGCAAATTTACAAATCTCAT								ACTGGCACCTGATCCTTTGGAATCAGAACATTTAGCCTACTGGGCTCTGA								CATCCACAAAACCTGGAAACAAAGGAGTGATTTGCTGAACCTGCGATTTC
CAGAACAAGCAAGGCCTGGGAAGGGCGAAGCCAAAAATTGCAAGGCCATA								TCACAGGC								ATTTCTTTCCATTCTTCCATCCATCGACCAAAGCTCGAGTTTTTCGCCAA
TACACAGTCTTCATAATCACTGTAGGGTGAATTAGGTAATGGGTCTGCCC								>Anther_High_Quality_EST.seq.Contig3964								CACGTCTTTGGACACCTCTTTATTGTTGATCAACTGTCTCGCATATGCTT
AGTGAGTGGGTGATTCAGCTGTGCTTCCAGAGGTTGATTCATCACCAGAA								CGCACAAAACACCATAAACATCGATTAGTTTGAACACATTCATACTATAA								CAAAGTTGTCGATCTTGTGCCACAACTGCTGTCGTTTCGTTGCATCCCTC
TATATAGGAGCCAGTCACAAGTTAACAGATGAGTTTGTGTCGGCACCCTG								GTACAATAAAAACTTACACATCTAACTTTAAATAAACCATAATTCATTAA								TCACTTCTCACATTATCTAGACATTCTTTTGCTTCTTCTACCCTGGCCCA
TAGAAGGAAAATTTGTGTCGGCACCCATTGCATGCATATGCCCAGGATGC								TATAACTTAATAGCAATAAAACATAGTACATTGCTTATTCATAGTTTTAG								GAAGCATGAATCTTGTGTCAAGCTGGCAAATTTGCTCCTCTTGTTTTCTT
TCTTTGACAGGAATTCTGGCCTTCTGTGATTCCATATGTGTATCACAGAT								ACCTTTTCAAACCCATAGGTATCAAAGGGCTTGAAAATTACACCATTTTC								CCTCTGGAACACTTCTCCACCACTTGTCGAAAACTTCATACCTCCTTTCC
CGCCTTAAGTATATGTTTTATCTTCGCATCATAGTTAGCATTGCATATAA								TATTCACACACACGTCAAGAAGATGCAGCAGCAGCCTCTTGCAGCTGTTT								CTTCCGTGCTCAATGTAGTGCCCACGCTCGCGGTGCATACCAGTTCGGTA
TGGCACACTCGTATGCATTTGCCTTCTTGAGATTATACATAAATCATTAT								TACCTTAGTGATATAATCGTTCATTGCTTCCTCCTTCGGTTTCCCTTCAA								ATAATCCGCGATGTCCAACGGTTCGACAAGGAGCTTATAGAAGTGAGAAG
ACGTAGATTCCAAAACTTGACTGACGATTCACAAGTTGCCACAACAGCGT								CAGCCTTCCATGCATCCCACTTGTACTTTTCCTTCATGTTGAACATTCCA								CATTCACCCATTTTCCCCTTCTGTCAAAGTCATGAGGTAGCTTGTTGTTT
TTATGTAATGTGAATCCGGTGTAATACCAAATAAGTAATGAAGCATACCA								GGACGGCTGGTGTTCACTGGTCCAACAGTAGCTTGCTTGAAGAGTCCATA								TCAAGCATGTGGATAACACTGTTCCAGAACTGAGCAAGTCTATGGCGGTT
GCTGACTAGATGGCACCCAGATTTCCGCAATAAGATCCAAATAAGCATCA								GAGAATGAGTTTGTCGTCGTTGGTAGTGTTCTCGGGAAGGGTCTTAGCTT								AATGTTGACTCTACCCTCTCTTCTTGAGGCCCCCGTAAGCTTGAATGAGT
GAAAGGGAATTAAAATTTATACCCCGTTGAGTATAAAGAAACTTTTGGTT								TCTCCGCATACTCCTCGAATTCCTCCTTCAAACCCATTTTTCTTCTATGA								CATAGTAACCCATTTGATCATCGGCCTCATCACAGCATGCTTTATACCAC
TATAGTAATTGCCACTGAGATGTAGTGAATGTTCCACCATTTCAAATTTC								TTATAGCGTTAAGACAGAGAGAGCAGTTTCTTGAAATTTCTTTGTGATTT								TCTATTTCAGCTCGATATGGCACTATCTTG
TCTTTTGCGCCTTTGAGGA								TGTTTCCCC								>G07_425244.79.S1104112174.Anther-SP8815.M13R.ab1
>Anther_High_Quality_EST.seq.Contig44								>Anther_High_Quality_EST.seq.Contig3965								CTTTTTTTTTTTTAAACATCAAATCGATAGTATAGCAACTTTGATTTCTA
CAATGAAAGATATATGATATCAAATTGATAACTGAAGTATAATACAAAAT								ACTCGAAACATGGTTGAAGTCTCATAGATAAATTGAAGAACTGAATTGGA								TTCCAAAAAAGAACAAAATTTATTTGAGCAGAGGGATGATTATTTGAAAA
TTTCTTACAATAATGTTAAAAATACTCTAAATGTACTGGAATGTATTGCA								ACTCGATTTCATTGCCCTCTAAGAAACCAAGCCGTTCAACTACATTTACA								ATACATAATTATCATAATTAGGTACACAAGCCATGACTTATGGATGATTA
TGTAATCAGTGGGCAGAAGTTGAACAGAAAAATGCATACACTGAAGAAAT								AAAAGGATTGCAACCAAACGATAAACGCAAACAGCAAACCAAAATGAAAT								TGAAGAGCCCTTCCTTCTGGATTTCAGCAAGGCTTTAACATGATCTTTTA
TCACAAAGGCAGGATCATCAGGGATATCTGCGGCACTGGGTGCAGTTGAT								TTTCTATCTATATTTTTTATTCACTCCAATACTTCTCATCGGAATCTTTA								CTTGCTTTTGGACAAAAGAATAGGGCAGCTTATCAATAACCTCAGCCCCG
GATGATGGCTCCAAGGGTCCATCAATGATGGCCATTGTTGAGACAGCTTC								TCATCATCGGAATAATCAGAATCAGCATTGAGACTAATCTTAAACTTCCT								AACGAAAAGACAAGAGCCTCTCTAGCAGTCTCCAAATCAATCCCTCGTGC
CAGTTCTTCAATTGCATTTGTGATTAATATTGTTACCTTTTGTTGATGTT								AACATCCTCCACCACCGCATTTCTGAACAACCCAACATCAACGGCACCGG								TTGAAAGTAGAAGAGTTGGCCGTCTTCTAGGTCACTTATTGCAGCTCCAT
GCCTTTGACTTCTAGGGCACCTTTGAGTATGCAGTAAGAATCCTGCTAAA								AAACCATATGATACCCGCGCTTCCCGAGCGCCTCCGGCGGATCATGTGGC								GAGAGCACTTCACATCATCAGCAATAATTTGGAGATTGGGTTTAACATTT
AAGATTCGCAACCTCCTCGAGTTCATGTGCATCATAGAACCAAATGCCAT								ATTGCGAAACCGGCCAAGAAGGCTCCGCCGTCTTTCCGGTCGGACTTAAG								ACAGTTGCTCGAGGTTCAAGAAGAAGGCTCCTTGTTAGCTGCCCTGCATC
TTTTTCCTGAGAAGCATTGTGGTATAGTAGATATTTATCCTGAACTTCAT								CACTTCTCTCTCCGCCGTCCTCAACATCTCCCTTACCTTCTTGTGACCCG								CGTTTGTTGTGCATATTTGTTCACCTTCACATTCCCATCAAAAACTGCCT
ACTCGAAATCTCCCAAGAGGTTTTCCACCAAATTATCAGTATTGCGTCTA								GGTCCCAGAGGTAACCCAAGCTAACACTTAAATCCAATGGACCCATTTGA								GCCCAGATGAATGAGCCACGATACATTTGTGAAGTTGCTGAGAATAACCT
TTCATCACAATAAACTGAAACCTAGGCTGCGTATTCCTCTTGACAACAAA								ATACAGTCTACACCTTCAACGGCGGCGATTTCTTCCACTTTTTTAACACC								CGTGGATGGTCCAAAACTATTCTACCGTGTAGGTCTTGAGTTTGATCACC
AAGAGATCCTTTGACATCTTTTCGAATCTCCAAAGCAGCATTGGCATCTC								ATCTACCGTCTCGACTTGGCACATTATTAACAGATCCTCCTTATAGTTGC								AGCACTCAAATGAAATGTTGTCAACTCAGTTACTGTATCAGAGCCCAATT
GAATAGCAGCATTGGGCTTTTTCATCTTAATGTAAACACTGGCTTCAGAA								TCAGATACCCTTCGTTGATTCCGTAGTTCGAAGCTCTCACCACCGTGTGA								GTTGAACATGGACATTATGCCTGCTCAATTTTCCACCTGTGCTTACCTCC
ATGGCATCCATGGCTTTGGCCTTAGCTGAATGGGAAGCATCACGGTTATC								GCGGATCCACGGATTCCGTTGGGAGGGAAACGGCAATACGACACCGCCTT								ACAAGCTCATAGGTACTAGTTTTTTCCTGCCGGACTGAAGTCCACTTGAT
ATCGGT								TCTACCGTCTTTAGGGGAGTCGATCATTGGAAACATGATCCCTTGTGGAC								ATGAGCAGCACTCAAAGATTGCTTTTG
>Anther_High_Quality_EST.seq.Contig45								CAAGGTCAAGGGCTTTTTTGGCCCAAACTGCGGAGGACTCA								>G07_425247.79.S1104112270.Anther-SP8911.M13R.ab1
GACGTAAACTGGCATAAATATATATATATTGAATATAAAAATAACAAGGC								>Anther_High_Quality_EST.seq.Contig3966								GGTGAATGTTTAAATTTACATACGAATTTTATGAAAAGCATGAAGAAAAA
CGTACCTGGGATCCAATTCACCCTATTTAGACCGTAAAAGTCAGATAATA								GAGTAATAGCTCTCTAGATAAACTTAAGCTTAAAAACAAATATATCCAAT								AAGACAACTATTGACAGGTTTCTTTTTCTAATATTTTAGTACAATATTAA
ATACAACAAACTTTACAGCATGACTCTCAATTCTATCTTATATCTTACAG								CGAGCTTGTGCATCAAATTTCAAGTTAAGCTCAAGTTTTCTGTATTTCAA								CCCAAATGACATCTGATTTCTAATTGTTCCCTTTGAGTTATGGACATTGA
GCACCAAATGAAGAGAAACAACGTTATTGTTTCTAATAATAATCATGCCA								CGAACTTGACTTCCCTAAACTTGACTCCCCAGCCTTTTTACATTCTTCTA								AGCTCCCAATCATCTTCAGAGTGTGAATGGCAAAAGGAAATCGAAGAAAG
TTTCCTTTCTTCACATCCAACTCCGCTTCCCTCCATTATTTCCATTCATC								TATAGTAAATTTTTTAAAACTTCAACTACTTTAAAGAATGCATAAGCCAA								GAAGCCCAAAATATTTACACCTATGAAATTTCATTTCATTGATTTGTACC
TTCTTTCATCCTCAAACCTCCACTGGTGAGAGAAAGTACCATCATGTGTG								CAGAGCTGAACTTAATCGACTCTGCGCCTTTAACAGACCTTTTGCAGAGG								AATTTTCACAAATAAACCAACTAAAGCCATTACTCCAAAACCAGCTGCAT
TCTCGATGCATCATCATGTAACTGTGCCACTCTCACGTTGGGGTCATCCC								ATTAGAGAGGAAAGGGTTTCTTTCCTTTTCAGGTTTCAGGGCTTCCAATA								ATGACGGTTCAAGTCATCTAGATAGCTGCTTCGACTATAATCTTGCAAGT
GAATGTAGAAACTAGGAGATCGAAAGAAATCCATGGGTCCCATTCCAGGC								AATGGAAATATTATTATCTCAACCACGTCAAATTTTCAGCTTTAATGCTT								CACAACCGTCTACTATCACTGCTTTCTCTCCACAACTCTTCTGCTGACTC
ATGGCTTGCTGAGTGCCATAGTAACCATCATGGCTCGTTGCTATGGTGTT								AACTGTGTTCATATTGTATAATAAAAACATACAGAGTGATCTTTCCCCCC								TCTACTGCACCATCTTCGTTCTTAAGCAACTCCACCACCCTTGTCATGCT
TAACTGTCCCAGCCCCTGAATTGTCTGTTGATTCCCATAATAATTATCGC								TACCCATTAACAACCTTAAGAAGTACATCTTCAAAAAGGTTTATGTCTGA								TGGACGTAGGTTGGCTAAATGGTTTATGCACATGGAAGCTGTTAACATTG
GCGGTGCCATTAAATTAAGTTGAACCATTCCTTGGACGCTTGGTTGTGCA								TTTTAGTACCATGGAAAAGCTTTCAGTATCAATCTTGCTTGCCATTGGTC								CACGTTTCACTTGTGTTTGATCGTAATCGTCTTCCAGTCGAGGATCTACC
CCAAAGTAACTATCTAGGGCTACTGATCTTGAGCTTAATTTATCCATTTG								ATACCAACGGGTTTCGAACTAGACTCTGGTGCACCTGGTTCTGTTTCTGG								AGTTCCTTCACTTTATTTGATTCCAGAAGTGGCTTTCCCCAAATCATGAC
TTGCAAGCCATCCGTCGGTGCAACAGCCATTACCTCCTGCTCTGAGTTTC								GGTCACTTTACTATTGTTTTCCAGTTTGGCAGCCGGTTTATACGGACACG								TCATGAGGCTTTGTCGGGATAAATCGACTGCGCGACGGCCAGTTAATATC
CCTTTCTCTTTTTGGTTGGGTTCTTTTTCTTATTCGTCTTGCTTGTGCTT								CCGGCGGTGCTCTCTCTGGTTTACGGTATTCCCATCCAAGAAGCCTGTAA								TCCAGTAACAGGACTCCAAATGCGAATACATCGGTCTTTTCATCAACTAT
CTGCTTTGATTGTCTTCTTCAATACAGATCATACCCTGGGAG								ATTTTACCCATGACGAAATCGAAAAGAAGAGGCAAAATGTTGACGATCGG								CCCATGCATGAAGTACTCTGGAGCCAAGTACCCGAATGTTCCTTCGATGG
>Anther_High_Quality_EST.seq.Contig46								GACGAGGAAGAGCGGCAACAGGCAAGCTATACAAACCATCTTTCAATTAT								GATGGACAACATGTTGATGCCAATTCTCCGGCAGCCACTTTGCCAAACCA
CAAGTAGAACATCTAACATGTTGTACATAAAATAGTCAAATAATGATGTT								TTTCTTTGGAGTTTTCTTTCTCTGCTCTTCCCCC								AAATCCGAGATATGAGCT
TTGAAAATCGTAAATACAAAATTTCTAACAAAACTATTGTAAGAAAATAA								>Anther_High_Quality_EST.seq.Contig3967								>G07_425250.79.S1104112366.Anther-SP9007.M13R.ab1
TACCATTGTCGTATATTGGTTTTTAATTTGAAGCAAAAATGACCCCTTTT								CTCAGCAAGTCTTTTAACCAAATCAAGAAAAAATACAACATTCTAACATG								AGATGAATTGGGTGAACGTCGAGCTCGTAGATTATGTAACAAAATCCAAT
TGCTTCCATATGACAAAAATCTATAATGCCTCGTCTTCTAAGCAAAAAAA								CATTTAAGAGATATCATACGTTCCGGCACACGTCATCGCATATTCTAGGA								AATAAAAGAGCCCGAAAAGGATCAGACTCATAGACTGAACCACTAGTATA
TATTACCTTATCTTGAACTATGATGTGATGATATGCCTGCATCTGGCTTT								AAGGTAAAGCATCGTCAAATCCACTAGAAATTCACAATATTAGAAAACAG								GAGTAACAAAAATTCAAACAAGAAGCCCGAGAACGATTAGATTCGTTGGA
TTGGCGATTATGGCGACGTTCCTCGGGGATATTGCTGGATCGAAAATAGG								TAAGTTCTTTTACTTGATTCGCTAACTGCTAGGGTATCCAAGCGAATTAC								TGAACCTCGAGTGGAGTAGCGAAGAACTTGGCATCAAATCTTCAATTTGA
TAACATTACTGATTCTAACACATCACCTTGTTCCTGGAGAAACAATAATC								TTCATGTATTTCAGCAGGAATTTCCTGTGGAAGTCATTCCTTATGGTATC								TATTTGATAACCCCCCTTATCATAAAAAGAAAAAAAATTCCAGCCAAACC
TATCCAGAAGACTAAGAGTTTCCAAGAGAGGCCCAAAAGCAGCACGAAGT								ATTAATGAAGCACTTTTGAGGCTTGGTTTCACCGCGAGCCTGGTTCTTGA								AAATCTCCTGAGACCTTTGTAACTGTAATATGTTAAAAGGTTGAAGATGG
GACCAGTAAATCCCAATAAGGCTGACATAGGGTTCAACTCCCTTCCAAAT								ACACCACATCATCATCCCACCTTCTTTTTACGCCAAAAGATGTTGGATTA								GTCAGATTCGAGGTGGTCTTCTTTCTGCCAGTTGCAGTTCAGCTTCATTC
GCCATGGAAATTTATATTGTCGGAAGGCTTAAGCCCGAGACGACATAATC								TTGAGTAGTGGATTTCCTCGAAGAGGCTCAGCTTCTTTGGCTTTTAGCTG								ACCCAATCCAAGAGTAGCGCCTAAGGCCGAGAGAGATCAGAATCGTGAAC
CAGACTGGCAAAATTTCTCGAAAGTGAATACTTATCGGTAGACGTAGTCC								TTCTTCTTGCTCTAGTTTTTCCTGGCGGAGCTTCTCCTCAGCCTTCTCTT								GTCTTCGTCTTGCTCGTTGCAGTTCAACTTCATTCATCCAATCTGAGAGT
TTTCACATGTACTACCAGTATGCAAGGACATTTTAGTGAATAGGGCATCC								TCTTTATCCGTTCGAGCTCGGCCAAGAGAGCTTCTTCATCATCCTCATCA								TGTAAGAGACCTTTGTAACTGTAATATGTGACTGCAATCAGAGCTGCTCC
ACATCCGACCTTATGCCTGAAGTGTTAACTGCTTCAGATTCCCCACTGTG								TCGTCGTCGTCGTCGTCATCACTTTCATCGTCACTGTTGACTTCCACGTC								GATAATGATAAATAAAAGCAGACGCTTCACGCTGGCAACAAATTCCTGCT
TGTGACAGAGCAAGCCTCATCCATATTACAAGCCATCTGAGGCAGATCAG								AGAATCATCAGCATCAACACTGCGCGGAACAATTCGGTCTTCAGCCTCCC								GAAATCTTGAAACTTGCTTGCCCTCTTGAATCCGATCCCGCCGTTTTCTG
AATAAGTACTTTCTTCAGCTTGCAGTTCAGACTCAATTATCTTCCTTTGC								TTTTCGCCCCTTCCAAAAGAAGATGGTTTCCCTTCCTATGATCTCTTTCA								CGCTTTGGCCCATGCTTTTCGTTTTCTGGCTCTTTTTTCTCCAGAACCTT
TGCTTACGGCGCAAAGCCTTCCCT								TCATTATAGGACTTGTCCCTCGACGAGAAATGCCTCCTTTCACGCTCTTC								AGGTTTACGCAATTGTAGAGCTGACTCAACCTCCTGTACTTTGCTCTTAC
>Anther_High_Quality_EST.seq.Contig47								AAGCTCATCACGAAGGTTTCTCTTCTGCAACTCATCCTGGGTGTCCTGCC								AATCTGAATTGCAAGGCAGAAGTCCAAGCCCAAACTGATTCTTTGGTATA
AAGAAAATATGCAAATATATTTGTGGTACTTCCTCAGAAACAAGTAATCT								CATCCTTTCTAGGCTTTAGAGTAGTATGAGCAGCAAGGTCCCTCGACGAA								TCTTTGGGGTCATTACCAGTATCACGATATGCAGCCTGAACATC
TATACGGTTTACAAATGATCCCAGGAATAACTTCTTAATCAAACAAGTAT								TGCTTCTGAGATGGGCCGAAAATGCGAGTACCACCTTGTTCATTCCCACC								>G07_425261.79.S1104112654.Anther-SP9295.M13R.ab1
CATCTAAGAAATTCAGCGCCATCTTTGAACAAATTCCTTACGAAATTCTT								TTTGGCAGGTTGCCATGTCGGTCTAGCAGCAGTTGTCATGTTTTCTTCAA								CACTTTCCCCTTGTCAAAAACAGAGAGGAGATTTCAACATGATAACTAAA
CAAATCGGCCTGCATTGATAGCTTCCCTTATCAACCGGAAAAAACCTAGA								AATATTATCAGCAAATAACCTAAACCTGCCTTTGTCTGATTCCTCAACAA								TATAAATACGGTATTTACGACACACAAGGACGCCTACTACAAAGAAATTT
AAATGGTGGGTGTTATGTATTTCCAGCAAAATTTGTGCCAACATTTCATG								ATTGGATTGGACGACAAAAATCGAGACACCCAAATACCCCC								CAAGGTACCTATTATGCTTTCCTTCTGCTAACACTTCTTCCTGAGACATT
GACATTGAGTAGATGATTAATGTAGGCTCGGGTATGATTTCGACATGTAT								>Anther_High_Quality_EST.seq.Contig3968								AAAAACTATTTAATTTAATGACAAATTTGGACTTCACTATGCAACAATTT
AACACGTACAGCCTTCAACGATGGGCATTGTGTCTTTCCTGAACACTGTG								CCAAAGTAGTATCATAAAGACCTAAGAACAATCATTGTATACCAAAGTGG								CACCAACTTCCCAGTAGAACATAACTAACAAAACTTCCCACTTACATTAT
GCTCTCAGATTAATTTTTCTGGGGTCGCTTCCTACATCACTTGGGGCAAG								TTCAAAAAACTGCAGATACTAACACGTCAGAATCTGAAGCTTAAAAGGCA								ATCTTCACGAGGAGATCGAACTCCTTACGACCCTAACCATCCCTATCAGA
ATTCAATGCATTTATCTGTGTTCTATCTAGTGGAAAGGTGAGTGCAAAGC								GGAAATAAAATACAACAAAAGGAAAACGATTCTCTTAAGGAACTGTTACT								AACCATAATATGGCACACAATGCACCTAAAATAGAAAGGAAAAAGAACCC
CTCCAAGTGTAAGATGGTAAATATACGTCGACTCGAAGAGGTCAACACCT								ACAGAAATAAAATGCTTAACATTACTATTTGACAAGAAACGGATGCTAGA								CTTACTCCTGCTTCTCCTCCGAGCAGTTGTGCCACCATTGACTATCAACG
GCTGCAATGCCCTGGCAGTCCAAGCCCGCATATCAACCGCGGTTTTTCCT								AATTCTTACATACAAATGAAGTATTCAACTCAGGGAGCTAATACAACCGG								CATTGGTGTTTCTAACATTCATTCTCAACCTACTGAAGCTAGACATTCGC
CTGGCAAGGCTTCAATGACAGCACTAAGCAGAGCAGGGCGTTCATCCATG								AAAAGGGTACAGAGAGCTAAACTCCGCGAGAAAAGCAAGGCCCCTCATCA								TCAAAGGCTCGGTTTACCGAAGGACTCTCAGATGCAGAAGCAGGAGTAGT
CTTTCCCCAAGCCCTAACCCTCCAACCCAATAACCAGATACGTTTCTTGT								GTGTATTCTCAAGGCCATACCAATGTCATACTTGATTGGAAGTAAATGTA								AGGTATTGAATCCACAAATGACCACATTGCAGTAGAAAATCGGCTTGCAC
TGCTACCTCTTGGGCACATCTTCGCCTTTCTTCCAAACTAGAACCTCCAA								TGTCATTTCAGCTCTGACTAGAGGCAGCAGGATTGGTACCTGGAAATGTT								CCTCGCCGTTTTTGTCACCCTCATCTTGATTATTACCATTGTACACCAAA
CAATAGCTCCGAAAACAGCTCCACTTGCAGGGCTTAATGAAATGCATTCA								GCCAAACCGTTGTTATTATCAGGATTGGTGCACTCTTCACTGGCATGACG								CCTGAACTTGAAGAGGCATTCCCAAGATTCGATCCTGATGGAGTAAAGAC
TCGAGCCATTTGATGGTCCGGTCCACTGAGGTTT								AACAAACTCTTCGGGGGACATGTGGGTTCCATGGCAAGCACAAACGATTT								ATCACCACTCTGATCATTTATCCAAATTGAACCATTGATCTGATCCATTT
>Anther_High_Quality_EST.seq.Contig48								TTATCAGATTTGCGCTGAATCTGTAAGTAACACCAGAAATAGTTCTGCCG								GGAGCCCGTCGCTCCATCTCGTTTCCAAAAGATTG
GCATAAATGCAATCTATCATGATATTCATGACCCATGTTCTTTCTCCATA								TGTGGACCAGTACCTGTGGTTGAAACCCATGGTAAATTTGGAAAAGAACC								>G07_425264.79.S1104112750.Anther-SP9391.M13R.ab1
ATATATATCTATAAATATATTGACAATTATCATCAAAATTGTGAACTCGT								AGATCCACCAAATTTCAGGTCTGGAGCAATTCCGGGTTTTATGGCTGAAA								TTTTTTTTTTTTCTTTTTTTATGAATGTAACAATATATAAAGGTGATCTC
GAAAGGCAAGTAACATAAAAAAATAAACACTTCGAAGCAGAAAGGTTCAC								AATCCAGAGTTAAGGCTTCTGCAGTTTGTCGATCAGATGTAGCATTTGCT								ATTAAATAACTTACATAATTTCAAAATCATATTTTATGAGAGTTGTTTGA
GGCTTTCAATTGAGAAAACCCTGTGTGTCAAACCTCTCTTAGTTCCGATG								CTGAGATTCATGCTGCTTCCTTTTACATCTTCCTCTGCCCGGGTAGAGGA								ACAATAAGAATATCAAAAGAAGGGGGAGGAAAAGTAACAATAATAATGAA
GCCAACCCCAAAGTGAAACCTCTTTGCCTGCCTGTCGTTAAAAGCATATT								GCCTTCCTCTACACCATGCTGTTTACCTTCACCTTTCACTCTTTCAAATG								TGAACCACTATGGTATCTAAAAAATAATGGTAAACTAATAATAATAAAAT
CGAGTCGCAAAGGCCCTAAAGGTGAGTCCACTCGGATGCCAAAACCATAT								TCCTGCCATCATATTGTGCAGCCCCAGAGGAATTGCGTGCAATTGTATG								AGTACTAATACCGCATATAAATAACAGTGTAAGAATACAATAATAGAAAT
CCATATCCACTTCCAGGCTTATATCTTGCCCCTGCAGGATCACCAGGCAC								>Anther_High_Quality_EST.seq.Contig3969								AGTAACGATAATAATAATAATGTATAACAGTAAGGATAATAACAATAATA
ACTGGGGCCTGACCAAAGATCATGTCCATAATCAGCAAAAATAACACCTT								AGATGACTTACTATGTTCCTAGTAAATATTTGGATAACTAGGAGAAGCAA								ATATTAATGAAAAGAGTAAGAAAATATATGAAAAAAAATGTAATAGAGAA
CCACAGGCCCCAGCATTGGGAAAGAAACTTCACTAGATCCAACTACATAA								TCGAATTCGAGCATTTCATATCTTACAATCAGTTCAATGTTTATACTTCT								AATATATGAAAAAAAATGTAATAGAAATAAATAATAATCATGAAATAATA
GATCGTCCAGAGCCCACAGCACCTTCTTCATAACCTCTCACACTGTTTGT								TATGCATTGCACAACTGCACATCAGTGTGCAATATAAATACTTATTTTAC								TCAATAATAAAAATAGAAGGTAATAAATAATGATAAAAATAACATTAAAG
TCCACCAATAGCAAACGCTTCGTGAGGAGAAAAACTTCCCACCACTTTCC								AAACAGCATTTCCTTGTGGTTTGAGGCTACAATTATGAATCTGCCACCAG								TGAATTAATCT
CACCAGACAAACTTAAAAGAAGGCGAGTAGGACCAATTTCAACACCTTTT								TGTTTGCTTCGCACCATTACAGGCGTGGAGTATGGTGCAAACATCAGTTG								>G07_425276.79.S1104113038.Anther-SP9679.M13R.ab1
CTTGCCTGAGCATTCACTCTGTTGAAGAACAGCCACTCAGGCATGACAGG								TTTCCAGAAAATGCTCTGTATTCGCAAGGATCAGAGGCCCGTACTCGAAA								CAATGGAAACAGTTTTGATGATTGTTCTTTATTGAAAATTTTGATGAATG
AAGCCCTTGTTCCATGTTAAATGCAAACATGGAGGAACCTTGATCACCAG								ACTAGGCTTTTACACTTTTTCACGTAGTTCTGCACTGAATCACAACCCTT								TTTTGGGGAAGGCGGAACATTAAAATCCCCACAAGTAGATATTACATTGA
AACCAGTACAGACACATTCAAATTTAGCCACTAACATATCGTCGTAAGGC								CAAAAGGAGCTCAATTATCTCCAGCTGTGTATCAGGATCTTTCAATTTGG								GAAAGCATGAAATGAAATCAACCCAAAAGTTCAGGAGTCGGAGATGAGTA
TTACCACTTGCTGTAAGTGGGCTGCCAT								TTAGTACTTCTGAAACAGCATGGTGGCACACCCCACAGCAATCTTCACGG								GCTGAAAAGCATGGGCATGGGCAGGGGCAGAGGCAGAGGCAGGCGCAGGC
>Anther_High_Quality_EST.seq.Contig49								ATTTGTGTAGAGATAAGTGCAAATTTCTGACATAGGTTGACCTCTTTACA								ATGGAGGTTCCTGATAAGAAAGCTTTGAAGAGGGCGAGAGCTTGTTTGGG
CAATGATGGCAAGTGATCTATTAAGAAAGTGATACAACCACATATGCAAA								CAAAACTTCGGGTTGTATCAAAGAGATTTCCACAAAGAAGAGAGGAACAT								TCTATGCAAAGGGACTTCATGTCCAGCTCCCCTCACTGATACAAACTTCA
TACAAGGGGCATTGAGTTTTCCGAGTGAACCATTGAAAGAGGTTACCATG								AGTAGTCCACCAATGTGATGCACTGCTG								GTCCTTCATACTCTTGGGTCCATCCTCCTACCTGGCCATCATCATACCAC
GTTCTTCAATGTTTTAATCATATGAACAAAATAAAGTTCAGAGAAGGAAT								>Anther_High_Quality_EST.seq.Contig3970								GCATGCCATGGTTTCACAGTTGCAAGCTTGAGAGCATCTATACTGTAGCG
TGGACCTGAAACTTGTATCAGACATTCCCAAAAGTCACTCTTAAGCATTC								AAACCCTTTTTCTTTCATTAAAAGAAAATACCCAAAAGGGAAATACTAGA								GGTGGATGTAATTGGGATTACAGCATCTGTGTCACCACTGAATATCCATA
ATGCAGGCAGCATCAGCAGCATTGTCAAAGGTAAAATGGAAATTAAGTAA								ACCAAGATGGCAAGTTGTACTAAATTATTGATATGGCATTAAGTATATTA								TGCGAAGTCCTTCACGTATAAGCTCACGGTAAACATCCAGCATAGTTATT
CAAGATAAAGAAGCCAAAAATGAAGATTAAGTTAATCTGTGGGAACCCAA								GTATATTGTTCATCATTTTGGTACCAGATTCATGAATGAAAGTATGATTG								GGAGAATCCTTCCAGTTGGTATTTACGATATCACTGCACGTCTCCCATTT
GATTAAATTTCAGGACGGTCTTGATAAAAAAAACTGATAAAAGAATAGGA								CAAGTAGCTGAAAGAAATTGTTGTTTTCCTTTGTCAATGGTGACACATAC								AGATGGTGCAGCTTCGGGTAAACCATGAAGTGACTTTTGAACCTCAGGTA
CCTCGAGTGCGACGGTACAAGGCTGTAATCTGGATTTCTACATGGAGCTT								CCTTTCTTCTCTTTAAACTGTTCTTCACAAGTATCCGGTGCATCCATGGC								GATTGAAGTATACTTCTGAGCGCTTCTCAGTGCAAGGATCGTACTTCTCA
GAGGTCATCCGACGGGGCATCTTAAAGATTGTGTTTGATATTTTTGTTGT								TGAACTTATTTCAGCATTAGCAGTTCCATAATCTTTACCTTCAAAAGCTT								CTGAGCTGGCTAACCATATGCCTTCTTTTCAGCAGCCACTTCGTCTGACT
TCTAGTAATCTTAACTCCAGCTTCTCCTTGGCTTCCGATTCTTCTGCTGG								TCCCACCACTTTGTATACTAGACCCTGCACCTGAATAAAGCTCAGAGCAA								AGCATT
GAACGCCAGTAGCAAGCAAGTGCTCCAAATGCACAGCTAGCAAGAGCAAT								TCTTCTAAGCAATGCCTTGCATATGTATCAAGGGTTTTGTTATCCAAAAG								>G07_425484.79.S1104113422.Anther-SP10063.M13R.ab1
AGCCAATGCAGCCCCAACTGGCACCACAACTGCGTTTGTTGATGAATCTT								CTTAGATATTATTGAACCAATGCTCGTCGCATTGGCCATGGCCGTTTCTA								GATAAGGTTTAATTTTACTATTATTTTTTGCAAATTAAAAGAAAATGCAA
CCAGAATAACAGTGGTTCCATCACCTACTAGAAGACCCTTTTCTTTGTAC								TGGCTACTTTAACCAAATCCGCAACCCCAGTAGCAGCTTTAGCTTTGGGG								TACACAAGTTGAGATATAAGTATTAGAATACAAGGGTAAGAATAAGAATT
AAAGATACAAGTGTATTCCCATAATAACTAATTAAGAACTTGAATACTTC								TTCCCTTCAAAACTTGATACACAAAAGTCAAACTTGATATTGGGATCACC								TTCCTTTTTCTTAAAAAAAACAAAATACTCCCTTACTAAATTTCTTTCAG
ATCCCGCTTCCAATCGATCTGACCGCCTCCTTTATCTTTAGGACCTCGGG								CTTCGCAGCTTTGTCACAAGAATCATGGATAACATCACTGCTCACTGAAA								TAGGGCAAAAACTAAAATAATTTTGTAGAAAATTGTGATCGGCTACAAGA
AATGATGACATGAAGGACAAAGCTGTTTTGGAGGCCAATAATCTTTGGGA								CAAGCAGAAGGTAGAAGAAAACAAGAGAAAAAAGGTGGGATTTCTTCATA								AAATAACTACAAAAGGGACTTTGGGGTTTTATTGATATAAACCTATATTA
ACTTGGGATCTCCGGTTTTTAGAGATGCTTCTTCCTTCATTAATCTTTCA								TTTGGTGTTTATATGTATGTATGTGTGTATGTGTGTGTTGAAATGAAAAC								GTGAAACTAACTTGATAGTCTTTGTTTCACTTATTTCTGGTGATAACTCT
TTAACTTCATTATGTGCAC								GGATGTGGTGATGTTGAGAATTTATATGAATGGAAATATAAGTAACGCG								TTGGGTGAGATCAATAAGGGCCTGCCTTGACCTTATTACATCTTCATCAT
>Anther_High_Quality_EST.seq.Contig50								>Anther_High_Quality_EST.seq.Contig3971								CACTTTGGGGTAGTGAATCAATGGCTGCAGCAGCTAGATTTGCATGTTTC
ATTATAATTCACAGGGTAAAAATAAAAATAAAAAGAATGTTATTGACAAC								TGAGAGAAAGAAACCCAAACCCCGATAAAAACAGCCCAAACGGACTCGAG								ATGGCTAGTTCCTTGGTCCTTTCTATTCCCCTACTCTTCCCAAGATACTC
ATCTCAATGCGGTGTGCGGCACTCAAAAGCAAGTAATATCAACTCAACTG								GGACTTGATAGAAGGTTCCTTATGTTTAATGGAGCTGTTGGGGAAGAGCA								GAGTGCTATGTCAACATTTGCAGGGTTGTCAAATCCCTTGTCAACGACTG
AGTCAACTCACTAATCTACAATCAGAAAAAAAATTATTCTATCTTACAAA								AATGGAATGGCTAGATTGTGTACTTCGAGATGCAATAAATATGAAACAGA								CTCGCAGTTGAGGATATTCTTCCATAGCAAACAAGATTGGAGCTGTTATG
AAAAAGAAGAGAATAGGGCATAGGATAAACCTGGAAACCGAGGTGCAAAC								AAGTGGTTGTATGTTGTCATTTGCCTCTAGATCCGGGTGCTTCGAGCCAA								ATTCCATGTCGGATATCAGATAAAGAACCCTTTCCAAGGGATGCTGATGT
CTGAAGTTCGGATTAGCACGAAAGAACAAATACAATACACTGTCCGAATC								GAGCCACTTCTATGGAATTACGATGAAGTAATGGATGTTATTCATCAATA								GCCGGTGAAATCAAGAACATCATCTATCAATTGAAATGCTAATCCCAGAT
CTCTGTTGGCATCCTTGTAATTGTTCTCTTTTTCAAACCGAAAAGTGGAT								TGATTGTGTGAAGGTTTGTCTCGCAGGACACGATCATGAAGGAGGACATT								TTTTTCCGTACTCAAAGGCTAACATTGCGATTTCTGCTGTGTGCCCAGTA
GACCTCGCATTGAAATGTATTTCTTAACCCAGATGGCAATGTCCTCAGCA								CGATTGATTCTCACGGGATTCATCATCGAGTGCTCGAAGCTGCCTTGGAA								AGAAGGGCAACTGGCTTGCAGCTGTTTGATATTAAGGATGCAGTCTTGTT
CAAGCCTGAGCTTGAGGAGTCTTTAAAAGCATGTCAAGGGTTGCAAATTC								TGCCCGCCAGGTACTGATGCATTTGGATATATAGAGGTTTATGACAACAT								GTATGTCTTCTGCATGTAATATTCCATGCTAAAACGTTTA
ATGAACTGCATCTTTATACTCGAGAACAGGTGCGTCAACGTCTACTTTCC								GTTATCACTCGTTGGAACAGATCGAATGAAAAGCACCAACATTCATTTCA								>G07_425516.79.S1104111190.Anther-SP10831.M13R.ab1
TAAGTGTCTCTGAGTAAGCAATTGCTCGGTCTCTCATCCAGTCATGGTTC								ATCCTTATTAAACGAGTTGCAACCGAGGTAAAGGATGTGATTCATCGATA								CCAAAATTCAATATGAATTATCAATAATAATACCCTGATTTCTCACAACC
TGCTACGACGGTCAGTGTTGGTGGCATGAATCTAAGAGGAGGTCCCCTGT								CGATTGTCTGAAAGTTTGTCTTGCAGGACATGATATTTATGACGGAGGGC								TACACCAAAATTTCTTCCAAATCAAACTGCAACTAATTTACAAAAAATCA
CTGAAATAAGTGGATTGGCGGCTGGATGGTCAAGGCTGAACTCTTCCTTC								ATTCAATCGATCCTCACAGAATTCATCATCCAGTGCTTGAAGCTGCCTTG								TAAAACCAGGGTGTGAAAGAATACCGTGTTAACAGTTTGTTAGATGCAGC
GGAAGAAAGAGTTTCCATGCAAGTAGGCACATTGCCTTGTCATAGAAGTA								GAATACCCTCCAGGTACCATCATGTTGGAACAGATGGAATGAAAAACACC								AGTTGCTGCTACAGCAAAATCACAAAACAATAATGCCAGGGACATCCTCC
AGAGTTTGCCAACTTTATTTCCGATTGTGTCGGGACATTTCCAATGAAGA								AACATTAGTTTCAATCCTTATTAGACATGTTTTGTGGAATGTATCAGTTC								GTTAGCAAAATCGTCAATTTTCGTTCTCTGAACATCGTATACAAAAAAGA
ATGGGTACATTAGGACCTGTGCTACAACCTTGACAGGATCCAATCGCTTG								AAGGTTTCAATATGACATACTGTCTATGCTTTGAAAGCTTATAATAATAA								TGCTGCTGAGAATTTCAGTATGACCTCTGAAAAATGTCCTCAAAGCTCCA
CCTGCCTCGACAGCCTTGCGAGCCACATAATCCACAATGTTCGCTCCACA								TACACACCGTCTTAAACAAGAAACATATAAATTACACATTTGAGAGTTTG								AATTTGAATTGTGTGCCCTCTTTCCACATAAAGAGGATTAAAAGAATGAA
ACTCACCCCCAAGTAGAACACATCTTGAT								ATTTGCTTTGCATGTTTCATCCACTACTGTCGAGCCTTTCTTCCTTTTCT								AAAATTAGACAAAAGAAAAGGGGGGGCCAGTGCCAATATGTGCTAGCTAT
>Anther_High_Quality_EST.seq.Contig51								TTTCTCCACAAAGAAGAAGCCCATCAAGGAAACGATGGAGAAAACACTGA								GTTTACAGGAACAAAATACATTCACCCATCAAAATCCTCCAAGATCACGT
AAATATAACACATAAGTATTTTTATTATCAAAATATAATATATTTCCTAA								AGCAAACGGATGCGATATCGAGCGAGACATGGCGTCCGCTGATGGCCTGG								AGCTGATGATGATCTTGCTGCTTCTGATTTGTTTGTACGACACATGCAAT
AATGATTTGCTAGTTATGTAATATTAACACTCAGATACAAATTGAACTAA								ATTTCGAAGAGGTTGGTAGTCTTTTTGGCATCAGTATTTTGACCGTAAGC								CAGGGCGTGGGAAGGTATATATCGAATCATTGGGCCTTTTGAGCTCAAAC
AGTCAAAATAAAAAAGTTCAGAACTTTTTTTAACTTTAAAAAGGCCCCCA								CACTTCGTGATCATTGGCGTCCAGTGCGTAGGCTCGGACGAAGTATGTGG								CCCTTTGTGTCACTATGAGACCGCATATTCAGCATTTGTCGCTTGAAAGT
TTGCAACCCCCCCTCCCCCCATTTGCAAAATCCAGAGCTTTAAAAGGCCA								CAGTCGGCACGTCTCGCTCGATGGTCCATTCCAAAGTTTGGTTGCCGGTG								TCTCCACCTTCGTTTGTCTGGTCGAATTGTCTTGGAATGTCCGCTGTACA
TTCATGAAAAGAGGCAATCAGGCAAACTTCAGAAAGAGATGAGCATTTTG								GTGTAGGGCCTTTTAACGATCTTGAATTGGCAAGTTTTGTCTTTGGAAAG								GGTACCTCCTGTG
ATGCACCCCCAAAGGGCCACCCTCAAAACACCTTTACAGAGAGACGCAGG								ATGGTCCTCGGTTTTCCTCCAGGCGCGGTCAACCTGGCTAATGGGTGCGT								>G07_427260.79.S1104123038.Anther-SP11983.M13R.ab1
CAACGACTATATCGTCAACCACGATGAGACCTTATAGTGACACCACATTC								AGCATGACTGAACCTTGATTGTCTTATAGGCCGAGTCGGTCCCTGCTGGG								AAAAAAACAAATTACTTCTTTTTGGAAAAAAAATTAATTGAAAAAGGGAT
AGCAACAAAGTTTATAAGCACTCTCAACTATTCTTTGCAGAAATTCTTTC								AGACTCTGGTTCAGCCCCCATCTCACTGTTATTTTGTCTTCCCCAGCTCT								CAAAAGCAAAAAAACCCCCCCAAGGGCAACTATTAAGATTTTTTCCCCCC
ACTGTTCAGCTTTTTAGAAAGTCCTTCAACGAAAATGGCGGTGGCCCATC																CCCCGCCCCAAAACCTTATTTAAAACTTTCCCAAAGAAAAAAAATTACCC
CTTTGCATGCTCTTGGTTTAAGCATTGTCTAACTACTGTTGTTTGTTGTA								>Anther_High_Quality_EST.seq.Contig3972								CCAAAACTTTCCCCAGACCCAAAAAAAAACCCCCCCCTTAATCAAAAACC
TCAGCCTTTCCATTGCCGTGTAGGTTGGATGGTTTCCATGAGCAAGAATT								GGTTAAAATTCAACATCACCAAACAAACAAAGGAGCACGACAAACGAAAA								CAACAATCCAACAAAAATTCAAAAAAAAAAATGCAAACAAGGGAACCCCC
GCTCGATTTAAGCTCTCTGCAACATGCTGCCGGTACTCCAAGCTAAGCAG								TCGCGTTTACAACAAATTTATTCATTTTCAGGGATAAAACTATAAATTTA								CGAAAGGACCCTTTTCCTTATTGATTCCCCCCCAAATTCCCCCCCCCAAA
GTGAAACATGGGAGATTTCTCAGGTTCCTCATATGCAAGCAGAGCCATAA								CACATCCGATCATCATCATCATAAAAAAAACTCAAAGGCAACGATGATCG								CCCGGAAAGGGGAGGCCCAAAAGGACCCTCAATTGGGACCCCAAGGGAAC
AATCTTCAAGCTTTTCAACATATTTTTGCTCCT								TCGATGATGATCACCATCAAACGGTCACGATCTCATCGGCATCTTCAAAG								CCCCTTGGCCCCTGGGAAACTTAAGGAGCTTACCCCCCATTTTCCCAAGG
>Anther_High_Quality_EST.seq.Contig52								TTAGGATCCTTAACATCAATAACCTCTTTCTCAAACCCGATCTCGGCCGG								GGAAAAACACCCCCTTTCCCCCCCAAATGTTTTGGCAAAACCAAAACCCT
GATTATGAAAATTCTTTATTGACAGAATTGCAGGATGACACAACATGACT								CGAAAGCCCATCTCCCGCCCAAGTGTATTTGCCACCGTGACCTCCTTTCT								CCTCCCCAATTTTCCGGGTGATTTCCCCCTCCAAAACCCGAGCTGGGCAA
GTCAACTCTGTATACAACAATTCCTTGATTTCTAGACAAAAAGAAAAATG								TAGGCGATCCACTCATTCCGGTACCGGATTTCCTGTCTTTCCTCGCATCC								ACCCTTGGTTC
ACTTCTGAAAAAGAGATTGCTTCATAATCTCTTTAGTACAAAACCAGTAA								GCCGACGAGGACGACGATTTTCCGTTGCCTTTGCTACTCTTCCCAGTGTT								>G07_429038.79.S1104132558.Anther-SP13423.M13R.ab1
TGGGAATCAGTTAACAACTAAAAATTAATCAAAGAACTACCATGGAGAAA								CTTCATTTCTTCACAAAGTTATCATCCTATATCAATTCAATTTCCGGATT								AAACGCTTCATAGCAAATTATTTTATATAACATGGATACTTACAATTACA
TCTAAAAATAAAATTAAACCATTTCAATGATCAAAATATTCAAAACTTAA								TAGTTGGCCCCCC								AACGCATTTAAACAATTTTACACCATTGAAGGACACACCATGCTCATAGT
TTGGTGAAGTCCACAAGCAAAAGAATGTCCCGCATTTCTGATTCAGTTTT								>Anther_High_Quality_EST.seq.Contig3973								TCAAGGTCATGAACACTTAAATATATATACAAGAGTTACAGAGAAATTCG
GGGGTTTGATTTTTGAGCAATCCTCATGATGAACTAAACCCACAAATTTT								CAACCAAAATGTTAATGTCATTAACTAAAACTTTCTCAAACAAAATCCGA								CTTTCATGGAGTCCGATCTCTATGCATCAACGGACACACTTATGGCATTT
GATTTGAGTCGCACAAAAAACAATTCAATCGATCTTCACCGATGAGTATA								GAAGAGTTAAAACCATGTCCACCTACAGAATCCAAAACATTGAAAACTTA								AGCTCGACATGTTGCTTACCCTCGTTTTGTGGATGAACAATGACGGTTGC
TGAGCCTAGTGAACCAGAAGCAAGCATAGAAACCAATTGTACCGGTGAGT								CGTACGAAGGACCCTAGAAAGCCTTGATATTTGCTTTGCTTGCTTAATCG								ATGAGCTTCGGACCTCAAGGAGTGTTTATTACTTCCCCCTTGCGAAACAG
ACGAAGAATGCGTATGACACAATCAACATGTAGCCAAAATACAACATTCC								AAGAGGCTGAAACCCATATCATCGTCGGATTCTTCCTTCTCCTCGACCTT								AAATTGAGCTGACGAGTGGTTTTCTACTACTAACTGTGTCGTCGAGATCG
GGATACCAGTTTTGTGATCTCAAGCTTTGTGAAGAAGTAGAAGGCAGCAT								CTCTTCTTTCTTGGCCTCGGCTGCAGGTGCAGCACCACCACCACCACCTG								TCTTGATCTTTGGTGACAATCTCCCACTCCTCTTTGAGTGAAGTAACTTG
AGAGGAATAAGTAAAGTGACAACAAGAATGATGAAGACAATGAAGAGGAA								CAGGAGCGGCAACCGCAACAGCACCACCACCAGAAGGAACGGAAGCCAAC								TAAGCCTTTCTCGTGGTGACTTTCCATCTCGAATGCTGTCGGTAAAATAA
TCCAAATATGTAATAGAATTGATGCAGCCATATTGATGTTAGGATGAAAA								TTCTCCCTTCCACTAGCAATTAGCTCGGTAATATCTTTGCCTTTAACTTC								CATAATCGTTTATTGGGTTATAGAAAGGGTCCGGTTCACCAGCCCTCAAC
AAAGCTCAATGAAAACAGCACCAAATGGAAGTATGCCCCCGATCAAGATC								GGATAATAGCAACTCTATCCTATCATCATCAGCCTCAGCACCAACTGATC								CAGTGCTTGAGGATTCGGAAGACGTGAGGCTCACAAAGAATTCCCCGGTG
GAAAATGCAGGGTGCAAGTACCACGGCTGGTCCGGGACTTGCCTTGGGAT								CGAGAATAACCTTCAAGTCATCGGCGGAAGGGGAAGCGTTTCCTCCGAGT								CTCACCGGGGACTGCAACCCTTGCTTCTGCATGGAGTCCATCTGCCTTAG
CTTATTAGTTTTCACCGGATCTTCTTTTACAGGTTTCTTGAAACCAATAT								ACGGCGAGCAAGTAAGCGGCGACCACCTTCATTTTTACTTTGATATTGAG								CTGATTCAGCTGGGACTGTTCCATCACCATCAACGCATATATATTTGGGC
AACTTCCCAC								GGAACGAGAAATGGAGCCGCGGAGGAAAACGAAGAAGCTAGGGTTTGCAC								TGAAAAAACCGTAAGTCCTGTATATTCGTGACCGGTGTCTCCTCACTTCC
>Anther_High_Quality_EST.seq.Contig53								TTTGCTGTCCCC								GTAGCAAACACTGTGTGGTGTCTCAAGATTGATCCCGTATATATTGTAGA
GGAAAACTTTCCATTTATTTAGCACAAAGGATTGCTAAATGCGGACAATA								>Anther_High_Quality_EST.seq.Contig3974								ATTTAACTCCGGAAGGAACCTTTAGCGTGAGACAACACCTTTTGAGTCTC
CAGTAGTTCAACGATTATACATACATATTTGAAGTTTTTTTTGAGCGAAC								CGCAACCAAATTAAGCAAGCAATATATAGCAATAAACTCACTACAAAATC								TTTAACC
CAATATCAGTTTTGAGGTATATATATACACACATTACTCACTCACTGTGT								TGTCATACAGCAAATAAGGTGTCCTCAAAAGATCTTAATCCTCTGTTTAA								>G07_430826.79.S1104142078.Anther-SP13903.M13R.ab1
ATATATATATCTACAAATGTATTTGAAGATTTTTACTTAGGGAACCGATA								TAGAAAAACGAAAATCAATCCCAAAAAGAACTCGCGGAACATTGATGAAA								CAAATTTATATAAATATTAAAATATTTTAAATGACAAAAATATACTAACA
TCAATTTTCAGGTGATTTCCATCATGATCGGACTTGCATGATGGGTGATA								AAACTAGCAAAAAATCCCTTAATTCAGAATTACTTCAAGATGCATTCTCC								CTACATAAGTACACAAATCATCATGCGGGGCAACTATACTCTGAAATCTG
TAACTTCACCAATGGCCGAGAATTGTTGCTTCTCCTTGAGATGAGAGTTG								TTTTTAAGCTTTGCAAGCTCTTGCCTGACGACTCCAGCCTTCTTGATCTT								AATCAACCTCCATGAAAAGATGGAATTCGATAAGTAAACAAAAAATTTAT
GCTAATTCAAGTGCCTTTGCCTCACTATCTGCTCTTATGCTACCTTCTCT								AGCTAACATAAGCTTGAACCTATCGAAGTCAGTGAGAGCTGCCCTTCTCT								CCAAAGTGAAGGGGTGAACTTACAAGATTTTGAATTCTCAACTGCCTGCG
AATTGATTCAAAGTCCTCAACATGGTCAACACCACCAATTCTCCTTATCA								TCTGGACAATCAGCTTTCTACCCCATGAGCTATTCTCCCACTTGTTCTTA								TAAAATGCAACTCAAAAGAAAAGTACTTAAAATTCTTGAAATAGATTTGA
TCTTAGCAATACCAAAACCAAGTGTGTCATGGAACAATTCCTTCATATAT								ACATCAGCCTTCTCCATGGCTTCAATCAATGTTTTCTTCTTTGGAACTCG								AGGAAAGTTGTGTATGAAATAAGGGTCCCTTTGAATAGGAATGGGTATAT
TCCTCTTGGATAAGGTTATATATTGCTGGAAGATAAGCCTTCCCTGACTC								GGGAATGTCAATTGTGATATCTGTCAAAGTAAGCCTCTTGAAGTTCATTT								CTCTGTCTCATGTGTGTCTAAAAACCAGTCAACCCAGAGAAATGCTTATT
ATCCTTGTTGAGTTTTTGGTGGAAAAGATCCCATGTTTGCTCAATTCTCT								GGCCTCTGACCATATCTGGGGCGTCAACAAGAGCTCTGTTCTGGTCAACA								CATGGCCCTATCCTTCCTGTAATTATTATGTCTTCCACCACCCCTTCTTC
TCAATCTCCACTCTTTGTATATCTCACTGAGCCTACAGAGTTCCACATTC								ACATCAACGATGACAACCAACTTGCCGTAGTCTTTGCCGTAGTTAACGAG								CCCTGCCCCTATGATTTCCTACATTCCCTCTCTCTTCAGCTTCAGTGTTG
CCACAACATTCAGCCACTGCACATTTGTCCTCAGTGGTTGGCCTATAAAG								AGCCACCCTCCCGATCTCAACATACCTCTTGAACGGCATTTTTTGCCGTG								TCGGGCAGGTTATCTTGTTCCGCTTGCGACTCTCTTTGTCTTCCTCCTCC
AAGAGAGTCGACCATGTATTCGAACATATGCTCAGATAAAAATCGATATT								AGTATGTGAGAGTGTAGCCCC								TCTTCTTCCTCTGCCCCTAGGGTTCCTGGTCTGTTCCCTCCCTCCTGTTT
CAATTGCAGTAATCAACCCTTTTCTCAGGATTATATGGGGAGGCTCTGAA								>Anther_High_Quality_EST.seq.Contig3975								CAGAAACATCAGGCTGGTTGGTTTGCTCCTCATGCTCCACCAGCTTCTTA
CATTGCATTCCAATGGTACGGTCCAAGTGATCAAGTTGAGGAACATA								GCGAAAGGATGTTCATTTCTTATCAAACCCAATATTTCTCATTACAGCAT								ACTGCACCAAGGGGAAGGTTGCCACCGCGTCCGAGGCCATGTATTAATTC
>Anther_High_Quality_EST.seq.Contig54								AATATATATATGTATATACGACCAAAATTTCTTTTTTTATTATTCTTAAT								CTCCTGAGCTTGGGTTACTAATGAGGCTTCATTGGCATTTGCAACTGCAA
GGAAGAGTGCCTCTAGGGCACATTTTAAGTGCTAATTAATATATATTTAC								AAAGTTATTCTTAATCCTCATAAAGGTATATGGTATTTCTCCGATAGATA								CTGAACCTGCAACCTTATAACTAT
GGAAACAGTTGACAACTTTATTCATCATTTTCAATGCATTGGATAAAGAT								TAATTACATACGCAGGAAGAGCCCAAATGAGGACCGGAGGCTAAATTGCA								>G07_430841.79.S1104142462.Anther-SP14287.M13R.ab1
ATTTCTATATGGAGTAACCTTAAAAAAGTATCAATAGGGCACAATGCTCC								AGAATCCCAGTTGAGAAGAAGATATCCCCAGACTCATAAGAGGAGGTTGA								GAACTCCAAAACCACAAATATAATATTAGTTCATTAAAACATACTAGATC
CTCTTTACATCATGAATCCAGGTGAAAATATATATATGCAAACCTGTTTC								GACTTTTGCAGATCTTGAAACTTCTGATCTGCACTGTTCTTTCCTCTCAT								AGATTACATCACAAGAAACAATAGGAAACAATTTCTCCATGTTTCAGTTA
ACCAAAACCCTTGAAGCTGCTTACCTGCTCCTTTTTGCTTTCATTTTATT								CCATCATTATTTGCGTTGACCTACACTCTGAACTGCAAAACGCTTTTTCC								ACAGATCAAACATATCTAAACCCAAAGTAACTGAAGGAAAGTGTGAGAAC
CTTTGGCACGAAATTTGAGAACGGAAATTGTGTCCAGCATTATTCGTGTC								CCTCTGTACATGTAAATGTCTTGGCCATGCAGCTTTTTCCTGCATAGGTT								ACATAAAGGGCCATCAATATACAAATTCAAAAGACAATCCATGAGAGAAA
TTATGCACTGCTTGCGTTATTGCTGCACTATCTTCCAGACACGAATGCAG								ACAACAACTGAGAAAATCTGAAGTTGGGTAAGCAACCTCTTCCACAAATC								AAAAGAAAAGAAGAGAAAAGAAAAAGCACAAATTTAGATGATTATAGGAA
GCGTCCTCCCCTGAACTAGCCACATTGCAATCATCAATAAAAACCAAACC								TTGGTGCTGGAGCTGGGGTTTCACAGTTACTTTTTCTCCTTTCTTCACCT								AGATCCTAGTTCTGTTAGTTCAGACTACAAACCAAAAGGAGCTATTTTCT
ATAAACTCCACCAGGATGAGCATTCTTAACAGTTATGCGACTTGAAGCAG								CCATCATAAAACACCTTTGTAGACGACTTGCCAGATCCATGGGTAGTCAC								CAAGGTGAGAAAGAGATGATAGACATGGTGAGAGACTAACAGATTTATGT
GTTTCCCAACTTCATATATGATTACACAAGTGTCTAGTGATCCTGTAGCC								ATACGTAAAATCCTCCAAGCTTTCCATCTCTAAATTCTTCCCACCAGATT								GGCTAAATGGGCCATGATATCCACCCCGGCATCCATAACTGTTCATCACG
ACCATAGTGCTATTAGGAGACCAAGCAAGGCAATTGATACGAGCTGTGTG								TCACAACAATTACATTTGAGCTACAAATAGTATGCCTGCAGGAATGGGTA								TGATCACAGTATCGAGCAGGCTTTTTGTGACTTTCTCTTCTTTTTCTTCT
GAACAACATGTTATTAAGCTTCACCTCTTTGGAGGTACGATCCCAAACAA								CTACACTTGTTATCCAGTGCAACAGCGATCCC								TCTGCTTTGGTGGCTGGAGAACCACTTTGATGGCCGCATCAAAGACCGCT
CTGCTTCCCGGTTTAGATCAGGAGAAGCAAAACATGGAAAAAATCTGGTG								>Anther_High_Quality_EST.seq.Contig3976								TTCACATTCTGCTGTGTCTTTGAACTACATTCAATGTAAACAGGGGCTCC
AATACCGTATTACCCTAATTGGACCTCTA								GGAGTGAAGGAAATGGATCTGTAAATAAGCGAAAACTCCAATCATATCAT								AATCAGCTTCCTTAATTCCTCCCCCTGGGCTGTGGTAATGGGCACTGCTC
>Anther_High_Quality_EST.seq.Contig55								AATTTATTGGAAGAGAAAGCACAACAAACAGGATGGTTCTTAGTAGGAAA								CAGGGTGATCTACGAAGAACTGCTTATCATCCCGAAGATCAAGCTTAGTC
AAGAAATACATATCATCATTTGAATGATAACAAATAGGTTTGTACATTCG								GACTTGGTAACAAAACAGCATAGGTTCATTTGCAAAGCTCAGCGGAGAGG								CCAACAAGAATAATTGGAACACCAGGTGCATAATGCCTCAACTCCGGAAT
CAGTTAGAAACTGAATCATCTTCAATTACTACAACAAATTTTCAAAATGA								GTATTAGCTAAGGAGGAAATGGTAGTTGCAGACACTCCCCTTGTTCCTCC								CCATTTCTTAGAAACATTTTCGTAGCTGGCTTTGCTA
ATTGTCTTTCAGAAAATTACAAGAATGGTTGGCACGGCACCGCATTTTCT								TAAGTACCATTTCTTGATCATCTCGACCACATTCGAATTCTCTACTTTGA								>G07_430843.79.S1104142558.Anther-SP14383.M13R.ab1
CGGAAATATATAAAGAAGAGTGAAATTAAGTGAGTGATGCCCAGTCAGGA								TTTTTGCTTCCTCCTTTCCCTCCGTCGTGAATGCAATCTCAGCAGTGGCT								TTTTTTTTTTTTTTTTTTTTCTTTTTTTTTTTTTTTTTTTTTTTTTTTTT
TATGGGCATTCGTAAACCCATTCCGGTCCAGTGTAACGCACACAGTGTAG								GAATTTGCTGGAAAATGGTAAGTGATGACTGAATCCTTCTTGAAATATTT								TTTTTTTTTTTTTTTTTTTTTTTAAGGGGAGGGAAAATTTTTAAGGGTTC
CCATAATCCTTCTTCATGCCCATCATACCCATTTGGAGCTAAATTAGGAC								AGACTGGAAGAATTCAACAACTTTTTCCAAGGCTTCTTCCTCTTCCTCTT								CAAAAAAAAAATTTTAAAATTTTAAAAATTTCCCCCTTTTTTGCAAAATG
AGTGCGTACACATAGGATCGATGCTGAAATCTTCACTACAGTACTTGTAT								CGTATTTGTCGTCAGCTGCCAATCGGTCCCTCACAGCACTCTCTAGCTGC								GAAAAAAAAAAAAAAAAAAATTAAAAAAAAAAATTCCTTAAAAAACCCAT
TCTTCCTTATGACTCTCACAACTGGTTTCAGGAGAACCTCCAGAAAGAGC								ACTCCATATTGGGAACCTTTGATCTCCTTAATCACCACAACTCTCAGAAA								GGGCCCCCCCAAGTTTAAAAAAAACAAAATCTTTCCCCCCCCCAAAAACT
TGCAGCTCTACCAGCAGTTGTTCCTAACGTAGAGCGATTAACAACATCGT								CTTCTCCACTGGAGCATTAATAAGAGCCTCGAAGAAGTCATCATCTTCAG								TTAAAAACTTTTTTCCCTGGTATTTCCCTTGGGGGCCCCCTGGTTTTAAA
CCGAAAGATAAAGCATGTCATTGGCTATTGGATGACCTGTACACTGCAAA								CTAGCAC								AAAACTTCCAATGGTTAAAAAAAAATAAAATTAAACCTTTAAGGGATTTT
TGCACACGAATTTGATGAGTTCGGCCGGTAACTGGTTCACACAAGACAAT								>Anther_High_Quality_EST.seq.Contig3977								TTGGGCCCAGGGCTCCTTTTTTTTTTTTGAAAAAAAAAAAAAAATGGCTT
GCTATGAATCCCATTGGTGCTAATCCTAGTAAACTTTGTACAAGCAGCCT								GCTTTGATTTGTTCTTTGTATGAAATGTGGCTTTATTCTTGTTTTCTTTC								TTCCGGAAATTTTATTTTAAACCCCCCAAAAGTTGGGTTTTTTTTTTGGG
TTCCCTTCAAGGTAGTATCACCATTAGAGGTGCCAACCTCAGCATCCAGA								TTTTTGATAGGAATTCTCTTGTTAAGACCCTATGAATCAATTGAAACTTC								CCCCAAAAAATTTTCCCCACTGG
AACACTCCAACAACCTTTGCAACATACTGTTTCTGCACTAGTCCAGCTTC								AGATTCATACCAGAACCGCGATGATTCAATAAAACCTTCAAACTAAGTCC								>G07_430847.79.S1104142654.Anther-SP14479.M13R.ab1
GATATGCTGCCTGAAACTGTCAGCTTTAGCTGGATTTTTG								AAAGATTCTTTGAGTAAGAACCATTGGATCATCACTTATTCAATCAATAG								GAAACAAAAATAAATCTCTTCAATATTTGAACTCAAAATGGAAAAGGGAA
>Anther_High_Quality_EST.seq.Contig56								AATAGATATAATAAATAAAAATACAAAGAAAAGAAAGGTTTGTCCTTTGA								AATATTCATACACTGCAAGTGGGAGTTTTCCCATTGAACCAAACTTCAAA
GAACAAGATAAATGTTTTTCACTATATCTCATGCAGCAAGTCAATTTGCC								TCAAAATAAGCATAAACTAAATGAGAGTTTGAAAGAATAAAAAATCTTTC								CTAGGCAGCAGGAGAAGAAACGGGATAGAGACAACATGGGGGTCACTCCC
TTTGATTACATAACATTCCTAAAGAATGTAAGGAACCAAAACAAGTTAAA								GATTTATAAATAATATAACTCTTTCTTTGAATTTTTTTTTGAGTCCGGCC								AGACCGCCAATCCATCCGGGCAGTTAAAACTTGTATTACACCCTTCCATA
TTTTAAAACACAATCATCACATAGCACATAAACTAAAAAAAGGAAGGGAC								GCGAGGTTTGAATATTAAGTATGAATCATAGTTCAAATACTTTGTGATCC								TAAAATAACATCAAGTATCCAAGTCTACTGAAAAATTTGTCCGATGTAGG
TTGTGTGCAGCAACCTCAACATGTAGGTTTAAAAGTTGTGGTCATGTTTG								ATTTCATATATTCCGTGCTCCAGATACTAGAATGACTATCCGACGGGATA								ATTCAATGCGAGTTCTTGCTCCTTTTCTTCCCCTTATTTTTCTCTCTTTT
GTTGTGCAAAATGTTGGGTGTCTAAGAAGCCACTGCTTGGCTGGGAATCA								AAACTATCTCGATCAAGATGACAGACCCATTTTCTGTACTATCAATAGGA								ACTTGGTGGCTTAGGTCTGTGTTTAGCAACTCTCTTGAAGGGTTTACTTT
CCATATCTGATGTTTTCCCTTTGATCGTATTCTCCAACCCCCATCTGATA								TCAATTATAACAAGTCACACACTCATATTCCGGAAATACAGAAACAAATA								TGCTCACAGGTAAGGCGAGTTTTTTATCAACTTTATCTCCGACTGATCTG
CGATTTTGTCAAGGATATTTAATGGAAACCTTGAATCTTTTAATCTGTGG								AATTTCGCGGTCGAACTACCGAAATGGAATGGGGCTAAAAAATCCGAGAA								AGCATCGTAGTTTGAGTCTTTGCACTAGTGGAATCTTCTTCCTCATGAGA
ATATTTTGAGGATCCAATATCATCTTCAAAAGCCTCAAGTTCATCTTCAG								CTAAAAGTTTCCATTTTTGTATTGAAACGCG								AATCTCACTAGTAATCACAGTGACTGTCATGTTTCCACCATCATACATAG
TGAACAATTTATCAAGAAGTATGGTCTCCAGGAGCTTCGAAGAAATGATG								>Anther_High_Quality_EST.seq.Contig3978								TTGTCCCAGAAACTGATGCACTTGGCTCTCTTTGTTCATCATCTTCGTTG
TGACAACCATATAGAACAGTTCTTTTTCACTCTTTTTCTTTTGTAGGAGA								GAAATGTTAAGATGATAAATAGGTTTTGATAAATTGCAAAGGATCACAAT								TTCTCATCAATTCCATCAGGTCCCGAGCTTGTATTGGGAAGTGCTCCCCC
GTCTAATGTGTACCCATTTATGCTTCTCAAGAAGCAAGACTGTTGTTAGA								GTCACTTGACAAGTATAAAAGGAAGAGGGCACAAAATTATAAAAACATGC								ATATAGGGCAAATTCTTTTTCTAACTTTCTCTTTTTGCGCTGTTCAATAC
AGATGTCAGCAGATTTGAGGTCCTAGAAGGGAGGGGGGGGGAAAGAAAAA								TCCTGCTTTTAAATTCCAACAATATTAAACATTGTCTGGTTTCCCTGCTA								GCTTGCGTCGTTCAGCCTGCTCTTGCTTCTTATGGGCTTCCTTTC
GAGAGACAAGGAACCTTAAACAATGAAGATTCAACGGAAAACTAGGTAGA								ACTTAAATGGGGGCTCAAAGATGCTCAAATATATTGTCTTTTGACAATGG								>G07_432330.79.S1104152078.Anther-SP14863.M13R.ab1
GGTTTAAAAACTGCAACAAATGAGAGGGAAAAAAAAGACTCGTACAACAT								AGCATATCATCAACAGGTATTTAGTTCGACACACAAATGCTAAAAGGAAA								GGTGAAATTTTTTTTTTTATATTTTTGCCTGTGTAGAAAAGGCTAAAAAG
AATGTGAAAGAAACATAACACAAAAATAGAAAGAAAAATGAGCTTTGGGA								TTAAACAAAAGATATGACTGTGCTATTTCAACTAACAGATGAGACACACT								TTAAAATGTGATTAGAGTTGTAGATGACTTGGTTTACAAAATACAACAAT
CAGATGAACTGTTCACATTGGGTTTTACCAAATGTCACAATTTTTAGATT								GATTCTTCCCTCGTAACAGGTAAAGTCCTGTATAGTAATAAGCTACTCTT								GTAGCAGTAAAATCATTTAAGTACTAGTTTATTTCCCAACTTTGTTTACT
TATACAATGCAGGAATATGAATTGCACATCTTT								TCTTGGTATAGTGACGTACCGCAATAGCCAAGCCCAGGATCAAGAGGGGA								TAGCTTTTTAGATGAGAATAGGAAACACTACTGGATTTCACCATCCTCAC
>Anther_High_Quality_EST.seq.Contig57								ACAAGAAATTGTAGGATCTTGATGACAAACTCAGGGGTCTTATCGGGATT								CGAGCTCGCCATCTTCCAGCTCCTCGTAACCACTGTTTCGGCGTGAGCCG
AAAATGGAAATTCATGAACAAGAAGATAAATTTTTTTCACTATATCTCAT								GTAAGGCGTTTGCTGGGGTGGAATGTAAGTGCGCTTTGCCGGGACAGTTT								TCACGGTGATCTCTCTTGTGTTTTCTATGTCGGCTTTCACTGTCAGAATC
GCAGCAAGTCAAATTGCCTTTGATTACATAACATTCCTTTCAATTTTTTT								TTTGGATCAATCTCACCAATATAGTATTTTTCCATCATTTCTCTTGCTGA								GGGTGAGTGAGCATGCTTTCTAGATTTCTTACGGTCGCTACCGTGTCTAC
TTTTTTAAAAATTGAAACTAGTTCATATCAACTTGCTCAAGTTGTATGTA								ATCACTGTGACCCACATCTTCAAAATCATTGGTGGCATCCTTCCCAGTAG								GAGACTTCTTTGACTCCTCTCTATCATCCTTGTCAGAACTCCCATCATCA
TAAATTGCAGATCAACACCTTATTTGAACTTACAATTCTAGGAAAGCATA								CTGACAGCAAAACTTCATCACCTCCAGGATGATCATCCATGAACGGAGTT								GCAGCATGTCGTTTACGGTGTTTCCTGTCTTTTTCCTTCTCCTTTTTCTT
AAATGTAGTTCCATGAGCATGCATTTAAAGTAGCAAAAAAAAAATACTGA								ACATCATAAA								CTCCTCTTTATGGCCGTAGCTGTCAGATATATCTAAATTCTCACTATCTG
TTACAGTGACAGTCTAAGCTCCAAATCTAGCTCTTGTGTGTCACTTGATT								>Anther_High_Quality_EST.seq.Contig3979								TTTCATCTTTTTTAGTTCGGTCTTTACCTTTTTCCCTCTCCCGTTCTCTT
CTGAATTTTGACTGCTCGATCCCAATGAGTTGCTGAGATGTTTCTTGCTC								ACCAATTTAAAAAAATCATGTTATCATTTTTTTTTACAGAAAAACAAGCC								TCCTTCTCCTTTCTCTCCTTCTCCTTCTCTTTCCGTTTATCTTTCTCTTC
ATTGAGTGTGAATCTTGGGACCACCGAAACCCATATTCTTTCCCAAAGCT								CGAAGTCCACTACCTCAAAATTAACCATAATCGGAAATTACAAGGTTATG								TCTATCTTTCTCCTTTTTAGCCTTTTCCTCCTCTCGTTTACGCTCCTTTT
CCATTATACTTCACCATAACAAGCTTATCCAAAATCTGCTTAGATTTAGT								GATATCAAGAGGATAATCCATGTCAAAAGAAAAGTACAACAATTCAAAAG								CTTTAGCTTTATCCTGTAAGTGTGTAATGTATTCCTCAAAGATCTCTCTC
GATATCTACACAAGACATAGGTGCTAAGTTATCATAAGGAACAACAAGCA								CGGCCACTCTATTACAGTTACAATCCACCTATTTGACCTCAGCTTTAGTG								CTAAAGCTTTCTTCCGCAATTGATCTGTATTCTTGGCTTTCTTCAAAAAG
CTTCATCACTTGCACTGCCTTCGCTCTCACTTGTGCTCTCTACTTGGTCC								AATAGCTCAATCAATTCCCTCGCCTCTTTTATGCGAAAACCAAACATCGT								TGGTTTCGATTCCTCCCAGTTAGAAGAAGCGGTTATCTCCTTATATGTAT
AAAGAAGTCAATGAGGTTAGATTTCCTAAACTGGATGGTATTGGACCTTC								GATGTCATCCTTATGCTTGCAAGCGTGATTAACAATACTAGTACAGTCCC								GTAATAGTCTAGTGAAGTCATCGGCTAGACGTTGACGTTTTTT
AAAAGAGTTTCCTTGAAATCTCCACTTAATGCACAACCGTTAATGTATCT								TTTTGAAAATGACTTTGTCGAGATTGAAAGACCGAGCAAGCCTAAGGCCT								>G07_432343.79.S1104152270.Anther-SP15055.M13R.ab1
GTCCAGCGTGAAAAGAAGTCGTGGCCAAGTACAAACAAGGCAAAAGAAGT								TCAAAAAGAGCATCCAGCTCTGCCCATTCGAGGCTCATAAACTCATCCTT								GAAAAATTGGATCCAAAAACAGTCCAAATTTTCATATTGGGAAATTGTTT
TTTATCACCAGAATCTGAAACTA								AAAGGCCACACAACACCCGATAACAAAACCATCAGAATCTCTAATGATAA								ATATATAAGGGGGGACCCCCCCCCCTACCAATTACCATAAAATAACACAA
>Anther_High_Quality_EST.seq.Contig58								TACCAAGCCCCGTCTTGTTATTCATCACTGAAGCATCCATATTAATATTA								AATCTCATGTAAAAAGTTCAAAAAGACTAAAAATTTTTAAAAAAAAAAAT
GCAAAACAAATCAAATAAAAAAATTATAGTTTGCCGTACAAATCAAGTCA								ACAAAGCTATTCAGAGGTTTCTCCCACTTATAAGCTCTAGGAACCTGAAG								TACTGATGGGGCATGGATGCATAAAAAAACCCCTTGGTGATCAAAATTTT
AATCTTGCTAAACAAAATGAAATAACATAAAAATTGATCTACCTAAATAA								AAGAATCGGCTCAAGAGACAAATTATGGATGCGAAAATCGTCACTGAGCT								GAACTTCAAAAAGGAAGTAACAATGTCAGCCTTCTTCCATCAAGAAAAAA
ATAAAATTAACAAATTATAGGACAACCAAAAAACAAAAATAAAAAAACTG								TCCGCGCCTTATCCCACACCAATCTAGCTTCTTCCTCCACACCTCTAAAC								CTTTCCTAGCGACAATTCATGGGGGGGTTCTCCCAAAAAACAGGGCCCGG
TTCCAAAATAGCAAGTCCAAGTTCTAAAGTTATTTTTGCCCTGAAAATGA								ACGACATTATTCTAACT								GCCCTAAAAAGGACCCTTGTCAGCAGCACCCAAAAGAACCCCATATCCTT
GCAAATTCCCGAAGGTCAGCTCTTTCAATGCAATGCAACAAAAATGGGAT								>Anther_High_Quality_EST.seq.Contig3980								TATATAAAGCTGGAAAAACCCCCCCTGAACTGTTGAATTTCATCCCATAC
TCTGAATGGGATAACAATCTCTAACATTCATTTGGGGGAATTTGACATGT								AAAACCAAATCGATATAAACGTTTGTTCATTGCATCCAAAAACCAAATCG								GGGCCACCTGCCGCCCATGGGCTAACATCCACCCTAAAAAGTTCTGCCCG
TGGGTCTTGGAGTTGAGCAAAAACTGAAGTACCAGGAACATAACTACAGA								ATATAAACGTCCAAACAAATTACATGAAATCAATACTATAGAATTTCATG								TAGCTTTTCAACTTCCCGTGCCATGGAAACCATGTTCTTCTCCATTGCTT
AGTTATTCTCTGCAATACCAGGGCACAGCTAAAAGGAACTCAACTTCCCT								AAAGTCGGTTCGGTGCATCCAAAACAAAGTATTAAAGAAACAGATTGGAA								GTCTCTGTTCCATCAACTCAATGTTTGCCTTTTTTTCAAAAACAAAGGGA
GTAAACTCGTTATTATTGGCAGGCCCCATTCTCTTTACCGTTTATGGAAT								ACAGAATCAGGCGCTGGAGCTGGAGCTGGAGCTGCTGCTGGGCCTGCAGC								GTCCTTGCACCCATCAACTCCTGGGGGAAGCCATCAACTTCTGCTCTGAA
TGCCATAATGAAATGATGAATCCAACCATCCGGTAGTCTTTGCTTTTTCA								CATCCTTGGAGGAATCATGTCCGTTGGATGGATGATGGTGATGATGATGA								AAA
ACATATGCTAAAAACTGTTTTCGGGCATCAGGCACATCAAGAGCCAAGTC								TCATGTCCGTCGTCATCACTGTCGTCTTCGTCGAAGGGCTTTTCTTTATG								>G07_432360.79.S1104152846.Anther-SP15631.M13R.ab1
ATCAAGTGATTCTTCTACCCTTGAAAAACCCTTTGTCATCTGGTTCATGG								GTAAATACAACATATATTGGAACTCTTCTTGTTCATGAATTCGTTGTCCA								AAATTCCAACGTCCATTTTATTTAAAAAGATTTATTTTTCGTCCACCAAT
TTATGAGCCCTGAGCCAAAACAATGTGCAAGCAAACCCCAAAGTCTATCA								CGGTGCCTTCTTTCCACGTAACTTTCTTCTTCCTACGGCGGAGTTCGAGG								GAAAAAATAGCAAATAAACCAAAATGAAGGCCACAAATTAATTCCTAACT
TTCTTTT								ACGAAAGCTTCTTGAGGCTGCGACGACGAGGAGGACACGCCGGAGGTGTT								TGGGGCATTGGGTTTGGACCAAGGATAAAGTTTTCTTCTTAAGATCCTGG
>Anther_High_Quality_EST.seq.Contig59								CTCGATCGTCATGGTGGTTGTCATGGTGGACATCGCTGATGACGATCTGT								AGAACCCACATATTCTGTTGGTGAATGGTGCCCAAGATCCATATACCCTT
AGTTGGGATGAAAAAGAAGAAAACATGGCATTTAAGATGTTCACTATTTT								TCGTGGTGCCTATCGCCGTCGGTCGAACCATCGCCAAAATTATCGCCGTT								TGAACCCCCCCTTGCCCAGCAAATCAATCCCCTATTCCAGTCCGCAATTA
TTATGTCTATCAAATGTGTCGTGTCATAAATTTATATTCAAAATTGTCAA								CGATTTT								CCTAATTCTCTCCCGGGAAATCCCAATCTGCCCCCTCCAAATGAAATATT
ATCTATAAAAAAAAAATCAGAAATAAGTATGACCAGTTTAAAAGTAATTT								>Anther_High_Quality_EST.seq.Contig3981								AATTTCGGAACCTTTACTTCCCAAACCTCTGACGGCCAGATGGAGCAAAG
AAAAGAAAACTTCCGTGGAAATTTTTTAAAAGAAGACACCACCTGCTTGT								AATATTCAAATAAATCCTCAAATAATATTGTCAAAAATTTTGATGAGTAA								CTCCAGCCCCCTTGAACCCGAATTGGCAACGGGAAGCTTCCTTTGCTTGA
AAAAACAAAAAATTACTTACGCTTAATTACAGGGTGTCATAGAGCCAAAG								GCATTATTGCCTTTTGCCATTCTCAAGTACTCATGGCAAGGATGCACACT								TGAATCTTTTGCTGAACACCTTGAAAACCCTTTCTTCCAGAAACCTAATG
CCATATTTGTCAGCATCCCTCCATAGCGCAGTGCAGTGGGCTTTCTGGTT								GACATAGATATATATAGCGTATCTTATGAGGACTTTATTTATGTTTTCTT								GTGGCGCCCGAATCCATAATTAAGCCCCCCCTGCCCTCCTCTTGGAATGC
GGCTTGGCTATCAACTGATAAAACCTTTCTCTCAACACAATAACTCCACC								TTGCTCAAAATTAAATCAAACACACCTTAACGTGTAGCAGAATGAATCTA								AAAAGTTGATCCCTTGAAAGGCAAACCAGTTCCTCCCACTGTAATTCCCT
TTCTATGTAGTATCGTGAGTAAAATATTGGGAAAATTCATGATCCACAAG								TGTGATAACAGTTGGTGCGGATCGGCCGGTGAACTCCTGCATCTTCGAAA								GGAGTGAAAGGGAATAAAA
TTGTTTACAACATGGTAGTATCCACTGGATAGCTCCCTAGAACTCGCAAG								GTTTTAGAGCAACTTCCACAAGAGGGGCAAGAGCTTCTTGGGAATCTCTT								>G07_433573.79.S1104162174.Anther-SP15918.M13R.ab1
AAAGTGGCAAACTCCTTTAGATGTCTTAGGGCATTCTGTGCTCTCTCTTC								CCTATTTTTGATGGATCCTTTTCATATTGCTCGATGCACAGACGGATAGT								TTTTTTTTTTTTTTTTTTCTTTTTTTTTTTTTTTTTTTTTTTTTTTTTTT
GGCCATGGATGCTTCGAAGTCCACATAGAAAAGGTAGTCAAAATATTTTG								TGCACCTTCTGAACCAGTTCCAGAGAGACGGAAGACCAATCGTGATCCGT								TTTTTTTTTTTTTTTTTTTTTTTTTTTTTTTTTTTTTTTTTTTTTGCAAA
AACCATTGTTGCTATCATCAGATGCTCTCAACGGCTGGTTCCTCAAGGGA								CCTCGAACAAAAACCGAGTACCTTGATGCTTTGAAACTGAACCATCAACA								AAACCCCAAAAAATTGGGGGGCCCCCTTTTTTTTTTCTATTTTTTTCCTT
CGGCTTTCAATCTTTGTAAGGTTGGTCTGCCGAAGAGCAAAAACAGCAAG								GGATCCTTGTATTCAAACTCATCGGCGTTGACAACTTTTGACACATCTGA								TTTTTTTCCCAAATAACGGGTAGGGGTAAAACTTAAAGGGGGGTTCTCCA
TGCCTTGAAAAGAACACCAGGACCCTCCTCTAGTGAGAAAACTATACTTG								TCGAGCCCCCTTCACGATGGTATTAACTTCATCAAGGGATGACATCATTT								ACTGTTTTTAAAAAAAAAAAAAAAAAACTTTAAACCCCCCAATAAAACCC
TCTTGAATGGCTTCTCCACACCAGGAATAATGGGTTCCCTGGCCAGCATG								TAACCATATTGCCATTAAATCCTTTGCTCCACCAGCATCCACATTCTCAT								CTTTTTCCTTTTTAAAAAAAAAAAAAAAACAATTTT
AGAAATCGAGTAACATTATCACAATCATCCTGAACATCTTCAGCAAGAAT								AGTCATATCGAGTATAATAGTGTCGACCATAGGTAGCCCAATGCTGACGA								>G07_433586.79.S1104162942.Anther-SP16686.M13R.ab1
GTTCAGTCCGTATATCTTTG								ACTATATCCTCAACAGCCACAAGCTTATCCCCATTGATATTATCCTTGTT								GCTTTTTTTTTTTGGATCAATAACAAGCAAATAATGCCTTATAACCAAAT
>Anther_High_Quality_EST.seq.Contig60								TCTATACGCAAGGATTGAAAGCCAGGCTAAAACAGCCCAGATTCCATCTT								TCTTTTAATCTTTTTTTTCCTCAGGAAAAAAGACTATAATGTATATGACG
CAAAATCTTCAAATAATGATTTCAATATTACATTACAGAAGTCACAAAAT								TCTCACGTATATGGTCAGAGCCAGTTCCAAAACTTTCTTCCCCGCAA								AATGAAAATAACCCCCCATTTTATAAATACATCCCAACAACATACCCCCA
AATATTCACTCAATTAAAAGGAAACCTTAATTCCTCTAAACACCACAAGA								>Anther_High_Quality_EST.seq.Contig3982								TACACTTTAGCCCCTCCTTTTTTTTTCTTTTTTTCTTTTTTTTTTTGTCC
TTACATGATATACAAACAATAATATCGAATTGTATAACACAAATTATTAA								CAGGAAAAGATGTTTTTAATACAATAATAACTAAGAAGTTGTCGTTTGAA								CATTTTTTCCCCTGTTAGCAGAGATTCACGAATGGGAGCTGCTCCAGCAG
CGTGTCAAAATTTACACCTAACTTGATAAAAATACTGACTAACACAAGAT								GATATCCTTGTTCTTGGATTTTTTTTTAACTTCTTTTTTTTTTTTTATTT								CAATTGTTGAGTCGACAACAATTAGGGTCATGGAAATGGGGGGGGGGGGA
GCATGAACACGGAATATCAATTTAAACTATAACCGAAACTTTCCAATCAT								TCCATGTTGAGCTATCTCAAGGGTCGACCTGAGTCAATACCCGAACCACC								ATTGAAAGACTCACAATTTACAGATCTTTCCTTGCTCTTTGAAACTTCTA
CAATTAAACAGGTAGCAACGGTACTATACTTAACCGAAAATGGGCTTTGG								ACCCTTACATTTTGCACTTGGCCTGATATACGATCCATGCAAGGAGTCTC								TCCTAAAAATGGGGGGGCTTTAAAGTGATGAAGCCCCCCACCAATCAAAC
GGTGCCTTTGTTCTTTTATGTTCAGCCGAATGGGTTGCCCCCACCGACAG								CAAGCGCGGTTCGTTCTTGACTCAACACCCACTGAGTTACACGCAAAGAC								GACAAAGAGTAAAAACTAAGACCACTCAGCAAGGGAGCACCGGACGAAGG
AAGAGAAAGGCTCTGGGGTAGCTGGTGCTGAGAATCTACCGGCCACGTGT								TTCCTCACACAAAAGAGTACAACAGTAAAAGCACACTTCCTTTTGAATTT								AGCAGAAAACAGAATTCACAGAAATAGTAAAGCCCTCTTCAGAGAATTAC
TGGTCAGTAGTTATGAAACCGTATGATGATTCGCTGCCAATGCCTCCGGC								TTTTTTAAAAGGATTAGAACAAAAGAAATAAACTAATAAAGAAACTGGCC								AGCTAGACCTTTTCGAGCTAAACACCAAGCAAGAACCTAAACACATCACT
TTGATGGCTCGACGACGGCAAGTTACCGGGTAATTGAGCTCCCAAGTATG								ACAGGATCACGTGAGCCTTTCCCTCAGCTTTCACATTGAAGGGCAGCTTT								CAATGAAATGATTCCTTCTACTCGCTTGCTGCCGGCTTCCACAATCACAA
GCCTGTTTGCGTTTGAGCCCGAGGTGCTTCACCACCGAGATCAAATGGGT								AATCTTCTGGACGGTGCATGAAATCAGATTATTCACCGTCTCCACTGATT								GTCTCCTAACCCCAGGACTCGCCAAACCGCTCCATCACTTT
TTATCGACCTTGATGACTGTGGAAAAGCAGACAGTGGCGCTGCAGTATGA								CCACCGTGAGTTTGGCCGTCGGTAAACTGTTGACCAGTATTTGGAAAGCC								>G07_435756.79.S1104182654.Anther-SP17358.M13R.ab1
TATTGCATGGTGAACCCCATGCCACGAGGCGGAGCCATTTGCCATCCTGG								ACCGTGAGAAGGGACCCACCCCCATTTGGCTGATTTGATTCATTTCACAC								CCTTTTTTTTTTTTTTTTTTTTTTTTTTTTTTTTTTTTTTTTTTTTTTTT
TGTAGGTGCAGGATAGGTAGGATAGGTTGCAGTAAATAGATCCGCAGGTA								TCTCATGGAATGGAACCCAGATTTGCTAACCAACATATACCTAAAAAAAA								TTTTTTTTTTTTTTTTTTTTTTTTATATTTTTTTTTTGTTTTCTACTTCT
GTTCTTGTCTTCCACTTGCTTTTGTTTCTGTAGGTGGTCGCTGTGATGCA								AGAAGAAGAAAAAACCTACGGAAGAGAAATAAAGGAAACAAAAAGGATAA								TGTAACTTCTGGTACTCTTCTTCCTAAAGTTGCTTGATTATTCGGCCATG
ACGGCAGAAGTGACATCCTGGAAAGGTTTTGAGACAGCTTGAGGCCCCTG								ACAAAGAAACTATAAATGTCTCACAGTCCCTCTCTATAAACAAGTGATTG								GTAATTCTTATTGGCTATTCCTCACTGATCTCGTAAGCCTCATTATAAGA
CATATGCGGGGAAGGAGCAAAATTCCATGGCTGACTGGTC								TAATGGAGAGAAAGAAAGAGAAAGAAGGCTCAAGCAAAACCCTTTCTGCT								CTTCGACAAGAGAGCACCATTCACAAAAGTATCTACCACCAACCGTGGGT
>Anther_High_Quality_EST.seq.Contig61								TGTTACAGCTTAGCTCTTCGTTCTCTATCCCTCTCTCTCTTTCTCTTTAA								ATGTTGAGACCATTATAAAGTGTCTCCAATTGGATGCAATGTGGGATACT
AAAGGGATTGTTATTTAAGATTTTCAGCAGTCCAAGTACATAGGTATACA								GAAAAAAAGGAAAACCTTTCTGGGTTTTTTGTTTTAGGTCTGAAAAAGAG								GCGGTGAGGGCATCAACGAAGTAACTCTTTGAACCTTTCCCATGCCTCCT
ATCAAAGTTTCTTTATATAAAATCAAGAAGGAACCATGTCTTTGTTCATC								AAATAGAAGGCAAGGCCCTGAGAATCAATGGACTGAGCGTTTCAAAGATA								ATAGGGGCTCATTATCCATCTGCTGAAAAGTGGTGATCTCATTCTGCAAC
ATATATCATTCTCAAGTAGGCAACGGAAACAATTAAACAATTTTTTGTAG								GTAACTGGGAACCCT								TTAGCATTTTTGCTAGGTGGGAAATACTTTACGACAAAACGTTCAGCTAA
CAGCAACCAAATACCAGTGGCCCAACCAACCACAGCATCGTAAAACAGAT								>Anther_High_Quality_EST.seq.Contig3983								TTCGTGCCAAGTAGAGATTGAATTAAGTGGCAACAAATTAAGCCATGCTC
TCATGAATTGGTATAGATTCATGAATCGTTTTCAGCAGTTTCCTTCCTTA								AACACAAACACAGATATCTTATTGAAAAAGAACACAGATAGGACAATGTC								GCGCTCGATCTCGTAACGAGTATAGAAACAACTTCAAACTCAATGTGTCT
ACGCCTGAAGTCTTTCTTTCAGTTTCTTACTCTGTTCAAAATTAGCCTTC								TCAAAATATCAGAATTGATATAAATAAACAAAGGTGAATGGTGAAGTCTA								TTAGTTACATCGGCTATCTTAAAG
CTCTTCAAAGCTTTTTCCTGCCGGAAACAGCGATCGAGCTTTATCTTTAA								TAGCTGAAGCCCCCCAAAGTGAGCTTGGCTGATTGATTATTGAAGAAGGT								>G07_435780.79.S1104183230.Anther-SP17934.M13R.ab1
TTCTGTACATTCACCGAAGAATTTAGTTATTGGATGCTCTAAATGACACT								TAAATGCTGTGCAAAGAGAAACCACCCTTTCCTTGAAATGAAACCGTCCA								TTTTTTTTTTTTTTTTTTCTTTTTTTTTTTTTTTTTTTTTTTTTTTTTTT
TTTGGAATTCCTCGATGATTTCAGCACACATAGGATGCCTATTAATAAAT								TCCTCTTCACTACCTTCTGGAATTAAAACTTGTTTTATTTTTCATCAATT								TTTTTTTTTTTTTTTTTTTTTTTTCCAAAAAAGCAAAAAAAAACTTTCTT
TTGCAGAAACCTCAGGGTGTGAGACGGCGGCGACGAGCTTGCTGCTTGCG								CTTGTTATGAGTTTCTGGAAATCGTGAGCCTTTAATGGAATCAACAAAAC								CATTGAACAAAACAGTAACAATAGAAACAAGGGGGTTTCAACTCTTTTCC
AGCTGCGCAACTGACTACCGATTGCACTGCTTGCGATCCGCGCGACTGAC								CACTGCTGAGAAGCCTCTCAACATACTTGCCGAGGATATCCACCTCCAAA								TAAATTGCCCATAATCTTCATCATCATCAACAACAACATCAATGTCGTTG
TACCGATTGCACTGCTTGCGAGCCGCGCGACTGACTACCGATTGCACTGC								TCCACCTTTTGCCCAATTTCCTTCACAGGAATCACCACTTTCTGCCGAGT								TTACAAAGGGAAAACTTTTACTACCAATATGACTTTAAAGAGGAAATGAT
TTGCGAGCCGCGCGACTGACTGTCGATTGCAAAGGTTGAGTTGAGTGACG								ATAAGCTACTAGCATGAAATTAAAGCAAAGTTCCTCTTCAAACACATCCA								CCCTAGAGTCAAAATGGGCTACGACCTAAATATACTTCAAAATGAAAATT
GAAAGAGGCTGTGAGGGATGGGTTGTAGCGGCTGCCGGCTGAGAATCGAG								CCACTGTCAAACTAGTCCCATCTATAGCTATGAATCCTTTTGGCACTACA								AT
TGGAGAGAGTGAGTTCTGCCTGAACAGCACCGGTTGAGGTGAGAGATAAG								TATTTCAATAAGTTTTTATCCGTCTTAACCTTGATCCACAATGAATCCCC								>G07_435784.79.S1104183326.Anther-SP18030.M13R.ab1
ATGACTCGAAGGTGAAGGGGTGATCTGTCTAGGAGGTGGATGAGGGACCG								TTCCACTTGTTTCCCCACTATCTCCGCTGTGCCATCCACGTGTCCTTGCA								GGAACAATAAAAGATCACCAGTGTCAGTTATTATTCCATAGAAATCCCCC
ACTATC								CGAAATGGCCTCCCATCCGGCCTG								AAAATATAGTTTCTCGAGTTTCTTTCTCTTCAAGCAAACCAGAAGAAATA
>Anther_High_Quality_EST.seq.Contig62								>Anther_High_Quality_EST.seq.Contig3984								CACACTTTATGTCAAAACATATATGTAAGAAGGCAAAAAGAAAACATTTT
GGGAACTATGCTTTTTAGCTTTTTCTATATAATAATAATAAATGTGTTTG								GCTATGAAACATCTAGTTAAGAATAAATATTAATTAAACAATAATTTTCT								CTCGCAACGATGAATAAATTATGACTCCAACCAATTCATGAAAGTTAGGT
TTTGACTACACAATTAATCCTACAAAAATACTTGGATTTACAATCAAATC								GGTTTCATAAAAAAAATATACATTGGAAATTACAGATCAGATAATATGAT								TGCACCGGTGAACTTTTGGGCAGCCATGAGACTCTTTGTTAACCAAATTG
TGGGGGTTTTCGCTAAGAAGCTATTAACGAGGACCGCGGCCAATTTTTAA								GTTGGTCTGAGCAGCTTTTCCAACTTCCCAATTTGTTATTTTTTTGCCAA								CTGTTTCTCTTGACGACACAACTTCTTCCCCGAACGGTCGCAGCACACCA
TACTAACAATCATCATGTTTTTTATCACAGTATTTCTCCTTCTTCACCAA								CTAATTAAGTCCCCCCCTTTAGCCAACCTTCTTCAAGCTTTCACCTCTGC								GCAAGCTCATCGATTTTGTCTTGTTTAAGAAGCTGGGCACATAGCTCAAG
CAATGTCTTCATTAAGAACAGCATCCTCATCCTCCTCGTCTTCAAAGTAC								CAACTGTACCTATTCCACAGCCAAGCAAACTGAATTTGGAGCCATTGCTG								CAGAGACTCCAATGCATCAGCTCTTTCCTGGCTCGGATTCTCCCACACAC
TCGTCTTTGAAGAATAAACCCAGTTTATGGAGTGGATTCTCACCTTTTAT								CAGCAGGTTTAGTGATGATAGCAGCAGCGGCGGCGGCAGCAGGGATGGTG								TCTTAATTTCGTCACCGCTCATGGCTGTCAGTTTACTCAGTAACGATACA
CATCCCATAAGCTCCTCCTTCAATTACCCTTTCACATGCTCCACTTTTTC								GTGATGGGCCCAGCTGTTGTTGATGGGTAGATGTGGGTGGCTGCTGCTGG								TCACTTGCCGTCAAGTGAACCGGTCGTGCACTATCTTTTGTATTATTCTC
GACCATAAAATTGATTACTGTACAGACAACATCCTAACAACGTTTCCAGT								TAATCCCATCGTTTGTGATTGATGGTAATGATAGAACGGGTACATTGGCA								GGATGCTGCTCCTGCTTCACCTGCACTTGGATGCACAGCATTACTTTCAG
TCCTTTAGAATCTCCAGATTCTGTTCAATCTCTGCTGTTTTTTCCATCTT								TCAATGTATTTGCACCTACGACAGCCTGCCCTGCTGGATACACTTGAGAG								ATGACAAATAGCTCGTGTCAGCACCTTCTGTTGTAGCATTATGACTACAT
TTGCAGTGCAAGTCGAGCGGCTTCTCTTTCTCTTTCCCGTTGCTTTTTCA								AAATGTCCATTCATGTAGGATCCTCCACTGTAGCTCAGCTTATGATTGTA								GTTTTAGTTGACGAGCATATTCGATCAACATCAGTCTCATAAATAGTAGA
ATTCAGATTCCGCCTTCATTTTGGCAGCATATTCAGCAGCCCGGATTTGA								GCTCATATCTGTGGGAATGTAGGTGGGGGAGTAGCCATAGAAGGGAACGG								TGATGAACTTCCGTCATCACGGTACCCATTTTTATCATCACAACTTATAC
GCTTCAATCTTAGCCTTTTCTTCGCGCTGCCTCCGTTCCAATCTTTCTTT								CCTGATGATGCTGATGATGAAAGAGTGACGCAGGTGTCCCCACTGCTGGG								TGGAGATTGTCAGTTTACTAGAATCCCTCGATATATCGAGAACCTCTTTT
TTCCTGATGATCAAGTAGTGTCTTCTTCTGAGCTTTCAAAATGGTTTCTG								TAATACCACTGCACATGATTGGCAGGTGCAGCCGATGTGGCCCTCGGTCC
CAAAACGGCTCTTTAGCATTGCAGCACGGAGAGCCTTCTTCGGTGACATT								AACGTTCGATCCTTGTTGTGGAGGAGCAGTGGAGGCGGACCTCGGGCGGC								>G08_401561.80.S1103242363.Anther-S272.M13R.ab1
TGTGCATCCAAAATAGGAGTTGAGAAGCCTTCACCAGAACCAGCATCTGT								GAGCGCCGAGTGAGGCGAGGTTGCAGTTAGCTCGGCGGCCGTTTATG								ACGCCCCCAATAACAAAGCTAATTCCATAATGCAACTGGACATTATTTAG
TGCAGGAGTTGTAAGATGGGGACTAAGAGAAACATTCCCTTCGTCTAAAG								>Anther_High_Quality_EST.seq.Contig3985								GCATCGTGAGCCTAATTCTTACAGAAACAAAAAGTGATCACACATGTTGC
CACTTACAACACCATTAGAATCTGGATCAGACTTGCTCATTTGTGATGTC								TTTTTTTTTTTTTTTTTGTTTTTTTTTTTTTTTTACTGGAATAGCATCTT								TTCTTCGAACAAAAACTAATTCTTTTTCAGAAAAAAAAATTTAATCAATT
AATGTGCTTTTTGCCTGGCAGTCCATTT								GAAAGAGATTAGTATTGCTTGATCATTGATTTGAACTAATGACTTTTTCT								GCCTATGCTACTCAAATATGCTGTACAACAATTTAACTACAAAAGAAAGG
>Anther_High_Quality_EST.seq.Contig63								AGTTTGTGCTCTTCACTCAAAAGAGATTTTAGATTTTAATAACTCCAACT								TTAGAGGATTTACATGGAATGTACATAGTAAGTGGAGGCTGTCAATCATC
GAGGGAACAAATATAATTCTATTATTATTCATTACTATCAATTTATAAGA								TAGTTACAAATAACAAGTACGGTAAATCATTGACGAAGATTACCGAATGT								AAGGCGTCGGATCTCACCCATCATTATACGGTTGCTGGTGACTTTGAAAC
GTACACATTGAGTGAACATACTCCATAAGTCCAGATTATGCCAATAGAAT								TCTCCATGTTCACTACCAGCGGACAAGGAAGCTCAGTGGCCAATTATCAG								CCAGTAGAGCAGGATCAATCTGTCTTCCCTTTTTCCCTTTCTTCTTGCCA
TGAGGATATTTTAATGGGAGCAAACTCTGAGATACCCTATCCCATGTAAA								AAGATGCTCCTCGCATAGCACTATTGGTCCATTAGTTCTACGCCAGAGCA								CTTCGTCCAGCTTGTGTTGCACCATCAGATGGTTCCAAAGAAGTGCTGTT
CTTTAGGAATACAGACCCTCCAAAAGAATACATTAAAAAAAGGCCTAAAA								GCATCGATAGTAGCCAAGTCTTCGGCTTTTACTTGTTTGTGCAAAGCTTC								AGCTGCCTCAATCCCACGAAGAACCGGCTTCTTTAGAATCTCAATGAATG
CCCATGCAAATTTTAATAAAAGAATTAATACTAAATAATAATAAAAAACA								TGCAACAGTAAACCAATGGAAAGAACGCAAGAAGGGATCATCTTTTGAAG								ATGCTTCAGACACTGCAGCATCATTGCAAGATGAGGTCCTCCTAAAACGG
CTGTAAAACAAAGAACAATGTGTCATCCAAAAGGCAAAAAATAGTCGCCC								GAGGGGCATCATGATTCCAATATGTCAATTTATCAAATTTGGCTTTCATT								AGGTCTTTCTTGCTAGATGCCTGAGTTTCTACACTCCTCATCGTTCCTAG
AAACAATGGGCCCCATGAATCATAACCATTATTAATGGCATCAGAGATTC								TCCCAATCGTTTGAGTTTCCTTCAGATACATCACAAGCTTTCCTCTTTCC								ATTTGCCATCGTCCCCTGTTTTCCTTCATCAGAAGTTGCAAGGCTTGCAG
CAACCACGACGCCAACTATGTTTATGATCAATAAGGTGGTGGGAGGGATG								AGAGTTGTTCTTCGCAAGAACAAAGCCAGCATATCCATTTGGAAGAGAAA								AATTATTCTGCTTGACAAATGACAGCGAGCTTTGATCAGAAAAGACATCC
AGTAACGATGTCCACTTGAAGAGGTAAAGCTCAGAAAATTCACCGTCGTC								TAGTAGTTCCTTGAAGCTTCCTTCCTCTAAAATGCGCTTCCTCTACTGCT								TGGGATGAAGAAACCTGTGGCACGGGTGGGCATTTCTGTGGAACTTTGTC
GGCTGCTTTAGAGGTCACAGTGAAGCTTGTGCTGACACCAGCCAGAACCT								AATCCATCAATCTCCATCCCCTTAAGTTTGGGTTTGAAGTACTGAGAAAC								AAGCCCATTTGGCAGCATTGAAGGTAACCTATCATTAGAAACATCTTCTC
TCAGTAAACCCTGAAAGAGGGCAAAGAGGTGTGATGATACACCTCCAATC								AGTGCAAGGGCCATTGAATTTGATGCAGAATGGAAGATGATGAACCTGAC								CAGCCGACTTATCTACTCCAATTTCATA
ACCCAGAATTGTTCGTTTCTCCACCAGTCATCAATTCCTACACCACCCCA								CACTCAGATTTATTTTCTCTTC								>G08_408536.80.S1103293431.Anther-SP944.M13R.ab1
CTGCATCTCGAGAATACCTGTTGCAGCAATTGATATGAAGAGACCCATGA								>Anther_High_Quality_EST.seq.Contig3986								AAAATGGGTATTGTATTTAGAGGGTTTAAAGACAGATTTATCTCATTTTC
ATACTAGACTGGCGTAGTTGCTAATCTCAGGAACAATAAACTTCCCGGTA								GAAAAAATTGAGTGACTAGGACTTTTTTATTGAAAGAAAATAACGAATAC								TCACTTTATCAATTTTTAAAATTTTTATTTACTTTAATTTTAATTTTTAG
AGGAGACATATAGCTGGAAGGGTACAGTAAACAAGCAAGGGAATGGAGGT								TAATACACCGTTTCTTTTAAATGATAATGGATTGTATTATGATCGTGATT								AGTTTTTTAAATTTTTGTAAAAGAATTTCAATTTTTATTAGTTTATATAT
CCATGGATATACGACTGAATTTATGTAGGAAAATCGTTCCAACCATTTCA								TTATAACTTCATATTTTTACCATTCACCTATAATCATCTAACATAACCTA								AATCAAAGTCAAATTGATAGAAAGTATAAAAACTAAGTACTAAAATTAGG
ATCCGCCCCCGTAACCGTA								ATATTTATAATGGTATGATGATGAGCATATTTACACAACAAGAGATAGAA								GTTATTCAAACTAAAAAAGTGTCACTTTAACAGTAGGGGGATTGAAAAAA
>Anther_High_Quality_EST.seq.Contig64								AGTTGATAGAAGGTAGAGAGAAAGTTAAAGCAGGAAAAATCTGAGGATGG								CAATTTCGAAAAGTTTAGGGATTAAATTGTAACTTTTTTTGGTTAAGTGA
ATAATAGGAAATATCATTTAATGGATCATGAAGCCTACATCTTCTGACTT								AAGATTATGCGTTGTCGTTTTCGTGAATAATCACCAGCAAAGCTACAATG								TTAAAATGAAAACTTATCCATAATTTATTGACTAATGATATAGTTTAACC
TCTTTTTAATTAGTAACATTGAAAGAGGGACACTTTAACTTCAATTTGTT								AAGGCATAGTCCACCTCTGGATAAACTTTTATTTTGAAACATTCTTTGCC								TAAACTAAAAAAAATGGTTTATTTTCATTGTTTTTATAAAAAGTTAAGAA
CTTGCTGCACACTGGTTCTAGGTCTGCTTGTGTTCTTTCACTAGTGGTTA								CTTATAGCTTCCCCATGTGTAACTGTGCGTAACCTCAGCAATGATAGAAT								AACTAAGTATTTTACAGAAATACATCCACACCTATTTCGGTGAAATGGTT
GCCTCTTTGTATTGGCTTCCCCTGTGTGCTCATAAACTAACACTTGCTCT								TGCCTCTCCGGACTTTGATAGAAAGGGAAGCAAGACTTCCGGTGACACGA								TTCTGGTCAACCTCGCCTGACAACACATCTTCACCAAGATTTAGTCAATT
TGTAATTTGAAAATGAAACCTAGCTTGTAATCTTTGATGAGTGTATTTTT								AAATCACAGGCAGCATCTTTATAAGGGCTTGCTAAGTGAACATCCAGATT								TAATTATTTTGATTTATCTTTTAAGAAAAGGATTAATCCTAAGGAATTGG
TAGTAACAGTGAAGGAGGGACAACCTCACTTGTATTTGTTCTTGTTGCAC								GCTTTTTATATTAAAACCACCCGATCGTTTCACACTGCACAGACAATGCC								GGGTATTTTTTTTGGAATTAATTTGAAGTTCATTCCCTGTTTTATGAAAA
ATTTGTTCTCTGCCTGCTTGTGTTCTTTTGCTACTGTTTAGCTTCTTTGT								TACTTTCTCCTTCATGCATTTGCCATTCCTGTTTCCACGATATTGCTTGC								CTAAGAATAAGCCTCTCTATTTTAATTTATTAAAATTCAATCCTCGTATT
ATTGGCTTCCCCTTTGTGTTCATAAACTGACACTTTGTCTTGTAATTTGA								TTTTCCCGCAGAGTGACGACAGGTAAGCCTGCAGGATCTTTCATAACCCT								TATAAAAAGTAAAAAAAAAAAACTGTAATTGTAGTTCCGTTA
AGATTAAGAGAGAAGAAGAGAAGGCCAAGAAGGAAAGGAAGAAAGAAAAG								TTTCTTCTGCAAGTTCCAAATACCGCCGTCGACTTGTAGCAGAATATTTC								>G08_410390.80.S1103302991.Anther-SP1424.M13R.ab1
AAGGAGAAAAAAGAGAAAAAACGGGAGAAGAAAGAAAGAGATAAGTCTCG								CAGTGGTATCGAAGACATCGTAGTGTGAATTGGAAAATGATTGTATTTTC								AAAGACTGTGTGAAGTCTGAAATCTTATTAAAGAAAACCTTTAACACATA
GGACAGTGGTGAAGTGAAGAACATGGTCAGGCGGTTGGACCACAGAACTC								TTCTTGACGAGGAGTTCCATTGTGTAGGGGACACAGAACCGATCCCCGAC								TGATCTATGGTAGGAGAGGATGTTACAAATGCCATGTTTTCCGTCACACT
TTCCGATAGCACCCTTAACAGCAGTAAAAGACAGAAGCTGAGCTCGCCTC								AACCTTAATCATTTCATCACTCGCCTTGTTTCTGAATCTATT								TGTACAATGCCAGCTGCTTTAACTAAACAATTCCAGAAGCATTAGAGATT
CAGACGGTGGGCAAAATCCTGGTGAGTGTGTTTGTATCTCTTCCTTTCCT								>Anther_High_Quality_EST.seq.Contig3987								ATAGGCCAACAAATTTTCATAAAATTCTAATCTCAATTAACGAGGGATTA
GAGGGAGGCTGTTTACTTGTTGGGTTTGTTTGCTTCACATGGGCACTGAT								AGTTAGAATTTTAGGCGGTTCTCGAAAAAAGATAGCGAAAAAAATTATCC								GTTGATATTGTAAAGGGGACACACGGAATTAGACGGGATCCCTTGTCTTC
GTTGTGTATTCAAATTGTTATTATTAATGTGAAGGAAGCATTATCCGGAT								CTAGAGTAGATACTAAGAGGAATGTATAAACCAATGCTTCCATAAATTCG								CTGTTTACTTCTGGTTGCCAGGAATGTGCAGAGCAAATTCAGTAGGGTAG
CCGATTGCCTTCCCAAAGGCATAAAGATCCTGAAGTGCTACCCAACAAGG								ATCGTGGTTTACAATTATAGCTTCCGTACCTGTTTATTTGGAATCATCTC								AAATTAATAGCGACAGGACAGCCACTCATCACTTTCATTAATTCTATAAA
AACAGCCTTGCTCT								CCGAATAAAGAAAGAACAAGAATCAAAGAAAAGGCAGCGATTAAAATCAA								AACCTCAATCAATCCAAACAAAAACAATCCCTAAAATGCTCTTTCATGCT
>Anther_High_Quality_EST.seq.Contig65								GATTTTTCCAGCAGCCTATGGCAAATCACAAATAGAAGTAGAAGCAAAAA								TTAAATTTCTCCTACTTAGACAATGTCTTAAGATCCACATCATTTAGACG
ACTATTAAACATATATTCATTTATTTATTTTCTCAGTAACATTCATACAG								ATAACAAAGCAATCTTGCATCAGACTACTTGTCTTCTTGTAGTTGGATCT								TGAAGGAACTACTTGTATTGCTTGAATACTAAATCCAGCTTTTCTACATT
ACATAGCCATTGAGAAATTTAACCAAGTATGAGCCTTTTGAACATCGTTG								CCAAGTTTTTGGAATGCTCCAAATTCCACTTGAGCATCCAAATCTGGATC								CATCTTCAAGTCGTTTCACTTGCGGTGGTCCCTCGGGGCAGAATGCAACT
AGGGACACTATTTGAACATTGAGTTGTGTCCACCGTCTCACTTCTTTGCC								AATACCGGCAAAAACATCTCTGAACAGGGTTCTAGCACCATGCCAAATGT								ACAGCTCCTCCACTGCCAGTGAATTTCGAAGCGGCACCCACCCTCCGAGC
CACACGGCGTAGTCTTTCCCTGAGGTAGCAAGCTGGTAGTTGGAAGGTAC								GTCCGAAGAAGAAAAGCAAGGCAAACGAAGCATGCCCAAAAGTAAACCAA								TACCTCCACCATTTCTACGTTTAAAGCACCCAAGCATTCATCCCCGAACA
AAGGTTGCCCAGGTCCATCTTTGGGCCAATCTTGGTAATGATTTTCTCAT								CCCCTCGGACTGCTACGAAAAACACCATCGGATTTCAAAGTAGCACGATC								TGCATCTTCGGAGGTCGAAGTTATGATTCATGAGTTCCGCGAGCTTTTGG
CAATTGCAGCAACATACAGATCAGAATCAGAGGCTAGAATATCAACCTTG								TAATTCAAAAATTTCACCCAATTGAGCACGTCTAGCATATTTTTTCACAG								TAATTCTTTTGGAGTATTGCACTCTTACCTTCTGCTGCTATATCTGCAAC
CTAGCTTCACTGATCCCATTCTTTCTCCTTATGGTTGCCAATTTAGTAAT								TAGCAGGATCACTATAACTCACTCCATTGAGTTCGCCGCCATAGAACTCA								TTCTTTCATTGAAGATATAACAAGCTCATCACCATTGAGCCATCTTTGTC
CTCATCCTTTAATCCCCAATCAACAAAGTGATCATAGAATATTGATGGAG								ACAGTTACACCTACTTGTTCGACACTATAC								GGATGGTGCTATGTACCTTTCCCGAATCACTTGGATTCTCAGCATAAATG
TGCCGGGATGGGTGAGAATATAAGCATAGCCCTGCATGACTTTATCAGAT								>Anther_High_Quality_EST.seq.Contig3988
GGGAAAGGCCAAAGCTTTTGAGTAGACCCTGTGTCATGATTATCGATGAA								GGAAGGACCCAAATTTCATTACAGTATCGGTCATTACATGAATACATGTT								>G08_411908.80.S1103312175.Anther-SP1712.M13R.ab1
AGTCACTGCATTTTGGGGCAACAGTCCAATCATTCCAGGAGGTTCCCCAT								ACAAGTCTAGGAATAAAGAATGCTTCAATGAAAATCTTAAATGTCTGTCT								AGGTCAACATTGTTTCTTTATTTATACTAAAAGCGATTCCAAAGAGGCTG
TGGAATCCTTCAACCGCCACAACTCCCCTTGCACTGCAGCATTCAGAACC								ATGTTGCTATTTTCAGAAGTATAAGATCTTGTCTCAGCCAGTTCTTGTAT								AAGTGAATTAAAAGCATCATCAAACATATTTACATTCACTAGTGCATCAA
CCTTTCGTGGTGAAATCGAATGCTTTGACAACTCCACCGGCAGCTTCAAC								ATACATGCAAATAGAAATATGTAGGCTTACTTCTTTGATGACTGATATTT								AACGTAACGATAACTTCATCATATTACGCCTGGTTACCGGGAGTTGCATC
CCAATCTTTGAGAGCTCCACGGTGTGCATCTTGACTATCCTGCCCCAAGG								CCAATGATGAAAAGACGACCATAAAATGGCTGGTTTAGTCTTTAGAATCT								CGTGTTTGAGTCATTTGGTGTTGGCCGGGTTGCAATCGGTGGAAGATTAC
AAAGATCTTCCCATTTCTCCCCAACAGCAAAATCTGGTGAAGTTCGTTCC								TATCATATGTAACTTCAATCATACTTGCCCCCTTGACTGAGAGGAATGCT								TGGGACGCCTGTATGCCGATGGGGTTGTTGGGGTACGTGGTGTTCTTGGA
ATATAGATTTTGGTGATGCTTGGGGCATACCCCCTCACGAAATCAAACCT								TATAATGTAGTCTTTGATGGCTTTGATGTTCTGTGAAGTTGGTCTCAGGT								GTTAGGAATGGTGAAGGGGTGTTCGGGGTTCTTGGGGACAAGTTGACAAA
CCATCCATCAAAACCAATTTCGGTCTTCA								GCCGGGCAACGTACTGCTCGTGCTAGAAAGGATAATGAAGGCACAAACAA								CTCTAGCGCTTGTTGTCTCAGTTCTAGAGGGTAATCAGCAACACACCCAA
>Anther_High_Quality_EST.seq.Contig66								CTGAAAGTGAGAACACAGATACCCAGGTATTTTCTGTGTACATTTCCATT								TCCTTGGCCCGGCACCGGTTGACCATTTGAGTGACAGCTGATGTCCCAAT
GGAGAGAGAAATTAGTGAATTTTATTTTCCAAATTGGTCTGAACTTCCAA								GCATCCGTAAATGAGAATCGAGTGCGGTTTTCAGCCCAGTTTCGGATTCG								TGGTACGATTTCGTTGCCTTCTTTGAGTTGATCCTTTGCAATATCGCAGT
AAAGATTCTCAGAATAAGCTCTTTGGAATGTCACGTCCTTAAATTAGAAA								GTCTGCCTCTGCTGCATATAATGCCCTTCCCTGTTCATCGAACCAGCGAC								TTTAGGCACCTCAGTTCTCGGACTCTTAAGACCACCAGATAAAGTCCTTT
ATGGCGAAATAAAGGGAAAACTGTACAATTTAGTGAATAACAAACAAACC								CTTGTCGCAACCAGGCAGTGATTAAAGCCAATAGTATCCGAAGGGGGGGT								CGTAAGTATTTGTGGTCTCCGGTTGTTTAGTATCATATGATTCTAATGAC
AGAGATCGCCACGTCAACGTCATCCCCATGTCGTTTCTTTTGTCAAATGT								CAAGTAGTTGATGGCCTTCCCTGCCCCTTTCACAACCCGCATTCGTGGAA								AGATTCTTCTCTTCATTGTTGATTTTGGGTTCAGTCGGCACTGGGCTTGC
GGTTTCCGTGTTGCCTTGTGTAAGTCTAACATTTCTTTTTCTTTGTCTTC								CTAGACTTCGAGCAACAGTCTCCGGAAGCTCACAAATGAGATTAAACATT								TGAAAATCCAAAAGTACTAACACTACTGCTGGATTTTCCATCATCGTAGC
AAGGCTTTAGGCGAAGCCACTGGTATCGACCGTCGAGAGGCACATCCTTG								TGTTTATTTTTCAAGGTTGACCCACTTAAGAGAAGATCTGTAAGGACCAT								TATCAGAATCATCGGTTGAATGGCGAATCTCAACTTTGTCAAGGTTCACT
ACGATATCATAATTGTACTTCTCTGCAAATCGTTTTTGCTCGTACTTTTC								GCCTGGAGATGCCGTATGTATTCCTACTTTAGAACGTTTGCACTCCTTCA								CCGTTCTCCTTCAGAAAGGAAAGAAAACTGTTGAGACTATCACTCGTTGG
CGCGACGGAGAAGAATTCGTCGATCTCAGCTTGTGACGGAATCTTCGGCG								AAAGTGAAGCATGAAGCTGTCTGAG								CCGGTAATGCCCGCTATGTGCAGAGATGGACTTTAGTGTCCCTTTTCTCA
GTTTCGTCGTTGACGGCGGAGGTTTTTTCTCAGGCGATTGCATTTCGTCC								>Anther_High_Quality_EST.seq.Contig3989								CCGCCAATCTACCAGCAGCTAGTGTCGCT
GAGTCTCCACAATGCTCGCTTAAGGGAGGTGTTTCTCTACTGAAAAATAG								GGGGAAACGACCTTGCTTAATAATTGAACATACATAACCAGGCTTAATAA								>G08_411931.80.S1103312463.Anther-SP2000.M13R.ab1
AAAATGTGAAGGCGAGATTATAAAAAAAAAAGGAGAGTTAAAAGGAAACA								TTAAGTTTACAGGTGGGAGATCATAATATGAAGCATATGCAAAGAACAAT								GCTTCAAATGTTATTATTATTCATTAAATACAACCATTTGACATTTTTAT
ATTCGTTTTTTTCTCTCTTAATTTTCAACGAATAAAAACGATAGTAGTAA								TCAAACGACCTTTTTAACCACTAATTGTCAAAACACAAAAACAAATTCAA								ATCACAATAATGGTTGCCTTACATTACATGCCTAACCTTTGTTGTGGTAA
TTAATGAAGGAATTAGTGAAAATTAACCTGAATTTGTTGACGTTGGTGCA								CAATCACGTAATGACTGCTAAAAGGATCACACCATTGAGAGACCCAAGTT								AAAGACACAACCATCCAGCTTATGCTTCTCTATCTGTAATAGCATTACGT
CGTTGAGATTTCAGTTTCAAAACTCTTCGCCTGCAAAGGCAAATTCATGA								TTGAAACTGATATGGCAGTCACTGTAATTAAAAGCCAATGTTCTAAGAAG								TTCCAGACATTTACCAAAATAAACCAACCAGACAAGTAAAATTCGGTGCC
ACTATGATCAACGTAATTAATTAACATGCCTTAAAATATATATTAAAA								AATGGGAACTGCACTAAGAAGAATGGGAAGCAGATAGTCTAAGACATTCA								ACGTACCTTGGGAACAATTCATCCAACATTATTTATGGATAATACAAGTT
>Anther_High_Quality_EST.seq.Contig67								CTTTGACACCTTCGAAGGCAAATGTCATTCCAGTTGGGTACCTGATGTTG								GTTTGTAACCTAACCACCCCAAGACACACAATCCAGTGTACCCAAATTTC
AATAAGGGATTGAAGCACCTCCATTGAAATAACACTCACAAAGTCGCAAT								GTTAACACAAACGGTACGAGCACAAGCATCGGAGCAAGCATCGAGCTCAG								ATGATTTTTTTTTTTTAAATGTACAAAGGCAAGACCCCCATGGATAATTG
CAAAGAAAACAGTCATAAAAGAGTGGAGCATTGAAAATGCATTTATGAGT								ACACACCACAAACGGTTACACAAGTATCAGGAATCGGATCCTTTGAAAAT								ATAAAACCTGCCGATGAAGCAAACAATGAACTACTTCCCTCTATAGTATT
TGCATTCACTCATTTCAGCAGTGTCTTGACTATTGATTTGACGTTAAGCT								GCCCCAACTTTTTTCAACATTCGCTTTGATGTGCAGACTCTCTCGCAAAC								TTTTTTCTCAATCAATACATTAAAATCCTGTTTTCAATCCGTTACTAGGT
TCTTCAGGTCTGTATATGACTGGCCACACCCGACAAACATCACCGGTGCT								AAAGATATCATCCGAGCTCTTCTCCCTTCCCCTGGCACTCTTAATTCTCT								TAATGCAAGACAAGAGATGGAGGATTACCTGCGGGGCATCTCTGCCTGCG
CCCGATATGTACACCATTGACAACGCTGCTCCAACCTTATCATCAATAGT								CTTCTTCGGCATGCTTTTTCTTCATTCTAAAAGCTTGTCCTGCAATTACA								AGGCCGCCTAGTTGTCTTCCCCCATCCTGTAAGGCTTCTATCCTCCAACC
GTCAAATTTGGTGAGCAGAATCCCATCTATCAATCTAGGAGTAGGAGAAG								GCCGGGATGGCAGCCCCAAGAAGGGACACCACGCATCCACCATCACAAAT								CCACTTCCATATTACTAAAATGCTGCATCAATGGTGTGCATGTTGTCGCA
TAGAGAGGTCAACCAATTTCTGATTGAATTTTGATAACTGGTCAACAGCA								TGCAGTAT								GCTACCGAAGCCGGAGGAGAGGAGTTTGTTACCAACGATCGCCTCCCCCT
TCATTTCCAACTAGTGCCTCTCCCACAAATAAGACTAGATCTGGATTGTT								>Anther_High_Quality_EST.seq.Contig3990								ACCACGCCCACTTCTGGTGGCGTTTCTTCTTGTCAATCCCGATTGCCATG
GAGGTATATAAGCTTTGAGAGGGCTCTCATTAGTGGTTCATTATCCTGCA								GACAATTAAGTGCCACATTGAGCACTTTTCGTATTAATAATAAAATAGGT								AATGTCCAGTTGCTC
TCCGACCAGCCTTTCTCAAAAATAGGAATCTGGAGTCTACGTGGATACCT								ATATAGTTAACTAACTTCATTTTCCTTTTGATTTGATACAAAGGGAGTCA								>G08_411973.80.S1103312943.Anther-SP2480.M13R.ab1
GGAGTCTACGTGCATGTGTTCTCAACTGCTCAACAGCACCAGAACGGAAT								CATAACTCCAACCTAAGATCCCTAGTAAAATCCGACACCACCCGGCCTTA								AAATTTAAGAGTTATGAACATTTATTGATTAGGAGTTACAATAAGATAAA
GTATCACGAGCAGCCATCATAACACTAACATTGTGCTGCAGAAGCCAGTA								CTTGAATTAAGGCTAAGCAAATGCTGTTATATAGGGCCATAAATGAACCG								TTTAATGGAGTTATAAACATCAATGGATTTACAACATTTTCGCACTTATT
AGCAACCTTGGCGAGATTAGTTGATTTCCCAACTCCATTAACGCCAACAA								AACTTGAAAGAACATATTCAAAAGACCCGATGATTATTGAGCGTAGGTTG								GTACATTATATTACATTATAGATAAGAGAAGAAAATAAAAAGCTTATGGT
AGACAACAACATATGGCTTCCTCTGTTCCTTGGCAGCATGTACATCCCTC								CTCTTAAATACTCCACTATTTCTGCACTTTCAAACATTTGAACTCCAGTA								ATACATTATATTAAATTATATTATTCATGGGGATGATTCAATATACGATG
AGTATGTCAATGGAGCGCCTGGGAGTTAAAATACGAACAAGGGCATCTTC								TTTGGATCTTCCAAATAAGGTACCTGAAAATGTCCGGCTTTCTCATAGAG								TTAGAAAATCCACTCTCAAGTCTTCCCTTTTCTCTGCGGTTCAAAAAGTG
CATGGCAGCCTGAACT								GATCTGCCGTTTTGGGCTGCCTCGAGCACAACTGCGCTGAGTGTGCGGTA								GTGCTTGCTGATGAAGTTATCTAGTCCTAGCCATCTCGGTTGAGGCATCA
>Anther_High_Quality_EST.seq.Contig68								ACTCTAATTCTACCAGCACTTCTCGTACAATCTTACAGAATGGAGAACCC								GACCATACATTACCCGGAATTGAAGCCGAAGCAACCTAACCTATGCTTTC
CAAAGAAAATTGCCTCTTTTGTTTCTTTAAAACTAACAAAATATTAGCGA								TCGTATGACCATATCTCGAGTGGCTTGGGAGGCAATTTTGATGGGGTGTA								TCCGGTTACTCAACTTTTTAACTTCAGTTAGACCATTTTCATGGAACCCA
CACAAATCACATTGGTATCGTAATCTGTTTGTTTAGTTCCGTAGGACAAA								GGAATTTCCCCTTCCCATCCGACCTATCATTGCAAATCCTGCTGTCAATG								TTTACCTCCACAGTTCCATTCCTGTAGGAACTCAAAGCAACCTGGTTAGT
ATAAATGAACAAGTTCAATTAAATCTCACAAAACCTAGTAATAATGTAAT								TCGTCAATAGACCGAGTGATAGCATGAAAGGGACACTTCCATCACCATA								CTCAAAGGGTTTCAATACATTTGGCAATGGTGAAACCGTTACTTCTTTGT
TACAAATGACTCATCCTCTTCCATTATTCCCACCAAAATCTGATTTCAAG								>Anther_High_Quality_EST.seq.Contig3991								TATGGTTAGCTTCCCTAGCAAAAGAATTTGAATCTTCATCCCTCGTATCG
CTTGAACATGCTGCCTACATCTGCACGTTATTTTCATCCACTGGAACTTT								ACTAAATATTTGGGTCCAATCATCTATTACGACATCATTAGCCTTTGTCC								CTAACGTCACTGCTATTCTGGGACTTATCCAAAGTCATCTCCAGATTTTC
ACTTCAAGATGATACAGCCTCGATGGCACTGCCTAGTGGCCAAGCAGCTT								ATTACACAACAGTTTCATTCACCTCCAAAGAGTGAATGTTTCAGCAAAGT								CACAGACTGTTCGGAGGTGGCTTTAACATTGTCCTCAGCTTTTAAATAAA
CAACAAAGGAATTGCGAAATTTCACTTTCTTTACCAATGTAATGTCATGG								TGCCATCATGACTACATAGAACAATAAAGAAACATACAGACAAAATTGTG								CAGCACCCTCTTCCAAATTTGCAGTTTCTTCATCAGAGAAACTGGTTCGG
TAGGGATCAAGGCCGAATCCATCTACGAGCAGGGTGTACTGATAAACTAG								AAGAACTTGGTACTATTGTGTCTCAAAATTTCACATCAGTTGTCCATGTA								GAATTAAATCCATGTTGCTGTACTAATAAAATTACCTTATCTAGTGTTCT
ATCCAAGCATAGATAAGCCTGGTTACCCACATCCACAGCTGGGTATGTTG								CCTTGCACACTAGGGTGTTTAGTTACATGCCTTGTCTTCAATTTCACCAC								TAGAGCATCTTGCACCTCAGGACCAATG
CTTTAATATCTGTGTACTTGGTTCCACAAGCTCATTTAGCAGCTTCTGCA								CTTTCTTCCCAATGCGTTTCTTAGCCTGGTTGCATAAAGAAGGATATCTT								>G08_413737.80.S1104012079.Anther-SP2576.M13R.ab1
AAAGAATGAGGCTGAACTGTTGCAACTGGATCAGCAGCTTTGATAAAACC								CAGGAGTCATATTCTTCACGCATACCACCCGCTCGTTTTTGTTCTTGTAA								AGAAAGTAAATATAATACATATATATTATATACTACTACATGCCCATCTG
AGCCTCAGCAGCCCTGTCAAAGAAGAACGAAGCAATAAACAAATTCTTCT								AAGCCTTTCAAATGTGGATGCTGCCCACGAATGAGTTCAGTAACCACCTC								TTCAATCCAATTGCCATCCTAGGGGCAAAAAAAAAATTGATGGCATCAGA
GTCCATCTCCGCCTCCCCCATTCCATATACCACCAAATGTGCACTTCATA								CAGCTGAGGGTTTTTCTCTTTAAAAGTTGGTAACTCTGACTCCATAAATG								CCACCAGACTGAAGGCACTGCTGCTTCAATCTCCAAATATTCATACATAA
TGCATGCATGTGTCATTTATTTTAAGAGCCTTGTGAGTCACCCTCCTGCA								CCCTGATGCCCCTACTACTACCTCCCCAATCACAATAGCTTACAATCAGC								TACAGAAGGTAAAAAGATATATAAAAATCAAAATATTAGGAAAAATAGAA
TTCTTCCATGCTTGCACCCGATGAAGGAGCTGATGCTTTATACTGATTTC								TTTTTAAGTTGCCAAACTCCTCGCAATGCCATCTGACAATGAAATCGATT								AGAAGAAAAAAAAGATGATATACATACATGTGAGGTTAAGTGTGAGAATG
CTCCATATGT								CTCAGAGAAGACGATGAG								GCTCAACCGTGAGTGGTGGTGCCCGTATCTATGGGAAATGATGAAACGAG
>Anther_High_Quality_EST.seq.Contig69								>Anther_High_Quality_EST.seq.Contig3992								AAGATGCCAAAGGACAAGCAGCGGAAGCAAATTTATATAACAAAACTGCA
GAAAAGTAAATATATACTCTTATTTCGGTCAAAGGACTGGTAAGTAATAT								ACCATTTCAGTCCACCACCTTTGTTAAGAAAGCAAGAAAAATGAGGAAGA								GGGAAGAAGATGGTAGGTGGGTATGGGCAGCAGCTGAAGGTTTGGAGGGC
AATGTAGTTGCACAAGAGACAATTGAGAGACTCAAATACATAAATAATTC								CAACAATGGCATTAGCAGCCAAAAAACCAATGAAAATGGCGAATTATGTC								GGAGCCCTACCAGCCACAGCAGGAGCAACTGCCCGTCCACCAGGGGTGCT
ACTCATCTGAGTAATAAGAGATAGATGCAATTTCCTCCATTATAGACCAG								TTTCAGCTAAATTATCCCAAGCCCCAAAAGTGGAGAACCTGGCATAACAC								CTGTTGCTCGTTAGTTGGCAATGGATTCGATGGTGTCCCATTTGGAGAAA
TAGGTGACTGGTTGAAAGTCATAACATTCAACTAATGTAATGCCAAATAA								TTGCCCAAGTACAAATCGCCGTACGCCGCTGCTCTACATTCGGTTTTCAA								GGGACATCCTTTTACCATCAGCTAAATCTTGACAATTTGAGGGTGACCAA
TACACTTGTCAGCCGAATTCTATTCCTGTAAACTGCTGCTCAAAAGGCTC								CCGTCCGATTGCTTCCGACAAACAATCCCGACAATCGTCGGCGTTAAGGT								CCTAACTTCATCTTTTCCCTATCAAACACCATCCGGTATCCAGTCATGAA
AGGTTCTCTTGTTGGGTTCAAAGACATACTTAATCAGTGACTCCTTGATT								CCCCCACGCATTGAGCCAAACCCTGGACATCCCCTGACCCGCCCACTCTG								ACTCTGTCCAATTGTCCCAACATCCCCCTCCATTGGTTGTACGGCTAAAC
GGTAGCAGATCGGGGAACTCGTTCTTCAACTTGGATGCGTCCATCTCATT								AATGATCCACCGCCGTTCATCAACCCGTTCATCACCGCATCTCGACGGCC								AGAATCCAGAGATACCCTGAATACCATAAACCACAAAAACAGGATTAAAG
ATTGCTTCGAGGGGCAACTATAACCTTGGCTTGTTCTTCCAATGTGAAGT								CACGATCTCCGATTCCTTGTCGTATTCCACCGACGGCCCGCACTTCTTGA								ACCACAAAGCTATTGTTTAAAAGGGAACACGAGCTTCAAGTGAGGAACCT
TCACCCACTGAAACTTTGGGTCAATGCAAGTCTTATACATCTCCAGGATC								ACACCACGTTCTTATCCTGGACTCCTAGGAAGGTAGCGTTGTCGTACTTG								TTGGCAACTCCTCTGAACTGGACTTGTAGCAATATTTCCACGG
TCATTGTGGCTTACAACCCCAGGGTTTGTAAAGTTCCAGATACCCTTCAA								ACGAAGCAGCCTTGCAGCTGAACCGCGCCACCGCATGCGGATGGGCGATA								>G08_413743.80.S1104012367.Anther-SP2864.M13R.ab1
GTTCCTTTTAGCCATCTCGATAGAAATAGGCAGAAGTTCATCCAAGATTG								GGAGCCAGCTTTGGTGATTGCACGGGCGACGCAGGTGGCGCAATCCGGCA								GGAAGAACAAAAAAAGAGAAAAGGGTCTTGACATTGATGACAACCCCAAC
TCATGCTGTTGGGAATGTTGACCACCTTGTTGTAGCGTGCAATCTTGGCA								TAGAAAGGTCGCCGCGGCATTGGTAAAGGCCGTAAACAACGTC								TGCAGAAACCTATTAGGAAATAAAAATGCTTCCTATCCATTGTCAAAATT
ATAAAGTTACGAGGGTTGTTTAGGTCAGATGAGATCGGCATTCGAACTCT								>Anther_High_Quality_EST.seq.Contig3993								TTTGGACACCGTACTAAATAGTCAAAGGTTTCGAGTCTCGATTAAAACCA
GAGAGTGCAGACGTTTTCATATTCTTTCAACAGCTCTTCAACCATAGCCT								ACCATGGAAGCCAGAAATTTAACTTTATGCATATAGAAAGACAGTCATGG								GCATGGGGATTTAATATCAAGAAAAAAGACTGCAAGGCCCAACTAAGTGC
TGGTTTTTGAATAGAAGGAACCAGTGAAATTGGGTTTGTCTTCCTCTTTA								AGATAAAATCCCCAAAATGTAGATTTACTTCAGACAATGGTATCACACTA								TTACGGGCTCATGTAACCAGCTCACATCTGTATTTTTACTTGGTCATATA
TACCCAATGCCGGAGCCCTCAGGATGTCCTGCATCGTACTC								AAATTACAGAAGAAATAGGGTACAAGGGACACAGGTAAATTATGTACTTT								TATGGTATCTCCCATTCGGATCATGATGACTCCATGCACTTGACTGGCGA
>Anther_High_Quality_EST.seq.Contig70								GCATCAATAGACGTTATTCATTCATTATTCTAGATAAGCTTAAGTTCAAT								ATAGCAGGCTCTGCAAAGTATTCGAAAAGCAGTTTAATGGGTTGCTGAAG
AAATCAAATCTCAATTCAATTGTAAATAGATTAGTTACAAAAAAAGATAG								ACCACTGAATTTAGTAGTCTAAATCCAAATTAACATAAGACAGTTACATT								TAGCAGCAAAAGAACTGCCCAATCCCATCTTCTGCCCCAACAGTGAGAGT
CAACATATTGGTGGAAGAAGTATAAAAATGCCTAATAAACAATAGTCAAA								TATTTAAAACCCGCATTCGGTATCCTGATATCCTTTCCTCTACAATCTCC								TGCTCAACAAATTCCATTCCAGTTAAAATTTCTGTTGTTCCATATATGAC
AGAGTTTTCAGACCTTTTTAAGCCTGTATCACTAAAGGTATATAAAGTTA								AGTCACCTTAAGCGGTGGAAGTACAACCGGCGGGAGCATCGCCAATAACC								TTGTTTGGCTGGCTGCTGATGTTGGGCAAGGTCTTGCAAGCTCCCGTACT
CAACACAAGTAAGTGATGGATATAACTATAAGTTGAGATCAATGTCTCTT								TTGAAATCCTGTAACTCCTTGAAATCCATCCATGGCTTGTCCCACACCTT								CAACGTAATTTCCACCTCCGATCATGAAGACAATAGCTTCTTTAAAGGGT
GGTGTTTCTTTTGATGATTGACCTTCCTCGTGAGATGGCTTGTTTTCGTC								GGCTTCATAAACTTTCGTCTTGTCACCATCCATCGCCTCCAATGTTATGT								CCTTTCAAATGACTGCTACTTGTGCCAGGGCTCGACTTTGGGGCACGAGG
GGGTTTAGGTGGAGGCGGGGAACCTTGGTGGTTGATCAGTTGGTATGGAG								AATACATAGTCCCAGAAACCACTTGTTGTTTTACATTCGTCACCTTCTTA								ATCAAACACAAGGTAAGAATCGATTTCAGGGTTTGGCTTCCCCTCCATCA
CTCTCATGGCCGCCCTGTCTTTTCTCTTTTCAAAGAACTTGTGAAGTGAG								AACTGTAGCATCGTATTCCCTTTCTTGTTGTGTTCATCAACAGCAAAACG								AAGCTTCCACAGTCCTTGTCAATGCTAGCTGCCTATCACCAGACAATAGG
TTTCTTCTTGCAATTCTCAAATCTGAACCGACATATTGGTGTCGCTCAAC								AGCGAGGTTTTCAATCTCCAGGCTATTGGCGCTTCCATCGACCTGGCTAA								TTCTTCATACCTGCAGTGACAGCACTGATTGACTGACC
CGAAGGATCTTGAGCTGAACTATTCACGGTTGCAGAGGTGATGTTCAAGT								TTCCACCCAAAGTAGCCATTTTCTCTTTTCTTTGCGTTTTTTTTCTTTTT								>G08_415380.80.S1104022175.Anther-SP3632.M13R.ab1
CAGGGATATGAGGACTGCTGTAGTCAATTTTGTCAAGGTTAGCATTCAGT								TTCTGAGGATATGATTTTTATTATATGTAATTCAGTCCCC								GGACACTTTATTTATTATTTATTTATTTAAAAGATAAAAGAACACATAAG
TTTTCCATGGAAGAGTCGGCAACAACACCACTACATGCAGTTGACCATCC								>Anther_High_Quality_EST.seq.Contig3994								TGAACTAAATTACACGATAGATTTAGTGACCTTAGCACCATACAATCACA
ACGGTTAGCTACGGCCATGATCTCCTTCACCTTGTCCGCGGGAAAATCAT								CGCATCAATTTTTTTTTTTTTTTTTTTTTGGATTCAAGATTTGGTAAAAA								CAATTATAACTAACCACAACATAATAATACAACACGAGAATGCAGATCTT
TATATACAAGCACTTGGCCACCAAAAAATATGGTCAGCTGAGCATTCTTT								GAAAGCAAGTACTGCCTGACAATATCAATGGCAAAACATGGGATATTTCA								GAATATAGGACTCAATTTATTATTTGTAACTGGGATTGTACTTGTCGAAA
GGTTCCACTGCTGCTGATTTCATGAAATCTGTCTTGTTAATGGTATCTTC								AAATATGCCATGAAAGAATTCTCAAAATAAGAAAAATCAGATAGTAATAA								TGGGCAAGATTTTAATTGGAAACTGGTGGTGAGAGAGCAGCAAATTTATG
CTTGGAACT								TATAACTAAACATCAGATAACAACACCAAAAATCTGGTTTCCAAATCAAA								GAGCAGCTGGCCACTATCTCTGCTCTTTGTTGGGTCGGAAAAAGCAAGAG
>Anther_High_Quality_EST.seq.Contig71								AGATTCAAGAACCCTAAAAAACACTGTTGAAAAGCATTGGCTCTGTGATA								AGTAGAATTCCATGAAATCTAAGTCCTTGAAAATCCGAGGATGTTGCTCA
AACGTTTGAAACAGAGGATGATTTAAAATCTGTGATGGAAGGCCAACCAT								AGCACAAGTTTTGCCTTTTAACTCTCATTTCTTCTTTGCTGCTTCACTGG								TCTATTAGCTCCTTGGGTATCTTGATTATGGTACCCTTATTTGGTAAGAT
GGTTGTTTAGGAAGAATTTAATTATTTTTGACCGGATTTTTAAGCCGACA								CCTTGGTCTTCTTTACTCCACGGATCTTCTTAGCCCTGTTCCTCCTTTCC								AAAAGCTGCAATAGAAAAACGATCTTTGTCTCCTTTAATCAGTACTCTAT
ACGAGAGACCAAATTACGCTTGTTTCATCTCTGTTTTGGATTAAAAGTGG								TTCATTTGTTTCCTCGATTTCTCTACCTTGGTATCGAGTCCATTCCTGAT								GCTTCGCTGCTTTCAATCTCCCATTACTCCATGCCATGAGAGCATCTCCA
ACCCTGTTTACCAAAGTTTGATAAAAAGGATCTTCTGCATGCTGTAGGGG								CAGCCTGTACTTGGGCTCATACTTCTTTGCGTTCTCGACAGAATCATAAA								ACCACGAAGACAAAAGAAGAAGGAGATAAATTAGTCATCCTGATCTATTG
TCACGTTCGGGGGAGTGATCAGATCTTCGGTTTTGGATGTGGAAAACTGG								TCAAACCAAATCCAGTAGATTTTTCACCTCCAAAATGAGTCCTAAACTTG								GCCATCGTTGACCTCAATTTCCAACCCTGGAATTTGATTCTCACAAATTA
GGCATGGTCTCCAAGACTGTTTACACCTTCACTGAAGCAGATGCTGAAAG								AACACAAAGATTGAATTGGGGTCCTTCACCTCATACATTCTAGAGAGCTT								ATGTGCTGACAAGTTTATCAGTATGAGCAAAGAATCCTATCTCATTCTCC
AATTCTCAGGATCCCGCTGGCACGATCACCGCATGAAGATTTTCTTATTT								TTCCTTCAACTCCGCCTTGGAAACATTGGGTCTTCCAGGATGTAGAACGT								CCTGGTGGAGGGGGCATGTATTTCATCATCCGCATAAACGTTGTGTAGTT
GGGGAGGGGAGAACTCGGGTGAATTCACGGTACGAAGTGCCTATCAACTA								CAATGATAAATTGCTTCCTGGAAAAGAACCTGTTGGTCATGAACTTCCTG								CATCTCCAGTGAATCATCTCCTAATCCATAACTATCAATTAGCATTAACC
TTACAGAGATCGACTGATAATCCTAGAGCTTATGCTGTATAAAACCTCTA								GTCCTAAATAGTCACTGCCTTGTCAGCCATGGTCAAGCAAAATCTT								AGATTAACTTGTTTAGCACCTCC
CAGAAAATTTTACAAAACACTTTGGAGCCTGAATATACCAACAAAAATAA								>Anther_High_Quality_EST.seq.Contig3995								>G08_415389.80.S1104022655.Anther-SP4112.M13R.ab1
AGATCACAATATGGCGGCTATCATGGAACTATCTGCCTACAAAGGTAAAT								CTTCCTTCTCCTTCTCCACATCAACATCCTCAACTTTGCCTTCTTCATCC								CCTTGAAATGTTGTCATTTGGATTGCAAACAAGGGCATAACTGCAACAGA
CTACAACACCGGAAATTAGCAGTCAACACAAGGTGTCCCCGATGTGGAGA								TTCTTTTCCTCCTCATCCTCATCATCAGAAATCTCTTTCTCAATTGTCTT								AGTTGTTTCAACACTGCATGGTTTCTTTGTTAGGCATACAAAGTTGGCGT
AGGAGCTGAAACGATGAATCACTTATTCCGTGACTGTGCTGGGCGCTAGA								CTCAATCCAAAGAGAAATAGGATAGCTAATGAATTCAGAGTGTTTCTTAA								ATTTTACACAAACTGATTCAGGTACTCATCAACACTAGTATATTTCAGTT
GCAGTTAAACCCAAATCAAAGTCGACTCTTTTGCTGTGCACCACAGTGGG								TCAAATCCTTGAGTCGTCGTTCCTCAAGATACTCAAGCTGATCCTCTTTC								CAGGATAAAGCTCAAATGCCTCCACACCGAACCAAGCTTCTATACTGAAA
AATCCATAAAGATTAATTTTGA								AAGAAAAGAGTGATCTTAGTACCTCTACCAATGCTCTCTCCAGTGGTATC								TTCGGAGCCTCTCCCTTCACAAACATAGGATGGGCGAACGACAAAAAGAA
>Anther_High_Quality_EST.seq.Contig72								CCTAGTGACAGTGAACGACCCCCCAGCTTGAGACTCCCACACATACTGCT								ATTCCAGGGAACAGGTGACTCTGTAGAAAACCAAGCGCAACCACTGCTAT
GCAAAGTGATCAAATCCAGTGCTGTACAAATCCAACCATAAAAGAGAACT								CATCGTCATTGTGCTTTGTGGTAACAACAACTTTCTCAGCAACCAAATAA								CATCCTTCATATTTATTGAAGTCCTTGAATGATGTTAAGAAGTTGTTCCT
ACAAGTGTATATCCGTTGTCTGACCCAGCGGGCACAATTATTTACTTTTG								GCTGAGTAGAAACCAACACCAAATTGTCCGATCATACTAACATCTGCACC								CAGGAACATAGCTCTTTTCAAGGGTCTTGCCAATTTTCCTCTCCCATAGG
GCAAACAATTAAAATACTAGACTGAACTTAGAAATAGAATACCTATGCTA								AGCAGCCAATGCCTCCATGAACTCCTTGGTACCAGACCTTGCGATGGTAC								GAGACTACTTCATTGAAAGACAAAACATTGGAAGGGGGTCTTATATAAAG
TACATACATGTCCATCAGAAGTGAAGGAAAAAAAAAGGCGCAAAACTACA								CCAAATTGTTCACCAAATCAGCCTTGGTCATGCCAACACCACTATCAATG								AATCTTGTTCAAGGTTCTTGGATCTTCAGCTGCTTAATGGTGCAAGTTGC
GCTGCATGCTTTCTTGCCTATAACTGAGACATTCCAAGGCGCAGTGGTGG								ATTGATAGGGTGTTATTAGTCTTGTCTGGCACAATATGAATGAACAACTC								TATGTCATCTTCCTGGACAAAAATACCTTTTGGATTTCCATCTCCAAGTA
CGGTGACAGCAGCAGCTTTTATAGAAGCGCTAACACCGAGAATGAATACG								TGGCTGAGCATCAAGCTTGCTCTTGTCTGTCAAAGACTCAAATCTGATCT								TGACTACCTTATCCCTAGGAGGAACAGTGGCATTTTCCTGCATTAAATTT
GATGGGTTGAAGAACTGATGAGGTTGAAAGCAGTGGCTTGGGTGGTGGCA								TGTCTAAGGCATCGGAAGAATTGCTGATG								GGCAAGAAATGCCCTGCAAAGGCATTGGATGAGATATACGTATATGGTAT
AAGGCAGATCTCGGCGAATGATGTCCTGATACAAGAATCTTTCCATTACC								>Anther_High_Quality_EST.seq.Contig3996								CCCTTCAGCCTCAATTTCTCTTCGAATTTTAGCCTTGATCCTGAATATGC
GGGCCTCGGGAATTTATTCAAGGCAGTTCTGTATCCAACATCACCTGATA								GAGTACCCAACGTCCATCTTCTTGTCTATAATTTCACCATACAAAATGTC								TCGCAGCTGGCTCCACTGCGTGGATACGGTCTGCATCCATGCCAAACTCT
AAACCTGGGGCCATTCATGTGTTTCTTTCCTTTTTGTAAGCATGGTTAAA								CAGGTCCGGGAATCATACAACATTGTATCAACACTCACATATACAGCATT								GATGGAAGAAATCTCTGAAACTCACCATTTC
AAATTTTGTACTCTCAGCAGCTTCTGGTTTGATTCAACGGATCATAATCA								TAAAGCACTAAAAGAAGTATGTATATACATTAACAGTGATAAAAGCCAAA								>G08_420284.80.S1104072079.Anther-SP4496.M13R.ab1
TAGGCATCACCAGCTTTGACAAAGCGTCCCTTCACTCGCTTTCTCACATC								TAGGTCTACTCTTCAGCAAGCACCACTTGCTGGTTCAATTGAACTAAGAA								CCCTTTTAAAGTGTAAATTTTTAGCCTCCCACTAACAAAAAACATGTTAG
AGCCCTTGCTTTGCGCGAGGCATATCTCACTCGCTTTTCAAACTTCCGTG								GCCCATTACCCCTTAGCTGCAGGCAGTGTTCTTCAGCATCGACCTGTGCA								CAAGGAAATCACAATAGCAGTTCTTTTTTCCCTCTTAAAACCGTCTTTTG
TCTTCTTCTTTTCCTTGTAACGCATGACAGCATCACTTCGAGTTGCTGAT								CAAATAATCACCACTGCCAACCCATTGTAGTGTGCTTCTTGCATTATATT								AAAAACCTTCGGTCTTAAAAAAAAAAAACAAATCTCGGCAGGCAATGCAA
GGGATCGAGCTCTCAGTACATGGAGGACACCAGGGAGGCTCTCCCATGAG								AACTGCATTGTCTAAGGTCATCCCCGGGATCACTTTCATCAATACTTGGA								AGAGATAGCTTTTACAATCTAAAAATTATGACCCGAATAACACAGCCGAA
GAGCATTGATGAAGCCCCACAATCTTGATAATCACCAGCGCTACTCTCTC								CAACATATTCCCGTTTATTGTAGTTGTCATTGTGCAGCATGACTCGATAA								CCCAAGCCTTCCCTAAAATAGGGGTTCCGAAAATAGCGGTTGTACATAGG
CAGT								GGTGGGGCTATTTTTCTTGACTTCCTTAGATCGAACTCAGATTCACGACC								AACGAAAATTTTGGCCACATATATCATCAACACACCACCAAGCTACTGAA
>Anther_High_Quality_EST.seq.Contig73								AGGAGTGGTTCTCTCTATAACTGGCTTCTCCAAGATTCCTCCTCCTTTAC								TTATGCAGTAGTCGAAGCAGTTTCTGATTTGTCAGTTTCCATTGGTTCTG
GCATAAAATTTCATATCGTTAATTCATTAAATATTAAGGGCAAAACATAG								TTGGTCCTGTGGTCGATATAGCCATGAGAACGCCACGATTGGTGCATGGT								CAGAAGCTGGAGCTGCCTCACCACTGCCTACCGTTGCATTTTCACTAGGC
AATATTTACATAATAAAATTCCAACAATTAGGAATCTAGTTTTCTACACA								CCTCTGCACAGTGACCGTTTCTCTCCTGGTTTAGGATTAAAGACGGTGTT								ACATTGTTGTGGTTAGGGCTTGCATTGGCATCCGCTCCTTGGCACTGGCC
TTAGGCTACAAAGATATGGACACTTTTCTTCACACTGAAACATCAAAAAG								TGGTGAGAGAGATAATCTACCACGTATGGCAGTCTCCATGCCTCTCTGAC								CTCTCCTTGAGGTGGGGGGTTAGCTCGTGTTTCAGGCGAGGCTGGTTTAG
GCTTTTCACATTGAAGCATGAAGCAACCTAACGCTACAAATACAAGCATT								TCTATAGTTCCACACAGTCTCTC								TTGGTTTAGGTTTCGTCATTATTGGCCTGCAAAACCTATCTAGTGCTTCG
GATATGCAGAGACAAGTATGATCAACTCCTGACAGTAATAGCTGGTGAAC								>Anther_High_Quality_EST.seq.Contig3997								GCCTTCTTTCTCACATCAGCTGACAAGAGAACTGGAGTGGCATATTTGGG
AAACAAATGACGGGATTATAGTTGGTTCACTGCTACGCCATCTTCAAGAA								AGTAAACGAAGTTTAGATTAGCAAATGAGAATCAAACAGTAAGCGGGCAC								AAGTAGATCCTGCTGCTGCTTTTTCTCTCTCAACCAGGCCTCGGCTTCTA
CACGGAATATGGTAACTTTCAGCACAATCTCCTTTGTGCTAATCAGCTCA								TCTTATCATTATCAGTGAATTAGCTATATATATTTCCCATAGCAGTTTAA								CACACTCATTCAAGACCTTTTGCTTTTCAGCAAGTTCAATGTGATCAAAT
AATACACAAACATCCCCTTCGTCTAAATTATTGTCCAAGACAAATTCAGC								AGAAATTGAACTATAGCACATGAGAACGAACATACTTTTTCCTGTTATTT								TTGGGATCATTTGACATTGCTGCCTCCCTGTAACTGTTAATACAGTAAGC
CCATCCTTTGCTAAACTTCCAACTGCTCTGCCCATAAATACATCGGACCG								TGGGGAAAAGGAACTCAATAAGCAATCAAAACCCCACTGGATAACACTGG								AAGTTGATCAATGACAGTTCCC
GCCACTTTTTCCCTTCGGACACCTGAAGTGTAACAATCCCATCAACTCCG								AACTCATACATCACCATGAAGCTTCAACCTGAAACAGCTTCTCTTCGTCC								>G08_420289.81.S1104072367.Anther-SP4784.M13R.ab1
TTCAGGTATCTCAGAGCGAAGCAGCGAGGGATATGTAGAAATATTCCCTT								TTTTATTCATTTACCAGAATCCACCTTACATATATTTAAGCAACAACCTT								AAAGAATTGAGCATCGCTGTTGTATATATAGACGTACTGTATCTCTAACA
GTATACATAGGATGGTCGTAGGATAACCCTGCAGAAAGGATTATCGGGTT								TTTGGTTGTTACAGAGTTGACAATTGTAGCAAACTCAGGCCCCTTCAAAG								TGTACAAATCAAATTACAAATAAAACTATAACTAAAATTCCAAATCTACT
TGAACATTGCAGCTGCACGTAAAGCAATCTGTTTTCCTTCTGCCGTTGCA								AAGCACCACCAACAAGAAATCCATCAATATCTTCTTCTTTTGCAAGCTCA								CCACAACAATGTATGCAAGAAAGTCTTCATGCAAAGGCAAATTTCAATAC
TCTCGCCGTTTCTTATGATCGCTTCTTGGGGAGTTCATGGCTGGAAGCTC								CCACAGTTGCTTCCATTCACGGACCCTCCATATATGATACGCGTTTTAGA								CTCTGCGAGCTGAAGACAAACATCCTAAAGGGGAAGGCAAATGGGTATAA
TTCTTTTACAATGAATTTGCCTAACGACTTGTATTCATCGGGTTCGATTT								TGCCACTTCCTCAGAAACATTCTTTTTAAGCCAATCACGGACAGCTACAT								TAATATCATAAATTATTCCTCAAAAACCTGCCTGCCACGCTCCACCAGCG
CTTGTTTTATTTCTTTG								GTACCTCCTGAGCTTGCTGGGGTGTAGCAACCTTACCAGTCCCAATGGGC								AATCTTCCAACTTGGACAGACATTTGACATATGAAATGAACTTCAAAGGG
>Anther_High_Quality_EST.seq.Contig74								CCATACTGGCTCATAAGCAATAACTATATTGTCCCAACTGGGTACAACAT								TCAGCACAAGTTTACGTTTATCCTAAGGAGTTGGTGATTCCTGTCTGGTT
AGAAAAACATATAAATACGGTTGTTATTTCATGACAAAACACATTCATAC								CAGCAAAAGCCT								AGAACAAAGACATGAGCAATTGGGTTCACTCAACTCCCTCTTAACAAGCC
ATAAGCAACTTGAAGTTATAGTCTGGATTTAGATGATGGCTAAGTGGAAC								>Anther_High_Quality_EST.seq.Contig3998								GCTTGTCTCTATTAATCATAAGTTTGATCAGAGGTAGCTTTTGCGATACT
CATTATCACTTTTGGGATGATTTGGTGGCGAGGGTGGTTTTGGTATGTAT								CGAAATGTATATTATGTAAACTTTGATTATTAAGAGCCAATCTGGTAGTA								TGCCGCCATATTTCATTAACAGTTCCATTTGGATGAGTATAATCATAGTA
GGATTAAGGGGAGTACCATGCTCAATAGGACCAGGCTTTATTGATGCCTT								AGCACATAAAATGTAGAAATACATAGCAAGTTTGCGAATTTTCGATATGG								CCTCTTCACCTCCTTCATTGCTTTCTGATATTCAATTATTTTCTGTTCAG
TGAGCTCGGAACCGGATCAATACGATGCCTGTAACCTTCTAGGTCTACAC								AATAGGCAATATATAGCAAGCAACAACCATAACGATCCATATCCACGCAT								GTACTTTTCTCAGCAATGAAACAAGATATCCTGGTTCTAGTGCAGTTGTA
CTGTCGGATCATAGCCATTCCCCTTCAGCTTCCTACTTGCTCTTGTTACA								CAAAAGCAGACAAGCCTAGACTTATTTATTACCACAAATCCGGGGTTTCA								GTTTCCACAAATACTGAAAACTTTTTGTAGTCTATGATATCTTCAAAAGG
CTCATAACATCACCATTTTGGGGAAACTCCATATCTGAAAAAGATGAGAT								TATTTTATAAGACACGATACCAGAGATGAATGCTGATTTTATGCGGCAGC								CAACTCAATACTATCACTGACTATCACAGGGACACACAAGCTAACTATAG
TTAACAAGCTGGTAGCTATTAACATATATAGAATCATTGGTTCCTACAAT								ATCAACGACTTGGCCACCACCAGATGAATGTTGATTTTATGCGGCAGCAT								AATCAAAGAGCCTGCAAGCTGATGGAGTATCCCCAGCAGGATTCAAACAG
GATATATACATGCATATTGTTGAGGGGCCGGTCTTGGACTCTTAACAAAG								CAACGGCTTGGCCACCACCTTCCTCCCGCAAAAAGTTCTTGATATACTCC								AACTTTGATGTGTGCATCCCCCGTGAAGCAGCTCTTCGATTCTCCCTGGA
GTATTGTTCTAAAGATGTTTATGTTTGGTTTTAGCCTCGGGTTTTTATCT								TTCCTTGCAGGAAGATGATCGTGCGGACGATTGTACGGAGTCCAAATTGG								TTGTGTTCCGTGTTTTATCACAACATCCTC
TTTAACTCCATGAAGAGCTCTCGACAGGTTCATGGAGTTTAGTGGGAACA								ATCACCAACAAAGAGCCGCATTGCCTTAATATAGTTGTCTGTATCCAGAG								>G08_420296.82.S1104072463.Anther-SP4880.M13R.ab1
CCTGATCCACCAAGAAAATATTTAACATTTCGGCCTTGATGGGTTCTAAC								TAAAGCGATGATAAATTCCAGCAGGTAAAACTATCATGCCTCCTTTCTTC								CAATAAAAGACCTTCCTTTTATATCGATTTTACGGATTTAAGTATGAAAA
CCATTTCCTTATATGGCATTGGTAAGGGGCATGAGTTCAAACCCCCTAAG								ACCCACACACGAATCCATTTATCATTATGATCCCGTACATCAAAATAACC								TATAACCTTCCAAAATGTATTCTCTCAAGGCAGTACCAAAATTCCTACAA
GCCAAAATACTAAAACATTCTCTTTGATGGATT								ACTTCCTGCCACACAGTAACGGATCTCCTCATCAGTATGAATATGTTCTT								TGCACACTCCATTCTTTTTTCAGCCTTTTAAGTTGCCTCCGTATTCTCAT
>Anther_High_Quality_EST.seq.Contig75								CGAAGAAATCTTCTATCTTCTCCTCATAATTTGGAAGCTTCTCAGGGCAA								GTCGCTATGAGATTCATACGGCCTCAATCTAGTACCCTTTTCTTTTCTGG
AAAGTTCTTCCTTTAAGATAATGGTAGCTTTTCAACAACAAAACATTTCT								ACCTC								TACAACCTCCGGTAAATTTTCGCACCTTCGAATTCAGCATGGATTTCTCT
TAAACCTTACGTAATCTATTAAATCCCTCCCTACAACCAATCAAGGACAC								>Anther_High_Quality_EST.seq.Contig3999								TTCCGTCCTGATACCCATTGGGTTGTTCAGTAACCATCCCTCATTGTCAC
AGGATGTGAGACAAGAATGTCCTGTCAGCCGAGTAGCAAAAGCTAGGTGT								AGCAATAGAAATTTATTTCATTAACAAAGCATGCTTTTACAAGATAATTT								ATAACACGCTAGGGTCAACCGTGTCAATGTGTTGAAGTACACCCGACTCT
TTTCAGTAGCCGTATGATCTGTTGGTAGAGTGTTGAACCCTTAGTTCCAA								ATTCTCTCAGCATATAATATAAAACTCCATATAAAGAACTCTTTTCTCTT								TCATCAAACTGCTTTCTCATGTCTTCGGCAACGTCTACGACATCAGATTG
TAACTAGGAATCAAGGTGAAGCTTTTGTTGACCTGATCAATCTTCAATGC								TTTTTTTTTTTTGGGAGAGAGAGTTCTATATAGGCACTCTTGATAACCGG								TATAAAACCTTTCCTTCAGGCATCAATCTGGTTAAGATGGAATTGACTAA
AACGTGGTATGAATATATATATTCATCTTTCGTTGCCTCTCAAGAAGCAT								GAAAGGTAGCTTAAGTAGGCACATAATATAACACATAGTAGGACAAAACA								AGGCGTCTGTACAACCCTTCTTTTATGATGTCGTTTCTTGAAATGAGGAT
GATTGCTTGACTTTGATACAACATGCCTCAAAAAAATGCTTTTACAAAAT								TTAGAGTTTTGATCCTTGGATGGGCAAATATACAGCAGCAACATTTCCTT								CCGGGCACAATATTGAAACAAGCGCCAAAGGTCCAGGGTAAGTGGATGCT
CAGATCCTGGGTTTAATATCTCTGCTTCGCATATAGGTTAAAAATTGTGT								AAGCATCCAAATGAATCATGCATCTCAGACCTATACCCTGGAGCATGTAG								AACTGTTTGAACGAAACTGCAGCATTTGCGAACATGAAATGTATGTTACT
CGGTAATTCAGCCAAAAGCGCTTGAACAATAGATACTTCACCACCTTGTA								TCGAATGCCTTGTTAATATCGGCAAAAGGCACAGAGTGTGTGATGAACTT								AAGAGCCAGCTCCTTTACCCAAAACTCAGCACGTTTAACCAGTTTTGCTC
CATCCCTAAATGGAACAAATTGAACAATATCACGTGAAGCAACACGTCCG								GTCCATATCCAGCCCCAGCTCCTTGTTCAAATATTTGTCGACAACCATCA								GTATTTCCAGTCCCAAATAATTTTGTGAATCAGGATTTTGTTTCGCAAGC
GTCGAGCTTTCAAGTCTTTCCCCTTTGTCTGCATCTAAAATCTCCATTTC								TGGACGCATTCAAAAGCGGAAATCATGGCTTGGACGCTCCCTGTACACTC								CCTAAGAGAAATCTGCCACTTCCACTTCCAATATCCACCATAAGTGGCAA
TTTGAAGTCTGCTCCTCCAACTCCAACAATGAGGATCGACAGTGGGAGAT								CACACTGCGATCCACTCCTCCGCCGGTCATCTCCACAATCACCTCTTGAA								TGTTGGATCCTTGAAGGCTTCATCCCAATTAGGTACAGGTGCTGGCAC
CTGATGCTTTTACCAGTGCATCTTTGGTTTCTTGGAGATCGGTCACAACT								CTGGCTTGTCGTAGTCTTTTGGATTCACAAATTCTGTAATCCCAAACCTC								>G08_420311.83.S1104072751.Anther-SP5168.M13R.ab1
CCATCCGTGATAATCAACAAAACAAAGTACTTTTGAGCTTCATCTGCAAG								TTAGCTTCTTCAAATCTTCTGGGGTTCACATCAACAGCGATGATCCGAGA								CGATTCTCAACCAAGCCTGGGTAACATAGAAGATGCTTATCTAAAGAGCA
AGATTGGCTGGCAATTAGTGCAGCTTTGTTAATCACATGTCCAAATAGTG								AGCCCCACAAACCCTTGCACCTTCAGCGGCG								GAGTATTTTCATCAACAAATATGGGACTGGAAGAAAAGACCATGACAAAA
TTGGTCCTGCAAGTGAAACATTG								>Anther_High_Quality_EST.seq.Contig4000								TCCAAGAAAGTCATTTGGAAACAGCAGAGTTGATTTTATCATAAAAGGTC
>Anther_High_Quality_EST.seq.Contig76								AGAGAAAGTAACATCGAATAGCCAAAATGAATTTCGAGATAAAAGAATGA								CTTTACGTGACTCCAGTTTTCTTTGGATTTGCACTAAGCATCTTGTCAAC
ACAGGCATAATATTACAGTTACTGTTTACTTATACAGTGCCAAAATCTGA								TTACAGTTGTTTGCAGAAAGTACAGTCCTTTTGTTGGCTTAATTTAATCG								CAAGAAAATAAAAACAAAACAAGATACACTTCACCTAGAGCTGCTATTCT
AACATGGAAAAAACTTTATACACGAATCAAAATCCCAGCAACCACAACTT								GTTGTAACTATACTTTATTCATAAATAAAAAAAAACACTTGACTAGGAAG								TCTGCTTAGCTTTCTCAATAAGGGGTTTCAGTTGCTTCTTTTCAGCAAGA
GTTACTCTGTTCCTACCTATTGGATCTAACCCGTTAATAAAAGCTAGAAG								CTGTAACTTTCTTTCCAAAAACCTTTTTCATAGAGATTTTGTTATCCTTA								ATTTTAAGGAAGTTGAACAAGAAGGGTATGTAGTTGTGTTTCCTTCGAAT
CAGCAATCCAACTGACACTAAAGCTGGTGCTACGCACCGGGACGTGGAAA								TTTGATTTATACAATCCTATTTACAAAAATACCCATCTAGAAAAATCCTA								GTTTTCAGTTCTCCACTTCTTGAATTTCTCCTCCTCCATCAAAATTTTCT
TAGCTCAACCCGGGCAATGTTCTCTTGTTCTGCAATGGAGCTAGGACTGA								TTCCATGAAACAAAATCTCCTTTGAATAATAAAATCAATTAAAATTATCT								CAGTGGCACCCTCAATCCCTGAATTAACTTCTGAAAGTTGCTTGTTTAGT
AGAATGCAAAGCTTGGCATTGATGGAACAGCAGAAGAAAATTCTAAGGTT								TCACTTCTGAAATTCAAATCCCTTCTTCCAATCACCCTTCCCTTCCATTC								GCTTCAAAACTGGTTTTGTCTGTGGGTCTTTCAGACTGTATGGTAGCCAA
TCAGAATTACCACCGTGGAAAGAAAATACACCCAATGCAAAGCAAGTTGT								TTCTTGAGTCATGCAAGGAGGAGGGACTTCAAAGAGAGAAATAGAGAGTT								CTGCTGCAAGATGCGTTCCCTCTTCTTTTGGAGCTCCTTAAGTTCAGCGG
AGATGGCTCTACCAAGGAAGAAGAAAACGAGGTTCTGCATGTTAACGAGG								GTTTATGAGCAACACCGATATCAAACAACATAACACCAGGTGAAGGATCA								TGTACAACTCTTTCCTGTTCTTGATAACTGCCATGAGGTTAAATCTTATT
GTGACTGAACGCCATAAATGATTGGAGATCCGGCACCAAAGCTGATATCC								TTAGCAATAATACATTTTACAGGCAACCATAAAAATAGCTCTTCTTGGGA								TCACTTTGGGAGTATCTCTCAATTCGTTCTTGGATTACTGGTTGCACCAA
TGATCCCTGGACAACGAAAATGAGCCACTATGAAACTCCAACTCTCCATG								CAATCCTTCAAGCCCCACTAACCCACCATAACTAAGGTTAGCTCTCACCA								CTTCAACCATTCCATGTCACCTGGACTAGCAGGGCATTGACCAAGGCTAA
ACTTTGGTATACAAACTCACTTGATTCTTCATGGCAAGATTCATCGTACT								CACGGTCAAAATGCACCCTCCCATCAAATTCAGCCATGCATGACTTTTCC								TGGGTCCCTCCTTCAGTCCATCAAGTTCGCAAAGTACTCCATCAACTGGT
TCATCCATAAATGATCTAAAACCTGCAGTGCAGTGAACCTTTGAGAGGGA								AACTCGACTTCCAATCGACCATCAAGGTTAAGCTTATAAGATTTAACATT								ATGTAGCTTATGAAATGGTAGACATCGTCATCTTTCCCAGCAGCTTTCT
TCCGTATTGAGCATTCCCCTGACTAAATTCTTTGCAGAATCAGAAATCCG								GTCCGGGAAAATACCGGCAGGCAACCCTCGGCT								>G08_422084.80.S1104082751.Anther-SP6128.M13R.ab1
ATCCCAAGGATCTGACGGGAATTGCAAATCAGCTGCCCTCACAGCATCAA								>Anther_High_Quality_EST.seq.Contig4001								AAAGAAAAACATATATCGGATAGTATATATTGATATTTACAATCAACAGT
ATATCCTTGACTTAGTCTTACCCCAAAATGGTGGTGTCCCGCTAAAGAGT								GGCAAGATCAAACTAAACACTGATGTTTCCTTCACTACTAGGGTCTCGAC								AGTAAGATAGATAAAATATATTACAATCTCTTTTAAGTTCAAGTTGAAAG
ATGTATAGAATCACCCCAGCACTCCAAATATCAGCAGCCTGATTATAT								AATTACATTACATGCAATAACATATATGAGAGTAGAACATAAGTTGGTCT								AGATGAGTTTAACATGAAATCTAAAACGAATATGGAAGATTCTAAAAAGA
>Anther_High_Quality_EST.seq.Contig77								CCATGATGATGTTACAAATCTTGAAAGAAATATATAGAAGACAGTGGGAT								CAGTAGCACAAGTGCACACACTTACAGCTATACGATAGTCCATGGTTGCT
GGTAAGAACAAGTTTTAGATTATTATTTCTGAAAGTTTTAACCCATAATT								GGACGATTTTTATGTCTAAAATCCGCTTTTACATAAACAACAACAACACA								TTTGGTCAGTGGAATATTTAGCTGAGAAATCCCATGTTAATGTGACGAAC
GAGTGGCTTGTAGGATTAAGCATATTATGTTTTCAGTTGAAAGTTCCAAA								TGCATGCAACAAGAACAAAAAACTGGGGCATAGATCAACAACAAACACCA								AAAGCTGATTCCCACAGTTTTTTGTTTTTTTTTTTAGTTGAGAATCACCA
CATGGAAGTTAGTTGTAATCTGCAAAAAACAACCCAAGAGTGTTCGGCAG								TAAAAGCTTCCATAATGATAATCCACTTTTGCTACTAGTTGAGCTACACA								CTGCTAATCTAATCCGGGCATTCTAAACTCTATCCTCAGATCCCTCTTCA
GAGGAAACAAAACTAAACAACAGCCAGAGTTAGGAAAACCTATCCTAGCA								TCAAAATCACAATCCAAGTGATGGACATTGCTTTCTTGCATGCTCCGGTA								CTATTCTTGTAGCTGGAAAAATATGTGGCACCGGCAGCGGCACCGGCACC
AAAAAGAGGGCATCGCATAAAGGATTATACAAATTGCCCATAATCGAGAA								TCAGTTTCGCTGTTATCTCCTCCGGAACGCCTTTCAGTTCATGAGGTTTG								GCCAAGAAGTGGAGCAACGTCGAACTCACTTCCCACTCTTTTGGTACTCC
ACTATATGTATATGAGAGGATCTAACCATCTTGCTAAAACTGAACTGCAT								AAGTTAAACAATGGCGGCAAGAAACGGCCGTTTGGCAAGCGGGCATATGG								AGCCATCCTCAGGACACCAGCGTTGGAGTACATGCAGAACTTCCTTCATC
GTCATAATTACGCTTCCCAAAATTTGCCTGAATACCGAACACAGCTCGGG								ATCACGCAACTCGTCAAAGAAAGGATGGATCAAGGCATCTAGAGCAGAAC								GACGGCCTGGTTGAAGGCGATGCGCGTGTACAAACGATCCCTACCTTGTA
CCTCCATTTTTGCATACCCCGTCTGTTGCACCGCCTAATTGAAGTGCGCC								ATCGGAGATTCGGGGAGTATTGGAGTAATCTTGACACCAAATCAACAGCT								TACCATTATCATTGCCCCCAAGCAACATGATTCTTTTACCTCTGGATCAA
TTCATATCAGAGGTCTAAACAGAACTCCGCATTAGTGGTTTGCTTCATAA								TCAGGAGGCATACGCCTATGGAATATCTTGTGCCATGGGTGAGCCTTAAT								GTATTTCAATTATGGATTTATCACCCTCCGAGAAGTTTTGCCATGCCTTT
AATGGCTTCCTTTTAATTCAAAGGAACATACAAAATCAGGGGAAGACAAA								CTGAGGGAATTTGAACTCTGTATAATTAGGATTCATGCCCTTAATTTCTT								TGCACTAGGCTCATACTATCATTCGCGCTATTCGCTTCTCTTCCGGTCAC
ATTATTAGTGCCCATTTGGACTTAAAGTTAACCCTCAGTTTTTTTAGCTC								CTCGGGTTGGAGTGCCCA								CAATTCGAGTAGCACCACTCCAAAGCTATAGACATCGACCTTCGCATTGA
TTTCCCTTGTTGCTCGTATAATTTTTTCCAGAACTGATTGGATCTTTCAG								>Anther_High_Quality_EST.seq.Contig4002								CTTTCGTCGTGTACGCGTACTCTGGGGCAAGGTAAC
TCATTAAAAACCATTCCATGGCCATATCATATTCAACTGTGTTAGGCTGG								GGAATCTACAAATCAAGTTCAAATGATTCTATGGCCATTCCAAAGCTAAC								>G08_422737.80.S1104094287.Anther-SP8048.M13R.ab1
GAAGAATGTGAAGTAGATACTGCTTCTTTCATCTCCCTTTGGGATTTGAG								AACATACTATAAAATCTAACGAAGGACCTCAACTAATAGTCTTTACAAGA								GTCTATTTCCACCATTGTTGATGTGATCTTCAAATGAGGCTCTTGAATTA
TTTATCGACAATAAGATGGCCTGCAAACATTGACTGCTTCCTTGAGAAGC								TAGATATCCTTTAGTGATATATAGACTATTACCATTTTGATCTGCAGGAA								TCTTGACATAAACATACGATTCAACCCACTGCTGCAGTGCAACTATTTCC
AAAGATTCGGAATGCTGGCTACAAGCGGCCTCCGATTTGGTAGCAACAGG								AAAAAAGTTGATAAATAGCTTAAAATTTAGACTATTACACAATAAACACA								AGCCCTAGGGTGCAAGTATGAGCATAAAATACTTGGGATCTGTTATAAAT
CATCTCTCAT								AGGCAGTATGCAGGTTACAAAGAAGGCGACCACCCCATTATTTATTTGCA								AACAAGAGATTTTGGAAGCATTAAACTTGCTTGCCTTCTAAAATCGTTTC
>Anther_High_Quality_EST.seq.Contig78								GTTACTGTTTTGAGGTTTATCTGGTAAAATCATTGAACTCCTTTCTGATA								CAGTCAAACATCAATCCTTTGGTGGCAAGAATGTCACAGACAACCGGGTA
CCAATTTTCAACCAGCACTTTATTAAGAGAAAAAGAAAAGAAAGAAATCT								CTCGGGCTCACAGAATTCTCCTCCAAGATCATCACAAGCCTCTCCTATGA								AGCCATTTTCACATCAGATCACATTCCTTTCTTCCACAATTATGTGCGTT
CGTTGGGCAATCACATCAAATGGCATCATCAATTTGAGTAACATGGGGAG								ACACCGTCTTGGGACTGTTGTACTCCAAGTATTCTCTGTCAACCTGCTCT								ACTAGCTTCTTTAGATATCGAGTCATGAACCCAAGTTCCCACAGTCCAAT
ATGGGTTCCCAACGACATTTAAATCTACCATATTCCCCCAAAACACTCAA								GAACCTGTCTTACCCTTATTGCTTTGTGTTTGATCTGGCTTTAGCTTCAC								AATATTCATCACCTCTAGGATCTAGCAGAGTGTGATTTCGAAGATGACTC
AAAGTATCAACGTAGTCAAAGAAATAAAGATCCAAAACAAGCTGCGAAGG								TTCAGGGAACATCTCAACATCACAGGCTTCTCCTCCAAGTGTATCGCATG								CTTCAAGATTTCCAACCATAGACCTTGTCCCAGCTACTTCGTTTATCAGC
AGGGTGACTTCCCTTCTCTTGCACAAAACCCACCTGAAAACTTGTGGGGG								CCTCAGCTGGAAATACTGATGCCGTGGAGCTGTAATCAACTGTTGAGTTA								ATACCATGTCGAGTAGCTTCCAAAATAACCATCAAATCCATCATTTTGGC
CTGGCCGGCTGCCTTTTATACACAAAGTGCTAACCCTAAACCTAAGTCCA								TCCTGTCCAACAGGTGTTGCTTTGAAACCTCTTGGAGTCTGCAATTTTAG								TCGTGATACATATGCTAGTATGAATTTGCAATGTCCGAGTCCCCTGTTCT
GCAAACAAGACCACACCGCTGCATTTATATTTACAGTTCCAGTTGAGTCC								CATGGATTTACATGGCGGAAAGGGTTTTGTAGTTGTAACTATGGAGAGAG								TCAGGAGGTTCTACAGTATCAAAAAGCAAAGGAACACTTGACTGCTGGAA
TCAACTGGATAATATCTGCAGGGACCAAGAAAACAGTGGTATCGTGTGAC								GTGAAGGTGCCAAGCTCAAGGCTGCCTGCATTTTTTGGTACGGGATCGTG								GCAAATGTCAGCACCAAGTATCAATTCAAAACCTCCAGGATATTTGTGTA
TAGAAAATCATAACCTCCTCCTATTCTCAACCATCTTTCACAAAGATGGA								TGTGACGCTGCAAGT								AAATCCTGTTAATCTGATCAGAATTTCCCCACTCCAGCTTCTCAGCTTCT
GATTTCTTCACCCTCCCGTGTGTTAATTACAGTGATACCATCTGCAACCT								>Anther_High_Quality_EST.seq.Contig4003								AGTGCAGCACAACAACTAGGATTTTCAGAAGATACATTCAGCTCTATGTT
CTGTAGGTCACTCAACCTTCTGCGATAAGATCATGGGTACCAAGACAGCC								CAAAGCATACACATATCCAAATATATCTTTAACATAAGATTTAAATACAG								TCTCCTAAGGATCTTCAGCACTTCTTCATTATGATCAGTCA
TACAGCAATTGCAACTGCATGCTCAAAATTCAAGTGACCATGCACTCTGC								AAATTTAGAAAACGAAGAACAGGAAAATGTTCCATAATCATCAAATACAT								>G08_422747.80.S1104094671.Anther-SP8432.M13R.ab1
ATTTTAAAAATTCACTAAGAACCTGAACTAGATTTCTGTACCCAGACTTG								AATCTCCAACAGATACGATACACCATAGGCACATAATAAAAGTGACGATA								AAGAACCAAATAAATAAATTAATTTGACATATCAAGTTTCCGAATGTAGC
TTTCTCATGAGAACCATAGGCAGAAGCATTGCCTCTCTTCCCTGGTTTCC								ATTTTTAAAGTAAAAGTAACAGTACACACCAATTTTGCTTTCACAGCAAT								TTGTTTACAAGTCGAGCACCAAAATCTAACATTACATGTCCACAAAATGT
CATCACTCACAACAGATGATCCATCAGTAACTGCTCCGCATCGGCTACCA								ATTATATGATTAACAGTGCATGAACTTAGCTTATGGATACGGAAATCATC								CAACTATAGCAACAAAAAGGAACAAAAAGAAAATAGGTGATTATTATTTT
TGTTTAGAGGATCCTTCTGAAGAATCTAAAGGTATATGTGCAGATTGAGA								GCGAGATAGATATTTTAATCAAGCAAGGGATAGGTGGTGAGATCGGAGCC								TTAGCTATATTCCAACTCAAGCATATCCAAAAGCACTAGGAAGCCCATGT
AGCAGACGATGACAAGGACTCATCACTTGCATATGATCCATC								TCCGCCACTGTGAAGGCTAGGATGGTTTGGCTGCAGGCGTAAAGCAAATA								TGTCTTCACCAACCTATAGTAGTCGTCAAGTGTCAGATCTTATCCCCACG
>Anther_High_Quality_EST.seq.Contig79								TACGAGGACCTCCATTTTGATACCCGATCAGGGTATCATAATCCCCTCCA								GTTTTTTCCAATGTCATCCAAGCATTGCATCAAAGGATTATCAGATGAGA
GGGGGGGGGGGGGGTTGGGGGCTATCCTTAGATTCAAGATTCAATTGGTA								TTATCAACTAATCCATATGGATCTTCTTTCAGGGATTCCAGTTCATGTAA								GAAAATTGTGATCAAATAATAGTAATCACATTGAATGTTAGAAACCACAT
AATATGACCACAAATTCTAAAACTGATTCTGCTAACAATGAAGTCTAAGC								GAGATTTTTGTGTATCTCTTCCACATTCCTCACCTTTTTCCTGGAAGTAT								GAATTAATATGTAAAATTATATAAAATAGTACTTCCATTAATTTGTTGTA
TTCTTAAAGTGAAGACGACAACGATGATGTATTCTCCGAAAGCAATGGGA								CGATCTGGTTGGAGAGAACACGATACTTTCTATCACGAATAAGAGTGACA								TAGAATCAAATATTGAATTAATTTTCGTGTCTCGAGCTCAAAGTTTTTCT
GAGATAATTCAAGGGGTCGGAAAAGTAGTCAGGATACGGTCCCCGGCCTT								GAGCTCTCCATTTCTTGTTCCAAAGCACCAAGATCTTCGATGCTCAAATC								TGAAGATCAACATATCTATTGTCATTTTTAGTCTCCATATCTTCATATTT
CCTCTGGACTTGAGATCCTCGGAACAAGCTCGACGCAGGCAAGTGACATC								ATTCAAACAGTCGCCCATCCTTCTCCTAATCTCTTTGCGCAGGTTCCTGT								GCGTTTTAACTCATCATTCTCAGCTCGTACTACAACTAATCCTTTACATG
ATGTCAATCACCGCTGATGCCTCGGTTTTGGAGATGAAAGATTATATGAA								TAACCT								CTTTTCCTGCAATTCATTAATCACTTGGTCCTTTGATGTTGTCCCCGTTG
ACCTGGGTTTGAGCTAGATATTGATTTCAGTATCAGAAGCCGAGTTAAGT								>Anther_High_Quality_EST.seq.Contig4004								TTTTTGTATTTTGTGAGTTTTGCAAAATCATTGAAGTTATGCCAATGCCA
AATCCGCCAAGGTTCGGTTTAATGCAACTGAAACTCACCATTGCTGCTCG								GAGAAATAAATTGCGATAATAATGAATTTGAAATTATTTGCTTGAACACT								TATCTGCACGTCCTTCCATGCAAGTAAGGACCTATCACAATTTCATAAAC
TGGAAGCACCAACAGCGGTTACTTGGCCAACCTCCACACCGGTTTCATGA								TCCCTCTCAACTCTAAATGGCAGTAAGAACTAATTCCCTAGAATCTACCT								TTTATTTTCAAGGGTTATCCTCTCCTCCTATGTCATGGGTTCCTCTATTT
ACTCCAATGTCACTGACACTAGCCTCGAACCCACAATCTGTGTCACAAGC								CAGTTGTAATGCATACAAACCCATTATATCAAAATCCACTAGACAATATC								TTGAAACAATTTTCTTTAGTTCAGTCAATACCTCTTGCTATCAAGTAGTA
ATCCATATTGATCAACATCGATCCCCTTTGTTCACGCAACCATTCGCCGG								ATGAAATGAGAAACACAATCATAAGGTATAAAATATATATAATACCCCAT								TAAACAAACATATTATATCAAATTATCATATGGTCATA
CATCACTGCTCACTCCTCTACATTTCCTCACCTTAATTTTTACCAAATTG								AGATAGGGCGTGGCACCATCAACAATCATCCACATACGACCACAGCATAC								>G08_423116.80.S1104094767.Anther-SP8528.M13R.ab1
GGACAACCGGAACCGAGTGCTTCGATGGCTATATCTGAAATCGGACATCC								CGCCATACCCTCGCTTTATATCTCTTGTTCCCCAAAAGTAATCATAGCAC								AAAAAACACAAATTTTCATATAGTATAAAAAGAAAAATCACACATGTGCT
CTTGATACAAAGTTTCTTCAAGGCCATACATTTTGCAGCAAATGCATGCA								AGCCTGACTTCATATCTCTTACTTGTGTCCCCTAAAGTACAAGTAAATTT								CTACTACATTACTTGTCCACACTAACATCATACAAAAACGTCACTTTCAT
ATCTCTGTATCACCAATAGTTCCACTCCCACAAAGAGCTAACCTCTCGAG								TCTGAATAACCCACAAGCTCAGCAGTGACTCCAAGCAAAATAGCCCAAAA								CTAAAATCCAATGGTACAATACCCTATTGCAAGACTTTAAACATATATGA
CTTTGAAC								CCAACAAAGAAGAATACCCCCGCCAACATATGATCAGAGATAACATCAAT								ATGCCAAATACCTTACAGCTCTATCATCTTAAACATGGATGTTGCTTGAG
>Anther_High_Quality_EST.seq.Contig80								TGCTGCCAGGATACCAGTTAACGACTTCCCATGGAAGACAATAGGAGGAG								TTGTTCTAAGTGCCAACTACTTAAAACCGTTTGGCTTATTGGCCATTGCA
CTTTGTAAAATTTTATCCGTCAAAATTCGCTAGGCGACAATTAGTGTGGG								CAATTGCAGCAAAAATGCAAAATCCAAGGTGGAGCAAGTAGAACATGAAA								AATCCAAAAATAGGATGGACGCTTTACATAAATGTAAAAGATCCCACTTT
TTTAATCTCCACTAATCTGTGCTTGAGTCTCAACGTCACTTTCCAATAAT								AACCAACCAAAATTCAAGGCACTATCTGTCCTCATTGCTCGGTAAAGTGG								CATTTAATTGCCTATGATAACTGAAATTAAAAGTAAATGAAGGGCAGTGT
CTGTCCCTTGCCTTCCTAGCCTGCTTATGCCAATCTATACAACTTGTTAT								TCTGTACCACAACACATATGAAAGAGGGC								CAACTACCTGAAAATTGATGCTTACTGCTAGGTAGTCTCATTGCACCATT
GGCAGAAAGCAAAAGTACTTGCAAAAAGGAACCAGCTTGTAACCCAATCC								>Anther_High_Quality_EST.seq.Contig4005								CCAAGGATGATTGTTGTTTTTGTAAAATAAACTCTTGCTGAAACTGTTAT
AAAGCCCCTTTCCTCTCATCTTAACCCAAAATCCCAATACGACAGCAACT								GCTTTTTTTTTTTTTTTTTTTGACCATAGAAAGAGGAAAATACATTAGGG								TGTCACATTACAGTTCAAGCAGCAAAGCAGCCAGATCAAGGCACCAAATA
GGAACTCCACAAAGATAGTATGCAGCAAGGTTGATATAAGCCCCCAAATC								TTCCGCCTTGATAATGTGCCAATTAAGAAACATATATACAGATATCCAAA								TGGATGCATCATGCACACCAGAAAAGAACTTCATTGCATACTTTGCTTGG
CTGCCATCCTGATCCCCTTGCAATCCCTGACAGGACAACTTGTAAACTAT								AGTTTCCTAACGACTAGACAGAAACAGAAACAGAAACAGAAACCAGAAGC								CATCACTTATATGAAACATAAGCTTAGTTCCCACATAAAATGTCAGCAGC
TCAAAACAACAGACAAAGATAGCAAAGGAGCCCTGTTTGTGACATAATCG								TTTGGAGGAAGGGGGAGTAGGATGATATACAAACTTAGGTCCAACATCAG								ATAAAACCAAAGACATTAAGTCCTTCTTTGCTTAGGAACTGAGAAATCAA
ATAACTTCCTTGTCATTGCTGAAAACATAACCGAAAACATGCCTACTAAA								ATAATTTCTAACAAGATTTACATGAAATTATTCTCTAGTTAACAAGTAAG								CCAACTAAAGCCTGACGGACCAATAACATAGCCAACAAGGTTAGCAACCA
AAAGAGGGCTGCACCAACGGTAACGGACTCTAATAGTGCAATCAACAAGG								ACTTTTAACTAAGCAACACTGAAGGAATTTGCAGCACTCTCCACAAACTT								TGAGACATGTGATTGTG
CGGTGAAGACAACAATACGAGCTGAACACGGGTTACCTGCTCCTAGTTCG								TCTAGCTCCTTTAAACCACCGCTTGTCCCCAGCTTGTGCTTTGCAAATGT								>G08_425287.80.S1104113327.Anther-SP9968.M13R.ab1
TTTGAAACTCTAGTGCTTGCTGCAGCTCCTATTCCCTCTGGTATTGGAAA								AAAGTTTACCATTGTTTACGGTGGCTGTAATTAGTTGGTGCTTGCCACCT								AAACAAAGACCATATAGGCAAACTAAGTGAGGCTAAATCAAAGTTTGGTC
TAGTGTTGACATGGTTGCTAGACAGACAGATGTAACAGATGTTTCAAGTT								TCATCTCCATCAGCAGTTCTCGTCAACACCGACAAGAAGTAGTACTGTTT								TTAGAAACAAAGGACACTGATTGGGGATCAAGGAACACAAGGAGAAAAGC
GTGGGTTTGGTAAAAATCCAGAAAATATTATGAGCAACTCAAATGACCAC								CCCTCCGATCACAGGAGTTGAAGTCTCCAATATGTTTGCAGTTGCCACTG								CTAAGAGAAAGCAATTTAGTAGACATTCTGCAAACAGTATATATATACAT
CATTCAAGGCAAATCATGGAAGCAGAGGGGATAGCTAAACGAAAGAACTC								CATTTGAGTCAAACCCACCCTCAGCATCAGTTAAGCCAGAGTATGCTTGT								GGGATCTGCTGCTAAAAGAAGAAACTTTGATTCTAGTGTAAAGCTTCTTA
TCGAACTCCTCGAAATACATCGATTGTAATAGGGGCAAGGGTTTTTG								TTTCCAAGCAGATAGTCCACCTTAGAGAGGAAATTTTCAGGGGAACCGAA								CAGCTTCCCATATGGCTCGAGTCATCTTCCATTCCACCCAAGCTTACAAA
>Anther_High_Quality_EST.seq.Contig81								GTCAGTAATGGACTTCTTATCAGTAGGAGTGACCAGGACAGCAACATTGG								AGTCACAAAATATATATACCTTGAAGGCATCTTGTTAATGAAAAGTTATA
AGAATCAAAACTAAAATAAATAATACATATGAGAAACAGACTGACTAGTT								TGGTGGAGT								ACCAGCACTATATTCTCGCAAAGGATTGGTTCATAAAGCAAAACCTGGAG
GAACCTACCTATAACTATACACATTGCAATGTAATAAAAAATACAATTCA								>Anther_High_Quality_EST.seq.Contig4006								ATTACCGAGCTACCATTGTCAATTTTGCCATCTTTGACCCATATCACCAA
ATTTCTTAATCAAGTAAATCTTGGTAATAAAAGATATAATACATTTACTT								CCTCTTTTTTTAAATCCAAAAGCATAACTATATTGTTGAAAACAATCCAA								CCATCTTATTCAATCTATATATACAATCTAAAACTAACTCCAAATTTGCC
AATCAAGGAAATCTTGTAATGAACTCAAAGCAATGAGCCTTAGAGAAAAA								GAAACCATCAATTACAGTATCTCCATAAGCACCTTAGTAACAGACTTCGA								AACAACTCATTTACAAATACTCTTTGCTCTTTTTCATTCATCGGTATTGT
CTTTTGAGCATGGCTTCGAATTTGAACAGCAGATTTTGTGCCTACATGCT								TTATGTTTGCTCCGAAACACTCCTAGAGATTCAACAATAAGGCTTTAAAT								CGAGATTGAGAATGCGACGTAAAGTTTTAGTCGCGGAATCTACACTATGA
TATTATTATTGACAGGCCCCATTCTCTTTACATAACTACAACAGCTGTAT								CACATGATTTCAGACTCTGTCCCACTCAAATTCCAAACCAACTTATATTG								AAAAGTTCCATAACGGAAGGGTCAAGTTCCCTAGTAGGAGATGAAGGTGC
CATTATTATTGGCCGGCCCCATTCTCTTTACTGTTTATGGAATTGCCATA								ACATACCACCAGCCAGCAAGCTCCGATATATTTTTCTCATTACAGAACAC								GGACTTAGCAGTCAGGTGAACATCGACGACAGGGTCAGCGGCAGGCAAAT
ATGAAATGATGAATCCAACCATCCGGTAGTCTTTGCTTTTTCAACATATG								AAGACATTTCCATGACCAAGAATAAGAACCGGTCGTCTCCTTTGCAACTC								CAAGGGACATGGACCTCTTCGAGCGAAGTGAGAATTTGGGTATAGGCAAA
CTAGAAACTGTTTTCGGGCATGAGCAGAACATTGTCCTTTGCCAATCAGA								AAAGTGGGAATTGGAAAAAAGAAAAGAGAAAACATAGACAAACACAAACT								GAGCTCGGTGGTGGCGAATTAGAATAGGCAGGTCCGGCCCAAAGCTCCGA
GGGGAAAATTAAGATATAAACTTGACCGCCTTGCACATTGGTCTGCAACG								TCCACATGTTCGATATGGGTTACCTTCCAATAGGTCCAACAAAAACATGG								GTACATAAAACCATCACCAGAGATCTCATTAAAAGACTTATAATTTCTAG
CAAACCATTCTACCACCTCCAATGTAGAATTCAGTTCAAAACTCAATAGA								TAATGCAAGGAAGCCTTCAGATCAATTTAAGGAATGAAAATCTTGACTTC								GGGTTCTGTTGTTGTTATTGATA
ATATCAGAAACTCAAATATTCAATATACAGCATAATCGACATACCTTTTC								ATTTATGTAAAAAGAAAAGCATAGGGCAATTCAAGTGGCAGAATTCATCC								>G08_427260.80.S1104123039.Anther-SP11984.M13R.ab1
CAAAGAAGTAAGCATTTGCCCCTGCAATTGAAGAGAAATGAATTATAAAC								TAATTCAACTTACAATGGACAGACAAAACTGCCAGAGCTCAAAGACGAAG								AAATAATTGGAATTCTTTCACTTCAAAAGATTAGAGGCTTTGGTTCACCC
TTTATCTAACATAAGAGAATACTACCCCAACCAAAAAATATGTGAGAACA								AAGATAAGTAAATAAAAGGCATGGCAAAATGCGGTCAATAGGGAAGGGCT								TCTAATTTACCAGTACACGACCAAAGCATGTAGCGTTGACAATGGCATCA
AACC								TCATTTGGAATGTCCCAGTTATCTTCGTCATCCTCATCCCTCTTCTTTGT								TAAATGGAAACCCTATGCATTCAGTCAAAGCATCATTTATTCCTCCAACA
>Anther_High_Quality_EST.seq.Contig82								AGATACTTCCTGCTTGTTTGGTTGTGAAAATCTTGCTTGGGGACGCCTTC								AAATCACATAAAAGAAAAAGAAAAAAAAAAGCATTCGGTAGTAGGAAGTT
AAGATGAAAAAGAGAAACCCCTGTGACATAAGTTTTCCTTGTATACATAA								TACGATTACGCTTAGCAGCCTCGCGTGACTTACGCTTCTTCTCATCTTGC								TTTGAAGTCTAAAGATGATCCAAAGTTCCTTAGCGAATTACAACGAAAGA
TGGAAGTTTATTAGTTTAATATTGATGACCACAAAAACTTTATTGTTCAT								TTATTCTCAAAGAACCTCCTCCTCTTACACTCTTGAATAACACCAGCTTT								TGTTGCATGAAATCACTAAGATTTTAAGAATTTGATTCCCTACTCAAAAA
CAATTTAATTTAACAGAGAAATTATTTTTCTCAAACAAATGTATAATTTG								CATGACCTCTCTTCTGAACCTGTTAAGCAGTCTTTCTTCAGGCTCATTGT								GAGCCCTGAAAATATATAAAATCCCTCAGTAGAGGAGTTCTTCGAAAACA
AAGACTTTTAGGAAGACAGTGGAGACTCTTGATTGCAATATCAGCTTTCT								CATCCACAATAACCTGGATATTGTAAGCCGATTTGAAGAAAAGGGTGTTG								GGGTCAACGGATTGTCCCCACTTCCCATGATACAATTCCAAAAGCTTCTC
CTTTTGCCAACTCTTGTGCCTTAGACATATCCCATGTCCCATATCCCATA								GCATTTGCAAGAGAAGGGCTTATTACTGATGACAATTCAGTGGATAAAGA								AGCTGGTGTTACACCTGTACGAACCACCTCTGCCACCTCATTCAAGAACC
TGTATGATCCTCTAGCCTGTGTATCCATTGTGTTGGTGAATTTGAAGATG								AGAAGATTGATCCTCTGGAGCTGACCATGAGAGAGGAG								CGGATTCCTTGAAGCCCCTTCTTTCCAAACCATCCTTGGCCAACTTTAGA
CCTTGGACATATCCCATATGTGAACAAGATTATCATACCTCCACTGGCCA								>Anther_High_Quality_EST.seq.Contig4007								ACATCTTCCGCAATGTGCCACAATAACCCATCTCGAAATGGCGTCTTAAG
GTTGTTTTCCAGAAGTTGACCATTTCAGCCCACAAACTTCTTGCCGATGT								ACATTAAATACTTACCAACTTAGTAGCATTGACACTCATACATTCAAACA								ACCAGTCTTTGGAACCTTGTTTCTCAACATTTCTCTTTCTTCACATGTCC
CCTCTATAGGTTTTAACAACATGGGATCTAATCCTTATATCATTGTTAAC								TTTTATTACATCACCATCCCTCACATTTTATTACATAACTCATACGCTTC								AATCCGCTGTCATGTCTAGAATACTCTGGAGCGAGACCTCATCATATAAC
TATCATACCATCCATTCCTCCAGTTGTAAGAAAGTGAATGTTCCATGCCA								AAACACCTCATTGTTTCCAGTTTGTTCATGCATTCACCTTAGGTGCCCAC								AAACCTACCCAAAATGCAGGCAGAGCACATAACCTCCTCCAAGGCCCTCC
TTGAACCCACTCTTGATCGGTGACAACCTCTCAGAGTGTGCAATGTACTT								CCGGCGATCACGTATTCCTTAGCAGCCCGCGTTTTCACGAACGATTCACG								ATCAGCTCCCCTCATCTCCAAGTACCTCTTCAGTCGAACCTCCGGAAATA
CAGAATTGTTCAAGCCAATGGAAAAGTTCAACAGGTGTTGGTGGCTTGTT								AGTGAATATCGACTTCATGTAATTGCGGACATTAGTCAAGCTTTCCGGAA								TAGTTGTCAAATGATTTTCCCAATCATTAAGATTTGGTAGTTCACCAGGA
CTTGAAAGCCAAGATTCAAGTCCTATTCATGTTCAAGGCCTCGGCTAGCT								CAGTCCATTTCTTGAAATGGCCCAGAGCAACCTCAAGATGGTAAAGTTTG								ATACATGGAAGTTTTCCAGCCATAAAATCCCTGAATGTCATTCCAGTGCA
GCATCCTATAGGCGTCCCTGGCTGGTGAGAAAACTGTCTTGTTCTCTTTG								GGTCCCAAAGCTAAATCAACTGCACTTATCTTTTCCCCAGCAATGAATGG								GTCAATGTACTTCTTTTTC
ATCTTCCTCCCTTCAATCAGCATGTAATGTGCATAATCATAGTCCATTGC								GCCATGTGCCTTAAGATGTTCATCCAATGCCTTGAGTTCATTAAGCAAAG								>G08_427262.80.S1104123231.Anther-SP12176.M13R.ab1
TGAGCGATTTGGTATGAATCTATCGAGC								CCTGCTCAGATCCATCATTAGCATCTTTGCTCTTCAAAAATGTGACAAAA								AAAAGGCCCCAAAAACCTTCCCCCCCCAAAATTAAAACCCCCCCCTTTTT
>Anther_High_Quality_EST.seq.Contig83								GTTCCAAATATGTTTGATCCAACAGAGGCAAATTGAGGAGGGGTTTTGAG								TAAAAAAAAAAAAATATTTTTTCCTTTTTTAAGGGGGGAAACCCCCCCCA
AACCAAGTCTAGTTGTTTTTTTATTCATCAAACCAACACACACAGAGTAC								ACAACGTTGAGGGTATCTTTCTTCCAGGATTCCAACAATTACATCAGAAA								AAGGGGACCCCGGGCAAAAAAAAAAAAAATCCCCCCCCCCGGGGGAGGGG
ACTAACCCAAACCAAACTTCAGTATACAATCCAAAGAGGAAAACGTATCA								TCAGCCACCCATTTGTCATCAAACTTCACCACTGGTACTTTCCCCC								GGGAAAATTTTGATTTCCCCCACCCCCCCCCAATTTAGGGGGGTTTCCCC
AACATCCCTATGGAATACATACAAGTGATATGAAGGGGTCTCAAAGTGAA								>Anther_High_Quality_EST.seq.Contig4008								AAAACCCAAAAAAGGGGGGGGGGGGGGTAAGGGGTACCTGTCCCTTTTTA
ATGCCTACAATACAAGTAACAATGGTCCAAATGCTTAAAATCCTCGAAAA								CCGGTTAAAAAAAAACGTTATTTTTCTGCAAATAAGCCTGTATCAGCAAT								AAAAAATTTCCCCCCCCCCCCCAAAAGAGAGGTGGGAAAAAGGGAACCCC
GAGCTCTCCCCCCCCCCCTCCTTTTTTCCCATCTTAAGGAAAATTGGGGC								CACTCCACAGAAATCTGAAATGGGGGAGTGATTTATTTCGATTATTACGA								CCCCCCCCCAATTTTTTTTAAGCGAAAAAGGGGAAACCCCCAACCCCCTT
TCCAAATTCCAATTCTAGTATACTATCATTCCTTCTTCTTGGAGGCCACC								AGACGGTAAGCACATAAAATATTCGAATTCAAGGGTAACTGACTGTAAAT								TATTTTTTTTTTGGAAAAAAAAAAAAGGGGGGGCCTTTTTCCCCCTTTTC
AATTTCCTGGCAATACCAGATTTCAATTTGCATCCCATTGAGAAAGTTTC								ATTTGGTCGACATAACAGAAGCAAGCATTGAAACAGATACACCTATATAT								CCAAAAGGGGGTTCCCCCCAAAACCGGGGTTAAAAGGGGAAATTTCCCCC
TAGAATGAAAGCATCAATTTCTTGCTCTTTTTTGTCATATACATAGAAAG								CCCAAGACAAAGAAGGCACTAGAACCAGAGAGCACTGTCAATAATATCCT								CCC
CTATAAAGGCAAGTGGAAGTCCTATGAAAAAAATAGTCCGAAATGGCAGG								TAGGAACGAGACGCTTTAGTAAGCACACGAACCCTGTAGTCAATATCCGT								>G08_427267.80.S1104123615.Anther-SP12560.M13R.ab1
GCTCCAATGAAGCTAAGCAGCAGTAAAGAAAAAACCACCTTGAGGAAAAG								CAAGTTTTGCTTAACCAATAGATCCACCTCATCCAAATCCATCGCATTCA								AGGCTTAACATCTTCATATTGATATAGTCTCAAGACATGTGCCAATGACT
TATCCAGTCCTTCCCCTTGCAAAGAGACTTCAAAACATTAACAAGACCGT								AACTCTGCAATATCCCTTTTCCACTCAGGCTTTCGAACATGACTTCTTTC								ATCCATTACGCATTTAACAGGCTAAATATATATCCCAACACAACATATAA
TCCAGGATGAAGCCATTGACATAACAACGTCCCGTGATTTCTCTTCTGAT								AACTCCTTCTGGCGATTCTTCTCGCGCAGTTTCCTAAGCTGTTGAGTAGC								GTAGATCTCTCCGATAAATACCCTAGAGAATAATTAATAGGGGATTGACA
AAGTGGAAATTTGATGCTGGAATTTTCTCTACTGTATATCCCAATATTTT								TTTGGCTAAGCTTTGCTCAAGGAAACTCTCTTGGTTAACCATCTTCTTGT								TTTTGGCACCTTAAAATTACTCTGAGCACTTGTCTTCAAGATCAGTCTCT
ATTCGGTAAACTGCCATGGATAAACAAGAAAATTAGTAACAACAAGAGAA								TTTGTTTCGACAGGGGCAGCTTCTCGAAATCGGAAAGCAAGCGTCGGGCA								CCTCGTCCTAGCTCTCGACCTCTTCAGATGAACTGGCTTCCATTATCCTA
GCTTTGAAACTGTGGTAAGAATGGTAACACCCGGAGCAATGAAGTTGTAG								TCCTGCGTGGGACGGCCATACCTCCGGTTGGGAGTCGAAGTCAGCAGA								CCTCGACCTCCTCCTTGCTCTGCCTTATTCTCTTCCCTTATTGTATCATA
TAAATTGCAACCATTACTAACAGCACTGTCAATGTCTGCCTTTTATTCT								>Anther_High_Quality_EST.seq.Contig4009								GTCAATAGACGAGGAACCTTTCCCCAAAGTAGTAAATTATTTGACTCTGC
>Anther_High_Quality_EST.seq.Contig84								ACCAGCAGCTTCAATTTTTTCTTGGGGTGTTCAGATCCCATGATTCTTTT								ACATGTCTAACATCTTCTGCCTGATTCATTCTTTGGAATTTATACTATGG
TTTTTTTTTTTTTTTTTTTTCTTTTTTTTTTTTTTTTTTTTTTTAATGAA								TCCTTGACAAATGATACCAACTCAACTTCATAGTAAACAGTAGAGTTTAG								CGTCCAAATATTATATACTCAGCTGTTATCTGACATTGTAGCTTTGATAT
AGATAAATGATATAAATTGATAACTGAATTATAATTCAAAATATTCTTAC								CGGTACCACAGCCAACTCCTGCTTTGACTCGGATGACCCAAATGCATACT								GGAATAAGTGAAATATCTGCAGCGGTCACCATCGAGCATTAATACATTTG
AATAATATTAAAATTAACAATGTTAAAAATATTCTTACAATAACTAAAGC								CAGGTGCAATAGTCAACAGTGCTACTTCACCTTTTTTCATATTCAACACA								AGTTATATGCAGTACATTTATATGGTTCTACAAACAAATTTTAATGTCAG
ACACTAAAATGTTTACACAATCACCTCCCAGAAACAGGGGCAGCAATAAC								GCTCTATCAAGACCTTCAATGACTTGTTCTTCATCTAACTTGAACTCAAA								AAAAAAAAACCATTATATCAGTTTGAGCTTTGAACATATCTCAACCCTAA
CACAAGAACAAAAAAAAAGGAAAATACACAAATCCAGAAACAGCAGTTTT								CAATTCTTCTCCTTCATTATGGCCCTTCTTCAAGAATATGGTACCATCTT								GTTGGGTTCAGCTATCGGATTATAAAGCAGGTTCATAGGAGACAGTGGCA
TGGCAATCACTTTTTCAGGAGTAATACCGAAAAAATAACCCCTTGGTTTC								GCAGTTTCCCAATCAATTTCACTTGGACAACAGCCCCCTCATTTGGGCGC								TTGGGAAGCCAATCATGGCCTTGTATAAACGTTTCCACCGTGAACTTCCC
AACAACAATGACACATTACTTAGAAGTCTCCTTGCTTTGTCTTCAGTTTC								TCATATCCCTCTCCTTCTTTCAAGATCTTCTTTATAACCTTCTTGTCATC								AGCATCAACGTCTGAGAGAGTGGACCTGTAACCAGCCCATTTCACCCTAT
AAATCTTAACTGCAAATGCTTCTTTAAGTGCTTCAATGGTTGATAGAAAA								AGTTACTTCAGTCACAGTTTTCCATGAAACCAACTCTAAAGTAATCAAGA								TATCCACGTTTGATCCAGGTCCACTGTTCTGATATTCTGC
TCCTGACGCTCTTTCTCTAGGCTAGACATTTTCTTTTTGAAAGAAGAAAT								GTGTGGCATTTGGAGGCACTGCACCTTCAGCACCAGTGGCTGGCTTCCCC								>G08_429039.80.S1104132655.Anther-SP13520.M13R.ab1
TTCAGCCTCTGTGTTCTCCAATTGCCTCTCCAATTTTAGCTCATTCGACC								TTCTCACCGAAACCATACTGTGGCTTCACTGTAAGAAGTACCTTCTCCCC								ATTTAATATTCAATACAAATTATTAGTTGATAAGAATTTGTATGTCTTTA
TTAATCTAAGTGCCTAAAAAGAAAAAAGCAAATGCCAGCATAAAGAACTT								CTTCTTCATTGTCTTAACAGCC								CATATGATTAATTAGAAGTTCAAATCTCATCACTTGTAAATAATAAAATT
TAT								>Anther_High_Quality_EST.seq.Contig4010								AACAAAAAAATGGTTAACTACTGTGTTAGTTCATGTACCTGAATAGATAT
>Anther_High_Quality_EST.seq.Contig85								AAAGTGAAAGCAGGATTTTTATTGCATACGGTCCACGTTAAAATTATACA								TCAGTGCCAACCAATTTGAATGGACTATTTCTTCACTGTGCTATCCTTTT
TTTTTTTTTTTTTTTTTTTTTTTGTGTAACCTAATCTGTCTTCCTTTTAA								TTCTTGATGAAAGCCGAAAAGAAATGAGGCGAGCAAAAATTAACCGTATC								ACCGTTGCTTTGTGATATTCATTTTTATTTGCATATCCTTGACAGATGAG
TTGTAATGTAAATGATTATGCCTTACATAAAAATACAAATGTTTTACATT								ACACTGCAGACAAGTATTTCGAATCACTTCCAGTTGTTGGCAACAATGTC								CGGCTCAAGAATGAAGGTCGCTGGAAGGTTTAAGCCTTGCGTTCACATGG
CATTACGAGAATATAAACTTATTTTATTTTAGCAACCGAAATTACTGATA								AGCCAAGTCTACAACTCTTTGAGAGTAACCCCACTCATTGTCGTACCAAG								GTTGTTTCGATCTTGAAGTTTTTGTGGAGCTTAACCAACGCTCTAGGAAG
TTGGCATAATGACTTAGTTGGTCCTCCAATATTATAAAAAATTTATTTTA								CAATCACCTTAACCATGTCGTCTCCCATGACCATGGTGAGTGATGCATCA								GCAAGCTACAATATTACAGTGCTTGTTATTTTTTGTAATTCTTTCAGGCT
ACTTTCTTTTTAATTTTTTAACTTTGCATGAATTGCCACATGGATAACAC								ACGGTGGAGGACACATCAGAGCACCTGAAATCAACTGAGACAAGGGGTTC								TTTTGACAAGCATTAGCATGAATGCAGTGGCAGTGCCCAATTTGCTTGAA
ATCAGCATTTAATTAATTTTTTTAATTTAAAAATTATAAAAATTATTTTA								ATCGCATACAGAAAGGATACCCTTAAGCTCCTTCTCTGCACTCTCTTTGA								GAACTACTCGCTGGAACACATTATAATTGATCCTTATTTTAATCGCATCA
AAATCATAAAAATTATTAAAAAGGTGTAAAAATTATAATACTTTTAAATT								AAGCAGCGTTCACCTCTTCAGCAAACGTCCTCTTTGAAACCTGGACCACT								CATCCAAGGTCAGTACCCTGTTCTATATTTATCTTCATGATGTCAATTTG
ATTAAAAATTAATTAAATGTTGACATGCCACTCACATGATAATCCATGTG								AGGTCCACCACCGACACATTTGGTGTTGGCACACGCAATGCGATGCCATT								TGATATTGATGATCGGCTATCATACAGATGAGCAATTGTGGCGAAGACAT
TATGCCACGCCAACAAAGTTAACAAACGTTAAATTTTTCATCTATTTTAG								AAG								TACTGAGATTGAGGTCAAGCCTGATGGTTCTTGGCGTGCAAAGGCTAAAA
GGTAATTCGGCAAAAAAATACAAGCTCTAGGGTTAAAAAAGCG								>Anther_High_Quality_EST.seq.Contig4011								GTGAAAATGAACGCAGAGAGCTTGGTGATCTTGCACTATGGCACTCTCCT
>Anther_High_Quality_EST.seq.Contig86								ACATACAAGGATCTTGTTGTGCTAAGCACAAAAATCCACTTAGAACCCTC								GACAGTACCCTATGTGAATCAGGCAGTGTGGAGGATAAGCCAACAGCTGA
CAATATAGGGTATGTATATGATTATTTAAATATATCACGGATAAAATTGA								AGTGGTGTGAACAGGCATCCCAGATTGCTTGTAAACAAGCTTTCCATTTT
ATACAGATAATAAAAGTCATTATCAGTCGGTCTACACATGTCTGTATGGT								CCACAATCACTTCAAATGCTTCCCTTTCTTTTGGTCCAAGATATTTGATG								>G08_429041.80.S1104132751.Anther-SP13616.M13R.ab1
AAGTCCAGCAAATAACATCGATAACAATGGCAATACTTATATGTTTCAAA								CATTGTCTTTGTAGATTTGTTCTTGGACACTTCTTGAGATTTAGTTCTTT								CAAAAATCATAAACGAAAAATGATTATAGCAACAATGCAATAATGACAAA
AGCAGAACATGTGGTTTACACCAATATACGTGATACCAACATGCACTACA								GCCATCGCCAATATCCAACCAGTAGAAGAAAGGTTGACTGCTCTTGCTTG								CACAAGCGTATCAAAATCACGAGGTAAAAAAATTCAATGAGGAACTTGGA
TGAGATCAACAGTCAATGGAAGAAGTTGAAAAAGTTGTAGAAACTCAAGC								CTGACCAAACATCATAGTAGAAGTGTAAATTGTGTCCATAACGATGTCGT								GGTGATTGGTAGCTAAAAAGACTAAAATAGCAAAATGTAATGAAGGAAAC
GGAGAGCATGCTCGTAGTTCGTCTATTGAATAATGTAAAGCTCTTGTTTA								GGGTCAATAGCTTCAAGCCAATGTTGGAGGGCTAGTTTTTGAGCCTTCTC								GTCCAAATTCTAGTTGGTGAAACATAATGGATAGCATTAGCAAGTAGCTA
GCTATAAAGTAGCGACCAATGACATTTCTTGGTTCCATTATAAATTGTTC								ATCCTTAGACAAACCCTTCCCAACCTTGGCAGCCCTTGTTTTAGCCCGTG								GCTAGCGGCTAGAAACGTGAAGAAGGCAAGGTGTTGGCAGAGAGAAAATG
CTGAAATGTACCCATTCGCTTACTAGGGATATCGATAGAAAGATCTTTAA								CCCACTTTGATATGACAGTTTCATGTTTCTCAATTTCATAGAATGAAACA								GGTGAAGAGAGAAAGGGACTGGCGAGGAGCAAAGACGGGGACTTGATGGC
AGTTAGGCATGCCCTCTACTTGTAAACCATCCCCACAAATTAGAAACTGA								GAACACCTTCTTAGTGCTGCAGAATCTAAGGTCTTCCACCAGAGCTCCTC								CAGCACCACGCACGGTGGCAAACGTCAGTCCCCCTTCATACACCTCTACC
TTTCCAATAATGAAGGATCCTGAGACACGGATTGCTACTCCGTCTTGACC								AACCACAACTGCACAATCTGCAAGATTCCTCCTTGTCCTATAGCCTCTAT								CATCCACCCACCTGGCCCTGGTGGAACCATGCCCTCCATTCTTCTTTTAC
ATGAGCACGACATTGGAGTTTTTCTACAACATGTACAAGCTTTTCAGGGG								AGACTTTTTGAAGCTTAGTTGCAGCAACATCGAGCTCACT								TTTTAGTCCCATTTTCTTTATGCTGTACCTCGTTGATGTCACTGGCACCC
GCCAGTCACCTGCTAATGTGCCCCGGATACTGGACAACTTTGCATGGATA								>Anther_High_Quality_EST.seq.Contig4012								TCCCATCTGTATCCCCACTGTAAATCCAAATACGTAGGCCAGCATTGAGG
TCATTTGGACCAACAAACTGCTTCCCTGAGAAACTAAAAGTCGAATCTTC								CTGGGATCAGGTTGATCATTTGGTTGCTCAAATTCGAGGAAATACATAAC								AGTTTTTGAATGATGGGCAAAACAGAGTCGGGCGAGTCATTCCAACCTTG
ATTGTATAGGGTCCTTGCATGCTGCCAGTTTTCGTCCGGTCCATCAAATA								ATTTTCAATATTTATAATTTGTTCAACACACAATTTGCAAACCTGGGATT								GATTTCACCACTGCATGTAGTGTAGGGATATGAAAGCTTTGTGAGATTAG
GTAAGTAATAGTGTAATGTCAACATATCAGCCAAATCTTTCAGTCTTTGA								AAAATGTTTTACGTTTATATATATACACTATATTACAACAAAATATCCTT								CATGCAATGCACTTTGAACATCTTCTCTGTTGAAGTACTTCTCAACATAC
GTTGGATCAAAAACACTTCGAACAAATGCTGCTAGGTCTACTGTATCATG								TGTGGTTTTCATAAAATAAAATCAAGAATCTGCCACTGATTCTTGCTTTC								TCTTCTGTGCATGGATCATAGCCCCTTGGTAGCATATGCCAAATACCATG
CTCATGCTTTTTG								CACCATCACAGGCATGAAGTATGGTGCAAACATCGGTAGTTTCCAAGAAG								TTGGGAGAGGA
>Anther_High_Quality_EST.seq.Contig87								TGCTCGGCATTTGCGAGGATCAATGGCCCATACTCGAAAACCAACCGCTT								>G08_430843.80.S1104142559.Anther-SP14384.M13R.ab1
GAAAATCTACATTTACATTAAAAATTATAAAAAGTAACATACAATTTAAG								ACACTTTTGCACATAGTTCTGCACTGAATTACATCCTTTCAAAAGAAGCT								AATAAGCAAGCTGGTCGTATTATACATATTCCATAGTTCCTTTTTTCTAA
TATCAATTTTAAAAATAATTAATCAATTACAATAACTTCATTGCTTACGG								CGAGTATCTCCAACTTTGTATCGGGATCTTGCAACTTCATTAGTACTTCG								GCAGAGTTTCTTACATGATATTGGGAGTCAAATAACTTACTTTTCCAGGA
TACTTTGAGGCGGAGAAATAACAGCTGGCTCTACTGTTAGCTGTCGCTTC								GAAATAGCACGGTGGCACATGCTACAACTATCTTCGCGGAATTGTGAAGA								TAAAAACAACATTCAAATACAACAACAGTATAATCAAAGAAACAAAAGAG
CTTTTTATTCCAGACATACTCAGGAGCCTGTGATCTGAAAATCACTGAAT								TATAAGTGCAACTTTTTGACAAAGGTTGAACTTTGTACAGAAATCTTGAG								AAGGAAATTACATATCTATGATAGCCGGACAAGTTCACTATTCCTCTAGG
AAAATTTGGGAAATTGACAGGGGAAAGCTTTGGTTTTCTGAGAAGAGATG								GTTGTACCGAAGATATTTCCAAGAAGAAGAGAGGTGCATAGTAGTCCACA								TATTTGAGGTTTTCTTTATGCCGTGAGTAAAAGGTAATTACAGCTATAAC
AAGAAATTGCAGCATTCAGATTGGTCCCAAAAGCTGATCCTATTTCAATC								AGTGTAATGCACTGGGGCTCAAAAGCTCGTAAACGGGAGCAACTTTTGTG								TATGAGCTACTGTTCTGAATCGGTTGTGAAGGACATCTATCTTCTTCAAT
TTATTTGTATGTCACAAGTGTCTGATGACAATGTCATTTAGCAACATCAC								AAGAATCTCAATTATCTCAGTCTG								GGTGGATTGCGGGTTCATGATCTTACAAAGAGATCGATATTGTAGACGAA
CAAAAATCTTCATTTTATTTATTAGCAATGTCATCCATGAAATGAGAATC								>Anther_High_Quality_EST.seq.Contig4013								CATTCTCACCACTTCCAATTATCTTAAGCAAATACCAGCCATTGAGGCAT
CAGAAGAACCAAAGTTGTAGAAATAGAGACAATTTGTTCTTTAACAGCAT								CCAAACTAACTTTTTTCCCTAAATTGTAATGCCATCAAAGCTGGGCTTTT								TGGGATGTAATAACGGCTTCCTTTCCAACAAACTTTTCTGGTGTCCCCCT
TGTTCACCGTCACATAATTGAATAATAATAGAAGACAATTATATTCGCAA								TTTACACACAATATAAAGAGCAAAACGAATTGAGCTATAAAGGTACACTT								GTTTCCCTTAATCAACACCTTCTCATTCACTGAAAATGGATATTGCACGC
TAATAGTCTGAAAGAAACCAAGAAATGATAATTTATGCAGTATAGTATCT								TAGTGGTCGACCATATAGGCCCAGGGCTATCCTAGCTTGGACCAGGACAA								CCCTATGCAACCCATCCTCAGCACCATCCTCTCCATTCTCCCTGCTTGAT
CACCTGAATAACACAAACTACCTTACCATGGGATCATGTTTTACAAACAA								GGCATACACATCCAATTTGCAAGTCAGATGGAACTAATTCGATCTAAAAA								CTCTTTGATAAATCAA
CAAAACCATTCACCCTGGCAACAGCTCAAAGTGCTTCAAATTTGATCCAA								GAAAACAATTCAGGAATGGAAGATGAGACGAACTCGATAAGATAAAATAA								>G08_430847.80.S1104142655.Anther-SP14480.M13R.ab1
CCCTTTACTGACATTGGCGCATACATGAAAGCCAGAGGGAAATCGTAATT								AGTTCTGCTAGTGGAACAAGCACAAAATGGAACCGGAAAAGGTTTGTAAA								CCCCACCAAACTCTCTCCGTTTAATTTAACGGGGGAAATAAACTTAAAAG
ACACTGCTCCATGCAGGTTTCATTGCAGGTTTCCTTGCACTTCATGTTCG								TATAGAGAAGCAAATACCAAATAAGCCGAAAACTGTCAAAAACTAATATC								GGTTTTAAAAGGTTAAAATAGCTGGTTGGTCGTCCCCGTCCTTCCAAAAC
ACTATCAATGTTGGCCATGACTTTTGTTCACAGAATGCCGTTGAAGGAGC								CATAAGTGTAAGTAAAATCGGTTACTCCAAACATGGCGGAGAGTATTTGG								TGCCGGCAACTTTTTTAACGACAACAATAGCTCGAAACAAAAAAAAACTA
CTTTTTACAGGAGTTTGCTGATCATCCTTATGCAATGATGCTGCCGACTC								GAAACGATATAGAGACTGCCACCCATAATCACCAATATAAGAATTGCAGA								AACTTTCAACCCAAAAGGATCTAACAAAAACAAATCCCCAATTTCTTCAA
TGACTGTACT								GATGGGGTTCTTCAACAACTCCAGTATAGGCTGGAAGATAGTGTATATAG								AATAATCGTTCCCTTGTTCTTCCCCTTGAAAAATAAAACCTGACAACAAC
>Anther_High_Quality_EST.seq.Contig88								CCCCAGTACTGACCGTAAGCGCATAAAGTGCGTATCTCCTCACATTCTCC								AACAATGATGGTAAGTAGCCCTCAAAATCTCGGGACGTTTTATTTAAAAT
AAACATCAACAATCATAAAACTTTTCAGCTTGCTTGCAAAACATAGTTTG								CAAAACTCCTCCATTAATGGCCCTTCAGGACCCAACGCCAAAGCCTTTTG								GTCTTCAAAATGTTGATTGTTCCCTTTACTTTCTGAAAAAATCGTTGAAT
ATCTAAATCCCCATACAAAACCTCACATACAATGAAAGGTCTACCAAAAA								GAC								TCTCTTCGAAAAGTGACAATCCCGGAACTTGTTTTTTAAAGAATTCTTCA
CAAATAAGTGAAAGAGAGGAAAGAAAGCTTAAAAGTGAGGACCTAAATCA								>Anther_High_Quality_EST.seq.Contig4014								GGGAAAGGGAAATCAAAAGGCAAATAATCCCCCCAGTCTTTGGACGGCTC
CATCACAATTATATGTAGATTAAAACTTACATGATAACTTCACTCTGCCC								CAAAAAGCTGATTTGATAAATCATTCAAAACTCCAAAATCATACCCAAAG								TGGTTGAGCCGGGGGGGGTTTACTTTCTCCTTCTTGAATTTCGGGAACCG
GTTTTTTGTGGTTAAAAAAAACTCGGATCGGTGAAACCTCGACACTAAAC								TATCATAACATAATAAAGCATACATAAATTTAAAAAAGTTCAACGATTAC								GTCTTTCGGGTTCAACGGCGGTATCTTCAGTTGATTGATTTTCAAATTTG
TAGGCTTGCCGGATTGCAATAAATGTCGTTCAGCTACATATGATCAACCT								GGAAAATCAAAGCCCTAATGTTCATATTGTAAAGAAAAATAGCTATAGAT								AAAACTGAATTTGGGGATGAAAAATTGCAAGGGGAA
TGTCGTCATCCCCGCTGACTGAATCCCCAGCATGCCGCCAAAAAAAAGTT								TCAATTTTTGCAGGACACTAACCGAAGGTAGAAGCGGACTCTACTCAATC								>G08_432330.80.S1104152079.Anther-SP14864.M13R.ab1
AAATTCCTGGCCTTTCTGTCCAACTGAAAATTTTCGAGGGCAGCTGAAGC								CCCACCAGCCTTCTGGTAAACGTAAGTGAGCCCACACTTACCGCAATAGT								CGCATAAATACACTATTATCATTGCTTCTCTTTCAGGCTGGCTGCACGTA
TCGAATCACGTCTTCTGGGAGGTCATCATCATATCTCCAACTATACTCTT								GCCTATCAAAATGGTTAGCCATGAAGGTCCCGGCGCCACATTCCGCATTA								AATTTTGCCAGCAAAGGTTTTGATATACATGAAGTCCACTTCTCTTCCAA
CTTTCCTGTAACCAGACATGGAGGAGCCTGCTCTCCTATCAAACGACTGC								GGGCACTCTTTTCTCAGTCTCTGAACCTTCCCGGACTCATCCACCTTGTA								AAAGAATTTTAAAACATAGACATAGAAAGAATACTAAATGTTTACATACT
GAGGCAGGGACCGGCCTTCCCAATGGAGGCAAGCCCCCAGCAACAGTAGA								AAACTGGAGGACGGCGAGCTTGACCTTCTTCTTCTTGTGCTTGATCTTCT								CTAAGACACCATTGAACTTCCAGAATCGGTACTCCACCAATAGCTGACTG
TGATGAGGGTCTTCTTGTGTTACGAGACTCTGAACTAGGCGAGGACTCAA								TGAGCTTGGTGTAGGTCTTCTTCTTTCTCTTCTTCGCACCTCCCCTGAGA								AAAAACTTGTCGTTAATGATCTCACATAATGCCACCATTTCGGTGGGATA
TTTCTTGTGATCTACTTCCACTTCCTCTTGCTTGGGTTAAGTTCTCAAAC								CGGAGGACAAGGTGTAGAGTGGATTCCTTCTGGATGTTGTAGTCGGCTAA								TAAAGCATTTCACCTTCCTCTAAAATGCAGTCTATGAATTCTAAGTCACG
TTCAAGAAGCAATCAAGAACATCCATAAGGACAGGATTATCTCCATTTCT								GGTGTGGCCATCTTCGAGTTGCTTGCCGGCGAAGATAAGACGTTGTTGGT								CACCTTTGGAAACTCTACCTCATCTATGTTGTCCAGATCAACCTGGCTGG
GTTAAGGTCATAACCATTTTTGACGCTAAAGTCTTTCAACTCAGCTTTCC								CAGGTGGAATGCCTT								AATTGTTGAGCATGGTTTCGCTGTATGGGTAAAGCTCCTCAGAATATTTA
AGGAGTCTTTTTGCAAATTGCATTCTGGCTG								>Anther_High_Quality_EST.seq.Contig4015								GCCGAGTAGAGTCTCACATACTTCTTACCAACAACCTGAGCAAGGATATT
>Anther_High_Quality_EST.seq.Contig89								ACGATGAAAATAAAAGACTTAGATAGAGAGAGTATAATAGAGTAACATAT								ATGGTGTGGGTCATGGTGCAAAGGTGTAACTGTCCCAGCTGGACCAAACC
GCAGCAACGGAAATCTAATTTAGAAATATTGGAAGAAAAATTATAATGAA								CAAAGTATATTTTTACAAATTTAAAAAAAAGTTTACATGGACTAATTAAT								ATGCATTGAGAGATCTCAGCTCCCCACTACCAGCACAACAATAGTCAGGA
AAGAAAAAAACTGGTCAATTTCTTTAAACATGATGGATATTATTCTCATC								TGCAATATTCTTCATCAAATCCTTGAAGGGATCATTGGGATGTTATTTTG								ATAGAAATGTCTTTCCGCAAATCATTTATCTGATCAAACAATTGGTGTTG
CTGTTCCAACTCTTTTGTTGTAATAATAATAATAAATGAAAATTGACCTC								CAGATAAGCAGATGCAGCAGCAACTCCACTTCCAAGCTTAACTGGGTATC								TGCCAAATATGTAGGGGCCTTACTACTGCAGCCTGTAGATTGAACCCTCT
AATCTCTTTGCCTTCACCTTCAACACTAAATCACCAACAGAATCCGAAAA								CAACATCTTTCAGTATCATCTCCACACCAGCTAAACAACCCAGCAGTTGC								CGAGAAACTCAGAAAATGTAACAAGCTCTTGCTTCCACTCTGAACACAAG
TCCAAAGAAAAAATGCAGATGTTATTTACCAAAACCTTTTTTTCGTTGTC								AACTCGTTTAGGTTTCCAAGATGTCCTATTCTGAAAACTTTTCCTGCCAC								TAGTTTTTTCCTACCTGAAAAGCATTCCAAGCTTTACCAGCTTTCAGTTT
TCTACCTCAGGAGGGCTCAGCGAAAACAGTTTCAGTTTTGCTGAGCCACA								TTTGTTAAGGCCAAGACCTAAGCTCAAATTGTATCTCTTCCATCCCCGTT								AATTATCTTCATGGTAATAACTTGCCAAAAATAAATAAAGGAAATAGAAT
AGTTGATCTAGCTGCATTTGCTCAAGCCAAGCTCCCAGCATGGCATTATC								TAACGATTTCCGAACTATCAATATATGGTGGAACAAGCACCGCCGTCACC								TAAATAGCTCTCAATAATACAATCTCCATCCATAATAGGATTTCTTAGCG
AACTGTATCTGAGTTCCTGCTAGAACCCTCACCTGAGACCGGTGCTGCTA								GTGTCACTGAACCATTCCTCCTTTTGTGTGCAATTCTTCAAGCCCCATGC								ACAATAACTAGGTAGT
TTTTGTCTTTTATCTCAATGGGAGACTCTTTTACAAGAGACTGAACCCAT								TTCCACCGCAAGCCTTGTTGCTTTGCCCAAGCGACTATGCCTTTCAATGA								>G08_432353.80.S1104152751.Anther-SP15536.M13R.ab1
GATAAATCGGGCTCGTCTCCATTACCATGCTCAAACGAGGAGGATCTGCG								TATTATCAAGTCCTTCCTCAAAAATAAGGTCCAAAGCTGCTCTTAGTCCA								TTTTTTTTTTTCTTTCTTTCTTTTTTTTTTTTTTTTTTTTTTTTTTTTTT
ATGCTTGCCTAACCCATTGGCCTTGACAGCCCAGTCTGGCTTCCCATTGG								TACAAGAGTTGAATTGAAGGAGTGTATGGCCAAAATGTTCCTAGTTTGTA								TTTTTTTTTTTTTTTTTTTTTTTTTTTTTTTTTTTTTTTTTTTTTTTTTT
AAGATCCCCATTTCGACCATG								AAACTTAAGGTAATCGTTCCAATCGAAGAAAACCCGAACCGATTTCGCAG								TTTTTTTTTTTTTTTTTTTTTTTTTTCCGGGGGAAAGGGGGGTTTAAACT
>Anther_High_Quality_EST.seq.Contig90								TTTTGGTCGCCTCGAGAGCTTTCGGGCTAGCGCAAACAATACCGATCCCG								TTCCAACCCAAAAAAGAAAAGAGGGAAAAAAAAAAAAAAAAAATTCCCAA
GCTGAAGTCATTCTTGTACATACATAGGAAAGCATGAGCCAAAGGATTAC								GTTGGAAGAGAAAGCGCCTTTTGCGAGCCAGTTAATGCTACGTCAACTCC								CGGGGAAAAGGGGTTTCCCGTTTTCCCAAATTAAAAAAGCCCCCAAAAAA
AGAACCATCTAGCAAAGCTATATTAATGCTATGCAGAGGGCTTTTCTTTT								CCATTCATCCATACGGAAATCGAGAGCACGAATCGAGGAAACTCCATCGA								AAAAAAAAACCCCCCTAAAGGCCCACCTCGATTGGGGCCCCCCCCCCCCA
GCTTACATTAAGGCTTCATCACTGGTTTAACCTGCATACTTCTTTTCCAA								C								CCCCGGTTTTGGGGGATTTGGGGGCCCCCCCGGGGCCGGAATTGGGGGGG
ATTAAAATCGACAAATGTTCTAGTGAAAAGCTCATTTTCATCAAGACACA								>Anther_High_Quality_EST.seq.Contig4016								AAAATTTGAAGGGGGTGGGGCCCCCCCGGGGACCCCCAACCCCAAAGTTT
TATACATACATCCATTAGCAGCCTACTTCTCACGTTTGCTCTTCAGAGAA								CGGCCAGAACCAACCCTTTTGCACTTAAAAGAAAAACGGTATAAAAATGA								TTGTTAAAGCCCCCGGG
GTGGAGGGGGTATTATGCCAATTCCTTTTTCTTTGGTTTATAAACCAATT								CATTTCCAGTAGCAAACCATTTAACAAGCTCTCATCTTAATGTGTTTCGG								>G08_432363.80.S1104152943.Anther-SP15728.M13R.ab1
ATTAATCTGCTTCAACTGTAATCCTGTTTCCTGTGCTAATCTTGCTTTGT								AACCGAAGGAATAATACCACAGTGACACTCCAAACAAATGCAATATAAAA								CTTTTTAATTTAGTTTTCATTAATCAATAAACAAAATTCTCTACATAGAT
CTTCTTCTGTTGGGTAAGGCCATTTGGAATGTGACTGCCACCATGCTTTT								CAAAGCCTATGCGTATGCTATACCGATTATTACAAATCTGGCTCCAATAT								TCAAAACATGTATTGGTTAAATGAGAATTCTGTCCATAACAAATGTGTGC
AAAATCGGGGTGGTGTCACCAGGTAGCTTTCCAGCTCTTCTCTTGCGCAG								TTTTATCAACATCAATCTAGTAAAATGCAAATCACCTTTTGGAACATGGT								TAAAATTACACCAAACACTAGGGAATGCATACCAACCTTGTAAATATGTG
AATTTCCTCTCTAACGTCCACAATTTTCTCTTTGTAACCCTGTTTCAATT								TGTAGAGTTTTGATAACAGCACATCATGAGCCACGGGACTGCAATGCTCC								TCCTTGCATTAATATACCATTCTGCATGAGGTTCCCAATTACTGTCCTCT
CGTGCTTAAGTTCTTGCCTAACATG								TTGGAGATTTTTAACTGCACTGTCGTAGTGTACGAACCCCATGAACCAGA								TTTATGAAATCAACAAAAGTACAGATCAACATATGGGACAACACATTAAT
>Anther_High_Quality_EST.seq.Contig91								ATTCATGGTTGTCGACCGATGTAATCTGAATGTATTTCTCAGCTGGGTTG								CCACAGCAATTCAGCAAGTTTATGTTTCCGTCCCTTCCTTGGCCTGTAGA
GCCAAGAATTCGGAGGATTTGCTCATATAATATATTCCAGCAAAGACTGG								GCTTTGCTAGCTGATGGATTCACTGCCCTCAGCCGATGTAATGGGATAAC								TTAACTTGTATATGGGAAGGTGACCACAGACACCAAAACTCAGCATTTTT
TCAATAAATTCTGTAACAATGAAACCAACAAACACATTAGAAATGGGAAA								CACCTTATAAAAGCTATATTGAGTCTGATCACCAACTTGATAAGCCAGAG								AGTGATGACTTCTTTTTTAGTTCTCGAAGCAAATGCAAAGTGCTTGACGA
ATAAAACAAAATTTACAACAAAGATCAAGTCAAACAACATGCTTATGTAC								GACTGTCACTGCAAAAACCAAGCTTATGGGTTGACAGATATAAAACTCCA								CCTTTGGTTGAAGCAAATCAGTGTAAGAAACACAAACTTCCTCCCCTTTT
TTTACAATCTTCCAGTCTCCACCAAGTCCCAAATACAAAAGCATCTGCCA								ATAAAAGGACCAGCGGAGGTGGACAAGTAGCAAGCATATGTCTTCAGAAG								TTTATTCTTTTTATACTCCTCACCATTATTTTTGGACCGTATTTGTATCC
TCTCTCACCATAAATTTATAGTTGCTAAAGGAAGCCAAGCCGCCATTGTC								CAGTTC								TTCTGTTCCTTTATCGTACTCAGAACAGCTACAAACACCAAAGTTTTCCT
ATACTTCCAGGCAGTCCTTAATCCCCTGCTCAAATTTGTCAAGCGAAGTT								>Anther_High_Quality_EST.seq.Contig4017								CTGAAATGCTAGCAACAATTCGCAGTGCGGAACCGGAGTCCTCCCCAAAC
ATGGTATCCTTCAGTGCATCTGCAACCCTTTGTCTACTGGAAGCAACTTG								GCACAGTTGAATAGCATTCAGCCAATAAAGTATATATATGCATGCTTGAA								GACGTAGCATTGGGAGGCGAAACTATGAATCGATAACAAGCGTTAGGCGA
GATATCACTTTCATTTGCCAAAGTATTAAGCGAGGTAAATGAGCTTATAA								TAATAGTCCAAAACTTACTATAAATCTTCAATGAAGCTGTTACCAACAAA								ACAACTGTGATTGATCCAAGAGAAGCTAGGATCATATACAGCGATTCCTA
GATCATCTAGCATAGCTTCAGCTTCCAGCTTAACAGGATTCTTATTCTCA								CCACATTGATGCAGGGTTTTAACAGAGAAAAACAAACAGTACACAAACAT								GAGAACGCCCGCTCTCGTCCTGCACTTCCACGGCGTTG
AGCAAAGAAGAAGCATTTTTCACAATCAAACGAAATGTGCAAACCTCGAC								TTCCATTAGTCACTAGATTCACGTAAAATCCTTATTTTATGTTCTTCGAA								>G08_433573.80.S1104162175.Anther-SP15919.M13R.ab1
TCCGGTGTTGGCTTGAAATGCAACAAAGGAATTCCTCTCCTGTACAACAC								TTTAAAGGAAAAATCAGTTAAAAAACAATGGCACTAAAGATCTTACTCTC								AGAAGAAACAACCATGAAGAAACATGATTTCTTTCAATGGCTATGAATCT
AATCCCTAGCGGCAG								CAATTCCTGTTCTTCAATCCACATGGAACTTCTTCTACGCACTAGATCTT								AGAAACACCTTTTGTCTTGGTTTCTAAAGGTATTAATATATGGAGTGGCT
>Anther_High_Quality_EST.seq.Contig92								TCGCCTCTTTCTTCTTATTCTCATGTAGCGTTTGTTTCATTCTCCAATTT								TTAAACTCCAGAGTTTTAGTTGTCTTCCCTATTTACAAAAGGAAGAATAG
GAACGAGGTTCTAATGTTTCTTTTTCAAATGATCAAATCAAAAACATTCT								TCAAGCTTTTCTGCTCTTTCTTTCAACAGGGTTTGTCGAAACTCTTCTTC								AAAATACATAATGAAACAAGCAGCCCACAAGTCAAGAGTAATCCCATTTA
TTTCCACTGGGCATGCAACGTATCCTAAGTTTGAAATTAGTACATGCCCT								AGCAACGATACGCTCTTGAGCTCTAACCCTAGCAGCCTCAGCCTTAAGCC								GGTTGAAAAAAACCTATAGCTGAAGGTCAAGCTTTCTCACACTTAATATT
GTAAACAGGAAAAGCCTGTGAAGCACCACTAAAAGGCTTTATTGCGGTTG								TTTTACGCTCCTCATTAGCAACTCGTATAGCCTCTTTCCTAGCCTCTTCT								CCTGTATCTATAATACACACTCTCTCTATTCTCTATCTGCTTCCAGTTTT
CTTTGATTCAGTAAACGGCTTCCATGGGTTGTGGAAGCAACTAAATGAGT								TTTCTGAGCTTCTCAAGACGCAACAACTCCATCTCGTGGATGTACTCCTT								TGTAGTCTCCTCATTAATGGCGTTCCGTAGGGCTTCTTACTCCGGCCAAG
AACATAAGATGCAAATTAAAACGAAACATATAATAAGAGTAAACAAAATC								GCGTACATTTTTTACTTGCTTGGCGTAGTCTCGTCGCAACAGGGCGAGTT								CTCTCAAGATAGGACTTCTTGCTAGTGTTTGTCACTACGTTTAGCTTTTG
GAAATTGCAACAAGTAAACCTGCACCAAACAAACGGACACGGAACAGGAA								TCTTCTCGGCCTCTTTGGGGTTGTTGGGGGTCTTCCAGCTGCCCA								CATGCTTGGTTCAACATCTATGGACCCGTCATCTGAGTCCACCCTATCGT
TTTGCAAACAGTTTAACATGGGGAGCTGAAAAAATCAAACCTCGAAGTCC								>Anther_High_Quality_EST.seq.Contig4018								CGTAGTCATTTTGATCCATAGCCCAAGTAAGTAAATCTGAGAGGGTCTTT
TACTCTCCTGGCGCTGAAACTCCTTGCTTCAGCCTCTCTCTCTTCATCTT								CCTTTTTTTTTTTTTTTTTTTTTTTTTTTTTTTTTTTTTTTTTTTTTTAA								GCGTTCGCTGTTTCCACATCATATCTTGGACTTGTAGACACTGAATTAGG
CTTCTTGGATACTGGCTTCTTTTTCCTAGGTGGAAAAGTCTTTTGCGCAT								CATTTGAGCGAAGAGATTTACTCCAAATTCCATTAGCAACTTGTAATTAC								CTGGCTGTCGTCCTTTAAACTGTTGCGTTTGCATGGCTGTGGATTAGGAT
ACGAGTAAAGTACATAGTTCCCTACAAGGAATATCAGCAGC								AACAAAACCACATCAACCAACACAAGGGTAACAACAACAATTTAAGATTC								TTTGGGTAATATTATCAGCTTGGAGGACATCTTCGATTCTCGATAAGACT
>Anther_High_Quality_EST.seq.Contig93								CATAAAACCCTAATCCTAAATTTATCGAATTCCGCCAAATTACAGAGAGA								GTAAAGGCCAAGCTCTCCAGTATTCTCGAATAGCTCTCTAGGAGAGCTTG
AAGAGACCGAAAACACAGCTTTTTACAGAAAACTACGGGATTTACACATT								AAAAAAACCCTAAGGTCAAATTTCAAGAGCTAGTAAACTTGGTAACCGCC								CCCTACATCCCGGTTGTATTGGATTTTACTGATGTCTAGTGAAGATTGAG
CCTTCGAAAATTAAAGTTACAATCTGGAAAATTTCCTGGAATTATATCCC								TTAGTACCTTCAGAGACGGCGTGTTTGGCGAGCTCTCCGGGAAGTACAAG								GAAGTCCAGGGAACCGATGTTTG
TACGCTAGATAATCTGAAATTGAAGCGAGTTACAAATGAAGCCTGGTGCC								CCTAACTGCGGTCTGGATTTCCCTGGAAGTAATCGTTGGCTTCTTGTTGT								>G08_433578.80.S1104162367.Anther-SP16111.M13R.ab1
CCAGATGTCGGTAGTTAGAGGAAGACAGCAATCATGTTTTCAGAATATGT								ACCTCGCGAGTCTAGAAGCCTCCTGAGCAAGCTTCTCGAAGATATCGTTG								AAACATCAACTGACAAGTATGTAATTACTAGTAAAGTATTCTATTACACA
CCTGGGTCTTTAAGCGAGGAACAACCGAACAGTGCCGATTATTTTGTTGT								ATGAAACTGTTCATGATCCCCATAGCCTTGCTTGAGATCCCGATATCAGG								AGTGAAACAAAAAGAAACCCAAGGGCAAATTTGAATCCAGCTTCTAATTA
GGGCTTTGGCTTCTCTGGTCAAACAGGAATCAATTGCCATGAAGATCAAA								ATGGACTTGCTTAAGGACCTTGAAGATGTAGATCTTGTAGGTCTCCACGC								TAAGACACTAAAATGAATCCACAAGGTCACTAAAATTAGAAAAGAAAAAA
GGACGAGAGTAGTCATTTTTTCGATGAGGCTTTTGACCAACATCTCTCCA								TCTTCTTGGCCTTCTTCTTCTTCTTGTCTCCGGCCGCGCCGCCTTCTTTG								AAAATACTCAACTCTCGTACAAGATACAACACACCAATTCTTCCTCAAAG
GGTCTGCCTCGGGGCTGCTTGTTCGTGACACGCGAGGGGATATTTTGGTT								GGAAGCTTCTTA								CACAAAAGGCCAAACCAACACTTTTCAAGCACCCTGCCAAAGCCAAAAAC
TCAAAGTCGGTTATCCATGAGAATGTCGCCTCACCGTTCGCGGCGGAAGC								>Anther_High_Quality_EST.seq.Contig4019								AAATGTGTCCCCATCATACACATGATTCAAAGAAGAGCCACACCTTAGCA
ACATGCAGGAGCACAAGCAGTAAAGTTAGCGATTCTATTGGGTCTTCACG								GAATAATTCTTCTTAAGGCATTGAGTTTTGTATATTTGCTATTTTACCAT								GTCAAACCCTTTTCTCATATCACCGCTTTGGTTATGTCTGCCGGTTTTCG
AATGTGACATTAATGGAGATTCAAGAACTGGATGGGGGAATTCCGGAGCA								GAAAATCTAGTAGAAGTTTACTTGGGGGTCGGGGGGGTGAACCGAAGTAA								GTTGTCAAATTGCTGCGGCCGCTGCTACTTCCAATAACTCGATTTGGTTC
TG								AAAGGAGAAAGAAATTCCGTACTTTTGACATGTAGGCCAGTTCCTCAGGA								CCCCACTCTAGCTGCCAAAGCGAGAACTTCGGGTGACATTTCCCATTGAC
>Anther_High_Quality_EST.seq.Contig94								TCAACCTTTCCATATCCTTCCGCCACTTCCTCTGCAACAGCAGCTCGCAC								CACTTCTTCTACCCCAACTAGATCGCCTGGGATGAATACTGGCATGCTCA
GGAATTGATTTCTATTACACTTTTTGAGTATGGGAGGGAGGCAATGATTC								AACTGATGCCCCAACCTTAGCTGTGATATCTCGAATACTATTGATAGATG								CCTGTGCCATCTACTGTACTTCTAAAATCTGGTGATAGTTCTCCTAATTC
CTTACACTTTTTTTGTTTGAAGTCAGAGATGCAACTCAGAGGTTAAACTT								GATACAAGATGCCCTTTTCGATGTCTTGGTCGGTCATATAAGATGCAAGG								ACCCTCCTTAACATTTACTCGCTCACTTGTGAATTGCCCTT
AAGCAAATTTTATTATGAAGTAAACAAGTGATGGAAATGAGATGCAACTC								CATTCAGCAGCCGCTTGCAACATATCATCGGTTATAATACAAGCACCTGA								>G08_433581.80.S1104162463.Anther-SP16207.M13R.ab1
AGAGGTTAAACTTAAGCAAATTTTATTATGAAGTAAACAAGTGATGGAAA								GAGCAAAGCTCCCAAACCGATCCCTGGGAACAAGTACATGTTATTTGCTT								CCTTTTTTTTTTTTTTTTTTTTTTTTTTTTTTTGATCCCAAAATTGCCCT
TGAGATACCTCATTCCTCAATCACACGCTTTGCACCATCTAAGGTATTCC								GATTTACATAACCCACTTTGCCATTACCAAGCTGGACATTTTCAAAAGGG								AAATATGTATTGGCCGTCCAAACCACCAAAAAAATTTCCCGGGGACTTGC
GGAGCAGCATTGCGACTGTCATCGGGCCAACGCCACCAGGAACAGGTGTT								CTTCCACTGGCAAAGACTATGTTTTCTCCAGCATGCTTAAAAGCTTCAAC								CCCAAAAAACTTTCCAAAAAGATTCCCAATTCCAAAGAAAAAAATACTTT
ATCCATCCAGCAACCCTACATGCTGCTTCAAAATCCACGTCTCCCACTAA								AGCAGTGCATTCAGCGTTCATTGTGGGATTTGACATAGCAAATATAGCAG								CCGAAACCGGGAAAAAATTTCCCAATTACCCAAAAACCATGGGCCCCCCA
CCCGTATCCTGATCGCTTAGTTGGGTCATCGACGGCATTGGTTCCAACAT								GTCTATTTGAACCAGATTCACGCAAAGCCTTAAGCACCTCTTCATTGAAC								GGGGGTTAAAAAAGGGTTAAACCTAATCCGGGCTTACCCCTTTCCGGAAA
CAATAACCGCAGCACCAGGTTTGATCCAACTGCCTTTGATCATCATAGCT								ACACCACCAACTCCAGACAAACCAAGAAGCACATCAGGTTTGACCTTTTT								GGGATTGGGAAAACCTCCTTAAGGGCCAATTCCTCCAAACCCAAGTAATT
TGTCCTGCTGCAGCTATAACAATGTCAGCTTCACGAACTAGCCTTTCGGG								AACCACTTCAAGTAGAGAATCCCCATCTCTAAGTCCCGCTATCAGTCCAG								TTGCCCCCCGGCCTAAACATGGCACCCTGGCCTTATCCTCCTCCTCCAAA
ATCTGGTGTACGTGAATGAACAATGGTAACA								GATCTTTTGCAAATGGTACTGCTGCTGGATCAAGGTTTTTCCTTTCTTTA								CCCCATTCCCTGGAACCCCCTTCCAAAACCGGCCCCCGTTCCCCTGGAAA
>Anther_High_Quality_EST.seq.Contig95								GTGATGAGACCATCTTTATCAAGTAGGAAGAAGTTCTGTGCAGCTGTTTC								AACCTATGGGCCGCCCCGAAAATAAAACCTGGGATCCCTGAAAAAACCTG
ACATAATATATACATATATTATTTCATATCATGCCAATCATAGTTTGTAC								TGCATTTCCTGTCATCCTTACAACAGCTTGAACAGCCATGCTAAGAACAC								AAGGGGAAAGGGGACCTTGAAATCCTGGCCAAAGACCCCCATCCCACCAG
ATTCGTGTATAGTCCATAGCACATTCATAAGAGCTAAGGAACAATGATAT								CAAGCCCTGCACTTCCAGCTCCCACCACAACAATCTTGTGGTTTGGAAAA								GGGAAACCCCATGCCCCGGTCCCTTTAACCGAACCCGAACCCCCTTCCCT
CGCCCCTCCCCCCTTTTCCTAACCCTGTGAGATGACATACCTTTTTTGCT								TCATCCAAAGATCGACCTTGTGCCCTTACAGTTCCTAACAATCCAGCAAG
TATTCTGTGTATGTACGTACTTGCTAACTCTGTCAGAGCTGAGGCCCGAG								TGCAACTCCAGCAGTTCCCTTGCCATAGTGGTTGTACAAAGGAGAAAGAT								>G08_433582.80.S1104162655.Anther-SP16399.M13R.ab1
GTTAATGTTCGAAACACCCACTCTTATTTCCATTCTGCAAATCATTGCTT								CTGAAAATAAAGATGGAACCCCCTTTGTTAGAAGAGGCTGAATGTAACTA								GAAAAAAAAAAAGGGTTTCCCTTAAAAAAAAAAACCCTTTAAGAAATTTC
TTAACATCCGTTTTGTCGTATGAAAAATGGGATTTCAGCCCTATCCAACA								ACTGCTGCTTCACAAAACTTGTCTCCTTGCAGAAAATCAAGTGGCATCCT								AACATTCCACAAAAGACCCAAGTTCTGATCCAACCCAATTTAATTTTCCC
CCGGTAATAATCGAGATCCCTGAAGTGGGAGTCAAGAGCCCATGGACAGG								AAAGCAGTCATCATCAGTGGTATATATATAGATGTATTTCTTCTTGGAAA								AACAAACAACAAAAATTAAAGGCCCCACCCAAAACCTTTTAAACCCTCCT
TTCTAGGCATTAAACATGATTCAAACATAAAGGCCATTGTATCAGTGATC								CCATGTACCCAAAGCACCTACAAGCAGAAT								TAAGGGGGGAAAATTCCCATTATGGTGGGGGGGGGGGAAAAACAAGGGAC
TTGTGAGGTCCGGCCTCATTTCCACGTGCAACAGTGGCCTCATATGTCTT								>Anther_High_Quality_EST.seq.Contig4020								AACCCAACCCTTCCCCCAAAAAAAAAATCAAAAGGGATGAATCAAACGGG
GGTGTCAGGACCATGAGGAGTCATGCAGCTGTGAAGGCTAGCACCACCGG								GGAAAATCCTAGGAACAGATTTCTCCTGAAGTAAAATCTCATTGAAAATA								CCCGGACCCCCCCCGGAAACCAAAAAAATTTTTGCCACGGGGGGGAGGGC
GCAGAAAACCATCAGCTTTTGCCTCATATCCACCATATATTAGGCCCATA								ACATGGATTAATGCTGGAAAAAAAGGAAAAATCTTCCCAAAAGTAACCAA								CTTGGGCCCGGGGTCCCGGGGCTTACCAATTGGGAACCCAAAGAAACCAA
AATTCACTCATGCAATTGCGATGGTAATATGGAGGTCTGAATGTATG								ATTACCCCAAATTTACAGCGAGGTCTTAGTTGTAACTATTTTACCTACTA								CCCCCCCCCCCCCCCCCCCGTTCCCGAGGTTCCCTCCCCCCAAAAAAAAA
>Anther_High_Quality_EST.seq.Contig96								TTAGCCTGCCCTTCCATTAGGATGGCTGATGGAGAGTATCCTATGCTGGG								AGCCGGCTTTTGGAGGGGGGCGAAAACCCCCCTGAAGTCAAGTTTCTTGA
ACAGTCTATCACGAGTCTTTGTCATTACCAATAACTGAGTCAGATACATG								AAATCAGCCGTCCCATCAGATACGGCTTGCCAAGCCGAAGCAGCAATGAG								ATTCCCCCCCCCCGGGCAAAAAAAAAATTCCCGGGGGCTCTTTGGGTGCC
ATTTTGCTAAACTCAACATATAGTAACATGGAAGCTTCATCTTTATGAAG								GGGACGACTATGCCAACCTAGAGTCAAACACCCATCATTTTCTTCCACTG								CCAAAAACCCCCCC
CTTCCACCTACCTAAGGAGGAAAGAGTACAAGGATTTCTAGTAATGTACA								AATACCCTTCCGCCGAGAACAACGTCAACAACATGCTAGCTTGCTTATAC								>G08_433585.80.S1104162847.Anther-SP16591.M13R.ab1
TATAAACATCTGATCCCTGTTTTTGAACCACTACATTAACCTTGTTACAT								GCGTTGGACCCCAAATGCAATGGCCTAAATCCGGCTCCACTAAGCCGTGT								GTAAATAAAATCTTATTAAATCTTCAAGAACTTGCCAACTACTCTGTTTT
TACATCCTTGTCTTGTACAAACAGATGGTAAATGATGCAAACCTGGTATT								CCTCCACTTAGATAACGGTTCGTGTCTTTCAACTCGAGCCGACCCTTCAC								AACACAAGTAAACTGGTTTACATAACTTATTAGAAGCTAGGGTGGAAAAA
AGATAATTAATTTACTCCGTGTCACTATTAGATTCTAAAAAGCTAAACTT								AGCTCACCACGTTAGCGATTTCTCTCTGGATGTATATCTCGGCTAAAGCC								ACGAGAATAAGCTGAAAAAACGGATTTACTGCTAAATGTAACATTTTTTT
TCTGTATCCATCAAGCTTGATTAGTATAGTTCCACGGTTTTCTTCACGCC								TTGTTTGGCTGAACGGTACAAGCCTCTAAAGAATCGAACATGGTTGAATA								TCTTTAACATACACACGAGGTAACGCATCTTAGCCAAGCCAAAGCCGTCT
ACTGAATACCTTCCTTTACAAGAAGCTTAGTGACCATAGATATCCTGCTG								ATAATGAAGAGCTTCGGTAAATCGGTCTAGAAAACCGGGTTGGTTGTGGT								TCCTCTCGGTTCTTCAATGTCCGTTAGCAAGAGATCCATTCTCACAGACA
AGGTTCTGCATCAGTATAGCTGCAGCTAAACCTGCATCCGGCTATAAAAT								TTGCTTCTTGTTCAACGAC								GTATAGTCCCCATCCTTCTTTGAATAGAATCTCCGGTACATAGAATCAAC
AAACAGGGAACCAGCGACCTGCTAAAATAATGATGGTAACGA								>Anther_High_Quality_EST.seq.Contig4021								TTCGGTGAGGTAGTACGTTCCTGGAGACAAAAGGCCGCAGTCCTTGCTCG
>Anther_High_Quality_EST.seq.Contig97								AGAAAAACTTTCAACTCAATGTATTCCAACCAACATGCAATATGAAAACA								TCACAAAATCCTTGGCTCCATATCTATGCTCCATCAGCTTCATTGTCTGA
CCCTCATTTAAAGACATTCCGATCCATTGTTTTTAGAAAAGAAATTGCAA								TATCGTCACATAGCATATGGATCCATATCAAAAAACAACTAAACAAGATT								ACAAACTTCTCAGGAGGGAACTCATGCCTCCACTTCAATTTCCCAGCAAC
TGTACTGTGACATATATGAATCAACAGTTCGAGATGACCAAAATCCAAAC								TAGAAAAAAAGATGCCAAATTCATCAAACTTTTTGAACCCATTGTGTACT								ATTCATTACCGTTGCAATGTTTGATAGGCTAAAGGGATGTTGACCTTCAT
AAAATCTGTATTGTAAAACCACTAACCATCAACTTAGTTTGCTAGTCTTC								AAAACCGGAAAAAGATTAAAACAGGGTTCTAACTGATACAGGATATATAG								GGAGTCGCAATGAAAACATTGTGGAAGTCAGACCACTTCCATACGAGAAC
CACTACTATATACATCAGTAGTTATGTCTAATTGAGTTCCAGAAGGATAA								TAAATAACACATTTTCACGGAAGGCAGCTACCAAATGTATGTCAGAAACC								AATATTACCCGCTTTCCAGCCAATTCACTATGTTTGTTGTGAATAAGGGA
CTGAAGAAATGTGTACAATCATATAGATGGATTGGTCACGTATACCACCT								TAGCAAAAGCACATCTTGGCCGGTAAATCTAATCCTTCTTTTTCTCCTTT								TGCAAATGCAGCATAAAGAGATGCGGTATACATATTGCCAACTTGCTTTG
CAGGGTTCTAGAATTCATTATCCAGAGCTATTCTTCCTTCTTTTCTAGTT								AATGGTCCCCTTGGAATCTTACTTAGAACCTTTGCATCAAACACTGCATA								GTATCAAGGTGGTTGGTTGCACCTTTGCATCATAAAGGGACTTTGAAACT
CCAGTGCTATCTCATTACGGCGGGTAAATGGAAGCATAAATGGTGGATTG								CTGCTTCTTAATCTCATGCATTGCTTTCTCAGCAAATGGGTCCACCTTGT								TGTTGGG
TACTGTGAAACTTCCACCGAAGCACCTTCTTTAACTCGAAACTCCCTGTC								CCTCGTATTTCTCGTATAGCACGGGTACCGTGTGAAGAAGTACGAAGACT								>G08_435748.80.S1104182559.Anther-SP17263.M13R.ab1
ATTTTTCAGAGCATCTCTTAATCTCAATTCCCTTCGTTTAACTTCTTCAT								ATGTAAAACAGTGTTAAGAAGTTGCACCAACTTCCGACAATAGACAAGAC								AAATAACACGGTAATCTTATGTAGTGAAAAGCCAGAAAGACCATAATGGA
CAGTGACAAAACCTGAGAAAGCAACAACTGCAACTACTTTCCTTGGCACC								CCATAAGCCGGCGATCACAGATAGGAACTTCTTGAGTTCTCTTCCTGATG								ATGATCTTTATAACTGTATCTGGTTCCAATAAAGAACTTAAAAAGCTTTC
TCCTTGATCCTCACAGGTGTTGTCATTTCCATCCTCTCCCCATCAGATCT								CAATATCCCGTAGGACAGCAAAAGCCCGGTTGATCTCAAACCGAAGTGCC								AAAAGAAAGTATCATCAATATCTTCCTCGGGCATTTCTGGCACGTAACCT
AGTCCTACTTGTAATAACAGGGGTAGTCATCTCCATT								TGAGCAAACTCCATAACTGGGTCCTTAGGAATTTGAACTTCAGGGATGCG								AACATTTTCATATGGTCTACCAAGCAACTCAAAACACCTAGAATCCCCTT
>Anther_High_Quality_EST.seq.Contig98								TGGTGGAGACTTGTTAATGAAGGTAGCAGCATTTGACCACAAGAACAGTA								CGCATTAGTATTCGATTTATCTTCTGCTCTAAACCTATAAAGTTCATTCT
GATGAGATGATATTCACTCGCTTATGAGCCAAACAAACATTAAGTTCAGT								CTGCAAGAGCAAGTATCAACAAATGACACACTAGTGTGAGAAGGTGGTAT								TAATTTCAATCCAGCTATACCCGGGATTCGTTTTGAGTCCCCTATCTTTC
CAGACTCAAGACATTGGAAAGAGTACATAATTCCAAGGTAACTGCAAGAA								TCGAGCATTTCAAACAAAATCCATATCACAGTTGCGACACCGAGCGCTCC								ATCACTTTACGCACTCTAGCCGCCTCATCCCACCACTTTGCGCTAGCATA
AAATAATGCTCTTAGGAAAAGAAAAAAAAATACCACACCATTTCTCACAA								TGCCGATATCTTTTTGTTCCTCCAAAGGAAAATGTCAGCCGGTTTGCCT								TAAACTTGCCAACTGAACATGGGTTGCTGCACACTCGGGTTCTAATAATA
TCAAAAACCCACAAAATGCTACACATTGACATTGATTGATATACGCTTCT								>Anther_High_Quality_EST.seq.Contig4022								GCCTGCTCTCGGCGGCCTTTATCCCAATCCAAATGTTCCCATGAAGCCTG
CTCACGAAGACGGCAAATGGTATTAAGGTACAAACCCAATATCCTTCAAG								CCCCGCAAAAATCTAGCTTTTTGGACTTGTAAAACAACAAATCCAAGCGA								CAAGATGAAAGCAAAGAACCCCATACAACAGCATTGGGACGAATAGGCAT
TATTCATGCTCAAGAGCACTTCTAGCCGTAATTCTTTTGCTTGGATCCAT								AATGACTTTAGTTTAAAATTTAAATTACGGCACTCTCCGCCATTCAGCCA								CTTTAGAATAAAATCTAGAGCCTCTTGTAATAATCCAGCTCGGCCGAGAA
GCACAGCATTTTCTGAAGATCTTGAATAGCTCATCAATCTCGGAATCTCC								ATAGTGCTTTTTAAACATATACAAGTAAAGAAAAACAAACTGAATGAACA								GATCCACAACACATGAATAATGATCCTCTGCGGGCTTGACACCGTGTATA
AGGAAATAATGGCCGCTGATTCACCATCTCAGCAAATATACAGCCCACTG								AGATAGGGAATGACAAGGCCCGTGAGCAAAATAATGCAAAAAATAAAAAT								ATCATTGAATCAAAACAAGCACACCCTTGTTCGACAAGACCGGCATGACG
ACCACACATCAACAGGAGTAGAGTAATGGCGGGACCCAAGAAGTATTTCT								TCAGATAATAGTTGAAACAGAACTAACGGTTCTAGGAGAAACTTGGACAA								GCAAGAAGAGAGCACTCCAAGAAATGTGATAGCATCCAGCTTTATTTTCT
GGTGCTCTGTACCACAGGGTAACCACCTCATGTGTGGATGTTCTGACAGG								GCCCAGATACAGATTTATACACTTAAGGTAGCCAAATTTTTCAATGGCAG								CATCTTTCATCTTTCCATAAAGTTCAACAACTTCCATTGCAAAACCATGT
AATACCAAATGCTCGGGCCAGTCCAAAATCAGCAAGCTTTAGTGCATTAG								CAAAAATGAAAAAAAATGTATATATATACAGAAAAAGGAACTGAAATCTT								TGAGCATACCCTGCGATCATTGAATTCCAAGACACAATATCTGTATTA
TACGAGGATCTATCAGCAGATTTTGTGGTTTTAGATCTCGGTGA								GTAGAAAGAGAAGAGGTGGCTCACTTCTTGGACGTGGATAAGCAGACGGA								>G08_435802.80.S1104183423.Anther-SP18127.M13R.ab1
>Anther_High_Quality_EST.seq.Contig99								GAAACAACGAAAATGAAGCACAGATTCAAAAGAGACGATTTAGGAGCAAA								AGACAACACATATAAACAAGTTTTGATCAGATTAAAAAGGCTTTTATACA
GGGCTAAGAATTGCTATGCCAGTGCCCTGTACGAAACTCCATTAACATTC								ATTTATATATTTACTTATTCATTTGCCTTACTAATAATATCAAATTCCAA								GTTCCTGACTCATACATATCCCACAACAGTATTTTCATTTTTTAGTCTTC
AGCAACTACAAACATATGGTTTTTCAAGAATATTTGGACAAGGTGATAAC								GCAGGAAAGACAGGTTGAATTCCAAGCATTGATTTTAAATGTCAAAGGAA								CCCATTTGGAGAGATATGTGCTTATATTTTAAAAAAAAATGAAAAAGTCA
ATCATTCAACTTGACAAGGCATTCATTAGGTAAACTAAGGAAAGTATTCA								CGATGACGCCTTCGCCGAAGATCTCCGGTGTGTCAACATCGTCGACTTCC								TGATTGATTGTATTGCTAGTCTGCTTCGCCGTACAGCAAGATCAAAGATT
TGAAGACATCATCAATAGGTTCAACAAATGCTACCCCAACCAATTTGCAA								ATGGCTGAACCTTGGTCGTCTGGGTCCGTCACAAATTCCATCGGCATCGG								CAGAAATATACAATAAGAATAATACATTGAAGTAAAGCATCTTTGTTGTT
TTCCCCTCTTCATCTAATCTCTCACCTCTTCCACTTCTCATCTTCCCTTT								CCTCATCTTTCCCCCCTTTTCTTTAAGCTTCTAGGGATTTCGTTGGTTTA								AAAAAATGGCAGATGCTTAAAGACAACTGATGCCTCCCCCACAAGTTCAG
CGATTCATCTGACGTTAAAACCGTCTTCACCACCAACGGCGGCGCTTCGT								ATTTTAATTCCCC								AGTTCAAACTTGATGACTTGACGATGCACGGTAAATGTGGTCGAGATATG
AAATACCCCCGACCGAAAAGCAAAACTTGGCTAAGAATTCCAAGTCAACC								>Anther_High_Quality_EST.seq.Contig4023								CCATAGGAACATACACTGCATTTGTGAGGGAGCTGTGGCGCCATCCATAA
TTGCCGGATTCTTGATCGATATTCCCTTGCAACAATTGAGGAACAATGTG								GATATAACATACATTTGCTTGAGATTTGCAAGTGCCGTGAATAAGGGCAC								GATATGTAAACCAATGCCCCCATAATCAGCCAGATCGAAACCCGGATCCA
GATTTTCAAAAAAGGTGGCAATGGAAATCCA								CAGTTTGTAAGATAAGCTATGTAATGTAGGAATGAGGATGCCACCAAATT								TGTCCCAACTCCAAGACTCATTAGTAAATATGAGTTGATCAAAATGCAAG
>Anther_High_Quality_EST.seq.Contig100								TCACCGTTTCAAACCTAAGGATTGATATCTTAGAAATTAACGTGTACAAT								CTGCCGGTAAAAACGGAACAAACGGGCAAAGGAAACCTCCTGCGTGCCCG
GATATTGCAAATATATTCCTTACCAACTCAAAACCATTCCTTAAACATGT								AATGCTTCTTAGTTTAAGCTCCAAATGGTGAAAATGAAGGGTCTCTTAAT								AAGCTGTGCCTAGCTTCATCCTGGTTTAAACATGCAAGAACAACCAAACT
TCATAGGAAAAATGCAGGAAGGCGTGTACAATCCGTGAAAGTAGAAAGAT								GTAAATCCCATGTAATTATAAAAAATTGCTGGTTTCAAAGTCCTTATTTT								GCACAACAGGATCGCTGCACCGACTGCGCCCAAACTTGGAAGGTATTCAA
ATGGGGTTTGTATGGTTCACTGCCATTTACATCAGCTTTGCTTTTGAAAA								GCATGAACAGCCTCCATCTCTGACAAAACAGTAGTAGAGCTAGTAGCTAT								CAGAAGCTGCAGATGTAAGAACAAGAACACCTATGCAGAAAAGGGCTATA
ATCCATCTCAGGATGCTCAGACATGAATTTCTTTAGGATTTCTTGTTTCT								CTTCGTTCCAATGTACCTAATTTCATCCAAAGATTTCTCCTGTCGTATTA								TTCCAAATTGCAATGTTCCTCCGTCTCCGCGGATTTTGTTTATCTTGATT
GAAGTTCATCACTGGTTGGAAGGCCCATGGCCTTCTGTCTTTGGTCAAAC								AAGTAACAATGTATTTTTTATTAAGGAATGATTGTGAAGTTCAAGTGAGA								ACCTTCACAGAATTGCTTTTCAATAAGAGGACACTGAATTGAAGCCTCCC
ATCATCTTCTCTACAGTTTGTCGTGTTTCTGGATCCAAGTCGGATAGTTT								GATGATAGCAATCGAGACTGTTGAGCAATGACAGAAGCAGTGGAAGGGCT								CATACTCTGACTGACTTGGCCTTTGCTCGACAATATCAGCATCATTAAAT
GCTGTTCTCTGGTTCAACTTTCTGAGTGTCAATTTCAGGGTCTCCTTTTA								CTGTTCTAAGACAACTTGGTAACCATCCCCCATGTTATCCATTCCAAGGC								TCTTTTTCTTCCATCGACTGACTATCATCAT
CCAATGATTTCCACCACTCCGTTTGGTTGTGCTTAGTCAAAAGGATTGAG								TCAAGAGCTGCCAAAACAGCCCACCGTCACATGATCCCCCATTCCTGGCA								>G08_435808.80.S1104182751.Anther-SP17455.M13R.ab1
ATTGATCGGTTATCCTCGATGCTCCAGTAGCAATCATCAGGTTTGACAGC								CTGCTGTAGATTGCTTTGTAAATCCTCTGGAAAAACTCGTTTCTTTTCTC								AAAATTGGAAACTTCCCCCGTTTCTTTTAGAACTAAAAATCAAACAGCAA
TTGGAAAAGCTCCCCATCAATAATAGGAGGCTGGCCCTCGAGTCCCACTT								TAAGCTGTAACCTGGCAGCTTGAAAGACTTGCCAAACTCTCCTATTACCA								GGCAAAATTTTCCAAAACAACAAAAAAAGAAAAACATCCTTCTACCCCGC
TTAGATGGTTTTTCTTTATCTCACATGCAACCAACTTTGATCTTGTTCCA								GTGGTTTTTTCAGCACTGAATTGCAGTCCATGGTATGGGCTTCAATCCAT								GGCGGGAATCCAAAAAAAGGGGGAAAACAACAAAAAACCCGGGTACCAAA
CTTGGAACTGGAACGT								TTGTCTACAAAACCAAGCTGGGCCTCTTCGCTTGAATTTGTCGATGGTAA								AAAATTACCATAACAAAAAAAAAACAGGGCCCCCAAAACTATGACTTGGG
>Anther_High_Quality_EST.seq.Contig101								CCATTGCTCCAGGTATATATGGATAGTAG								AAAACAATCATTCCCCTTCGGGGATCCGGCCCTTTTCGCTAAAATAAAAA
AAGAATGATAGAGATAAATTCTTAAAAGTAGAAAGTAAATTGAACGAAGG								>Anther_High_Quality_EST.seq.Contig4024								CCGGCGAGAAACTTTCTAAAATCCTTGGTCTTCCCAGGAAATTTCGGGGT
AAATGTCAACGGCTTTCCAGTTTTCTCCATCATAAACTCTAAAAAGTCGA								CAAATTTTCCTAGATTGATATAAACAACAAAATGTTCAAAATAGCAAGAC								TATCAAAGCGGCGGAACGAGACCCGGGTTCAATATCTTTACCCTCCAAAA
GAATAACGAAGTAGCAGGAGAGCTTTACTTGGCATTACATTTTCACCGAA								AACACAAATTTAAGATATATAAACTATTAAAGCTTACTTAAACACTACCA								CGATCTCCTCCTTGACCTTCTCGGATCGGGGAAGGGGAACCCCTTCCAAA
CTAAATAGACATCCTACAAAATTTTTATCTTCCAATCTTCAGCTACCCTC								AACATAAGGTACTGGAGCAGCAAGACAAAAAGAAAGAAAGCACGCCAAAT								ATATCCCCCTTACGCCCCTTTTTCCCGCCAAGGAAGTTACGGATCCCGAG
ACACCAGGCTTCCGGATGGTTACAGCAACAGCAGCATGTTGTCCCCCGAA								AAAACTACACTCAGTAGCACAACCGAATAAAGGCATCTATTATGCCTCAA								GGACTTGTTGCCCCTAGGGAGGGGGGGGTTGATCGGAAAGGGAGCGTAAA
CCGAAGTGGACCAAGTTCGATTTCAGCCTTCTGATTTCCTGGTTCGACAA								AACTACTTATTATGGCTAACAAAATAGATACTGCAAACTACAGGGTTTCA								CAAACCCCATCTTGGACCGGGAACCTTTGGG
GAGCAGTTTTAGCCCCAGGGGTAAATCCAAGAAGAATAACCCGCTCGATA								AGCAATCCAACCGATCCCAAGGGGATTTGACATCCAACTTGAGCCTCTCC								>G08_489442.80.S1105272463.Anther-SA464.M13R.ab1
ATGCAGTCAGACGAAAACCAGTGTGTAAGGATCATGCACCATTTGTGTGG								TGTTGCTGCTGGGAGTAAGAACCATCACAGTTACAAGAGCAAAGAGAAGG								TCAATAGAAAATAAATTATAATTCAACAAGTCTAGTACAATACAAAAAAC
AGCTTCTACGGAACCGGTCTTTTCTTGGCACTATTGTGCCAGCTCTTTGG								CTATGCACAGAAGAGGTAGAGATCAAGTTGTCATTCAAGCGATAGGATCA								AATTCAAACACCATCAAAGTTTCTTAAACTAGATACATGAAATAACATAA
AAAGCAGGAATGCTCTCTTCTGAAACTTCAAGTTTATGGACCTTTCCTCC								CTGCTGTTGAGCTTGTCGGCCCTGTGCACCACCATACCCACCACCATAAC								ATAAATTAACATTTACTACTTTTACCTTAAACCTAACTAATTTCTAGATG
CTTATATGCAGTTCCTGTTCTAAGGTCGTACCACGATTCCTTCCCAGGCA								CACCTTGCCCACCATGAGGACCATTGGCCTGACTACCCCCATAATTTCCT								CTTGCCATTCATCAAACATTTGGTTGGCTAGCTCCATCCTCCAACTAGCT
AATATACTGATGCATG								GAACCTTGGGATGAATCAGACCTCCATGATGCATTTCCATACCCTGAACT								CATGCATCCGATGGATGAATATTTACGATATTCGGTTCATCGTCATCTAT
>Anther_High_Quality_EST.seq.Contig102								TCCATTTACATCACCATATCCACCTCCCATGTAACCACCACCGCTCCCTT								CACATTACTAGGTAATCCTTCTCCCAACTAGGATAGAATAATGGACTCCT
TACAGAAAATTATGGAATTTACATATCCCCTCAAAAATTAAAATTACACC								GCATATCTCCCCCACCTGCACTAGCATTACTATTTGGAGTACCACCAGAA								AAGTATTCCTCATCTAAGTTTTAATAACCCAAAGCATCTTTCAATAACAT
TATGGAAGATCTCTTGGAACAATATCCCTACTTTTGCTAATCTCAAACTG								C								TATGCGCTGAAGCATGTTTCATATTGAAAAATTCTTCCGGAGTACTTGGC
AAGAGAGTGATTACTGAAGCTGGGTGACCTAGATGCAAACAAACAGAGGA								>Anther_High_Quality_EST.seq.Contig4025								TGGTAACCCTGACGCCACTCATTCAAATGATATATTTGTCCTCTAAAAGG
AGATAGCAACCATGTTTTTCGACAGTGTCATGGGTCTTTACTCAGGGGAC								ACTAGTAAAGGTGTTTTTTTCCTTTTATCTTTAGCATCCAAACCAAACAA								TGCAAGAAATCCCTCACAATTTGCGTATCCAACATCAACTAGATAATAAC
AAATGAGTATGTCGCCTTTTCTGCTGTTGGCTCTAGCTTCTTCAGAAGTG								AACAAACCCATTCAAACAACATTTATACCCTACCCCAAGTCTTGGAAAGG								AACCATGAGGAACTTTTAATCCATGTCTCCTACTAATGGCATCTCGAAGA
CATGGGTTAGAGGGAAAACTATGTATCTGTGAATCAGGCAGACTTCATAA								CAAGATATTAAAAGCCACTTATAAAAATAATTCCATTTAAGATTTGTAAT								ATCCGTTTATCAACAACAGAACCTTCCCAACCAGGAAGAACATAAACAAA
TCACGATGACCGAAGGACAAACGTAAGCATTCACTTCAATACGGCTTTTG								AACATACTTAGAATCACCAAACCTCAAACTATTTCGGACCAATGTCCTTG								ATGCATATCAGGTGTACAAACACCTAACATATTTGTTGCTATGTCACCTT
ACCAGTATTCTTCCAAATCTGCCACAGGGCTGGTGGTTAGAGATGGGCGA								AGAGCACAGATCTGCTCCTCCCCCATGGCCGACATAACAGACACCACCAG								TTTGCGTTCGATATCTAGATTTATCAACTGTTGAAACTCTAATCTTGATG
GGGGAAATTTTGGCGTTAAAGTTGGTCATTCACTCAAATGTTGCCTCACC								GTCTTTTCCCTCACCAAACCCATCCTTGATCTGTTTCAACAAGTTCTCAT								TAGGTTCCATCTAAAGCACCTAAACAATTCTTGAACCATTTCCACCTTGA
GTTTGCGGCGGAGGCATATGCCGGATTAGAAGTA								CAGTTGGGAGCCTGAGATCGTCCTTAGTATCACCACTATCAGTCAGCAAG								GTCTGTAGAATTAGCTGTAATTGGCTCTGCCTTTTTAAATAGTACATCTT
>Anther_High_Quality_EST.seq.Contig103								CTCACAAATCCATCCTCAGAAATGTCAATCAATTGGTAGTCAGTACGATT								GTAAGCGTATGACAGCATTTAAAATATTGAGAAATGATCTGCTAACGGTT
AGAGTTCAAATCAGTATACCATATGTAAGGATAACTAAAAACATCAAATT								GACATGCGGAACATCACAGTTATGGGAGGAGGGAACAATATCTTCCAACT								TCCCCAGACCTATTAAAGTGATGCTTGATAACTCGATTTTTAATATGATG
TTCATAACAATTGTGCAGGCCAAGAGCTGACCAAACAAAATCCTACAATC								TCTTGCCAGTGAAGATATCGATCCCAACGAAGTGACACTTAGCATGACCG								AGAAATGATATGTAAAAA
ATTTAACAAAAGAAATGAGACTTCAAAACATTTTCTTCCTTGTTTCATTG								TGCTTCCCCGTCTTGGAGGTGGAAACTTCCACAACCTTGCAGGGACGGCC								>G09_408529.81.S1103292952.Anther-SP465.M13R.ab1
CTTTCCTTTCAGCCCATATTTCTCCTGAATCACCACTCTCTCGAAATGAG								TTTAATGACGATATAGCCGTTCTTACGGATAGT								AGAAAAGAACTGCAAATTTGAAGTCGAAGGATGTATGATGGCCTGTTCGG
ATGTGATCTTTGGTTGCAAATGCTTATTTTTTGACCTTCTTTTTTGCAGG								>Anther_High_Quality_EST.seq.Contig4026								CTATACAATGTGTAATGTTTTTACTATACTATGTGCTTGTGAGTTGTGAC
CTCAGCCTTGCTCCTCAAATGTTTTCTTTTACGAGTTAAGGCAAACTCGC								CGAGAAGGAAAGGATTAAATTTATATAGATTTGAAAGGCAGATATACATT								CTAGGAATACGGAGCAAGATAGCTTTTTTTTTTTGGGGGGGGGGGCGGCG
CAAACTTATGACCAACCTTGCCTTCAGTGATCTTGCAGCGAACAAAATTT								ACATTAGTATATGAATTGTGAGGTTGTAATACGATACAAAATACAACATA								CAGGGGGGAGGTTGAAAAAATTTATGCCCAAATTTCATATATAGCAGAAT
TTCCCATTGTAAATCCGTACAGTTTGATCAACGAATTCGGGCAAAATGGT								AAATTACAAAGACTTGATGGACTAATCTCATTTAACTTCTTCAATCTCAT								CTTAAACGTCCATGTTGCTTTCAGCTGATGCCAAAGCTCCTGATGCTCGA
AGATCTACGCGAATAAATCTTCCTGTTTGATAAAAGACTTTTATTGTTCT								CCAGTGCATAGTTGTTGGTAGATACATTGGCATAGTTGACTTTGTTGAAT								TTGAATAACAACTTCAGTCATGCAACCATCACTAGCGAACTGAATGTTTC
TCGCCTTTGCCAAGAATGCATCCACAAACGGAAGCCTCGCTAGAGATGGT								CGAACCACCACCGGGTACCGAGTCTTGGGGTCCTGGTCAACTGTAACAAC								TTCAGGCAACCACAAGTGGTTTATCTTTTGCCAAATGCATCATCATCTGC
TGTCTCGTATCCGATGAAACTGAGGATGAGGAACACAAGGTTCTTGAAAT								GGATCCATAGCCATTGTACCAGTAGGACTCCCTTCTAAGGATCCTCACCT								TTAAAAGGCAGAATGGAAGCCCTCGTGTTCTGGCTGGAAAGAAAAGAAAT
CTGAGAGAAAATTGAGGTTGGCGTGCTGCG								TGGTTCCTCTTTTTGGTCCAATCGGTGGTGGCTTAGGCTTAGGAGCTTCA								CAATCTATTTTCCTTTAAGCCCTAGAACCAACGAACAATTACATCAATAG
>Anther_High_Quality_EST.seq.Contig104								CCACCTTCTGGTGGCGCAGTGGTGGTTGCTGGTGTTGGTGCTGGTGGCGA								CACACTTAAAAGTGCTAATCAAAAAAAAAGTTAAAGAGTTAAAAATACTA
CCTTTTTTTTTTTTTTTTTTTTTTTTTTTTTTTTTTTTTTGGTCAAAGTC								AGCCTCCTCCTCAGCCGCCCTTACGACGAGCCTTGAGCTATTGTAGTAGT								GGAGAACCTTTGTAGATATAAAAGTAGGACAAGGCAATTTCATCTGAGAT
CTTTGGAGCTGGATCAAGTTCTAAATATAATGCTAACACACAGTTTTACA								TGTTTCTGGAAGGGGAAAAGAGCATGCTGATGTTATTAGTCTTAGAAGCA								CCATTACTTGGCTGTAGTTCAGATGTAAGAGACAGCTTACTAAAAAGTTC
CAACCAAATACTTATACAAGTCACTGGAGAGGAATTGCGTATGAAGACAG								GCAGTGCCGGTGAGATTGGGCATTAACAAGAACCCCGAGGCAGCCGATGC								TATGGGCGGATTTTGCGGAACCCTCCTTTCTCTACGGATTTTATATTCCA
TTCAGATAGAAATATCATTTACATTTTACTCTGGACGGTGAGGTACTTAG								CATGCCGCTGCAGCTACCCATCTCTCTCTCTCTCTCTCTCCGCTCCCC								TTGGCGCTGTGGTTTCCTTTTTGATGTTTTTGGAAACACCAAGATCTCCT
TATGACGCCCCTGCGCAATGATTTTCCCAGTTTTTTTCTTCCTAAACTCA								>Anther_High_Quality_EST.seq.Contig4027								TTACCGGAAAATATCTTCTTATTCAAAAGGTGAGCTTTGATGTTGT
ACCGTGACAACGGCAACAGTCTTCCCAACACGCAATGCCTTAGCCCCTAT								CAAAAATAAAACTCAATCTAGCATGAGCCCACTTCTTACAGTAACAAATA								>G09_408530.81.S1103293048.Anther-SP561.M13R.ab1
CTCGATTTCCTCGCCAACATAAGCAGCATCCAAGTAAGTGATACTGATTT								CAGAATGAAAGTCAAAACCAACATATAGCATTATCAAGCCTACCAAATCC								AAAAAATAATTTTGATTATTAAATTACTTAATGTGCATCAACTGTTGTAA
CGACAGAAACTCCACTGGTACTACCTCCGTAGGAGTAAATAACCGCTGAT								CACATTCCTCATTGTATTACTCATTCATAACATAAAAACAAAACAAAGCT								AATAACCAATACATTTTAAAGTATCTTGAACATTTTCAGCTGTACAAATA
CCAACCAAATCCACCAGTGATGCAGTAGCTCCACCGTGCAAGAAATTACC								AAAACTCCATAAAACTAAAACTTCAACAGTTGCAAAACACATGATTGAGA								TACAGCAGATACCAAAATAATAATATGATCTCCTAGTAGTTTACTGCGTT
AGCGTTCAGCAAACGAGGAGGGACTTTCATGGAGCAAAGAACTCGACCCT								AGGGAAAAAAAAAAGAAACGAAAAGAAAAAAAACAACCTTAATCGACGCT								GCCTGATCACCAAGTTTCTCAGCACAATTTGACTGACCATTATATCCGTC
TTTCGATTTGGTCAACATGGAGACCTTGCATGATGAAGTTTTCGA								CTGCATTATATCCTCAGCTGAAAACTTAGTCCCCTTATCTTTATCAGCAG								TATTAACAATCCCTATCATTGGCCAATGGTGCTCCGTAGTACACATAATT
>Anther_High_Quality_EST.seq.Contig105								CGGCGCGTCCCTTAGCCTTACGATCCAGCAAAGACTTCCTATCCTTGTCC								GTGCACCGTTGTCTAGGCCTGTAGCTCCCAGTATCTGAACCAGCAATGCA
ATAATAGCTTACAAACCCAGGATTTTATTGTGCATTATGATGTACCTTGC								AGCCTCAGCTTGGTGATGACAACCTTGGATGGGTTGATCCCAACGTTGAC								GCAGCATCCAAGGCCATTAACTCCTCAAAACAGAGTCAGACAGCATGCCG
AACTTTATAGGGTGAACCATTCTTGAAGGACTGTAATGAGAAGATAAATC								GGTGGAACCGTTCACTTTCTCGCGCGTGATGCGCTCGATGTGGATCACCC								AAATTGTATCAAAAACAAGCTGTTGAATGTGTGCTATAACCTGCTTCCAA
TATATAGCTTATGATTTCTGTTTCGGCAATCATCGTAAAAAAAGAAAAGA								ATTTGCGGCGGTACACTTGAACCACTTTCCCTTCGCGTCCCTTGTAGGTC								TCTTCAGCACCCTCCAAAACTTTTAAAGATAGTAAAGCAGAGGGAAAATG
AAGAAAAAGGAACAAAATAAATGATGAAACATTGCCTGGTCTACCATCCT								CCACGAACCACTTGGACCTCGTCATCCTTGCGCACCGGCATAGACCGGAC								CTAAATGCAGTGTAGTCCTTGTATGTATAGAAGTTAATATTAAAGATCAG
AGTCAACCTATAGTGGTAACTAATATATTACCCAACATTTGTAATCAGTT								GTTGTACTTGGACTTCAGATCGGATGAGAGGGGTGCGCTCATTAAGACGC								ATATGGACAATAAATGCAATTAATAAGTTTGCATATGCAAAAGCAGAAAT
CATGTGTGGAGTGAATCATAGCCCATACCTTGTGCAAAAGCAGGTCCCAA								GGCGGACGGAAGAAGGTGCTGTGAAATGAG								AGCATGACAAGACAGTCACCTTCTAGCTTTAATGTAAGTACTCTTCTGAT
TCTTTACACTCGCAGAAATAATTAGGACCGAAAATAACATCAAGAAGAAC								>Anther_High_Quality_EST.seq.Contig4028								CTGACAGGGTATTATATCCTATTGGATTCAAAAGATACAAGTAAAAGGAA
CACCCTCTTGCCAAAACAGGCCCCGTCTTGACCGCAGCGTCTTTTGGAGG								AATGTAAAACAAAGTATTTCAGTCGACAACCTTCGATATTACCATCAACC								AACACGATGAAGTTTGGAATAAAGAGAGTTGATACCAATGCTATATCTCA
GAACTCTGAGGCAAATGCAGGAGGAGCAGGGAGGCTACCCAACATGTGAC								AAACTGGTACAGAAACAAAGCAAAGAGATCATAAGCATCACTATTACAAA								GCACTAAAATCAATGGAAACAGCAAAAAAACTTAGAGTGGATACCAATGC
TAGCCCGTTTCATAAATGGATACTTGGTACCAAGATCAAATTCTGTAGCC								CACCAACCATTCTGTATCATTAAAAAGGTTCCCATAACTTAACATCCTAT								TTATCAAGTACAAAACAAATGGAACAGTTTTTCTTTTCCATTCCATTCAA
CCCAGCTCTTGCTTTGAAGAGGATGCATCACTATTGCCATGTTCTTCAAC								TATTTAATTGCACCCCCAACCATTACTACAGGAGGTGGTGGATGCACTTT								AATTTTATACATCTTAACCTATGAAACT
ATGTTCACCAGCATTAAGATCTTGTTCAGTTCCTTCCCC								CGTATAGAAGCCAACAAGAATTGCAACAAATAAGGCACACCAATGAGATC								>G09_408531.81.S1103293144.Anther-SP657.M13R.ab1
>Anther_High_Quality_EST.seq.Contig106								AAAGACCCTGATCAATGAGATAATCACCCAGCCTTTCCACAACCATGTTG								AAATTAAAAAATCTAGGCTACATATTCCCACTATGAACTAAATGCCGGGT
CGTAGTGATTCAGAGTTGCATTGATCTGTGCCTTGCTTCTTGTAGCCAAA								CACTGCCCGGGAGTCATTGGCTCATCATAGATGCCGATGATCAAGGCCTG								ACTCGCCCAACCATGAATAATTAGTATATTAACAGTATTACGAGATTGTG
ACCCTTATGACATCGTCATCACTGTAAGCTTTGTCTGAAATTTTCTCATG								ATTGGTCTTTTTAACAGTAACACCTCCAGGTCCCTTCTTCCCTCGAATAA								CAAAAATACACACGGACTCATTTGAGTATTAAATTAAATGATAACTCTAA
AAGCAACTTCGCCTCTGTTTTCGCCAGATTCATGTTCACCTCCTCTCCCT								CAGCTCCTGGTTCACCTTGGATCACCATGTATTTAGTGCCACCAAGGTAC								CATCACTACCCAAGTACTCCGCGCAGTTATGTTGGCAAGAGACCTAAATT
CATATCTGTATGAACTCACTAGAGGTAGGAGGAGCTTACGGAAGTCGCCA								AATCCGGTTGGGGCAAGTGATCCGGGTTCAGCAAAGTCATTCATGATGCC								CAAGCTATTATCCTACACAGCTTATTTTTCCTTAAGACTAATTACGACAT
GTCGTGTGATGAGCAACATCCTCTTCAAGCGACTTCTTATAACGAGCATG								ATTGATTTCTTCTTGCTTAAACTGAGGGAAATTGGAGCTCTGAGCCCAAA								AAAGATAGCGGCTAGACATGAGTAAAGCCTACGCCATTGCCCCAAATGTA
ATAAGCCTGCCTTGCGTGAAGCAGTTGGTTGGCAGACCTTGTGCAAGCTA								CACTGCCGTCTTGGCCGATGATAGCAGCGGCAGAGAGATGGTTGCCTTCG								CAAAAGAGAGCAGAATTAAGTTCCTACTATTTTGGAATTCCATATACCAA
TTTCCATAAGGACCTGATTGCTTGAAGTCCACCTTTTGGTGGCTTCATTA								ATATCACACAACAG								GTAGCTTCACCGGATTTACTTTCTATAGTAAAAAATAAGACTTCAATTTG
GCCAAAAGGGCATCACGTTCAGCAGGATCAAGAGCCCAAAGCAAAACCAG								>Anther_High_Quality_EST.seq.Contig4029								AAACTTTCTCAACACCTGCTTCTGCATAATAAGCTCCAACAACACAGAGA
CCTCTCAAAGTCATTCGAGAGCTCCTTGTCTAGTGCCTTGAGGAGATCCT								CAGACGGGCAATTACTTGTCATTTTAGCATAGAAACCAGTTGCAGCTAAG								ACTAAGAAAGGTATTCCTCACCACACAATGCAAGCCTATTCAGTGAAAAC
CTCCATAGGTTTCAGCGTAGGTTTTTCGAATCAAGTTTCGTTGCTCGGCA								AAATACAAGAAACACAGACCACGAAAGCAATCTTAACCAACCAAGATTTT								ACTCATGAGATCATTTGGACGAAATTGTTGTAGCATTGGGATTCCCACTT
TTTCTGTGACCCAATATATCTATGATTAAGCCCTCCCCGGC								CCATACAAGTGCAAACTTATGTAACTCCATAAAAATGTACTAGCTAGATC								TTGCATTATCCCCAAACTCCATACTAGGCTCCTGCTTCACTCTGGTACCA
>Anther_High_Quality_EST.seq.Contig107								AGATCATCATTTTTGCAGTTATTTGCCATCATTCTAGATGGCTTCATTTG								ATGTTCTCACTAAAAACCTTTCCATGGCTAGAGCTGCTCAAATGTGATTG
ACCACTGAGTTTCAAGTATTATTTATGTATAAGCCAAACAGTAAAAAAAA								TAAACAAAACTTTCTAACCTATTTTTATGACTGAATCCGTCTACGCTTGC								AAATTCATCAACAGCAAACTTGGCTGGAAGGCAAGTTCCTTTATTAATAT
TCACAGCAAAGCCTGTGAAAAAAAAAGTTTTACATCTAACAAAGGCACTT								CCACCAACATTGTCATGACGTCCCAATAATGTTTTCTCATAATAAATGAA								ATCCAAGATTATTAAAAGGTTCTTGATTGAGCAAATCCCCAGACTTAGTA
TCACAAATATAATTTCTATTTTTCTCTACTTATTCTTCAAACTCTTCTCT								AAAGCTTCTTATTATTAGTTCACCTACAACTTAACCGGATGAATCATCTC								GAACCATAAGGATCCGGGATATTACTCGTGCTATGGACAAATCCTGGCAA
TCATTATCTCTGTGTGTATCTGTATTTGTATCGATATGCCTAGTGTTTAA								GTTCATTGTTGTGCCCACGATCTCCACTGCAACAGAAGAAGTGTGGTAAC								ATGCCTGGATG
GTTTTGCTCAAGCATCTTGTTGCTTAAGAAATACAAGAATCTTGTTGATC								TTAACACGACCGCAACTCTTGCATCGTATAATAACCGGAATCGGTTTCAA								>G09_408540.81.S1103293720.Anther-SP1233.M13R.ab1
AGCAAATATATCCAACAGGGAAAGCGCCTCTGGGATGTTGAGTTCAAGGC								AGCCTTTGGTCCGTTTCTTATGCCTCTCTTATGCCGACTCACTTTTTTCT								CAAACTATTAATATTATTCAATACAACTTTTGACAAGTCCCCTTATATCC
GGAATTTTGGACCATCGTAGTGATGGAGAATTGGCCTAAATGAATCTTCT								TTGGGACAGCCATGAGCTCCATGGATCCTCCTCCCAAGGGAAAACTAGGG								CTAAACAAGTACCTAATAGTCAATATAAATTTTAATTATTCTGATTATTT
TCAAGTGGCTCGCAGATTTTCCTTGTAATAACGCGAACCTGAGCAGGGAA								AAACAGAACCCGAACCCAAACCCAATGTTGCTGTTATTATTGCTTTCTGG								GATTTCGTAGTGAATTATAATCGTATCTTCTTTGAAGAACCATATCAACT
TCGAGATTCGCCAGGGCATTTCTTGTCCTCCCAGGCAGTTGGGTCAATGT								GGTTTGATCAGACTCGGGGAAAACCAACGATTGTGATGGTGGGGGATGAC								CTTGCAAAATACAAGCCATGTTAAGAGTAAATTCAAAAGTAGGATTTGCA
TTGTTCCACCAAAGCTTGCAGCCTCAAAAACACCATGGAGTTGGTGGGTG								CGATTGGAGCGCCCAAGGGTGGAGGGAGCGCTGAAGCATGAATCCATCTC								TAATCCTTTTGGGGTTTAAGTATATCAGTTTATGCCAACACCTTTTCGCT
GAGTAGTTGTAGAGGAACAGAGGCAGGCCCGGAGTTATTGCCCGGACTGA								CTCAGACCTAAAAAAGAACCGTAGTCGGTGGCGGCGG								ATTGTCAGTATGATAAGTGTCCGGTCCAAGTTCATGATTTTGCTTTTGCT
ATCACGGTAACGTGGAGGCAAACCAAAGAGCTGTCTTCTGAGATTCTCCT								>Anther_High_Quality_EST.seq.Contig4030								TTTGCTTTTGCTTTTGATTCCTCCCTTGTATTCATTTTCCTTTGCTCAGC
CCATGGT								ATAAATAGACAAGCCCTCAACTCATCCACAATCTTTATAAAGAATCCAGA								CTACCAAGCCAACATTTGGTTTTCTTCCATATTTCCATGACAAAAGAAAG
>Anther_High_Quality_EST.seq.Contig108								TGAAAAAACACAACAAAATTGAACCATTACTGATTTAATCTCATGACAAA								TTGACAATTACAATAACAGACAGTTCGTATAGTAGCACTACACACACACA
GCGTACTGAGTATAAGGAACACTTTATTGTTATCTTGATCCATGTTTCCT								ATCAAAACAAGCAAAGACACAAGTAAAGATTGCAACATAGAAAGGACCTA								CACACACACAATTCTTCAACCCCAGCTTACCCTCCATATATATATATAAT
TTACAAGTAATACTTTGTAAATATAGCCTGAGGTTAACGTTGTGAATTCT								GACACACATCCAACTTACTAATAAGTAATGACACTGTTGATCTTCAATCA								GCCTTTAACAAGATACAAACAACACAAGGAAACCAATTAGTATGTTTCAT
AACCATGACTAAATTTTTAACTACATATCACTGTAACATAGTTTCTTGTA								GATATCAACTCTCTCGACATCTTCCAGTACAAGGGTCTTCGATGGCTTTC								GAGGGAACCCATAAATAATAAGAACAATATATTTTACCACAATGAAAAGG
GTTTCTTGTCGGGAAAAAGGTTTGGCCTATCTCTAGGAAGATTTTCATAT								CCAACAGATCAGTATACTCCTGGAATGGAGACCTTGTGAAACGAGTCTCT								GGAAAAAAAAAAAAGTCCTCCCGACACAAGGGTGCATATGATTAAGTTTG
TTGGTATGAGTTACTCTATCCAAGATGCACCTAACACCTTAGCCATGGAG								CTCCAGAAATCCGGTGTCAAGAAACCATATGTTTTCAGAAGACATTCAAA								AATCAAGAACTTGCACTGCAATGCTTTTACTCATATCAGCTTAGCTTAGC
CTATACCTGTCAGCAGCTTCATCAATCAGTTTATGTGTTGGACGTCCACA								GGTGGCCTTGACAAAGTTTCCAAGAGTTTTGGTTGAACCCCTTGAAGAAG								TACAGCTACAACAAATTCAAAAATGCCTACAACTTTAGATTGTCACGAAA
TCCATGACCGGCCTTACACTCAATACGTCCAACAATCGGATTAGTCTGGC								TGAAGACATCTTCAATTCCAGCAAACTGAAGCACCTTTTTGGGAACCCTA								CCGTAAGCAAAATTAAATTTTATTCAAAAGCTCATTATGAAGAGGTTCAG
GACTGTTCTCCAAGCTCGTACACAGAACATGTTGCATTGTTGCCAACATC								GCAGCCACAATACCAGCACCTCTAGGAGCCGGCACCATCCTAACGGTGAC								GGGTCT
TTCAATGAATGTAACGGAACGACACGATCATCGTGATCTGCAGTCAATAG								GGACCCACATTTCCCGGTAACCTTGCATGGAACAGTATGGGGTTTTCCGA								>G09_408541.81.S1103293816.Anther-SP1329.M13R.ab1
CATAGTGGATGGATATTGCAACATTCTACCAGGAAGTTTCTCCCATGGTC								TCTTATTTCCCCAGTAACCTCTTCTAACCGGTATCACTGACAACTTAGCC								CATTTTTTTTTTTTATAAAAAAAAAAAGGATGAGGCATGATCCTATTAAA
TCCTTACATTATGTAATGGTGAGTACTTGATAAGCCGGTTGAAATCTTCT								AATATGATCGCCCCTCTTATAGCCGTCGCAACTTCTTTGCTACATTTGAC								TCGCGTACATTTTCTTAAATTCATTATTTAGAATCTCAGAATCTGACATC
TCTTTGTCAGAACAGCCAAAATCACATGTCCAAGCATGGCCTATGGTGA								ACCGAGTCCAACGTGTCCATTTCCGTCACCGACGACGACGAAGGCCTTGA								ACAGACATTGTCCAAGATCGTGACCGGCTCGCCTGTGATGATCTTCGTAT
>Anther_High_Quality_EST.seq.Contig109								AGCGCGTACGCTGACCGGCGCGAGTTTGTTTCTGAACTGGAGTGATCTTC								ACTTCTCATATTTGAAGCCTCGATCCGATGCCTAATCACCCAATAACACA
GCTGTAATGGCCCATTTTTGCCCGGGCTCATTTGTAAATAAATAGACCCA								ATGACCTCGTCTTTCAGTGAAGGGCCGACGAGTTGGTCGATGATTTGGTA								TAGTGCCTAAAGTAGTGACCATCATACTTGTTCCTATAATTGTCACTCCA
AAATAAAAATCCAAAAATAAATAAGTCCAAAGAGTCCATTTACAAATATC								CTCCTTGATAGGGAGAGAATGGAGGTAGATTTGCTCAAGGGATGTGATCT								ATTGCAAGCCACTTTTCATCTTTGCCAACTACAATAAATGACAAGGCCAA
CAACCCAATTAAATAAATACCCCAAAACCCTTTACATAATAATTAAAACC								TGCCGGCTTTGACTAAGCGGCCGAGTTTCGTGACGGGTACCCATTTTTCC								GAATGCCACTGAAACAAGCACACAAGCCAACCACATTAACTTGTTGATAA
CAATTACAATAAGCCCATTTCTTAACCAAATACCCCAAAGTTCTTTAACC								TCTTCGTCCCTGCGGCCGCG								TTGCCATCATCTGCTTCTTTCCCTTGCTGTCAATCACTACAACTGAGGTC
CTAATTACATAATATTTGGCCCAAATTCTAAAGCCCAATGAAATCAATCC								>Anther_High_Quality_EST.seq.Contig4031								TGAACCACCACAACAGCCAGAGAAATGAAGAGGGCAATCGAATCAAAGAT
ACATCTTAAATCCGGCCCAAAACCGAGGCCTAATATGCAAGAAAAATTGT								GCATGCTTTAAAGAAAATGAAAGATCCATAGATAAAGAAACTTAAGGTCT								GAAGAAGATTATAAAAGCAGGCTTTGGAGCTATATTTGCTTCTCCAAGGG
ATCAGTATCTTGAGGATGCCGGAAGCTTCTGGAGTAAACCAGAAGGTCAC								AATAACATAAGAGATGTAGCAGGACATAATCATGAGGTCAAGTTCCTCCA								AGTCGCCGGGCGGAATGTCATTCGGGTCATCGACATATTGGCCAGGGACA
CGAAAGGTCAGTCTCGTGTAAAAAAAATTTTGACGATTGGTCTCCACGTC								AACATGAAAGATTAAAAACAGTTGAACTAATAATTATCATAAAATCAAGC								GTGAAGATGGCTGCAAAAGCAACGGTAGCGATTAGGACAGCAACCACAGT
ACCAGGGTCGCTCCTCCGTACAACCGTTCTTTGTAAAGTTGCCATGAATC								TGAAGTAGTACTGGGGACAGCCATATGCTTTGACAGAGTCTGCTGAAGCT								GGTGGAGTTTATTGCATTGTTAAGACCTTCAGAATGCATTTTGTTGATTC
TTTCTTTGCTTCGTTGAAATCGGAGTTAGAGAAAGAAGTTCGAGGCTAAA								CTTCTTTCTTTGCTCCCACCACTTTGTCTACAATCTTCCCCTCCTTGAGG								TTTTGGCTATGCCTTGCACTTGTTTTCGGGTTTGGAGGGTGTGTTCTAGT
TCGACTTCATGGCTTGAGGGCTTGATGGCGGTAGCAATGTGTTATGCGAA								AACATGAAAGTCGGCATAGCCTCCACTGCCCAATCGGTAGCAACTTCCTT								TGATAGTGCACTTCATGCTTTATATCACTCACAGTTTGTTTTAACTCTCG
ACCTAAGAAAACGGGGCTGATAGCA								CAACTCATCCACATCCACCTTAAGAAAGGTAACAGAAGGGAACTTCTTGG								AGCTGGGTTCGTTGCTGCCGGCTTGATGGCTCGAGCACTTTGAACCCCAT
>Anther_High_Quality_EST.seq.Contig110								CTAGTTCAGCCAGGAAAGGTGCAATGAAACGGCAGGGTCCACACCATGAA								GCTGTTGCAGCA
CTCTAAATTCAAATGATTGATAAGATTAAAATCTTTTCAAAAGCAGTAAC								GCAGTGAAATCAACCACCACCAATTTTTCGGATTCGTTGCCTTTTTGAAG								>G09_411916.81.S1103312272.Anther-SP1809.M13R.ab1
TCTTCAAATAAACTACAAATCGAAAACAACACATCCAAAATAACTATCAA								CTGTTCGTTCCATGATTCAATAGTGTGGCAACCATAGACTTGGCCTTCCT								ATTTTGCTAATTCCACTTCTTCTCATTTTCACCCTAAAATTATATATGAT
GGCTTACTTAAGTTATGCAAAGGGTAAACCAAAAACGGCAAGACAAAAAA								CTGCTGCCATTTTCGCTTAGTTCTTGAAAGAAAAATGAGAACAGAATTTC								TTAAAATAAAAAGAAAAACATCATACTACATCTCTCTCATTTGCATTCCC
AAACAGAGTAGATCTAGTAGCCACCCTTGAGATCATTAACAACATCGTAC								ACAGGTAATGATACTAAACAAATAAATTGTCACGCCCCC								CTTTTATCATCACCAGTTCTATCTTTATCCTCAAAGAGTGCCCATACCTC
GGAATGGGAGTAACAGTTTCCAACATCGCACCCTCGACCATGAAACCGGG								>Anther_High_Quality_EST.seq.Contig4032								TTCCAGGCTCTTGTTTTTGGTCTCGGGAAGAAAGTAAAAAAAAGAAGAGA
TTTTGGGCCCTCAGGCTGCCTCTTTGTGCTAATCACCTCAGTGCACCTTG								AGAAACATCAGCTGGAATCTTCATATATTAAGCATTGCATTGATACTTAA								GTGGCCACCACCATGATTCCAGACAGCACAAAGAACATTCCCCCGAATGT
AAGGTTGAACATGCTCCACTCTGACATGAATCCTCTTCCTTATAATCCGG								AATAATGCTCATAACAGTTCAAGATTACAACTTAATAACCTATTCAAATT								TATTTTCTCGGATATTGTCAGAAACGTCATCGACATCACCCCACTCACCA
TTACCAACCTGCTTGTTGACCTCAACGCCAATGGCGCGCTTGGTGACGTT								CCGATCCTTGCTTACAAATAGGGGAAAACTACAACTGCAGGATTGTTAAA								ACCTGTTCACCGATATAGCCAGGCCTGTGCCCTGGGCCCGAAGCCTCAAT
CCAGACACGACCAGTGCGGCCATGGTAGAACTTGTGGGGCATACCCTTGT								AAGACAGAATTCCAATTGAACTAGTTACTATTGGAACCATTGTTGTCATC								GGGAATATTTCCGATGAATAAACCCATGCGATCGGACCCAGCCCGATTGA
GAACGGCGCCATTTACCTTGACGTCAACATAGCCACCGATCTTGTAGGTC								CTGCCATGTCGCTTGCCATTGCTTGTCATAAAAGGTGGTCTCTTCAATCA								GAAGAAGGAAACATCGGCGTAAACGGCAATGATGCACACAATGATTGCCC
CTGAGGTAAGTGGACAATGGGATGTAACCCTTCTTTCTGAAGGGTCTGAA								GTTTCTTGATGTTATCTAAATCCTCATTCTTCCTGATTAAAAGCACTCCC								ACAATGGTTTGGTTTCTGAGTATTGGAGAAACTTGGAACCCATGCCCAAA
AAACAGATCCCTAGTCCGAGATCGG								ACAACTGCTACAAACAACAGAGTTTTGGAAAAGAAGTTGCCCATTTGGTC								ACAGCCAACGATACGGCCATCCCAATTGACCCTAGCAACAACAAAGGCCG
>Anther_High_Quality_EST.seq.Contig111								AACCAGACCTACTCCAGTCAAGCTATCCACAAGGTAAGCCATGAAGAACC								TCTTCCGAATCTGTCCAAATAAACAGCTGAAATCAACACAAAATAGCCTT
ATCTAAAAAGTAAGCAAATTCTTTTATTTATTTCATTTTTTTTCTCTTTT								CTATCATTGCTGCCCGGCCATTGAGCAATTCAGCTTCAGGTAGATGGAAT								GGCTACTCCCATTATCACATTCACACCGAAGAGCTGTCTCTTATCTTGAA
ATAAGACTGAAACAAATATTTTGGTATACCGCCTGTTTACTATATTTGTT								CTCTTCATCCATGCCCACCAAGGAATGATGGATGTATCAAACACTGCAGG								TCCCAGCATCTTTGAACACTTCGGGACAATAGTATATAACAGCATCATTA
AAGATACAGATTTGTGGGCCTTTTACGTGCTTTCAAAGAATTCCCCCACA								GTCTTCATTACTGGTGGTTTCTGGATTATCCTGGAGCCATTTTCTTCTCC								CCTGATGCTTGCATGAAAAAGTTAATCCCAATGGCTGCAATTATAATTCT
ACTCATAATTATCAGATACAGAGGGAGGGTTTGAAAACTAATAATCAACT								TGACCTCAGCATCAATAACAGCATCCCAGTCAGGGGTTCCATCTTTTGCA								ACAAACGGGTTTTGATGGATTTAATAGAAGCTCCTTCCATACCCCCTGAC
TACAAAAGCCTACATTCAGCCCCTCAGAAACTTCCAAGGCCCTGTTCCTG								AACTGTTGCAAGTCCCAAGTACCTCCAATCCACCTAGGGTCCTCAAACTT								CGCG
TCCCTATCCTCCAAAATCCAGCAAAAGCTCGAAGACTCATATATATCGTC								GCTCAAAACCTCAG								>G09_411922.81.S1103312368.Anther-SP1905.M13R.ab1
AGAGATATCCAGAGTCCGATGAATCCATGAGTGGAGGAGAGAATACATAA								>Anther_High_Quality_EST.seq.Contig4033								AGGAAAATAGCATGGCGATTATCAAAATCAAGTAAATGGCAGTTAAATAG
ACATATAATGCAAGGAGAAGGCTGAATATGCAAAATCAGATGCTCCAAAA								AAAAATGAAACAAACCCTTATTAATCAAATCAACAGAAACCAGCAACACA								CCATATGGTTCTAAAAACAGGGTAATACATAGTGTCAATTAAATGTCTCT
TTGACACCATCAAAAACAAATGCTAAAGAATTGATGGGCTGAGTAGCAGC								TACCATACCAAACAGCATATGGTGTTTCTATGGTAGTCTATACCATACCA								GAACAATACAAGCAATTTTATATGATTCTAAAAACAGGGGCATGCATAGT
AACAAATGGAATGCCTGTACCAATGAGGCGGAGGACATCGGCATCTTTGG								AACAGCATATTGTGTTTCCATGGTAGTCTAATAATAGTCTTTCACTTATT								TTCGATTAAATGTCTAAATGCAGATAAAAATACATAATAAAAAGAATGAA
TAAATAATTTTGCTCCAAAACTCAGTCCGCCTCCAAGAATGACAGCAAGT								TTAAAGAAAATTGTACTCTTTTATTTTTGCATTTGATCAAGACAGCATCT								CGTCATGATGAAAATTCTGTGTTTGATTGTTGTTTTTCAGCTTAAAAATC
ATCAATCCT								TCCTCTGCCTACATTGTTCACAAATTACAACCAAAAAGCATTAAGCAAAT								ATATTCTGGTAAGGAAAATGGTCCAAGGGAGATAAGCAGTCATAAATAAG
>Anther_High_Quality_EST.seq.Contig112								CGAATTGTTACCGGATAAAACCGAGAAGGGCACAACAACGATCCGAACCA								ATCAAAGACGCTTGGGTTGATAGTGAGTACCGGCATAAAACCCTTCTGTG
CAAATATTAACATTTACACCCAAATATAAGCATCCCAGAAATTGTTTTGC								TCTTTAAAGCTAGATGGGATTAATGATGACCGTGTTGCTCAGCATGCTGC								TATGCCGTGTTCTTGACTATTGTAGCGAGATTCTTTAGATCTTCTCTAAG
TGGCACAAAAACCTGTTTTAATTCCTAATTGCATAAAGCAAATTGGTGCT								TTGTGCTCGAGGTGGCGACGCTCGTTGGGAAGAGTAACAAGGTAAGAAAA								ACATTTTCTAATATTATTCGCTACTTCAGCTCCTAATTGTCCACCATGTC
TGAAAAGTAAACCACCTTTGTTCTTAAGTCTTAGATGCCGTGAAATGCGC								GATCATCCCACCGAAACAGACATGGTAGAGAGGTTCGATAGAATCAGTCT								GCTTGATGGAATCTTCGGAAATTTCTGATAGCAGTAAGGTAGATGTTCTA
CTTCTTCGTCTCCGTGGGATCAGTGTTGACGTTGAAGCTCATACAATCTC								CAATGTACTTAGCATGGTAATTGTCCAAACCCCTCTGAACAGATTTCTTC								TCCAGAAGCTCTTCCACAAACTTCCCAGCATCTGTGGAAGGAATCGATGG
CACTGCCGACCATATCGGCGAACATCTTTTGCAGATCCTCGAAACTATCC								AAGTAACCCATAGATAGCATCGGCTTGAAGTAACCAGGAAACTTCCTTCA								TCGAACACCATTGACAGATTTCTCCTTAACATTTTGCACAGCACTAGATG
CCCTCGTCTTTCACATTGTTCATCATCGATATCATCTCTTGCATAAAGTC								ATTTCATACCTNTTATCTCGCTGTAAACTTTCCTCATCGCCATTTTCCCC								GCTTATCAGCTTTTGCTGTAACTGCTGTAGAATTATTACCAGCACTAGGA
ACAGAAGTCTTGGTCATCATCTGCCGAGGGATCGTAGAGACTGGCGTCAT								TAATTCAATAAAACCCTAAATTTTCCTTATTTTGGTCACTGGGTCCCCGG								TGATTTCCAGATGAATCTTGTGAAGGGGTTTTCTCGGGAAGATCAGGCAG
ACATTGATCTCTTGGACCCGTTTGAGAGAACGGAATAAGCTTCTTGGATT								CCGTAATGGCCGAAATCCCGG								AACTGT
TGCTGAAACCTGAGTTTCGCTTCGCCGGCTACCGCCGGATTTGTGACGTA								>Anther_High_Quality_EST.seq.Contig4034								>G09_411937.81.S1103312560.Anther-SP2097.M13R.ab1
TCTGTCCGGGTGCCATTTCAGAGCAAGCTTACGGTAAGCAGTACGGATAT								GATCAAAAATTATGAAATGGGGTTCTATTAACGGGGAGTCGATTATAATT								AACAACTTAAAAGAGAGGGAAAACCATTTCAACAAAGAGATTAAACAGCC
CGGAGAAGGAGGCGTCCTTGCGAATCCCGAGAATAGTGTAGTAACAAGAT								ACAGAAAATTAACAAAAAGAACAAATGCTACATAGGAAATCAATTTCAAT								TTTAATGACAACAAATATTACTCCATGAAATGTATAAATTACCAAATGTC
CCGCCGTGGGATCCTCCTTCCCGGTCCATCTTAGCCGTCCAAAATCTTTT								ACAAATCAGATAGAAGATTTAAGAGTCAAGATCAATGTCAAATCAAGCAA								AAAAAGCTCAGTTTTGATGAATGAAATGCAGCTGCTTTGAGATACGGAAT
								ACACGACAACAGTTTGTTAATCTTAAGACGACATAGGCAAAGACTCTGAA								TAAGGAGTGAATGGAACTATGGAAGAGTAAGAAAGGCAGATAAAGGACGA
>Anther_High_Quality_EST.seq.Contig113								AAACCCTAAAAGAAACACATAGATCTGATTCCCCAATCAACGAAACAACA								AACAACGTTTTGAGGCTCAGTAGTTTGTCGACCAGTTCGCAGCACTGTCG
GGTATCAAGATCACTTAATAAAAAGCTTAAAACAAGGAAAAGGTCCGAAA								CTATCTTTACCGTCCAGCGTAAATAAATCATTAACAATTTGACATCATCG								ACTTTCTTCATTCCGGTTGATTCCTTCTTCGTCTCTGTATCCACACAGTA
TTACCTACACAATGTCAATCTGTAGTTGGAATGAAGACTTGCCCAAGCAC								GATAATTATTTCTTGGTTTTACTACCGCCTCCAGCATTGTTCCCTCCAGC								CGTAGCACCACAGGCCTGACCTGAACCATCCACCCTAGGCACTGCCTTCA
AAGAGTTTTCAGATGATTTTTTCAATGAACTTTAAGTCCACAGGGCATTA								TGCCGCCTGCGCAGCCTTCTTTGCCGCCTTTTCTTGCAAGGCCTTTGCAT								ACTCGTTCTGGGGATGCTCGAAGCTCCTTAACCCTCCAGAGGATGTGAAG
AAAAATTTCGGTTTGGACAAGAAATGAACATTTTACATTTGATACACAAT								CTCTTTCACGACGTTGTTCTGGGGTTAAGCCATCGTCCTTGGTCTTGCTG								AAGCACCCTTTTGGGAATGGAGCAGAAGATTTCCCACAGCCCTTTTTCAC
GAATGACATCTTAATTGGCAATGTATAGTTGCAACTATTACACAACAAAC								CCTTTGCCGCCCGCTCGGGATTGAGCCCTTTCTCGATCTCGATCTCTCTG								GGTCTCCTCATCGTCTGCAAGAACCAGATGGCCATCAACATCGGTTCCCC
AGTGCTTCCAGAAATCGTTTCCATCACATATCATGCCATGAATTCTGTCA								GTTACCACGAGTCATGATTGATCCTCGGAAACCAAGCAACGATCAGCAAA								AGAAGAAAGGTACAGTTCCATCAGCATCAGAAGCTATGAATGTAGATTTT
CCATGGTTATTCCAAATTATTTGAATTGTCACGGTGATCTTTGTGAATCT								CGTTAACCGCCGCAAAAAAAGGGGATTTGAAATCTTAATGTGAGGAAGAA								GAAGAGCTATCGAAGAGGATGAAAATGAACTTCCCCTGGATATCTCTCAC
TGGAAACTTTGTTGCATTGTCTGTGCAGAATTCTGTACCCGATGGTTCTG								AGAAGGCGTGGACTTTAAAAGAAAGAGA								GACCTGGTCTGGAGGGTAAGGGCCTCTGTCTCTGAGGGTTCTATAAGCTT
CTATTTCTATAGCAGCATCACCAGCATTAGCAAATCGGTTTACCCAACCT								>Anther_High_Quality_EST.seq.Contig4035								CAATAACGATAATCCCCTCGTCTGCTGTTTTGTTCAAGCCATATTGTTGC
GGAAGCTTTTGGACACCAAGCTTTTCACAGAACTCATCACAGAAATGGTT								GAAGTCTTTATAAGGGAAACATGTTATAAATATATTAAGCTTGTTAAACC								TTAAGCACAGCAACGTTCTCGATATGTCCTTGAAACATGCAGAAAATTTC
ACAATTTTTGGATAACAAGTCGTAGGAACTTCCAGGCCACTCTCTACTAA								ATGCAAAAGATAGTGTGAAGTAAACAAATTTATAAACTAACCTAACAAGA								ATCGACTACCG
GCTCCTGCAAGATCTGGTTTACCTTCAATT								AAAATGATACTTTTCCCTGAAATTTAATGTGTTAAACGTTTCGATGATTT								>G09_413737.81.S1104012080.Anther-SP2577.M13R.ab1
>Anther_High_Quality_EST.seq.Contig114								CGTAAAGATTATAGCGATCAAGTCAGGTGTTCCACAAATCCTGTTTTACT								GGCAACAGCAAGCACAGCATAATGGACTTTCTTTTCTTTAACCCAAAAAT
CGTCAGAAAATAGTTTTTTAATTAAAGTAGTATTCGACAAACTGTAAAGA								TTGATTGTCTTGGTTGTATTTCTACTTAAGAGGAAAATTACCTTACCATT								ACAACCCCTGCAAAAAAGGAGTTTCATGGGAGGAGGTGATATGAGAAGTA
ATGAAAAATGCTTTCAACTTTTCTATTCACCCGAAAGGCTTTAGCATAAT								GCCTGAATAACTGGATCATCTCTCTAAAAGGCTCCCTCATGCATACAATC								CAGGCAGCCCAGGCAATATATAGAATGTAGTTTATCAAGCCTGATTGTCC
TACATTCAAACCCCATCCTGCGAAACATAGCGCCATGGAGCAAGCGGCCT								CTATTGAGTTACAGATGCTTTCACCATTGTTATAAAATATTTGTGTTCTT								ACGCTACCAATTCATTTTATGCAATTTACAAGTATTCTTAGTTGGGGATA
CAGTCACCGATCGAACAAGCTGGTGTGGTGAATCACTAGCAGAGGACCAA								ACTGCCATGGATTCTTCTTTTTCGTTCCACTTCTTTTAGGACTGCTTGTT								GGAAAGGAGAAAAAAAATAACCACGTAAGACCCGAAAAAAATGGCCAAAA
AGTGACAGCGGTGCACAGCAAACTAAGGATCGGGGTTGTCGGAGAGAAGT								GTTGAGCTAGTTTTCGATTTTGATTTCTTCGTCTTTCCTCGAATCCTGTT								AGAAAGAATTATACAATGAGTTGTTGTCATCCTTGACATGCTGAAGAAAT
CATGAGGGCCAGGCCCGATGTTGTGAGTGGGAAGGGGGAACCCCAACAAG								CTTCGGAGGCTTCAGTTTATATATCCGAACCATCCAATGATGAGTTGTGA								GGTTAAACAATCTTCTTCACTTCATGATCAACGTACCATGTTGCAATGTC
ATGAAATAACGAGAGACAGCATGGTCCAAACTTTATTTTTCTTTCCTTTT								ATGCCTCCTCGAAATGAGTGAGCTTAAAATATTTCTTTCCAATTTCTGTC								TTACTTGGCTGCACATGTGTTGAGCCACGGAAGCAAATTTTAGGTGCACA
ATATTATTACTATTTCTGGCAAGTACGATTGAATGTACTGCAATTGTTAG								TGCCTAACTCTATCGAAGCCTTTCCCATCAGTTTCTACAAACCTGTAATA								AACAGATTACTTTCAGACCCCAAAAGTTGCTGACTTTTTATAATCTGTTC
CAACCTTCTTGTCACCCATGCACGGACCATATTGTTTACCCGTGCCACAA								AGAGAGTTTATACATTAGACAATTTAGCATGGTGGGAGTGGCCTGGGAAT								AGCATGGCTTTCTCTTGTCAACTTTTAAGGGGATATTATACCATTTCTTC
CTTGGAGTTTTTTTAGCGTTGTTAGTGAATGCAGTCTTTGATTTTCCGTT								CAATGCGATACTGGCCATCTCTCA								TTGGTTCTATCCCTCGTAGAAGGTTTCCTGTCTCTTGCTTCACCATCTTC
GCTACCGGCGAGCACTCGGCGGATGTAGGAATCCGTCAACATCTCCAACT								>Anther_High_Quality_EST.seq.Contig4036								TTTGGCCTCTTTGGAGGCAGCCTTACTCTTTTTCCTACTTGAACTCCGCT
CCATATCGTCACCGATGAAGCTGCTGTAGTCATCATCGTCGA								GAAAAGGGGAGAATAAGGGACATAAATCAACTGCATTATATATTTATAGG								TAATTAGAGGAATAGTTGTGTATGAGGCATGAATCTCATTCCTTTGTTTC
>Anther_High_Quality_EST.seq.Contig115								TTCAGAAAATAGTACATTCACTCTCACATTCAATTACAAAGCAATCCAGC								AGAAGCTCATCAATCTCTTGCATTTCCTTCGTGTATCTGCCTGTCATCTC
CATGGTAATATATATTTGTATATTATTAATTATGTACGAAATTACATATT								TAAAACTGGGCTTAAAGACCTATATGCTATACACATCAAACGACTGTGAT								AGTAAATTGTGCCAGGACTTCTCTGTATTCAGTTTCAAACTTTGACAATT
ATTCGTATGCCAAATATTTAATAACAAAAATAAACCCCATAAAAATAGCA								GCTATCCTATTTGATCAGTTTGAGACCCGACAATTTTCTACACAATATGA								CTGCTCGTTTGGACAGAATCTCTGCCT
ATTAAAAATCAAAATCAAAACCATCTTCAAGACCAGCTTCATAAGCATCT								TTACACATAAGCCAAAAAAAACAAGTCATGAACACAACACAGACATAAAC								>G09_415393.81.S1104022848.Anther-SP4305.M13R.ab1
CCGACCATATCACCGATCAACATTCCACCCAACAATCCACCGGCCAACCC								ATGTCAAAATCTATATACTACTTTAGAACACAAATCTGATGCGAAAAAGA								GGATTCATCAATCACAGGATCTTCGAAAACCGATATGAAGGCAGTCCTCA
CAATCCTAGCCCTGCTCCCATGCCGCCGTGTGAAGGAGGGTATGCGGAGC								AAATAATAAAATAGGTCGAACATACAGAAGATATCGTCACCTGAGAGATG								TAGATGATGATGGAGTCAATCCAGGGTTGTCAATGGCCTTGCACATGAGG
TCGGCCCTGGATACCCAGTTGCAGGCGGTGGATACGCCATTGCTGGTTTA								GGAACGGTTGTCTTGATCATGCTCTACTTGGAATTCGTGCTAGATGCGTT								AAGTTTAGGTCATTCATATCGGAGAAATGTTTGTTGTTGTTCTTGGCATT
TCCATGTATCCTGAGCCTGGTGGCGGATACGCCATAACTGGCTTCTCATT								CTGGTTTAGTAAATCATATTTATCAGCGCTGTTGTATCTATCACCACTGT								GGAAAAGGACGTATAACATCTGTTTGCTAACTCCCATACTTCATCAAGGG
TCCCCACCGCTTATCAACGTTCATGGCGCCAGCCACCGTAGCTGGCGGTT								TCATACCATACTTTTCTCTTATTCGAGAGCCCCAGAAATCAGAGTGAGAA								CGGTCACATCATGTGTATTCAGGATTGCAGAATGGTAAAATCCAAAATGA
GCGTGAACTTGTCTCCAAACTTGTAAGAAAAATGCAACACACCTTTAGCT								ACCCTGCCGTCACCCTTGGCTGAAGTAGATGTGTGGTTAGACTGAGGGTG								TTGCTACTGAGCACTGGCTCGAGAATTGACCGACAGTCTATGAGGGTTAC
TTACCATTAGGCAACCTAACAGCGTAACTTATTAGATTATTTTGACCTTT								TAGGAGTGGCTCCCTAGTTCTACCTCTTTCATAATCATCTTCATCATCAA								AACAGCATATTTTTCCTTTTGATGATCAGGGAAGGGTTTGGTGGACCGAG
CCCGTTTCCATCACCGTTATCAAGCAATTCCTTGACGGGAACTTGAACCG								TGCCCCTTCTTCTAACAGAAACCATTGCCCGCAAAATTACTGCCACTAGC								CTGCAATCATACCAGCAGCTGCCAGGGCTCCACAGAGTTTAATACCCCTT
TACCGATATCCTTATCTCCAAGCTGACGTTGTGATTTAAGG								AAAGCTAATACCTGTATTATGACCACACTGAGGCCAACCCATTTACATAT								GATTTGCAGCCAGCAACAAGCCTGTCGGTATCATCTGGGTTCATCTTCAA
>Anther_High_Quality_EST.seq.Contig116								ATCGATATTGTCTTCTATGAAGGAGCGAAGACTGTCAAGTTCTCCAGTTG								CCTCACAACCTGAGAGTGCCGAGCCGAATTAGCATCAATGAAGTTGAGAT
ACCAAATCCTTAGTAAATTGTTATAGACTGTATTTGGCGTAACTGCTTAA								GGTCAAACGGAATGTCCTTCTCCCAATGACGATCAATTGC								TCGCCAGCTTGAAAGAGTTCAAGGAGTAGTCAAGCAAGTCAACCCCACGC
GTGCATCTGCTATCAAATTGCTAGCCACTTACAACTAAAAAAATGGCAAT								>Anther_High_Quality_EST.seq.Contig4037								GCCCAAAGAGGCTTATTAGCCTTACCACTAGGAATCAAATCTTCAATCCC
GTCTGCTGCCAGGAAGCTTGCTGGGTTCAAATCAAAACACACAAAAACCA								GCCCAACTAAATTAACATCATTCATAAAATACTAATAGAAGAGACTTTGG								CACCTCTTGCTCTATCTCCTCCTCCGCCTTGGCTCTTCCGCCACCCACCA
AAACTTAGCCTAAATAATCTAAATAATCTAACCATCTCCCATCAAATTGC								ATTTTACATAAAATATAAGTTCAAAAAAATAAGAACTTATTTTTTCTGCC								TCTCTAATAATTCCCTCAACAGTCCCACCGCGGCAGCGCGGTCACAAGCT
TAGCCACTTGCACCTTTCTTTAATAAGACTTTGATTCCTTCTAGATGGGA								CACCCTATGCAAATGCCAGCGGCTTTTAACTAATGAAAATGGTCCCTGCC								GACGTGTGTAGCCGGAACACCAAAAACCACCCTGCGTCTCTTATAGTGTA
CCCTTGAACAGCATAGTGAAGTGGAGTGAATCCCTTACGATTAGTGGCTC								TCATTGCCTGCTCATTACAACCATGTGCCCAAATTCACCCCACCCCCCGT								AAGGCTGGCGAAAAAGACATCCCAGTCAGCTTGGT
TCACTGAAACTCCTGATGAAAGCAGAGTTAGATGTCCTTTCTGCGCTACA								TCTTGATTAGGACGTATCATCAAAATCCCAGAGGGGCAACATTAAATTAC								>G09_420311.84.S1104072752.Anther-SP5169.M13R.ab1
AAATGAATCGCACCCATGCCATCCATGGCAGCAGCACCAACATCAGCCTT								CATAGTTATAACCAGTTTAACTGTAAACTGTAGGGTACCCTATCCTTCCA								ACGCCAAAGATCATACTCCATAGATATGCCTGAAAATGTCTCAAACGCAT
TTGCTTGCAAAGATAACTCACTACCTGCGCTTGTCTGGCCCATACTGCTA								ACTGGATAAGTTTCGAAACATCTTTCCCATTGTTCCTCATGTAACTATCG								ACATCAAATATAAGTGTTGTTTTGAAATCAAAAAACAATAACCTAAGTTT
AATGTAGTCTATATCACAAGGTTACCGACG								ACCAGTTCCATGGGAAAAGCCAAGAACAGCTGTTGTTTTTGCCCCATAGG								TTATCTTCCAAAAGGCCAATAGCTAGCTAATGACAATCAACTTATCACTC
>Anther_High_Quality_EST.seq.Contig117								AACACCCCGGTCCTACTTAAGAACAAATTACATCAGAGCCGGTTGATTTT								AACGTCAAATTATCAATGATTTCCATCAATAAAACCTTAGTACATTTACG
GGAAAACAAATGCCAATCTTTTTGTTATTTGATTGTATACAAGAAACTTC								GTTCAAGTCTATAAATGACTGCTACACAACCTTATCTATATTCCTCCGGT								CAATTGCCATGCCATTATTGCCAATATATATAACCAATACTTACTGTCCT
ACAAAATTTTACAGAACCTTGGACTGGGGACGAAAATGAAATTAAAAAAT								AAGCTATAACCGGTCAGGACTATTTTGTCAGCGAACATCTTTCCGGTCTT								GAGTGGGGGGCCCGACCCGGTGTCATATCCAATCCACTTCTAGCCAATTC
TTATGAATATTATATGAAATACGATCTATCTCCTATATCGAAACCTTAAA								AGGCATGACATGCCAGTGCAATGTTAAGTTGAATTTTTTGCCACGGAGAT								CTCTCCACCCTGGGGAGCCATTCCAGGGTAAACTGGAACCGGACCCGAAC
GAACACGAAATGGAAGTCAAAAAAGAAAAGAAAAAAAACAGACAACGAAG								TGTTTCCCTGATCAACAAAGCGATACTTGTTTGAGGTGTGGATCCAAAAC								CTCTAACTCCATAATATACTGGTTGATTCACACCATCAGGAACCACTCTT
TAAGCAAAATGATGGCAATGGCATAGAGTTCATGAGGTCATAGCTTATTT								TTAGCATGTTCTTTGGCAGGTATAATGGCATCCCAAAGTGAGACCTGATT								AATGCCGGGTCGTAAGGATCCAAGGATGTAACTGGCCTGTATGCTTGACC
GTAGAACTTATTGACAATAGCAGTCAAGAAAATGAAGGCAGCCCCTGCAC								CAAGGAATTCTTTCGGGTTTCGTACTCAGCTGCTACAAAAATGAATACCT								GACACCAGGAGCCGGCTGGTGATACCCAATTGGAATTTGGCCCGCGGGAA
CAAACACTCCCTTCCTCAAAGTTTCACAAGACGGTGGCTGCTCGCTGAAG								GTTTTGTGTTCCAAGTAAACGATGACTGCAAATCAGCTGATACATTCATC								CTGGATACTGCTGAACGCACTGTGTCTGGATTTGAACGGGTTGAAGTTGA
ATGGTCCGGTATTTTGTGTGGTATGCATTCCGTACTGATCCCGCCAACAA								GTTAGGCTGACCTCATCATGCCCCTGTGGCTGCTTCTGGAACCAATTAAT								ACATTTGCGGATTGAGCAGGACCCGGAACATAATAAACGGGAATTTGCTG
ACATATCTCGGCTATTAGGAAAAATAACCAGCAAACAATGAAAAGGATGA								GTTCATAATCTTGATCTCTGTAGAGGGAGAGGGAGTGTTGAAGTTGTCC								TACAGGAGGAGCAGAATAATGAGAATCTGAAACATAATGCCACATAGGAT
CTGCCCAAGCCCTTGAACCACTAGGGTTCAAAGCCTTTCCACAGCAAAAG								>Anther_High_Quality_EST.seq.Contig4038								TACCCGAATATGCGGTTGGGTGCAAAATGGGTTGCTCCAAAAAACACTCT
CATCGGCTGGCAACCATTATAAGGGCTTGGCTAGCCATGAGGAACAAAAA								ACATTAAAATGCTGTAACAGCTTCACCAACCAAGCTTTAAAAACACTCTC								GTTTGGCTCTGCTTTGACTCCATAACCTGTTCAGCTTTGTCGG
TGCGCCAACACCATAGCCAGTTGCTATGTCTGAGTTATATACACAACAGT								ACATAAACAAAGTGCAATATATGTTTACAAATGGATTTTTAGACCGAGTC								>G09_420313.84.S1104072848.Anther-SP5265.M13R.ab1
TGTATTGAATTTCATTATCCTGCACAATC								CTCATTAAATCTTTGGCGGATCAAATGTTGAGCCCCTTCAACCAGTCTCT								AAAAGAGAGATTCATTATAAAATCAAATGATCTGTAAAAGAGAAAGAACA
>Anther_High_Quality_EST.seq.Contig118								TCACTACTTCTCCAGCAGGAAGAATCTCCTTGATTAGGCCAACACTTTGG								CGAAATACTGATAACGTTGATCCAACATTTATGTATAATTGTCTGTAGTT
GAACCCTATATATAGAAACATACGTATTAATAATACATGTGAATTGCCAA								CCTGCATAGAGTGCCATGTTTTCGATCTCTCCTGTTGTTGTTGGATTGGG								CTATTTTACCTTGTGTTTATTTTGATCACAGAGAATAACATTCCTTTACA
CAAGTAGTTGGGTGTAATAGTAAGACACATTACACTCTCAAAGGAGGACT								ATCTGAAGCAGAAAAGCGTTGGATTTCGGTTTCCATGCCATGTATTAGTG								TGGCCATCGTAGTAGCTGGGAAAAGCCTATCCAAGAAAGTATATACACCC
CAGATTCGAATCTTGAAGATGGCATTGTTGAGAGAGACAGTTACAAACCG								ATCGACCGATGACAGGCTGATTACTTTCATTTTCATGAGCAGGAAGGGAT								CCACCGAGTAGAAGCGCACCACTCACCGGGTTGATCCATGCTGAGAATTT
CGAACATGGACAATAAAACAGAGGTGAGTTACATGTGAAGTTCAACTGGA								TTCCAGTCACAGACGAACGGTGTTCGCAGGACACGCTGTGGTGCACCGGG								CCTGAACGACAACAGATTCTGCAATGCTCCAGTAAAAGAAGCGGCAAGAA
ACAAACAGGGGGAAAAAATAAAACAAACTTTCGATGCCAATCGAAAACTG								CCAGAGTGCTCTGCCGAAGATATCGGTGTACTCGGTTTCATCGTGTTCGA								GTAGAGGAGCAACATAGCCGGTTGTATATGTCAAGAGTAAGCTGCCTCCT
GAAAAAATGTTGAGTGGCAAAGCACTAGTTCATGCACGAAGCTCAGCTCT								TCAGTTTCTGTTTGTATGTTGGGTGAGCATAGCTTTCTCGAGTTGCAAGA								ATTACTGGATCCTTGGATGTGGCTACGTATCCCAGCAAAGTGGCCAGCAC
CTTTCGAGGAACAATCAATGGATGCCTCAATTCCTCTTGTGAAGCTCTTT								AACCTAGTTCCCATGCAAATGCCT								TGGTGTGCTGCAAGGTGAGGCAGCTAATGCAAATGTAAGCCCAGCTAAAT
TGAAATAGGCATACAAGGCCAACTGGACTGTCCCCAGTACTGTTCCAATC								>Anther_High_Quality_EST.seq.Contig4039								ACGCTTGCACACCTGATGGCAAGTTGGCAGCTGCAGTGCGAGGGTCAAAA
CCATTGGGAGCGATTATGAGCAGGGGAGAAGCAAACATAGAAATCAAAGA								ACTCTACTAAAAACCTTCCACAAGCCTTGGTTAAATAGACAGCAGCGAGA								TTGCTAAAGAAAGAGGGAAGTTGTGACTCGATGACCTCAAGTAGATTAAG
CGCGACGCTTAAATATCCGATGAAAAGTTGCCGTGACGATGAGTCCAAGA								TTCATAGTAAAGATGAAATATATCCATGATCTTTAAACTATTCAAAAAGA								ACCCATGATAACAGCCAAACCAGAAGCGGCCAGTGGCAACCCTTGCCCTA
ACTGGAGGCTCACGAAAACTATCGAAGCAAACACGGCGAAAACCGATACC								AACAAAAAAAAAGTGCAAAAAAGACAAGGAGCTACATTCTTCTTTTTTCT								TCTGTCCATATGCCTTCCCAGCAAAGGAGGCTCCTATACCCAGGAGTGCT
AAGAACCCCAACATCTTCAGCTTCATT								CTTCATCATTAAGCATCAACAAGCAGAATCTTACACAAAACCCTCAACCA								AATGTAGTCGCTAATCCTAGTGAGAAAGCCATTGAATTTGCAATTACCTC
>Anther_High_Quality_EST.seq.Contig119								GAATTGGTTTTTCCTTTTCCCTCTCATCATCATCCTCCTGATTTTGATTC								AGTTCTGCCCTTGCCTGAACCAAATGCACCAATGTATCCAAGTGTTAATG
GCTTTAATGAGCCATAGGATTAGATTCTTTAATAAAGTTCCAAGCAATTC								TTCTTCTTTTTCTCTTCACCCTTAATCTTCAAACCCTTGAGCTCATCATC								GCAGAACACTTAGTGTACATGGTGAAAGGCTTGTTACAAGACCAGCCC
CTTTTTCCCTATTTAAGTCTCAACAAGACCAATCCCTAAACCCTTTTTTT								TAAACAACCCTTCCCATCCGCGGCTTCTCCACCATCACCACCCACAATCA								>G09_422059.81.S1104082080.Anther-SP5457.M13R.ab1
CCCTCTCAAGGAGGCTCTCTTTCACCCTCTATCCACGTAAAAGAATATAT								CCATATCCTTACCCTCCTCTACCTCTTTACCGCATCCCTTTTCCTTTACG								GAACAAGAAAAGAAAAAGTTCATTTAAATGAAGTTTTTAACAAATTTTTA
TTTGCATGACATGTTGAAAAAAGGTATTAGAAAAATACAACTCAGGGAAG								CAGCCCTCCACAGCGTCCGAGGCTGGATCCGACGACCCTCCGCCAACCAC								CAAGGTTTGGAGAGCAGTCATGTTCCAAGCAACTCACTGTTGGCATTCCA
TTGTTAACAAAATATTCCAAAAAAATAAAAGAAGAAAAAGAAGCCTTCTT								TACCGCGTCAGACATGTCGGGACACGGTGGCGAAACAAGAACATCGGAGG								ATACAAATTTTACCATAATCCATAAACAATTCCGGACCATTGGGATAAAA
CATGTTCAAGGTGGCTTTCCATTATCCAAATCCTCCATCACTTCAATATC								AGCACTTACCCTTGTCGGGAAATGGGTCATCTAAGCATCCGCGTTCAACT								TGGCAGAGAAAAGGCTCAAGAAACATCACCAATAGTCTCTGCAAGAACAA
CTTCCGAGCTGTTATCTTTTGCACGTAACCAATTCCAAGGCAAGGTATGC								TCGTCTTCATCATCAGAGTGGAAGATGTTGGCTGCTCGTGACTTGACGGC								ACTCCATCTCTGTAATGGTGGAACCTTGTCCTATCCCTGACAACAATTTC
ATTTGCAAATAATCTCTTTCCCTCTTTTATTATAGTAGCTTTGAAGTCCA								GGAAGCGGCTTTGAGGAAGGCCTCGTGTATGGAATCTGGCGGAAGGGCGC								CCTCCTATACACCTTCGAAACTAACTTCAAAAAGGTATGGCAGTCCTCGC
GTCCCTTGACAACTCCTGCACTTCCCAGTCCATTCATAAACCACTTCCTT								AATCCTCG								AAACTCGAAGATTCTTAACTATCCGAATGCATGAATCTTTTGCTCCATTT
ACAATCCTGGATTCCAGGGTCACATTGTAGTCGCTTATCGATTTCTTCAG								>Anther_High_Quality_EST.seq.Contig4040								ATGAGTCCATAACAAAGTGCTAACTTCTCACTATGCCATAGAACCACCTC
GTCCAACAGGGGAAGTATCAGGGTAAGTCATGGGAAGGGGAAGAGGTTCA								GCACAGTAAAAACTTCAAATTCATTAATTTCCCCCTATAAATTGCCAAAA								CCTTTTTTCTTCATCTTCTAAGTCAACAAGAACACAACCGGTGTCTGGAG
TCGTCGTTAGTCAAATAACTCTCTGT								CAACCCAGTTCACAGAAGAAAAACTTGGTACATGTAAAAAAACTGGAAAG								CATAGCCATCCAACTTCAATCGACTAACCACCTCATTCAATTTTTCATAT
>Anther_High_Quality_EST.seq.Contig120								CAGGGACACATAGTAATGTCCCTGCTCTCTCTTGCACGAAAGTAGTCTCG								ATCTCATATGCTTGTTTGTGATTCCTATCTGCCACTAAAAACTCATGCAC
AGTACAAACAAATTTTAAAAGATTCAGTAAAGACTAGGAATCAGGTATCA								AAACAAGATATCACCAAATTAGAACGAATTACATTCACAATTAACCGCTA								CTCATCGTTCAATTCAATCCTACTACATCCCCTTTCCTTACATATACCTC
AAATTAAAAATCTCCAATGGAAAATTTTCATTCCTGAATTCGTATACAAA								AATACAATCTCTGGCCAAGTTTTATGCAGAGTCATCCTCTTGATTCGCTC								TTTCTTTCATTAATTGCCTCAAGTCTCCAACATTTTTCCATGTTCTTTCT
TCAATAAAGCCTTATATGCAGCATACAGACCTTCGTGGGTACATATGGAT								CGTCTGACTTTTGCTTTGGTGGGGCTAAAGGGGATGGAGAGCCCTCCATT								TTGGCATAAATATTTGATAGTAGAACAAGAGCCCCATCATGATCTGGCTC
ATAGCTTTTCATGGCACGCAAAGCTGCTCAATGTCTTTATTGTCGATTTG								CCCATCTCTGCTTTTAGGTCATTGATGCTCTGCTCCAGCTCATTTATACG								AAGCTCGAGTACCCTTTTGGCAGTGAATTGTCCTAATTCAGTCTCACCAT
TCTCCTTACTGGATGTAGCTTGATCTCATAAAGCTTTGGCCAGAGTTTTC								GTCTCCCATTTCATCTATCTTTGTGATGATGGACTCCGACATTGTTTGAA								GAATTTGACAAGCAGACATGAGGGATCCCCAAATGACAACATTGGGTGCA
CAGTAACAAAAATGCGATTTTTGTTGCTATCCCAAGCAATGCCATTTAAA								ACCTGGATTGCATTTGTTGAAGAAGATTTTGCACGAAAACAGACATATCA								AAAGGCATCCGTCTCTA
ACATCAATTCCGTTATATCCAGCTGCTATGAGTCCTTGTGGCTTTTAATG								GCAGTGCTTTGCTTTGAGTCTTCCAAATTATGCCCGTCCATTGATTGGCA								>G09_422065.81.S1104082176.Anther-SP5553.M13R.ab1
TTTGAGGATCTATCTGATACAGTGTCGAAGTCCCATCACTTCCATATAAG								GTGAATCTTGGATTGTTGTTTCCCGCTGGTTCGTTAAACCGTAGCTTCAA								GAAAAACATTTATTTATTTATTTATTTTTTGGGGGGGGGTTGATGTATTA
ATTTTGCCATCAGTTGCTAGGCCCCAGCCATCTTCCATCTGATGTGTAAA								TTCGAAAACTTGAATTGCGTTGAGATTCCCCGGCCGTAATGGCCGAA								AACAAATTAAATACCGTTATGACTCAAAAACATACCCAATACAGCAACTC
TCGATCTAATTTCTGCAAATTTTTTGTGTCATAGATGAAACCAATTTTTG								>Anther_High_Quality_EST.seq.Contig4041								ACGATTTTAGACATTGAAAACCATAAACATACTTGACGCAAAATGAGACA
TCAACCAAGTTACTTGGAACAGCCTTTCACCGAGAAGGGTTAAACCCTCT								ACTTAGGGGAAAGTCTGCTTTTGATCTTGTTGACTTCTTTGGTACCAATT								TTAAAACATAGCAGAATGTTAGATACAGGATTAAATATAAACTATGAGAG
CCAAAAAATGAATCA								TGGAATGCCTTGGTCAACACATGGTCCGGCACTGCTGGTGTTGAACCAAA								CTCCTTTTTCTGAAAGTAGGCAACCACATTCCTCTGCAACAGATTATCAG
>Anther_High_Quality_EST.seq.Contig121								CAAGGTAACGGCAATCGACTGAGTTCCCGGCAATTGGCTGTTGAAGCCGG								CAAATCCTACTTGAAAGCCATGTTCATTAGCGTAATTCAGCGCAGCTACC
CGAGTGAACGTCGAATACATTCAAGATTCAACAATGAGTTTTTCAAGTTC								AGATGACCGATGCCGGTTCTTTGCCGTTATTCTGCTGGAAATGAACCAAA								CACTTTTTCAATGTACCCCAATCCAAATCCTCAAGTGACATATCTTCCAT
CAAAGTTTCTGCAACAGCTCACACAGGAGCAACAAAAACAAAAAAGATAT								CCTTTAGGGAACGCGAAAATGTCTCCTTTTTTTAAGGATTTGGAGATCAA								CTCTTTAATTACAGCACAGACCAGAATTTGTATTCCAGTATGAAAAAACT
AGTAAAAAGAAAACTGATGAGATGGGGCTTCCTGCCGCTACTAACTCATC								CTTGTTGGCAGTGGCGATGAACCCCACATCCAATTCACCATCGAGAACAA								CCGTAGCTTTTCCACGAGCATCTTCTATTCGGATCCCAATAGATTTGAGG
TAATCAAAATTATAATGCAACGGTCTAATGATATTATATCTATCTTCGGA								AGATGATCTCGGTGGCGCGTGGGTGAGTGTGAGGTGGGTTAAGTCCGCCA								TAGTCTGGAACTTCCCCCCAGGCAGTGTTTGCTAATGCATCTTCTAAGCC
TTATAAATTAAACTCTATGCTGTGCTATCCATGAATTGTGATTTATGCTC								GGTTGATAGTCAATACGAGAAAGCGACACCCCAAGGGTGTTCAACCCTGG								TTGAAAATCTTTGTACTCCACTTCGTTGTTGTCATTGTCGTAAAGTTGGT
CGAATGCTCCGATCATCAATGGCCATTAGGAAGACATCTTCATCATTGCT								GATTTTCTCAACATTGGCTCCGGTCACCACCGATCCCACCGAGTTGTTGA								TTATGAAATGAACAAATTTAGACTCAAAAGACTTGCAACTTCCACGATCT
CTGTTCTGGAGAACTGTTGGATGAGGAATTATTACAAGTTTTCTCCATTT								CCACCGCCGGCTTGGCTAAGCCACTAAAGAAGAAATCATTTTCCGTTACA								TGAGCAGGAGCACACGCCAAAGAAAACTCATTTTGCTCAGTTGGTAAACT
CCTCATCAGCAAAAATCTCCTCAGTGCGGCAATCAAAACTGCAAAATGCC								TCGGCATCCTTCTTGCATGCAAATCCATTCACCTTCACCCCTGAAGATGT								CGCATTTCCCGAATCCTCAGATAGTTGTAGGTCTAATTTTTCGCATAGCA
TTTTCACCTCTGTGCATGTAAACTTCTTCATCCTTCTCTAGTTTTTTCTT								ATCGGCTACGCAGATATCTTGGAGGAGATC								AATTTTGCTTTAACTCATATGTTTCAAGGAACTTTTTTCATCATTTCATT
GCAAGTGTAACAGA								>Anther_High_Quality_EST.seq.Contig4042								TTCTGCCAAATGGCCATCCTTGAACTTGCCATCGTTAGTCTTG
>Anther_High_Quality_EST.seq.Contig122								AGAATTGCTTTGCGTGCATTGAATGTGTAAAAAGCGGTTCACAGTTCTGT								>G09_422087.81.S1104082848.Anther-SP6225.M13R.ab1
GGTAGCCAAGAATTCCATTAAGCAATTATAAGAGGAAGATTGTTTACTTC								TTATTATTGGGACACTGCCAACAGACTTAAACCTAAATAAGTGATTCAGT								AATATGAAATTTAGATGCACCAACAAAATAAAACAGACGATGGAAACACA
CAGTGCCATCAATATAAGCAAAATTCTCATACATTTTTGGAACACAACAT								TCAAAAACTGACACAGATGACTGTGTAAACCAACCAAACCAGGAATTGTA								AGTTCGAGCAACAATCCGAATACTACACAGAACTTATGCCAAGACCATTT
TGACAGAAGGACACAATTAAAGGTGAAAGAGAACAAATAAGAAAAAGGAA								AAAATTCAGTCCACTGCCGCTATCGAAATACCATACGCACATACAGATAA								AACAAAAACATGGACTCCCATCATTGTTGTGCAATAAGTATGTGATATTG
AATGAAAATGAATGAGGGGCATCATATGTATGAGATTAGAGACACTCGAG								TCGAACGCAAATTTCAACAGCAATGACTATGAGATACGGCATGAAAACCC								AAAACGAAGATATCCAAACCCTACCTAACTAGTTGGTTTAAGAGGTCAAT
AACAGCCAAAGCTGGATTTTAAGACTGAGGCTTCTCCCACTTGAGGATTT								TTAAGGAATGGTTCGCTGATACAGAGGCAAAGCTCCCAATGCTTCTCGCT								TCATCAAGACGCCTATCCATGATCAATGTCACTGCTTCAAAGAATGCCTC
CTTTGTCAGGAATCTTTCCAGTTCCATAGCTGTCTACAAAGACAGACAAG								CTGCTCTCTCCTTCTTCACAAGAGCAAGCATATCTTGAAGATAGCTCCTA								ATCACTCATTCCGGGGAGCAGACCTTCCTCCGCTTCTTTAACAATCTGCT
GGCTCAGGCACACCAATAGCATAAGAGACCTGCACGATGCGCCTTCGGGC								AATGGTGTCTGCATTTTCTGAAGATCTTCGGGGAGATACTCGTGCTTCAT								CAATCACCGACTCCTGTTTCACTGTTTCCCTGCACATGATTCTTCCAATA
AAGCCCGTTAGCCACAATGCTCTTGGCAGCCTGCCTAACAATGTAAGCAC								GGAGAGATCCATTGCACGCTTAAGGCGTTGGTTACGAGCATCGACAATCT								GCATAGGGTGTGAGTCCTCTCTCCGCACCTTTCTTTAGAAGCATTGTGGA
CACTCCTGTCCACCTTGGTAGGGTCCTTTCCAGAGAAAGCACCACCACCA								CACGGGGCAGCCGATTCAACGCCTCCTTGATATCCAAGTCATAGTAAGGA								AATGCGAAAAGTGCGAGCATATTTGGGTGGCATGTCCCAACCATGGAACC
TGGGCTCCCCAGCCACCATAGGTGTCAATAATGATCTTACGACCAGTGAG								TCGTACAGATCGTCGTAACGAAGGCCGTATTTCCGGAGGCGTGTGGTAAG								TTAGAAGTTCAATGTCTTGTTCCGCATTCAGCGATTTAATATACTTGATG
ACCTGCATCACCGTGAGGACCACCAATGACAAAGCGGCCAGATGGGTTAA								GGCTTTCATATGCAGAGAAGCTAACCAGCTCTTCTTCGGAT								ACATCTGGGGAATAAGGTTCACGAGCTTGGGGCCAGTAGAGCCAGTCAAA
GGTGGAAGATTG								>Anther_High_Quality_EST.seq.Contig4043								CGTGCAATCCTCAAAATTCTCAGGTAAGCAGTAGCCGTGGTCAATAGGAA
>Anther_High_Quality_EST.seq.Contig123								GAAATAAAAGATGAATAAATAAATAGAAATCAGCAATACATGCCTTACCA								CAAGTGAAAACCGACCTTCCTCACAATTTCTTGTGACCAGTATATTTCCA
CACCAATAGATCTAAACAGGGAAAACAGGGGCGAAATCTTTCAATTAGTA								TAGCAAAAAATCAAATTGTGTTTCCATGGTAGCCTTTCACTTAAAAAAAC								GCATGCCTATCTGCATTTGCCAACCTTATGTCCACCACAGAGATCTTCTG
GGATGTTTTCTCACAGCAAGCACGATCCACTTTCCTGGAGAAGCATTTGG								AAACAAAAAGATACCTTTATTTTCTTACTTATAAAAAGAAACAAAAAGAT								CACCTCATCCACTGGGAAAGCACGAGAGCCCATATCTTCACAACTTCCGA
GCAGCAAAAAGACTCCTTCTAAATGGTCTCACCTGGAGAGTTGGAAGAGG								ATCTTTATTTTCTTACTTAATGCTGCAATGCATTGATCAAGACAGTATCT								CGTTGTTTACAAACATCTGCAGTGACCCAATCTTGCAATCATAATCATAA
GGATTCAATATCTATCTTTCGAAAGGAAATCGCTCATAAGATACTGCAGA								TCCTGCCTACAATGTTCACAAATAATAACAACCAAATGGTCACCCCATAA								CCGTTT
TTCCTATTGTGAGCACGGATTGTGATGACATGAAAGTATGGAAAGGGTAA								CCCGAGAAAAGCCCAACCCGGCCCATCTTTAAGCTGAATGGGATTAATGA								>G09_422210.81.S1104083040.Anther-SP6417.M13R.ab1
CTGTCCGGAGAATATACAGTCAGAAGTGCCAACAAAAATCCTAATTCTCG								TGACCATGTTGCTCGGCATGCCGCTTGTGCTCGAGGTGACGACGCTCATT								AATAAAGCTATAAATGATTGATGCAGAGAACGTAAACACTCTTTACTAAA
TATGGCGAATATCTTGGAACTACATCCCTTCACTTGTTAACTTCAGACAA								GGGAAGAGCGACGAGATAAGAAAAGATCATCCCACCGAAACAGATATGGT								TGTGTCCCTTAAAAGAAAAGATTACAAACTCACTCTAAACCTAAGGCCCA
AAGAGAGTGACCACTACTGCAAGGTGTCCACGTGGTTGTTCTGAAGAAGA								AAAGAGGTTCGATGGAATCAGTCTCAATGTACTTAGCATGGTAATTGTCT								ATAAATTTTCCTCAAATACATTATCGGATCAAATAAGCAACAACTGAATT
AGGCAGCTTTCATGTGTTCAGACAATGTCTTGGGTATTCAGTAGAGGAAC								AAACCCCTCTGAATAGATTTCTTCACAAACCCCACAGAAAGCATCGGCTT								CGTGCACGAACTTGGTCTTCTGTTACCTTTTTTCAGTATCCATTGGAAGG
AAAGGAGCAGATCCGTATTTTTTGTTGCACCTTATGGGTTATCACCACGA								GAAGTACCCGGGAACTTCTTTCAATTTCATCCCCTTTATCTCGCTGTAAA								TCGGAATACTGTATAGCCATTGATGCCGCATGCCAGATTTGAATAATCTT
CTGGTAGATTCGAACACAGAGAAGAGGTACTAGGGGAGTCCATACAGTTT								TTTTCCTCATCGCCATTTCTTTCTCCAATTTCAATCAAACCCTAATTTC								GGTTGTAGTATGGGTAACTGTCAACATCTGTATTCCTCATCCCGAGTAAA
GACGCAGCTTTCAACACCAACAACTCCAGATCAGCATCAGGAATGGTAGC								>Anther_High_Quality_EST.seq.Contig4044								GATGGATCAGAAGAAGGCGTTGGCCACTGGGTTGGGACTAATCCATCAAT
CATGGGTCAAAATGGG								AAAAAAGAAAAAGGCACAAAGACACTGATATAACATTGCTGATACCATAC								TTGTCCATTGGCGTAAGGTAGGGGGTTAGCATGCGGAATAAATTCCCTCA
>Anther_High_Quality_EST.seq.Contig124								ATCAATTACATGCATGCCCTATGTACTTTGATATTAGCTTAAGTACTTCA								GGGTATCGAAATGGTTGTCTGAGGAAGTACTGTAACCTTGTCGGAATCCA
ATATCAAAACCAAATATATTATTTCAAAAAAAAAAATCAAATATAATGTT								ACTGAAGTCTTTCAAACATGATTCATCTAAAGATCTAAAATAAAGAAACA								TCATCATTGAAACTGTGCGCTCGGTCAAACCTGCATGCGCCATTCGAGGA
GCAAACTACAAAGTAAACACTCAAAATCTCTTCCACAATACATCAATGTT								AACAAAAGAAAAAGAAAGCAAGATCTGGGATTGCCTTGTCTGATCTCTCT								TCCCATCTCACCCGACATGCCCAAATTGGAAGGAAAAGAAAATTGCCGGT
TCTCGTAATAATCAACACGAAAATGAGTTGTACAGACGGCTTCACCGGCA								CTTGCGACTGCAGTACCCAAAAATGAAAATTTTATTAATTAGTATGAAGA								GAAATAAATGTGAACAGTTGCCAAGAGAACGGAACCCTGTTCCTACCCTA
GACCTATGCAACGAACAAAACTGAGATGATTTATACGTTCCATACCCCCA								TTTGTGGGTGGAGTCCCTTGGTGCATTGCATCTGAAACATTCCATCCTGC								ACTGCTCTCCCAACATTGTTTTCTTCATCAAGCAAGTCGTTGATTATATC
CTCTGCGGTCCATACTCAATACAATCCGCAAAAATTTAATGCTAAACAAC								TGGCGAAGTTGTGTTCATTGCAACCCGACCTGGTGCAAATCCAGTCTCCA								AAGGTGTGGAAACTCATCTGCCAATACACCTTGGGAATGATATCCAGATG
ACCATTCTTGATACCACAGTCGACTTGATACGCTACACGATACCAACTAT								GATTTCCAGTTAGAGCGACTAGAGCTGCCAGTGCTAAAACCATAACCCCT								TACATGCAGGAAGTTCAGCAAAGACGTGTTCCTGGGTTTCATTACGTTCG
AAAATGAGGTTTAGGGATTTAAGCTTGGCACATACAATCCGGAGCCGGAT								CATACGTGGGATGTCACTTTCAAATCCTCCGGATGATTCATCTTTGGCCG								GACTTGTACAGGTCAAGATTTTGGATCTCACTAAGCAATGAAGGATCAGA
ATGTATATATGGATTGTTTCGGTTTCCTTAACCGGAGTTGACCTTGTCTG								CACCACATTTGAAGCAGCTCGACCTGCTGGCGAAGTTGTGAGCACCGCAG								GTGCGTACTTCTACTGCCATCCCTT
TTTTGATGACCTTCCACCACTGCTTGACGGAATTCCAACCAAGTAATGTT								TTGCCCACAGTGCAATACCAGTCACCAGGCCTAACATCGGGTCCAGTAAA								>G09_422701.81.S1104092944.Anther-SP6705.M13R.ab1
TTTGTTAAGGAAGAGTTGCCCTAACAATGGCATGTTTGGTCTTATGGTCT								CCCGAAAGATGAGCCACCCCTGCCACCAAAGCTTCCATAGTCGCCG								ACTAGGTTTTACTGGCTAACCCATTTAAAAGAAAAAATAGATACCCTATA
TCAGGTTCTCGAAAGTTCGGTGTCCGACCAATGCATTGTGCATATTCCC								>Anther_High_Quality_EST.seq.Contig4045								ATGAAATTGATCCTAGTCCTTCATAGTACTGGTGCCATTTGATTAAAAAA
>Anther_High_Quality_EST.seq.Contig125								AGAACCTGAACGTATAAACCTGAAAGTTCATTTCTTTTTGTTGAATATAA								AAGAGAGAGGGCATTAGACATTTCTTCTACTTCAATAGTTGAGAAGTCTA
CTTTTTTTACCAAACAGCACTCCTAACAATTTCACTTTATTACTACTGCA								AGGGAGCAGAAATAGATTCAAACAAAAAGGATCATGGGGGATTAAACACC								TACTCCGTAAGACATTGTAGTAAATGTAGTTGACGGTAACAATGACGACC
AATTATCCTCAAAAGTTAAAACGAAAGTCACAACAGTGAATGGAAAGACC								CTGGATATTATATATATTTGGTACTGTATCAGATGAAAAGTGTGAAATAC								ACATCTATGCACCCTGCCCTGTTATTTGCTATTTCAACTTAGGTACCCTA
AGCATTTTAAAGGAAATAATCCACATTTGTTCACAAGGTCTTAAGATTAC								AAATAGAGATACTTTGGCACTATTCCTTTTTAGTATCCAGCCCAGGGTCT								AGCTGCTTCTTTTTACTCATAAACCCTACCTTGACACGCCTTCTATTGGG
TAGATTTTTGTTTTAGTGCAGAAAACCTCATGAACTTAAAGCTTAAGAGC								GTATTAGCAGCAGCAGGGTTGGCGGGATTATAGGAGGATGGGGTTGTAGA								TAATTTTACTCCACCTTGACGCTGAAACATCTGCCACCAATGTAATTGCT
TTGAGCATGGTGGCGGATGTGATCATCGATGAAGGTGGAAATGAAGAAAT								AACTCCGTTATTGGCAGTTGAGGGCGAAGCTTTAGCTGCAGCCCCATTGT								TCACCTTCCTGTTTTCTTTATGTTGGTTCTTTCCTAGCCATCCCATCCCA
ATGAGTGATCATATCCAGGCTGCAACCGCAATAACAACGGCACATTCACA								TTGCAGTGCCACCACTGCCCATCGACGTACTTAGGGAAGTAGATTTCGGA								CTTTTTGAAGCTTTTGATTGCTTTGAGTGCCGAAGGTGCTGCATCAGTCC
CTCCTACATGCCTCCTCAAACTTTTGCGCCAGAAGTTGGTCATGTAAAAA								ATCAGCCCCTGTGCCTCCAATGCCTCGCGTGCTGCTTGCTCTTTGGCTTT								GTCAACTAGTGCATGAAAATGCCCTACCCGATGCTTGACCGGCGCATTAC
TTTGTCATCCTCCCCCTTATACTTATCAAGGTTTTTCAGATAAATTGTGA								TTTTGCTCTTTCCAATATCTCTTCCTGGAAATCCTGCACTTGCTTTTGTT								TCGCCTTTGCTTTTCTTAATTTACCTTCATCAACTTCATTTCTGTTTCTG
GAGCACCATGTCCACCCATAGAATGACCAGAAATAGATGCTTTTGATGTA								GCTCAGCCTGCAACCTTCCAACAACACTCAAAAACTCCCCAATTGTGGAC								GGATGAAAAATCTTGTGCAAAGGTGTCCACAAAGATTTGGTGTGCGCACC
TCAAGTTGAGGAAAATTTTCACTCAGAAGTTTTGGCAGTTCTTTCACAAC								TCTATTCTTTCATTCAATGCTTCGGCTACAGCCTTCCCTAAGAAAAAAGC								GTGGGAGCGATCGCCACTATCATGGTGATCGTAACGGTGATGGTGATGGT
ATAATCGTACATACGCCAGTTCTTCCACTTCTGTTGTGTAGCATTAAGAT								ATCCAGCACATTCCTGCTTTCATTATCACCTGAACCAGGAGCACCACCAG								GATGATGGTGATGAAAAATTAGCCCTAACTTGTTTGTGATCTTCCTCAGC
AAAATCCAGCACCTACACCAAAATCCCAGCTGTCAGCCTCTCCTTCCACA								GTCCAGTGCTACTTCTGGAGATAACACTACTTCTGTGAATCAGTCTGGGG								CGTCCGACCCTTCGACCCTCAGCTTTCTCAGGCTCAGAGTCTGTTGGATG
TTCAGGCCTCTTGGAGATGTATCAGGAGCAATTAGAGCAACACCTCAGCT								CCACCAAAGCT								GATTAATTTGTGTGTTCTGGAAGGATGCAATCTATCTGATTCACTAGCAT
GAAGCAGCACG								>Anther_High_Quality_EST.seq.Contig4046								CCCTGTAATCACTGCTAATTGATGAACTACTGC
>Anther_High_Quality_EST.seq.Contig126								AAAATATTTATAAAAACCTCAATAATATAAAAGCTTAACTTTGAAGCTGC								>G09_422703.81.S1104093040.Anther-SP6801.M13R.ab1
CAAATAACTGAACATGAATAGAGATTTATTCGTTCAAACTCTATTCATTT								ATTAAATAGTTCCACAACTTTTTCCTGTCTAGATAAAAGATCTAAAATCC								AAAAATAGTTCAAAATGTTACTTTTGCTATGATCAGCAATTGTAGTAGCA
ACAGCCCTATATTCGACACAGTTTCAAACACAAATAAAACTGCTAAAAAT								ATTCCAAAAAACTAAATGTGCAGCAAGAGAACCGAGCAAAACACACTTGA								AGTAAAGGCAAAGTCAGCAACTAACACTTTCAAATGCTGCAATAACAGTA
ACCTACTATAATGTTAAGGTTAAAGGTAAGGTAGACTTGCCTGCATCATA								ATATAAAGAAAACTGTTTAACAAAGAAAACTCCAAGCACCACAGCAGTAG								CAAAAGCAATCACTTGTAAGCAGCAATGAAAGAAAATTTGGCAACTAAAA
TCACCCAAATTTACAACAAGAGCTCCATGGATAGACTTAACATCAAGCCA								TAGCTGAGTGAGTAATTGATATAAAGCAAAGAATCAGAGCCTTCTTCCAC								TACCATAGTACAGAGCTTCTCAGTGTGCAAATACAGTGTCATTGCGTCTA
TTGATTTTGCTGAAGGACTTGAAGTCCGCCGATTTGATCCTGTAAAAGTA								GTCTGCCACCCTTTCTACGGGTACTATCAGTGGGAATGGGAGTAACATCC								GGAGGTCTATCAGGAATTGTTCCTGGTTTGAATTTAGAAGCTTCATGCTT
CGGTGAAGAAGCCGCTATCGGTGTGGCTGCCGGTGCCCAATGTCAAGTCT								TCTATTCGACCAATTTTCATGCCTGAACGAGCAAGGGCTCTAAGTGCTGA								TGCCAGCTCATGAGGCACAGGGCTGCCACTTTGAACAAGCATCTGCTTGA
GATTCAGGGCATGGTGGATAGTAATGGCCAACCATAAGCAGTCCCTCACC								CTGAGCACCAGGACCAGGGGTCTTCGTCTTGTTTCCTCCAGTAGCTCGGA								GATCGAAGAAGACATCGGTGTCGTGAAGAGTCAAAAATGTTGCAGCCACA
GCACCCAATATCTTCCAAATAACTCCGGTTCAGCCCCAAAGCTTCCGAGA								GCTTTATATGAAGGGCAGTAATACCCAACTCCTTGCAGCGTTGAGAAACA								CCAGTCTTCCCTGCACGTCCTGTTCTTCCAATACGATGCGTATACATTTC
GCAGTTCTAACAAAGTCTGTCCTAATTTCATCACTCTATTCGAATACTCT								TCTTGTGCCGCAAGCATGGCCGCATAAGGGGAAGACTCATCCCTATCAGC								AATATTACCAGGCATATCATAGTTTATTACATGAGCCACATCTGGAATAT
ATCATTATATCTCTACAGATTGAGTTAGCGTCAGATATGATTGCGTAGCA								TTTCACCTTCATACCACCAGTGATTCGAACCATTGTTTCCCTTCCAGACA								CAATTCCACGACCTGCAACATCTGTAGCAACAAGGACATTGAATCTCTTG
AAGATCTCTGTAACACACCTCAAAGTATCCCTCCAATTGGCTGCTTCCGC								AATCAGTCACGTGAATAAATGTGTCATTGAATGAAGCAAAAATGTGAGCC								GCCCTAAAACCCTCAAGGCTAATTTCTCTCTGCTCCTGTGACCTTCCACC
CACATAAAGATCGAAATTACTATTATAAATCACTTTCCTGCTGCTATCTC								ACCCCAAAAACATGCTCACCCTCTCGAACAGCA								ATGCAAAGTTGTTACTTTATAACCAGACTTATCAAGATTCTTTGAAATAG
GAGA								>Anther_High_Quality_EST.seq.Contig4047								TATCAGCATTCTTCTTGGTATTGACAAACACAATTGCGGTCTTATCCCCA
>Anther_High_Quality_EST.seq.Contig127								AGTTAAACCCTCAAACACTTGGATTTAGAGTTTAGAAACTTTACAAAAAT								AGCTCATCAAGCAACTTCTGTAATCTCGGAAACTTCTCTGATTCCTTCAC
GAAGCATGAATTTTCCTCTGTTTTCAAAATGAAAACTGAAAGTAATGTCT								ATAAATTTAAGACGATGCAGCCCATACGTCAGTTTAAAGTTTCTAACTGA								CATCATCACATGTTGAGAAATTAAAATCGGTAGCCTTTCCAGCTGTACCA
CAAGAGATATATCAGTAATTACGTCGTGCTTGTGTTACCAGTACATACAA								ATGCCACTAATTGGCAACAAAGGAACTTCCTACCCTACTTTCAATCTAAC								ATGGTGACCACAACAGGATTCCTTAAATATTTCCTAGCTAGCCTCTCAAC
TTCCTCTATGATATGGATATTACAAAGCTGTAATATAGATTGTGTTATGT								GATATTCCATCCTTCCATTTCAATAACAAAGTCTCGTGAAGCCATACTTT								AGCGGGGAGCATCGTAGCACTAAACATATAAGTAGTCCGATATATCCTTT
TCATCACTAACGGGGGCTACAAAGCAGATAACTGAACCTTCAATGATTCT								TGTTGATAAAACTTAACCAGAGAAAAAAAAAAAAAAGGAAACACCAAACA								TTTCATCAAGCTCTTCATCTTCA
GAGGTATTATACCTTCTTGCTTCTTTCCTTCTGTTGCAGATTCACAACTG								AGAATTGGTACAAATGCAGGTTCTTATCACCCAACACACAACCTTACAAT								>G09_422718.81.S1104093712.Anther-SP7473.M13R.ab1
CATGTATTCTTGTCTCACCTTTTGTTCGAGGAAGCTCCTTAAGCAGTACT								CTTGTAGGAATGGACATTAACACATCTCGAGATTCGACAGGCAACCACCT								GATAATTTCATCATCAGATTACTTTTATAATAATCCTCCTAAAGCCACCA
AAAGGTACGACTGCAGTAGGATGAACTAGAAGACGAGAATAGCTATTGTG								CTTGCTAAAACTCCGATTATCAGCCTCTTGACTCCAATTCCAGAATTATC								AATAAATTAACATTTGATGAAGTCAATGAGTTCCGATACTGATGTAGTAG
ATTATCAAAGCAATTGTACATATCAATGCAGCTATTGCAGAGGCAGCAAG								TTTTTTCTTGGTCCCATTGGTATGCCTAAAGCTTTTAAATCCCCATCTGT								TCGGAACTCAAAAGTCCTAGGACTTGGAGTCAGACTAAAAAATATGGATG
TCCAGCTCTTTCTCTTGGGTCTTTGTGGTAGTAGTTTCCGAAGTAGAGAA								CATGTGTACAAGTGCAGTCATATCAACTTCCTCAGCTTGAAAAGTGATTG								GTCTTAAGAGCTTAAAGAACAATAAAAACAGAAGGTAAAAGGGATTCCAC
TGGTGGCATAATACCACATCAATGGGAAAACAAATCCAAGCAGAAGAGAA								CATATTTTTCAAGACCCAAGGACTGGAGGAAGCCCTCCACGGATGTATCA								AGATTCATGTGATAAATCTTAAATGTGTTCATTTTTCTTGTGCTGTTTGA
AACCACCCTATCCCACAGCCAAAGCAAGGAAGAGGTTTATCATAAATGCT								GCGCTTTGCTTAGCCTTCTTTCTTGCTGGAGTATTTGCAGCTCTCCTGGG								TTTGAGGTTTTTCTATGCTTTATTGGTTGCAATTGCTGCCGTTTTCATTT
CAGCTGCGGGTTTTCCGCACCTCTAATAAGTGCATA								CTCTGGTTCAGTTGTTTCAACTGCTACACTTTTCCTGGCAGGTTGGGCAA								CAAGTAAGGCATCTTGAAAGCACTTAGCTAGAAACTCTGGGTCAGGGATG
>Anther_High_Quality_EST.seq.Contig128								CCTTCACTTTTTGTTTTGGTGGATCAGCACTTATTGGCTGTGCATTCATT								ATATCTTTAGCTACTAGAAGTTGCATTTCAACTCTACCAGCATAGCTCAA
ACTTAAAATAATTAATTCACAAGTTATTTGCATCAGGATTTAAGATACAT								GTTCCAGATAACTTTTCACGAGGATCACGGACACCTGAGAGAGTTCCCCT								CATGTGCATTGAGATTGCCTGTGGTAGGCTAGATGTATTGAACTTAATGT
AATTGATCCATAAGAAACAATAATACATAATGCAGAAACTAGCTTGGAAA								TCCACTTTGAGACACATTTTGCAGGCTTTTCCTTTGCAACTTCAACCGAA								TAGAAATCGGGTGGCCTGCAAGTGTGATATGCTCTAGAGGGCCAACGAAG
CATTAGAAACGACAACATACATTGAATTTTTATTTTAATTGCTTATAGCA								GATCTCGAGCATCGACTTTACGATTTGAAACATTAGGTCTTGAAACATTG								TTTGAGATAGTGAAGGTTGTATTGCAAAGGAGTTTGTAGTAAAGCAAACA
TTGCTTCATGAAGACAAGGGAACTAATTTATTGGATATTTCAACTGATTC								GGTCCATCTTCTTGGTAAAGATCATGTTCCCACTCGTCATCTTGCCTCTG								AACATACTTTGGTCCTAGCAGGGTCATTACAAGATCCCTGATTTTGTATG
CATCCAGGCCCTTCCTCAACTACAGATATCCTCTTTCCTTGCAGCACTGA								TCTCTTGCCAGCGATTTGACG								TGAAATAGGCCTCCATGGAGTGTTTCTTCTTATCATTCATCACCTTTGCT
ATGGGTCCATCATACATTTCCTCCAGCCCATTATTAAATTCGAAACCTAT								>Anther_High_Quality_EST.seq.Contig4048								CTCTTCAAATACTGTAAAGGATTATTGCCACCTTTGTAATGGAAAACTGG
GCCCAACAGTTTCTTTGATGACACACCAGGACGTTTTATATCTTTGATTT								AAAAGTAAATTGCTGCATTACATATTTTGCAAAAACTATGGATGTTGCTT								TATCAAAATTGCACCAAATTTGTTTCCCCATCTTGCTTTTGAATTCTTTT
[truncated: 63,533 more rows]
