# Supplementary material for: Transcriptome Profiling Analysis Reveals That Flavonoid and Ascorbate-Glutathione Cycle Are Important during Anther Development in Upland Cotton
Source: PLoS One. 2012 Nov 14;7(11):e49244. doi: 10.1371/journal.pone.0049244 (PMC3498337; doi:10.1371/journal.pone.0049244)
Supplement: Table S2 — The summary information and quality evaluation of eight DGE libraries. (XLS) [file pone.0049244.s002.xls]

## Sheet: Sheet1
	Supplemental table S1. The summary information and quality evaluation of eight DGE libraries. File 1. Summary information of eight DGE libraries. File 2. The quality evaluation of eight DEG libraries

## Sheet: File 1
	Summary information of eight DGE libraries
Summary		TTP	UNP	BNP	MTP	RO	ST	LV	EB
Raw Data	Total	4091501	6077389	6145944	5932948	5331500	6245035	6239628	5756370
Raw Data	Distinct Tag	502037	368119	375446	247077	481022	212911	490347	1234473
Clean Tag	Total number	3696927	5891080	5936160	5798261	4958201	6197769	5965601	5279441
Clean Tag	Distinct Tag number	217946	188082	172279	116087	224024	167675	222088	758811
All Tag Mapping to Gene	Total number	1591218	2545706	2957260	3274103	2090137	2605246	2556194	1186230
All Tag Mapping to Gene	Total % of clean tag	0.4304	0.4321	0.4982	0.5647	0.4216	0.4204	0.4285	0.2247
All Tag Mapping to Gene	Distinct Tag number	45851	37016	36727	29036	45583	29685	43200	45005
All Tag Mapping to Gene	Distinct Tag % of clean tag	0.2104	0.1968	0.2132	0.2501	0.2035	0.177	0.1945	0.0593
Unambiguous Tag Mapping to Gene	Total number	1486997	2394519	2755049	2912681	1946985	2412032	2341215	1095220
Unambiguous Tag Mapping to Gene	Total % of clean tag	0.4022	0.4065	0.4641	0.5023	0.3927	0.3892	0.3925	0.2074
Unambiguous Tag Mapping to Gene	Distinct Tag number	43768	35368	34950	27327	43464	28333	41250	43088
Unambiguous Tag Mapping to Gene	Distinct Tag % of clean tag	0.2008	0.188	0.2029	0.2354	0.194	0.169	0.1857	0.0568
All Tag-mapped Genes	number	9901	9760	9908	8567	9635	9122	9306	10187
All Tag-mapped Genes	% of ref genes	0.8082	0.7967	0.8088	0.6993	0.7865	0.7446	0.7596	0.8315
Unambiguous Tag-mapped Genes	number	9672	9469	9628	8256	9414	8815	9073	9929
Unambiguous Tag-mapped Genes	% of ref genes	0.7895	0.7729	0.7859	0.6739	0.7684	0.7195	0.7406	0.8105
Unknown Tag	Total number	2105709	3345374	2978900	2524158	2868064	3592523	3409407	4093211
Unknown Tag	Total % of clean tag	0.5696	0.5679	0.5018	0.4353	0.5784	0.5796	0.5715	0.7753
Unknown Tag	Distinct Tag number	172095	151066	135552	87051	178441	137990	178888	713806
Unknown Tag	Distinct Tag % of clean tag	0.7896	0.8032	0.7868	0.7499	0.7965	0.823	0.8055	0.9407

## Sheet: File 2
		The quality evaluation of eight DEG libraries
