# Supplementary material for: Transcriptome Profiling Analysis Reveals That Flavonoid and Ascorbate-Glutathione Cycle Are Important during Anther Development in Upland Cotton
Source: PLoS One. 2012 Nov 14;7(11):e49244. doi: 10.1371/journal.pone.0049244 (PMC3498337; doi:10.1371/journal.pone.0049244)
Supplement: Table S3 — Genes expression pattern in DGE libraries and the stage-enriched genes. (XLS) [file pone.0049244.s003.xls]

## Sheet: Sheet1
		Supplemental table S3. Gene expression patterns in DGE and the stage-enriched genes. File 1. Gene expression patterns in DGE. File 2. The stage-enriched genes. File 3. The speciallly expressed genes in anthers.

## Sheet: File 1
gene identifier	TTP_raw	TTP_norm	UNP_raw	UNP_norm	BNP_raw	BNP_norm	MTP_raw	MTP_norm	RO_raw	RO_norm	ST_raw	ST_norm	LV_raw	LV_norm	EB_raw	EB_norm
G03_435780.75.S1104183226.Anther-SP17930.M13R.ab1	2	0.54	0	0	0	0	0	0	0	0	0	0	0	0	0	0
rmhcyd0_001119.y1.scf	2	0.54	0	0	0	0	0	0	0	0	0	0	0	0	0	0
B03_425499.15.S1104113742.Anther-SP10383.M13R.ab1	2	0.54	0	0	0	0	0	0	0	0	0	0	0	0	0	0
Anther_High_Quality_EST.seq.Contig231	2	0.54	0	0	0	0	0	0	0	0	0	0	0	0	0	0
rayctn0_0035_C10.ab1	2	0.54	0	0	0	0	0	0	0	0	0	0	0	0	0	0
D01_422059.37.S1104082036.Anther-SP5413.M13R.ab1	2	0.54	0	0	0	0	0	0	0	0	0	0	0	0	0	0
C11_410390.35.S1103302946.Anther-SP1379.M13R.ab1	2	0.54	0	0	0	0	0	0	0	0	0	0	0	0	0	0
G08_429039.80.S1104132655.Anther-SP13520.M13R.ab1	2	0.54	0	0	0	0	0	0	0	0	0	0	0	0	0	0
Anther_High_Quality_EST.seq.Contig4080	2	0.54	0	0	0	0	0	0	0	0	0	0	0	0	0	0
F08_427270.68.S1104123795.Anther-SP12740.M13R.ab1	2	0.54	0	0	0	0	0	0	0	0	0	0	0	0	0	0
Anther_High_Quality_EST.seq.Contig181	2	0.54	0	0	0	0	0	0	0	0	0	0	0	0	0	0
Anther_High_Quality_EST.seq.Contig200	2	0.54	0	0	0	0	0	0	0	0	0	0	0	0	0	0
rayctn0_0123_E08.ab1	3	0.81	0	0	0	0	0	0	0	0	0	0	0	0	0	0
rayctn0_0158_C02.ab1	3	0.81	0	0	0	0	0	0	0	0	0	0	0	0	0	0
E09_425279.57.S1104113112.Anther-SP9753.M13R.ab1	3	0.81	0	0	0	0	0	0	0	0	0	0	0	0	0	0
rayctn0_0069_D08.ab1	3	0.81	0	0	0	0	0	0	0	0	0	0	0	0	0	0
rayctn0_0105_H05.ab1	3	0.81	0	0	0	0	0	0	0	0	0	0	0	0	0	0
Anther_High_Quality_EST.seq.Contig3548	5	1.35	0	0	0	0	0	0	0	0	0	0	0	0	0	0
Anther_High_Quality_EST.seq.Contig3431	12	3.25	0	0	0	0	0	0	0	0	0	0	0	0	0	0
rayctn0_0070_E10.ab1	0	0	2	0.34	0	0	0	0	0	0	0	0	0	0	0	0
H04_411954.88.S1103312759.Anther-SP2296.M13R.ab1	0	0	2	0.34	0	0	0	0	0	0	0	0	0	0	0	0
ps_02_G03.ab1	0	0	2	0.34	0	0	0	0	0	0	0	0	0	0	0	0
rayctn0_0003_C05.ab1	0	0	2	0.34	0	0	0	0	0	0	0	0	0	0	0	0
Anther_High_Quality_EST.seq.Contig3065	0	0	2	0.34	0	0	0	0	0	0	0	0	0	0	0	0
rayctn0_0004_D10.ab1	0	0	2	0.34	0	0	0	0	0	0	0	0	0	0	0	0
Anther_High_Quality_EST.seq.Contig1402	3	0.81	2	0.34	0	0	0	0	0	0	0	0	0	0	0	0
rmhcyd0_002115.y1.scf	3	0.81	2	0.34	0	0	0	0	0	0	0	0	0	0	0	0
B07_435766.19.S1104182786.Anther-SP17490.M13R.ab1	4	1.08	2	0.34	0	0	0	0	0	0	0	0	0	0	0	0
rayctn0_0146_F02.ab1	6	1.62	2	0.34	0	0	0	0	0	0	0	0	0	0	0	0
rayctn0_0147_H09.ab1	0	0	3	0.51	0	0	0	0	0	0	0	0	0	0	0	0
Anther_High_Quality_EST.seq.Contig3222	2	0.54	3	0.51	0	0	0	0	0	0	0	0	0	0	0	0
G05_432347.77.S1104152652.Anther-SP15437.M13R.ab1	0	0	4	0.68	0	0	0	0	0	0	0	0	0	0	0	0
rayctn0_0101_F05.ab1	0	0	4	0.68	0	0	0	0	0	0	0	0	0	0	0	0
rayctn0_0143_D03.ab1	0	0	4	0.68	0	0	0	0	0	0	0	0	0	0	0	0
ps_01_B07.ab1	0	0	4	0.68	0	0	0	0	0	0	0	0	0	0	0	0
G09_429034.81.S1104132368.Anther-SP13233.M13R.ab1	0	0	5	0.85	0	0	0	0	0	0	0	0	0	0	0	0
Anther_High_Quality_EST.seq.Contig2391	3	0.81	6	1.02	0	0	0	0	0	0	0	0	0	0	0	0
rayctn0_0137_B07.ab1	0	0	8	1.36	0	0	0	0	0	0	0	0	0	0	0	0
Anther_High_Quality_EST.seq.Contig4531	9	2.43	10	1.7	0	0	0	0	0	0	0	0	0	0	0	0
rayctn0_0061_H08.ab1	0	0	11	1.87	0	0	0	0	0	0	0	0	0	0	0	0
rayctn0_0120_B09.ab1	8	2.16	16	2.72	0	0	0	0	0	0	0	0	0	0	0	0
F02_422079.62.S1104082637.Anther-SP6014.M13R.ab1	3	0.81	32	5.43	0	0	0	0	0	0	0	0	0	0	0	0
H04_420301.91.S1104072663.Anther-SP5080.M13R.ab1	3	0.81	34	5.77	0	0	0	0	0	0	0	0	0	0	0	0
F11_422059.71.S1104082070.Anther-SP5447.M13R.ab1	80	21.64	52	8.83	0	0	0	0	0	0	0	0	0	0	0	0
E03_427255.51.S1104122626.Anther-SP11571.M13R.ab1	8	2.16	56	9.51	0	0	0	0	0	0	0	0	0	0	0	0
B04_413743.16.S1104012303.Anther-SP2800.M13R.ab1	77	20.83	333	56.53	0	0	0	0	0	0	0	0	0	0	0	0
H05_415384.89.S1104022472.Anther-SP3929.M13R.ab1	1063	287.54	1615	274.14	0	0	0	0	0	0	0	0	0	0	0	0
B07_430841.19.S1104142402.Anther-SP14227.M13R.ab1	256	69.25	1764	299.44	0	0	0	0	0	0	0	0	0	0	0	0
Anther_High_Quality_EST.seq.Contig1081	4067	1100.1	5285	897.12	0	0	0	0	0	0	0	0	0	0	0	0
rayctn0_0081_A02.ab1	1983	536.39	5564	944.48	0	0	0	0	0	0	0	0	0	0	0	0
rayctn0_0144_E05.ab1	0	0	0	0	2	0.34	0	0	0	0	0	0	0	0	0	0
B11_432350.23.S1104152310.Anther-SP15095.M13R.ab1	0	0	0	0	2	0.34	0	0	0	0	0	0	0	0	0	0
rayctn0_0039_A02.ab1	0	0	0	0	2	0.34	0	0	0	0	0	0	0	0	0	0
ps_01_F10.ab1	0	0	0	0	2	0.34	0	0	0	0	0	0	0	0	0	0
Anther_High_Quality_EST.seq.Contig184	0	0	0	0	2	0.34	0	0	0	0	0	0	0	0	0	0
rmhcyd0_001215.y1.scf	0	0	0	0	2	0.34	0	0	0	0	0	0	0	0	0	0
rayctn0_0041_A09.ab1	0	0	0	0	2	0.34	0	0	0	0	0	0	0	0	0	0
C09_430829.33.S1104142128.Anther-SP13953.M13R.ab1	0	0	0	0	2	0.34	0	0	0	0	0	0	0	0	0	0
rayctn0_0122_A11.ab1	2	0.54	0	0	2	0.34	0	0	0	0	0	0	0	0	0	0
D07_422087.43.S1104082810.Anther-SP6187.M13R.ab1	4	1.08	0	0	2	0.34	0	0	0	0	0	0	0	0	0	0
rayctn0_0132_D09.ab1	0	0	2	0.34	2	0.34	0	0	0	0	0	0	0	0	0	0
D03_397230.39.S1103220409.Anther-39.M13R.ab1	2	0.54	3	0.51	2	0.34	0	0	0	0	0	0	0	0	0	0
rayctn0_0145_E01.ab1	3	0.81	4	0.68	2	0.34	0	0	0	0	0	0	0	0	0	0
Anther_High_Quality_EST.seq.Contig2098	4	1.08	5	0.85	2	0.34	0	0	0	0	0	0	0	0	0	0
Anther_High_Quality_EST.seq.Contig2475	2	0.54	20	3.39	2	0.34	0	0	0	0	0	0	0	0	0	0
F10_432360.70.S1104152837.Anther-SP15622.M13R.ab1	0	0	0	0	3	0.51	0	0	0	0	0	0	0	0	0	0
Anther_High_Quality_EST.seq.Contig1318	0	0	0	0	3	0.51	0	0	0	0	0	0	0	0	0	0
rmhcyd0_002166.y1.scf	445	120.37	2249	381.76	3	0.51	0	0	0	0	0	0	0	0	0	0
Anther_High_Quality_EST.seq.Contig21	6	1.62	0	0	4	0.67	0	0	0	0	0	0	0	0	0	0
Anther_High_Quality_EST.seq.Contig1209	0	0	2	0.34	4	0.67	0	0	0	0	0	0	0	0	0	0
F11_425264.71.S1104112742.Anther-SP9383.M13R.ab1	12	3.25	3	0.51	4	0.67	0	0	0	0	0	0	0	0	0	0
Anther_High_Quality_EST.seq.Contig4107	10	2.7	10	1.7	4	0.67	0	0	0	0	0	0	0	0	0	0
rayctn0_0048_B07.ab1	12	3.25	77	13.07	4	0.67	0	0	0	0	0	0	0	0	0	0
Anther_High_Quality_EST.seq.Contig258	0	0	0	0	5	0.84	0	0	0	0	0	0	0	0	0	0
H02_433582.86.S1104162661.Anther-SP16405.M13R.ab1	0	0	0	0	5	0.84	0	0	0	0	0	0	0	0	0	0
Anther_High_Quality_EST.seq.Contig583	3	0.81	0	0	5	0.84	0	0	0	0	0	0	0	0	0	0
C04_432350.28.S1104152315.Anther-SP15100.M13R.ab1	5	1.35	12	2.04	5	0.84	0	0	0	0	0	0	0	0	0	0
B03_422698.15.S1104092782.Anther-SP6543.M13R.ab1	679	183.67	5419	919.87	5	0.84	0	0	0	0	0	0	0	0	0	0
B08_432360.20.S1104152787.Anther-SP15572.M13R.ab1	0	0	0	0	7	1.18	0	0	0	0	0	0	0	0	0	0
Anther_High_Quality_EST.seq.Contig10	2	0.54	0	0	7	1.18	0	0	0	0	0	0	0	0	0	0
C08_430826.32.S1104142031.Anther-SP13856.M13R.ab1	0	0	0	0	8	1.35	0	0	0	0	0	0	0	0	0	0
Anther_High_Quality_EST.seq.Contig4272	0	0	0	0	9	1.52	0	0	0	0	0	0	0	0	0	0
D06_415384.42.S1104022425.Anther-SP3882.M13R.ab1	318	86.02	285	48.38	10	1.68	0	0	0	0	0	0	0	0	0	0
rmhcyd0_001041.y1.scf	5	1.35	8	1.36	11	1.85	0	0	0	0	0	0	0	0	0	0
D09_432353.45.S1104152716.Anther-SP15501.M13R.ab1	0	0	0	0	13	2.19	0	0	0	0	0	0	0	0	0	0
rayctn0_0139_D02.ab1	0	0	0	0	13	2.19	0	0	0	0	0	0	0	0	0	0
rayctn0_0188_G11.ab1	0	0	0	0	15	2.53	0	0	0	0	0	0	0	0	0	0
D08_432360.44.S1104152811.Anther-SP15596.M13R.ab1	0	0	2	0.34	17	2.86	0	0	0	0	0	0	0	0	0	0
D01_435777.37.S1104183092.Anther-SP17796.M13R.ab1	0	0	2	0.34	18	3.03	0	0	0	0	0	0	0	0	0	0
G10_401561.82.S1103242365.Anther-S274.M13R.ab1	2	0.54	0	0	21	3.54	0	0	0	0	0	0	0	0	0	0
F07_433581.67.S1104162450.Anther-SP16194.M13R.ab1	6	1.62	26	4.41	22	3.71	0	0	0	0	0	0	0	0	0	0
rayctn0_0018_H03.ab1	0	0	0	0	23	3.87	0	0	0	0	0	0	0	0	0	0
C01_397230.25.S1103220395.Anther-25.M13R.ab1	0	0	0	0	24	4.04	0	0	0	0	0	0	0	0	0	0
Anther_High_Quality_EST.seq.Contig385	0	0	0	0	26	4.38	0	0	0	0	0	0	0	0	0	0
D06_425504.42.S1104113865.Anther-SP10506.M13R.ab1	2	0.54	3	0.51	26	4.38	0	0	0	0	0	0	0	0	0	0
rayctn0_0055_D12.ab1	14	3.79	5	0.85	27	4.55	0	0	0	0	0	0	0	0	0	0
Anther_High_Quality_EST.seq.Contig4689	0	0	9	1.53	28	4.72	0	0	0	0	0	0	0	0	0	0
Anther_High_Quality_EST.seq.Contig3140	58	15.69	73	12.39	31	5.22	0	0	0	0	0	0	0	0	0	0
Anther_High_Quality_EST.seq.Contig4173	54	14.61	3	0.51	35	5.9	0	0	0	0	0	0	0	0	0	0
E11_422701.59.S1104092922.Anther-SP6683.M13R.ab1	0	0	0	0	38	6.4	0	0	0	0	0	0	0	0	0	0
rayctn0_0075_D07.ab1	184	49.77	143	24.27	41	6.91	0	0	0	0	0	0	0	0	0	0
D02_411937.38.S1103312517.Anther-SP2054.M13R.ab1	3	0.81	0	0	49	8.25	0	0	0	0	0	0	0	0	0	0
rayctn0_0172_E01.ab1	111	30.02	131	22.24	55	9.27	0	0	0	0	0	0	0	0	0	0
C07_435784.31.S1104183278.Anther-SP17982.M13R.ab1	8	2.16	0	0	56	9.43	0	0	0	0	0	0	0	0	0	0
F05_489432.65.S1105272160.Anther-SA161.M13R.ab1	27	7.3	72	12.22	56	9.43	0	0	0	0	0	0	0	0	0	0
Anther_High_Quality_EST.seq.Contig163	2	0.54	0	0	61	10.28	0	0	0	0	0	0	0	0	0	0
G07_425264.79.S1104112750.Anther-SP9391.M13R.ab1	9	2.43	0	0	79	13.31	0	0	0	0	0	0	0	0	0	0
Anther_High_Quality_EST.seq.Contig3384	6	1.62	0	0	116	19.54	0	0	0	0	0	0	0	0	0	0
G09_422718.81.S1104093712.Anther-SP7473.M13R.ab1	30	8.11	0	0	172	28.97	0	0	0	0	0	0	0	0	0	0
F07_408540.67.S1103293706.Anther-SP1219.M13R.ab1	0	0	0	0	189	31.84	0	0	0	0	0	0	0	0	0	0
B03_415394.15.S1104022878.Anther-SP4335.M13R.ab1	9	2.43	3	0.51	241	40.6	0	0	0	0	0	0	0	0	0	0
rayctn0_0017_C01.ab1	0	0	0	0	424	71.43	0	0	0	0	0	0	0	0	0	0
Anther_High_Quality_EST.seq.Contig224	26	7.03	0	0	544	91.64	0	0	0	0	0	0	0	0	0	0
rayctn0_0093_G09.ab1	209	56.53	465	78.93	567	95.52	0	0	0	0	0	0	0	0	0	0
Anther_High_Quality_EST.seq.Contig4891	607	164.19	39	6.62	625	105.29	0	0	0	0	0	0	0	0	0	0
G12_422087.84.S1104082851.Anther-SP6228.M13R.ab1	0	0	0	0	0	0	2	0.34	0	0	0	0	0	0	0	0
rayctn0_0029_H11.ab1	0	0	0	0	0	0	2	0.34	0	0	0	0	0	0	0	0
C03_411908.27.S1103312122.Anther-SP1659.M13R.ab1	0	0	0	0	0	0	2	0.34	0	0	0	0	0	0	0	0
rayctn0_0047_F02.ab1	0	0	0	0	0	0	2	0.34	0	0	0	0	0	0	0	0
H07_401557.91.S1103242182.Anther-S91.M13R.ab1	0	0	0	0	0	0	2	0.34	0	0	0	0	0	0	0	0
Anther_High_Quality_EST.seq.Contig2133	0	0	0	0	0	0	2	0.34	0	0	0	0	0	0	0	0
Anther_High_Quality_EST.seq.Contig3074	0	0	0	0	0	0	2	0.34	0	0	0	0	0	0	0	0
A07_425279.7.S1104113062.Anther-SP9703.M13R.ab1	0	0	0	0	0	0	2	0.34	0	0	0	0	0	0	0	0
C10_427267.34.S1104123569.Anther-SP12514.M13R.ab1	0	0	0	0	0	0	2	0.34	0	0	0	0	0	0	0	0
A05_422065.5.S1104082100.Anther-SP5477.M13R.ab1	0	0	0	0	0	0	2	0.34	0	0	0	0	0	0	0	0
rayctn0_0104_G08.ab1	0	0	2	0.34	0	0	2	0.34	0	0	0	0	0	0	0	0
D10_432330.46.S1104152045.Anther-SP14830.M13R.ab1	189	51.12	8	1.36	0	0	2	0.34	0	0	0	0	0	0	0	0
C08_430843.32.S1104142511.Anther-SP14336.M13R.ab1	0	0	0	0	2	0.34	2	0.34	0	0	0	0	0	0	0	0
rayctn0_0094_E08.ab1	0	0	0	0	3	0.51	2	0.34	0	0	0	0	0	0	0	0
Anther_High_Quality_EST.seq.Contig4324	4	1.08	0	0	3	0.51	2	0.34	0	0	0	0	0	0	0	0
Anther_High_Quality_EST.seq.Contig531	0	0	0	0	4	0.67	2	0.34	0	0	0	0	0	0	0	0
G03_408530.75.S1103293042.Anther-SP555.M13R.ab1	2	0.54	0	0	6	1.01	2	0.34	0	0	0	0	0	0	0	0
G07_422059.79.S1104082078.Anther-SP5455.M13R.ab1	0	0	0	0	7	1.18	2	0.34	0	0	0	0	0	0	0	0
B03_430853.15.S1104142782.Anther-SP14607.M13R.ab1	0	0	0	0	9	1.52	2	0.34	0	0	0	0	0	0	0	0
H04_429034.88.S1104132375.Anther-SP13240.M13R.ab1	0	0	0	0	23	3.87	2	0.34	0	0	0	0	0	0	0	0
Anther_High_Quality_EST.seq.Contig3089	0	0	0	0	106	17.86	2	0.34	0	0	0	0	0	0	0	0
Anther_High_Quality_EST.seq.Contig1791	964	260.76	2454	416.56	206	34.7	2	0.34	0	0	0	0	0	0	0	0
rayctn0_0156_C06.ab1	23	6.22	0	0	338	56.94	2	0.34	0	0	0	0	0	0	0	0
A11_433583.11.S1104162682.Anther-SP16426.M13R.ab1	0	0	0	0	416	70.08	2	0.34	0	0	0	0	0	0	0	0
Anther_High_Quality_EST.seq.Contig3003	405	109.55	156	26.48	445	74.96	2	0.34	0	0	0	0	0	0	0	0
Anther_High_Quality_EST.seq.Contig3543	2	0.54	0	0	480	80.86	2	0.34	0	0	0	0	0	0	0	0
Anther_High_Quality_EST.seq.Contig2841	1467	396.82	4333	735.52	536	90.29	2	0.34	0	0	0	0	0	0	0	0
rayctn0_0089_H10.ab1	0	0	0	0	0	0	3	0.52	0	0	0	0	0	0	0	0
H06_427264.90.S1104123337.Anther-SP12282.M13R.ab1	0	0	0	0	0	0	3	0.52	0	0	0	0	0	0	0	0
rayctn0_0159_A04.ab1	2	0.54	0	0	0	0	3	0.52	0	0	0	0	0	0	0	0
B08_427262.20.S1104123171.Anther-SP12116.M13R.ab1	5	1.35	0	0	0	0	3	0.52	0	0	0	0	0	0	0	0
Anther_High_Quality_EST.seq.Contig483	3134	847.73	21234	3604.43	0	0	3	0.52	0	0	0	0	0	0	0	0
m_H04.ab1	0	0	0	0	3	0.51	3	0.52	0	0	0	0	0	0	0	0
E04_413743.52.S1104012339.Anther-SP2836.M13R.ab1	0	0	0	0	6	1.01	3	0.52	0	0	0	0	0	0	0	0
D12_413737.48.S1104012047.Anther-SP2544.M13R.ab1	2	0.54	0	0	8	1.35	3	0.52	0	0	0	0	0	0	0	0
rayctn0_0063_F09.ab1	0	0	0	0	45	7.58	3	0.52	0	0	0	0	0	0	0	0
rayctn0_0110_A11.ab1	28	7.57	4	0.68	1017	171.32	3	0.52	0	0	0	0	0	0	0	0
Anther_High_Quality_EST.seq.Contig4000	35	9.47	3	0.51	2659	447.93	3	0.52	0	0	0	0	0	0	0	0
B11_411942.23.S1103312598.Anther-SP2135.M13R.ab1	0	0	0	0	0	0	4	0.69	0	0	0	0	0	0	0	0
rayctn0_0099_A07.ab1	0	0	0	0	0	0	4	0.69	0	0	0	0	0	0	0	0
rayctn0_0083_D10.ab1	0	0	0	0	0	0	4	0.69	0	0	0	0	0	0	0	0
rayctn0_0163_F03.ab1	0	0	0	0	0	0	4	0.69	0	0	0	0	0	0	0	0
Anther_High_Quality_EST.seq.Contig3135	0	0	0	0	0	0	4	0.69	0	0	0	0	0	0	0	0
rmhcyd0_001830.y1.scf	0	0	2	0.34	0	0	4	0.69	0	0	0	0	0	0	0	0
B06_425261.18.S1104112593.Anther-SP9234.M13R.ab1	0	0	2	0.34	0	0	4	0.69	0	0	0	0	0	0	0	0
Anther_High_Quality_EST.seq.Contig674	0	0	0	0	4	0.67	4	0.69	0	0	0	0	0	0	0	0
Anther_High_Quality_EST.seq.Contig721	0	0	0	0	39	6.57	4	0.69	0	0	0	0	0	0	0	0
rayctn0_0025_F09.ab1	7	1.89	0	0	112	18.87	4	0.69	0	0	0	0	0	0	0	0
rayctn0_0041_D05.ab1	0	0	0	0	0	0	5	0.86	0	0	0	0	0	0	0	0
C03_425490.27.S1104113562.Anther-SP10203.M13R.ab1	0	0	0	0	0	0	5	0.86	0	0	0	0	0	0	0	0
Anther_High_Quality_EST.seq.Contig168	0	0	0	0	0	0	5	0.86	0	0	0	0	0	0	0	0
E03_432353.51.S1104152722.Anther-SP15507.M13R.ab1	0	0	3	0.51	0	0	5	0.86	0	0	0	0	0	0	0	0
rayctn0_0006_D05.ab1	0	0	0	0	5	0.84	5	0.86	0	0	0	0	0	0	0	0
C05_422719.29.S1104093756.Anther-SP7517.M13R.ab1	8	2.16	2	0.34	6	1.01	5	0.86	0	0	0	0	0	0	0	0
rayctn0_0106_A07.ab1	0	0	0	0	9	1.52	5	0.86	0	0	0	0	0	0	0	0
B08_429043.20.S1104132787.Anther-SP13652.M13R.ab1	0	0	0	0	0	0	6	1.03	0	0	0	0	0	0	0	0
B12_401557.24.S1103242115.Anther-S24.M13R.ab1	0	0	0	0	0	0	6	1.03	0	0	0	0	0	0	0	0
rayctn0_0064_A09.ab1	0	0	0	0	0	0	6	1.03	0	0	0	0	0	0	0	0
B10_433585.22.S1104162789.Anther-SP16533.M13R.ab1	0	0	9	1.53	0	0	6	1.03	0	0	0	0	0	0	0	0
rayctn0_0062_D07.ab1	0	0	0	0	2	0.34	6	1.03	0	0	0	0	0	0	0	0
Anther_High_Quality_EST.seq.Contig370	0	0	0	0	12	2.02	6	1.03	0	0	0	0	0	0	0	0
B03_435768.15.S1104182878.Anther-SP17582.M13R.ab1	0	0	0	0	0	0	7	1.21	0	0	0	0	0	0	0	0
C09_430826.33.S1104142032.Anther-SP13857.M13R.ab1	0	0	2	0.34	0	0	7	1.21	0	0	0	0	0	0	0	0
C07_425495.31.S1104113662.Anther-SP10303.M13R.ab1	0	0	0	0	2	0.34	7	1.21	0	0	0	0	0	0	0	0
rayctn0_0138_H08.ab1	0	0	0	0	3	0.51	7	1.21	0	0	0	0	0	0	0	0
H11_425513.95.S1104111110.Anther-SP10751.M13R.ab1	5	1.35	25	4.24	5	0.84	7	1.21	0	0	0	0	0	0	0	0
H07_430856.91.S1104142954.Anther-SP14779.M13R.ab1	0	0	6	1.02	12	2.02	7	1.21	0	0	0	0	0	0	0	0
C12_422717.36.S1104093571.Anther-SP7332.M13R.ab1	0	0	0	0	0	0	8	1.38	0	0	0	0	0	0	0	0
rayctn0_0056_G04.ab1	2	0.54	0	0	0	0	8	1.38	0	0	0	0	0	0	0	0
Anther_High_Quality_EST.seq.Contig3032	217	58.7	431	73.16	16	2.7	8	1.38	0	0	0	0	0	0	0	0
Anther_High_Quality_EST.seq.Contig3349	0	0	0	0	55	9.27	8	1.38	0	0	0	0	0	0	0	0
rayctn0_0123_G10.ab1	0	0	0	0	225	37.9	8	1.38	0	0	0	0	0	0	0	0
Anther_High_Quality_EST.seq.Contig1017	5	1.35	3	0.51	7	1.18	9	1.55	0	0	0	0	0	0	0	0
A10_435748.10.S1104182489.Anther-SP17193.M13R.ab1	0	0	0	0	24	4.04	9	1.55	0	0	0	0	0	0	0	0
Anther_High_Quality_EST.seq.Contig3986	68	18.39	7	1.19	245	41.27	9	1.55	0	0	0	0	0	0	0	0
Anther_High_Quality_EST.seq.Contig204	0	0	0	0	0	0	10	1.72	0	0	0	0	0	0	0	0
Anther_High_Quality_EST.seq.Contig1667	0	0	0	0	85	14.32	10	1.72	0	0	0	0	0	0	0	0
C05_430829.29.S1104142124.Anther-SP13949.M13R.ab1	0	0	0	0	7	1.18	11	1.9	0	0	0	0	0	0	0	0
A08_411973.8.S1103312871.Anther-SP2408.M13R.ab1	0	0	2	0.34	57	9.6	11	1.9	0	0	0	0	0	0	0	0
H09_489429.93.S1105272092.Anther-SA93.M13R.ab1	7	1.89	2	0.34	25	4.21	12	2.07	0	0	0	0	0	0	0	0
rayctn0_0046_G01.ab1	0	0	0	0	122	20.55	12	2.07	0	0	0	0	0	0	0	0
B08_425499.20.S1104113747.Anther-SP10388.M13R.ab1	2	0.54	0	0	173	29.14	13	2.24	0	0	0	0	0	0	0	0
Anther_High_Quality_EST.seq.Contig3390	0	0	0	0	41	6.91	14	2.41	0	0	0	0	0	0	0	0
rayctn0_0134_B08.ab1	0	0	0	0	11	1.85	15	2.59	0	0	0	0	0	0	0	0
Anther_High_Quality_EST.seq.Contig832	0	0	0	0	13	2.19	15	2.59	0	0	0	0	0	0	0	0
A02_427264.2.S1104123249.Anther-SP12194.M13R.ab1	0	0	0	0	17	2.86	15	2.59	0	0	0	0	0	0	0	0
B08_430841.20.S1104142403.Anther-SP14228.M13R.ab1	0	0	0	0	27	4.55	15	2.59	0	0	0	0	0	0	0	0
Anther_High_Quality_EST.seq.Contig3504	0	0	0	0	84	14.15	15	2.59	0	0	0	0	0	0	0	0
B12_427261.24.S1104123079.Anther-SP12024.M13R.ab1	0	0	0	0	0	0	16	2.76	0	0	0	0	0	0	0	0
Anther_High_Quality_EST.seq.Contig3217	3	0.81	9	1.53	13	2.19	16	2.76	0	0	0	0	0	0	0	0
B04_433581.16.S1104162399.Anther-SP16143.M13R.ab1	0	0	0	0	30	5.05	16	2.76	0	0	0	0	0	0	0	0
H03_401559.87.S1103242274.Anther-S183.M13R.ab1	3	0.81	6	1.02	39	6.57	17	2.93	0	0	0	0	0	0	0	0
Anther_High_Quality_EST.seq.Contig1884	0	0	0	0	0	0	18	3.1	0	0	0	0	0	0	0	0
Anther_High_Quality_EST.seq.Contig1347	0	0	0	0	49	8.25	20	3.45	0	0	0	0	0	0	0	0
rmhcyd0_002193.y1.scf	36	9.74	106	17.99	269	45.32	21	3.62	0	0	0	0	0	0	0	0
Anther_High_Quality_EST.seq.Contig366	11	2.98	16	2.72	73	12.3	23	3.97	0	0	0	0	0	0	0	0
Anther_High_Quality_EST.seq.Contig971	0	0	0	0	0	0	25	4.31	0	0	0	0	0	0	0	0
Anther_High_Quality_EST.seq.Contig1292	0	0	0	0	14	2.36	25	4.31	0	0	0	0	0	0	0	0
Anther_High_Quality_EST.seq.Contig3148	34	9.2	25	4.24	27	4.55	25	4.31	0	0	0	0	0	0	0	0
rayctn0_0059_C02.ab1	0	0	0	0	10	1.68	26	4.48	0	0	0	0	0	0	0	0
rayctn0_0050_A04.ab1	0	0	0	0	123	20.72	27	4.66	0	0	0	0	0	0	0	0
G12_425490.84.S1104113619.Anther-SP10260.M13R.ab1	3	0.81	8	1.36	399	67.22	27	4.66	0	0	0	0	0	0	0	0
Anther_High_Quality_EST.seq.Contig2407	4	1.08	0	0	2	0.34	28	4.83	0	0	0	0	0	0	0	0
E04_434689.52.S1104162531.Anther-SP16275.M13R.ab1	0	0	0	0	4	0.67	29	5	0	0	0	0	0	0	0	0
Anther_High_Quality_EST.seq.Contig4144	0	0	0	0	48	8.09	29	5	0	0	0	0	0	0	0	0
A11_435766.11.S1104182778.Anther-SP17482.M13R.ab1	0	0	0	0	2	0.34	30	5.17	0	0	0	0	0	0	0	0
rayctn0_0111_F10.ab1	55	14.88	0	0	26	4.38	30	5.17	0	0	0	0	0	0	0	0
Anther_High_Quality_EST.seq.Contig2994	0	0	0	0	0	0	31	5.35	0	0	0	0	0	0	0	0
rayctn0_0144_H06.ab1	8	2.16	12	2.04	127	21.39	32	5.52	0	0	0	0	0	0	0	0
Anther_High_Quality_EST.seq.Contig4878	9	2.43	0	0	414	69.74	33	5.69	0	0	0	0	0	0	0	0
F10_425487.70.S1104113509.Anther-SP10150.M13R.ab1	5	1.35	0	0	115	19.37	34	5.86	0	0	0	0	0	0	0	0
Anther_High_Quality_EST.seq.Contig4988	4	1.08	0	0	612	103.1	34	5.86	0	0	0	0	0	0	0	0
rmhcyd0_001751.y1.scf	17	4.6	41	6.96	9	1.52	36	6.21	0	0	0	0	0	0	0	0
Anther_High_Quality_EST.seq.Contig23	0	0	0	0	0	0	37	6.38	0	0	0	0	0	0	0	0
Anther_High_Quality_EST.seq.Contig937	2	0.54	0	0	12	2.02	39	6.73	0	0	0	0	0	0	0	0
Anther_High_Quality_EST.seq.Contig3000	0	0	0	0	0	0	43	7.42	0	0	0	0	0	0	0	0
F03_427245.63.S1104122254.Anther-SP11199.M13R.ab1	0	0	0	0	54	9.1	44	7.59	0	0	0	0	0	0	0	0
D09_420299.48.S1104072524.Anther-SP4941.M13R.ab1	0	0	0	0	0	0	50	8.62	0	0	0	0	0	0	0	0
E08_427266.56.S1104123495.Anther-SP12440.M13R.ab1	0	0	0	0	62	10.44	54	9.31	0	0	0	0	0	0	0	0
Anther_High_Quality_EST.seq.Contig3781	13304	3598.66	2069	351.21	58234	9810.05	54	9.31	0	0	0	0	0	0	0	0
A07_430856.7.S1104142870.Anther-SP14695.M13R.ab1	0	0	0	0	0	0	55	9.49	0	0	0	0	0	0	0	0
rayctn0_0122_F09.ab1	0	0	0	0	250	42.11	57	9.83	0	0	0	0	0	0	0	0
H08_429039.92.S1104132667.Anther-SP13532.M13R.ab1	0	0	0	0	37	6.23	61	10.52	0	0	0	0	0	0	0	0
Anther_High_Quality_EST.seq.Contig2822	190	51.39	266	45.15	31	5.22	63	10.87	0	0	0	0	0	0	0	0
rayctn0_0037_E09.ab1	0	0	2	0.34	121	20.38	64	11.04	0	0	0	0	0	0	0	0
E04_408524.52.S1103292635.Anther-SP148.M13R.ab1	0	0	0	0	0	0	65	11.21	0	0	0	0	0	0	0	0
Anther_High_Quality_EST.seq.Contig2111	0	0	0	0	0	0	69	11.9	0	0	0	0	0	0	0	0
H07_427261.91.S1104123146.Anther-SP12091.M13R.ab1	33	8.93	0	0	115	19.37	69	11.9	0	0	0	0	0	0	0	0
Anther_High_Quality_EST.seq.Contig2845	6	1.62	2	0.34	138	23.25	76	13.11	0	0	0	0	0	0	0	0
ps_02_E05.ab1	0	0	0	0	0	0	77	13.28	0	0	0	0	0	0	0	0
D11_427271.47.S1104123870.Anther-SP12815.M13R.ab1	0	0	0	0	0	0	79	13.62	0	0	0	0	0	0	0	0
C04_420286.28.S1104072123.Anther-SP4540.M13R.ab1	0	0	0	0	191	32.18	81	13.97	0	0	0	0	0	0	0	0
H03_425484.87.S1104113430.Anther-SP10071.M13R.ab1	0	0	0	0	2	0.34	82	14.14	0	0	0	0	0	0	0	0
Anther_High_Quality_EST.seq.Contig3204	0	0	0	0	6	1.01	83	14.31	0	0	0	0	0	0	0	0
H03_411973.87.S1103312950.Anther-SP2487.M13R.ab1	86	23.26	385	65.35	2	0.34	91	15.69	0	0	0	0	0	0	0	0
Anther_High_Quality_EST.seq.Contig1404	0	0	0	0	3	0.51	96	16.56	0	0	0	0	0	0	0	0
rayctn0_0025_C09.ab1	17	4.6	10	1.7	817	137.63	98	16.9	0	0	0	0	0	0	0	0
rayctn0_0012_A12.ab1	0	0	0	0	418	70.42	99	17.07	0	0	0	0	0	0	0	0
E08_422077.56.S1104082535.Anther-SP5912.M13R.ab1	0	0	0	0	0	0	103	17.76	0	0	0	0	0	0	0	0
Anther_High_Quality_EST.seq.Contig3030	0	0	0	0	0	0	106	18.28	0	0	0	0	0	0	0	0
Anther_High_Quality_EST.seq.Contig4632	11	2.98	0	0	11	1.85	106	18.28	0	0	0	0	0	0	0	0
A06_427265.6.S1104123349.Anther-SP12294.M13R.ab1	0	0	0	0	0	0	108	18.63	0	0	0	0	0	0	0	0
Anther_High_Quality_EST.seq.Contig3634	67	18.12	35	5.94	2678	451.13	111	19.14	0	0	0	0	0	0	0	0
F06_429028.66.S1104132161.Anther-SP13026.M13R.ab1	14	3.79	0	0	16	2.7	112	19.32	0	0	0	0	0	0	0	0
Anther_High_Quality_EST.seq.Contig2625	0	0	0	0	9	1.52	114	19.66	0	0	0	0	0	0	0	0
p2_A12.ab1	0	0	0	0	22	3.71	116	20.01	0	0	0	0	0	0	0	0
rayctn0_0023_D11.ab1	36	9.74	35	5.94	84	14.15	121	20.87	0	0	0	0	0	0	0	0
Anther_High_Quality_EST.seq.Contig33	0	0	0	0	0	0	129	22.25	0	0	0	0	0	0	0	0
D09_432363.45.S1104152908.Anther-SP15693.M13R.ab1	0	0	0	0	0	0	132	22.77	0	0	0	0	0	0	0	0
D06_433583.42.S1104162713.Anther-SP16457.M13R.ab1	3	0.81	0	0	7	1.18	132	22.77	0	0	0	0	0	0	0	0
H03_427271.87.S1104123910.Anther-SP12855.M13R.ab1	0	0	0	0	30	5.05	137	23.63	0	0	0	0	0	0	0	0
Anther_High_Quality_EST.seq.Contig612	0	0	0	0	2	0.34	142	24.49	0	0	0	0	0	0	0	0
Anther_High_Quality_EST.seq.Contig3331	0	0	0	0	10	1.68	145	25.01	0	0	0	0	0	0	0	0
G07_50659.78.S1107082677.Anther-AD175.M13R.ab1	0	0	0	0	0	0	150	25.87	0	0	0	0	0	0	0	0
rmhcyd0_000277.y1.scf	18	4.87	0	0	25	4.21	151	26.04	0	0	0	0	0	0	0	0
D10_425258.46.S1104112525.Anther-SP9166.M13R.ab1	0	0	0	0	7	1.18	153	26.39	0	0	0	0	0	0	0	0
E10_411922.58.S1103312345.Anther-SP1882.M13R.ab1	0	0	0	0	14	2.36	159	27.42	0	0	0	0	0	0	0	0
Anther_High_Quality_EST.seq.Contig4229	0	0	2	0.34	870	146.56	165	28.46	0	0	0	0	0	0	0	0
Anther_High_Quality_EST.seq.Contig2434	14	3.79	3	0.51	4200	707.53	171	29.49	0	0	0	0	0	0	0	0
Anther_High_Quality_EST.seq.Contig2436	505	136.6	22	3.73	12269	2066.82	193	33.29	0	0	0	0	0	0	0	0
Anther_High_Quality_EST.seq.Contig1219	2	0.54	0	0	24	4.04	196	33.8	0	0	0	0	0	0	0	0
D09_422732.45.S1104094156.Anther-SP7917.M13R.ab1	2	0.54	0	0	15	2.53	205	35.36	0	0	0	0	0	0	0	0
Anther_High_Quality_EST.seq.Contig4845	0	0	3	0.51	0	0	207	35.7	0	0	0	0	0	0	0	0
Anther_High_Quality_EST.seq.Contig5036	19	5.14	0	0	32	5.39	213	36.74	0	0	0	0	0	0	0	0
Anther_High_Quality_EST.seq.Contig1536	0	0	0	0	0	0	228	39.32	0	0	0	0	0	0	0	0
Anther_High_Quality_EST.seq.Contig4628	18	4.87	0	0	64	10.78	232	40.01	0	0	0	0	0	0	0	0
E03_411937.51.S1103312530.Anther-SP2067.M13R.ab1	7	1.89	0	0	170	28.64	233	40.18	0	0	0	0	0	0	0	0
rayctn0_0180_C11.ab1	0	0	0	0	0	0	238	41.05	0	0	0	0	0	0	0	0
Anther_High_Quality_EST.seq.Contig3198	20	5.41	0	0	1015	170.99	239	41.22	0	0	0	0	0	0	0	0
Anther_High_Quality_EST.seq.Contig939	0	0	0	0	12	2.02	286	49.33	0	0	0	0	0	0	0	0
Anther_High_Quality_EST.seq.Contig4677	0	0	0	0	347	58.46	287	49.5	0	0	0	0	0	0	0	0
Anther_High_Quality_EST.seq.Contig4678	13	3.52	0	0	729	122.81	290	50.01	0	0	0	0	0	0	0	0
H10_435756.94.S1104182669.Anther-SP17373.M13R.ab1	0	0	0	0	54	9.1	301	51.91	0	0	0	0	0	0	0	0
Anther_High_Quality_EST.seq.Contig340	0	0	0	0	0	0	335	57.78	0	0	0	0	0	0	0	0
Anther_High_Quality_EST.seq.Contig856	7	1.89	39	6.62	88	14.82	352	60.71	0	0	0	0	0	0	0	0
H04_489432.88.S1105272183.Anther-SA184.M13R.ab1	9	2.43	12	2.04	100	16.85	369	63.64	0	0	0	0	0	0	0	0
Anther_High_Quality_EST.seq.Contig2295	7	1.89	2	0.34	810	136.45	378	65.19	0	0	0	0	0	0	0	0
rayctn0_0125_A04.ab1	0	0	0	0	600	101.08	379	65.36	0	0	0	0	0	0	0	0
Anther_High_Quality_EST.seq.Contig4914	2842	768.75	283	48.04	32166	5418.65	394	67.95	0	0	0	0	0	0	0	0
Anther_High_Quality_EST.seq.Contig1010	5	1.35	23	3.9	0	0	441	76.06	0	0	0	0	0	0	0	0
Anther_High_Quality_EST.seq.Contig1341	0	0	0	0	51	8.59	446	76.92	0	0	0	0	0	0	0	0
rayctn0_0006_D09.ab1	22	5.95	78	13.24	82	13.81	465	80.2	0	0	0	0	0	0	0	0
Anther_High_Quality_EST.seq.Contig5057	0	0	0	0	5	0.84	547	94.34	0	0	0	0	0	0	0	0
rayctn0_0093_D06.ab1	0	0	0	0	169	28.47	568	97.96	0	0	0	0	0	0	0	0
Anther_High_Quality_EST.seq.Contig3970	1413	382.21	683	115.94	25	4.21	571	98.48	0	0	0	0	0	0	0	0
rayctn0_0113_B02.ab1	0	0	0	0	465	78.33	603	104	0	0	0	0	0	0	0	0
A09_427257.9.S1104122776.Anther-SP11721.M13R.ab1	0	0	0	0	0	0	606	104.51	0	0	0	0	0	0	0	0
H01_411908.85.S1103312180.Anther-SP1717.M13R.ab1	0	0	2	0.34	6	1.01	606	104.51	0	0	0	0	0	0	0	0
H09_425520.93.S1104111300.Anther-SP10941.M13R.ab1	0	0	0	0	2	0.34	625	107.79	0	0	0	0	0	0	0	0
rayctn0_0086_F05.ab1	5	1.35	6	1.02	845	142.35	661	114	0	0	0	0	0	0	0	0
Anther_High_Quality_EST.seq.Contig3406	0	0	5	0.85	132	22.24	682	117.62	0	0	0	0	0	0	0	0
Anther_High_Quality_EST.seq.Contig4665	2	0.54	0	0	277	46.66	690	119	0	0	0	0	0	0	0	0
B03_415384.15.S1104022398.Anther-SP3855.M13R.ab1	2	0.54	0	0	3	0.51	695	119.86	0	0	0	0	0	0	0	0
E01_433568.49.S1104162048.Anther-SP15792.M13R.ab1	0	0	4	0.68	0	0	696	120.04	0	0	0	0	0	0	0	0
Anther_High_Quality_EST.seq.Contig4894	0	0	0	0	0	0	731	126.07	0	0	0	0	0	0	0	0
Anther_High_Quality_EST.seq.Contig4310	0	0	0	0	0	0	836	144.18	0	0	0	0	0	0	0	0
Anther_High_Quality_EST.seq.Contig4275	0	0	0	0	168	28.3	877	151.25	0	0	0	0	0	0	0	0
Anther_High_Quality_EST.seq.Contig4203	0	0	0	0	185	31.16	1028	177.29	0	0	0	0	0	0	0	0
Anther_High_Quality_EST.seq.Contig423	0	0	0	0	0	0	1029	177.47	0	0	0	0	0	0	0	0
E06_435741.54.S1104182245.Anther-SP16949.M13R.ab1	0	0	0	0	34	5.73	1136	195.92	0	0	0	0	0	0	0	0
Anther_High_Quality_EST.seq.Contig5009	10	2.7	0	0	411	69.24	1151	198.51	0	0	0	0	0	0	0	0
Anther_High_Quality_EST.seq.Contig3473	0	0	0	0	3	0.51	1223	210.93	0	0	0	0	0	0	0	0
Anther_High_Quality_EST.seq.Contig3897	0	0	0	0	58	9.77	1264	218	0	0	0	0	0	0	0	0
Anther_High_Quality_EST.seq.Contig357	13	3.52	0	0	724	121.96	1376	237.31	0	0	0	0	0	0	0	0
Anther_High_Quality_EST.seq.Contig2925	0	0	0	0	3	0.51	1471	253.7	0	0	0	0	0	0	0	0
Anther_High_Quality_EST.seq.Contig4099	0	0	6	1.02	124	20.89	1485	256.11	0	0	0	0	0	0	0	0
Anther_High_Quality_EST.seq.Contig1651	0	0	2	0.34	51	8.59	1585	273.36	0	0	0	0	0	0	0	0
Anther_High_Quality_EST.seq.Contig3050	0	0	0	0	275	46.33	1638	282.5	0	0	0	0	0	0	0	0
Anther_High_Quality_EST.seq.Contig4600	0	0	0	0	70	11.79	1660	286.29	0	0	0	0	0	0	0	0
Anther_High_Quality_EST.seq.Contig4766	0	0	0	0	928	156.33	1700	293.19	0	0	0	0	0	0	0	0
Anther_High_Quality_EST.seq.Contig4910	11	2.98	10	1.7	525	88.44	2091	360.63	0	0	0	0	0	0	0	0
Anther_High_Quality_EST.seq.Contig2267	15	4.06	0	0	140	23.58	2362	407.36	0	0	0	0	0	0	0	0
Anther_High_Quality_EST.seq.Contig3161	53	14.34	0	0	2770	466.63	2581	445.13	0	0	0	0	0	0	0	0
Anther_High_Quality_EST.seq.Contig3132	0	0	0	0	0	0	2619	451.69	0	0	0	0	0	0	0	0
1102_G08.ab1	0	0	0	0	707	119.1	2682	462.55	0	0	0	0	0	0	0	0
Anther_High_Quality_EST.seq.Contig708	16	4.33	0	0	226	38.07	2764	476.69	0	0	0	0	0	0	0	0
Anther_High_Quality_EST.seq.Contig4048	2	0.54	0	0	868	146.22	2772	478.07	0	0	0	0	0	0	0	0
Anther_High_Quality_EST.seq.Contig3272	2	0.54	0	0	914	153.97	3000	517.4	0	0	0	0	0	0	0	0
Anther_High_Quality_EST.seq.Contig3136	9	2.43	0	0	520	87.6	3034	523.26	0	0	0	0	0	0	0	0
Anther_High_Quality_EST.seq.Contig3453	2	0.54	3	0.51	584	98.38	3479	600.01	0	0	0	0	0	0	0	0
Anther_High_Quality_EST.seq.Contig1994	124	33.54	5	0.85	1510	254.37	3593	619.67	0	0	0	0	0	0	0	0
rmhcyd0_000439.y1.scf	2	0.54	0	0	580	97.71	3633	626.57	0	0	0	0	0	0	0	0
Anther_High_Quality_EST.seq.Contig4212	0	0	0	0	194	32.68	3939	679.34	0	0	0	0	0	0	0	0
rayctn0_0001_H01.ab1	41	11.09	2	0.34	1577	265.66	4047	697.97	0	0	0	0	0	0	0	0
Anther_High_Quality_EST.seq.Contig4903	0	0	0	0	689	116.07	4536	782.3	0	0	0	0	0	0	0	0
Anther_High_Quality_EST.seq.Contig2664	2	0.54	4	0.68	2	0.34	4853	836.98	0	0	0	0	0	0	0	0
Anther_High_Quality_EST.seq.Contig4972	0	0	0	0	320	53.91	5045	870.09	0	0	0	0	0	0	0	0
Anther_High_Quality_EST.seq.Contig4270	5	1.35	4	0.68	551	92.82	5372	926.48	0	0	0	0	0	0	0	0
Anther_High_Quality_EST.seq.Contig4503	1316	355.97	2939	498.89	863	145.38	5516	951.32	0	0	0	0	0	0	0	0
Anther_High_Quality_EST.seq.Contig5038	23	6.22	2	0.34	3424	576.8	5530	953.73	0	0	0	0	0	0	0	0
Anther_High_Quality_EST.seq.Contig4435	11	2.98	0	0	1190	200.47	5643	973.22	0	0	0	0	0	0	0	0
rmhcyd0_001916.y1.scf	575	155.53	393	66.71	13932	2346.97	6323	1090.5	0	0	0	0	0	0	0	0
Anther_High_Quality_EST.seq.Contig5032	437	118.21	2	0.34	1614	271.89	6951	1198.81	0	0	0	0	0	0	0	0
Anther_High_Quality_EST.seq.Contig985	0	0	0	0	156	26.28	6981	1203.98	0	0	0	0	0	0	0	0
Anther_High_Quality_EST.seq.Contig4851	0	0	0	0	99	16.68	7389	1274.35	0	0	0	0	0	0	0	0
rayctn0_0094_B03.ab1	2	0.54	0	0	1213	204.34	7502	1293.84	0	0	0	0	0	0	0	0
Anther_High_Quality_EST.seq.Contig3576	6	1.62	0	0	1139	191.87	7609	1312.29	0	0	0	0	0	0	0	0
Anther_High_Quality_EST.seq.Contig4651	24	6.49	2	0.34	2759	464.78	7653	1319.88	0	0	0	0	0	0	0	0
Anther_High_Quality_EST.seq.Contig4842	11	2.98	0	0	543	91.47	7920	1365.93	0	0	0	0	0	0	0	0
Anther_High_Quality_EST.seq.Contig3073	0	0	11	1.87	260	43.8	9487	1636.18	0	0	0	0	0	0	0	0
rayctn0_0090_C04.ab1	10	2.7	0	0	835	140.66	10355	1785.88	0	0	0	0	0	0	0	0
Anther_High_Quality_EST.seq.Contig4181	48	12.98	7	1.19	688	115.9	10584	1825.37	0	0	0	0	0	0	0	0
Anther_High_Quality_EST.seq.Contig2672	28	7.57	4	0.68	1829	308.11	12054	2078.9	0	0	0	0	0	0	0	0
Anther_High_Quality_EST.seq.Contig3733	6	1.62	18	3.06	1281	215.8	12233	2109.77	0	0	0	0	0	0	0	0
rmhcyd0_001592.y1.scf	1024	276.99	1525	258.87	4966	836.57	13310	2295.52	0	0	0	0	0	0	0	0
C01_408540.25.S1103293664.Anther-SP1177.M13R.ab1	0	0	0	0	602	101.41	14914	2572.15	0	0	0	0	0	0	0	0
Anther_High_Quality_EST.seq.Contig4621	140	37.87	6	1.02	2988	503.36	15188	2619.41	0	0	0	0	0	0	0	0
Anther_High_Quality_EST.seq.Contig2225	240	64.92	263	44.64	6259	1054.39	16787	2895.18	0	0	0	0	0	0	0	0
Anther_High_Quality_EST.seq.Contig2428	0	0	0	0	242	40.77	16826	2901.9	0	0	0	0	0	0	0	0
Anther_High_Quality_EST.seq.Contig5061	425	114.96	8	1.36	12307	2073.23	18581	3204.58	0	0	0	0	0	0	0	0
Anther_High_Quality_EST.seq.Contig4784	555	150.12	27	4.58	8023	1351.55	20374	3513.81	0	0	0	0	0	0	0	0
Anther_High_Quality_EST.seq.Contig4354	0	0	0	0	0	0	0	0	2	0.4	0	0	0	0	0	0
rayctn0_0142_A01.ab1	0	0	0	0	0	0	0	0	2	0.4	0	0	0	0	0	0
h1_E12.ab1	0	0	0	0	0	0	0	0	2	0.4	0	0	0	0	0	0
rmhcyd0_000141.y1.scf	0	0	0	0	0	0	0	0	2	0.4	0	0	0	0	0	0
rayctn0_0147_G07.ab1	0	0	0	0	0	0	0	0	2	0.4	0	0	0	0	0	0
rmhcyd0_002443.y1.scf	0	0	0	0	0	0	0	0	2	0.4	0	0	0	0	0	0
E12_422077.60.S1104082539.Anther-SP5916.M13R.ab1	0	0	0	0	0	0	0	0	2	0.4	0	0	0	0	0	0
C06_425247.30.S1104112221.Anther-SP8862.M13R.ab1	0	0	0	0	0	0	0	0	2	0.4	0	0	0	0	0	0
rayctn0_0135_D10.ab1	0	0	0	0	0	0	0	0	2	0.4	0	0	0	0	0	0
F11_420286.71.S1104072166.Anther-SP4583.M13R.ab1	2	0.54	0	0	0	0	0	0	2	0.4	0	0	0	0	0	0
rayctn0_0011_D05.ab1	0	0	2	0.34	0	0	0	0	2	0.4	0	0	0	0	0	0
m_A08.ab1	3	0.81	8	1.36	0	0	0	0	2	0.4	0	0	0	0	0	0
rayctn0_0015_D11.ab1	298	80.61	9	1.53	0	0	0	0	2	0.4	0	0	0	0	0	0
rmhcyd0_001404.y1.scf	0	0	0	0	2	0.34	0	0	2	0.4	0	0	0	0	0	0
D05_425247.41.S1104112232.Anther-SP8873.M13R.ab1	0	0	0	0	2	0.34	0	0	2	0.4	0	0	0	0	0	0
B08_408530.20.S1103292987.Anther-SP500.M13R.ab1	2	0.54	3	0.51	2	0.34	0	0	2	0.4	0	0	0	0	0	0
F08_425264.68.S1104112739.Anther-SP9380.M13R.ab1	0	0	0	0	3	0.51	0	0	2	0.4	0	0	0	0	0	0
D05_422074.41.S1104082424.Anther-SP5801.M13R.ab1	3	0.81	3	0.51	5	0.84	0	0	2	0.4	0	0	0	0	0	0
rayctn0_0082_H05.ab1	2	0.54	14	2.38	5	0.84	0	0	2	0.4	0	0	0	0	0	0
rayctn0_0099_H10.ab1	0	0	17	2.89	11	1.85	0	0	2	0.4	0	0	0	0	0	0
Anther_High_Quality_EST.seq.Contig1024	0	0	0	0	12	2.02	0	0	2	0.4	0	0	0	0	0	0
F12_408529.72.S1103292943.Anther-SP456.M13R.ab1	2	0.54	0	0	14	2.36	0	0	2	0.4	0	0	0	0	0	0
G02_425513.74.S1104111089.Anther-SP10730.M13R.ab1	33	8.93	100	16.97	31	5.22	0	0	2	0.4	0	0	0	0	0	0
rayctn0_0096_E03.ab1	287	77.63	535	90.82	233	39.25	0	0	2	0.4	0	0	0	0	0	0
Anther_High_Quality_EST.seq.Contig2736	0	0	0	0	0	0	2	0.34	2	0.4	0	0	0	0	0	0
Anther_High_Quality_EST.seq.Contig171	5	1.35	3	0.51	39	6.57	2	0.34	2	0.4	0	0	0	0	0	0
H12_435777.96.S1104183151.Anther-SP17855.M13R.ab1	0	0	2	0.34	29	4.89	3	0.52	2	0.4	0	0	0	0	0	0
Anther_High_Quality_EST.seq.Contig2107	35	9.47	32	5.43	21	3.54	13	2.24	2	0.4	0	0	0	0	0	0
E06_401561.54.S1103242337.Anther-S246.M13R.ab1	4	1.08	20	3.39	10	1.68	14	2.41	2	0.4	0	0	0	0	0	0
D03_432353.39.S1104152710.Anther-SP15495.M13R.ab1	7	1.89	11	1.87	212	35.71	14	2.41	2	0.4	0	0	0	0	0	0
D10_422077.46.S1104082525.Anther-SP5902.M13R.ab1	2	0.54	15	2.55	29	4.89	23	3.97	2	0.4	0	0	0	0	0	0
rayctn0_0130_F03.ab1	0	0	2	0.34	2	0.34	26	4.48	2	0.4	0	0	0	0	0	0
rmhcyd0_001901.y1.scf	0	0	2	0.34	17	2.86	28	4.83	2	0.4	0	0	0	0	0	0
G09_427252.81.S1104122464.Anther-SP11409.M13R.ab1	0	0	0	0	69	11.62	72	12.42	2	0.4	0	0	0	0	0	0
Anther_High_Quality_EST.seq.Contig3337	0	0	0	0	45	7.58	173	29.84	2	0.4	0	0	0	0	0	0
rmhcyd0_001774.y1.scf	0	0	0	0	385	64.86	2075	357.87	2	0.4	0	0	0	0	0	0
rayctn0_0111_D03.ab1	12	3.25	6	1.02	574	96.7	3233	557.58	2	0.4	0	0	0	0	0	0
Anther_High_Quality_EST.seq.Contig2810	156	42.2	22	3.73	7481	1260.24	39717	6849.81	2	0.4	0	0	0	0	0	0
rmhcyd0_001156.y1.scf	0	0	0	0	0	0	0	0	3	0.61	0	0	0	0	0	0
Anther_High_Quality_EST.seq.Contig1800	6	1.62	0	0	0	0	0	0	3	0.61	0	0	0	0	0	0
rayctn0_0024_C05.ab1	2	0.54	13	2.21	0	0	0	0	3	0.61	0	0	0	0	0	0
B05_433583.17.S1104162688.Anther-SP16432.M13R.ab1	97	26.24	2	0.34	66	11.12	0	0	3	0.61	0	0	0	0	0	0
C09_432350.33.S1104152320.Anther-SP15105.M13R.ab1	4	1.08	3	0.51	425	71.6	0	0	3	0.61	0	0	0	0	0	0
Anther_High_Quality_EST.seq.Contig1258	0	0	6	1.02	5	0.84	4	0.69	3	0.61	0	0	0	0	0	0
rayctn0_0158_A06.ab1	0	0	0	0	2	0.34	5	0.86	3	0.61	0	0	0	0	0	0
Anther_High_Quality_EST.seq.Contig336	0	0	2	0.34	2	0.34	6	1.03	3	0.61	0	0	0	0	0	0
G06_425495.78.S1104113709.Anther-SP10350.M13R.ab1	8	2.16	2	0.34	12	2.02	9	1.55	3	0.61	0	0	0	0	0	0
Anther_High_Quality_EST.seq.Contig1157	0	0	2	0.34	55	9.27	13	2.24	3	0.61	0	0	0	0	0	0
B05_408531.17.S1103293080.Anther-SP593.M13R.ab1	37	10.01	31	5.26	178	29.99	18	3.1	3	0.61	0	0	0	0	0	0
C01_427239.25.S1104122024.Anther-SP10969.M13R.ab1	11	2.98	0	0	32	5.39	83	14.31	3	0.61	0	0	0	0	0	0
rayctn0_0133_D02.ab1	5	1.35	18	3.06	16	2.7	94	16.21	3	0.61	0	0	0	0	0	0
Anther_High_Quality_EST.seq.Contig629	2	0.54	0	0	46	7.75	109	18.8	3	0.61	0	0	0	0	0	0
Anther_High_Quality_EST.seq.Contig4890	2	0.54	7	1.19	435	73.28	1117	192.64	3	0.61	0	0	0	0	0	0
E05_413741.53.S1104012244.Anther-SP2741.M13R.ab1	0	0	0	0	0	0	0	0	4	0.81	0	0	0	0	0	0
G11_422713.83.S1104093426.Anther-SP7187.M13R.ab1	0	0	0	0	2	0.34	0	0	4	0.81	0	0	0	0	0	0
rmhcyd0_001668.y1.scf	0	0	0	0	2	0.34	0	0	4	0.81	0	0	0	0	0	0
rmhcyd0_000921.y1.scf	5	1.35	10	1.7	5	0.84	0	0	4	0.81	0	0	0	0	0	0
Anther_High_Quality_EST.seq.Contig330	7	1.89	10	1.7	14	2.36	0	0	4	0.81	0	0	0	0	0	0
B05_422747.17.S1104094608.Anther-SP8369.M13R.ab1	7	1.89	10	1.7	17	2.86	2	0.34	4	0.81	0	0	0	0	0	0
Anther_High_Quality_EST.seq.Contig475	15	4.06	2	0.34	5	0.84	9	1.55	4	0.81	0	0	0	0	0	0
Anther_High_Quality_EST.seq.Contig1204	126	34.08	10	1.7	226	38.07	11	1.9	4	0.81	0	0	0	0	0	0
D01_429044.37.S1104132900.Anther-SP13765.M13R.ab1	9	2.43	29	4.92	70	11.79	29	5	4	0.81	0	0	0	0	0	0
Anther_High_Quality_EST.seq.Contig2881	11	2.98	14	2.38	242	40.77	83	14.31	4	0.81	0	0	0	0	0	0
rayctn0_0096_C07.ab1	0	0	0	0	136	22.91	323	55.71	5	1.01	0	0	0	0	0	0
Anther_High_Quality_EST.seq.Contig2246	0	0	0	0	0	0	0	0	6	1.21	0	0	0	0	0	0
rayctn0_0031_E07.ab1	2	0.54	0	0	0	0	0	0	6	1.21	0	0	0	0	0	0
G09_425516.81.S1104111192.Anther-SP10833.M13R.ab1	0	0	0	0	3	0.51	0	0	6	1.21	0	0	0	0	0	0
B04_420286.16.S1104072111.Anther-SP4528.M13R.ab1	0	0	2	0.34	8	1.35	0	0	6	1.21	0	0	0	0	0	0
rayctn0_0123_C06.ab1	7	1.89	2	0.34	0	0	0	0	7	1.41	0	0	0	0	0	0
rayctn0_0065_C01.ab1	2	0.54	5	0.85	2	0.34	0	0	7	1.41	0	0	0	0	0	0
F08_433568.68.S1104162067.Anther-SP15811.M13R.ab1	0	0	0	0	36	6.06	0	0	7	1.41	0	0	0	0	0	0
E08_411942.56.S1103312631.Anther-SP2168.M13R.ab1	0	0	0	0	0	0	42	7.24	7	1.41	0	0	0	0	0	0
rayctn0_0121_G01.ab1	11	2.98	80	13.58	0	0	84	14.49	7	1.41	0	0	0	0	0	0
Anther_High_Quality_EST.seq.Contig1828	3	0.81	25	4.24	4	0.67	0	0	8	1.61	0	0	0	0	0	0
Anther_High_Quality_EST.seq.Contig361	3	0.81	0	0	0	0	0	0	9	1.82	0	0	0	0	0	0
F12_425266.72.S1104112839.Anther-SP9480.M13R.ab1	9	2.43	11	1.87	16	2.7	0	0	9	1.82	0	0	0	0	0	0
Anther_High_Quality_EST.seq.Contig1317	0	0	6	1.02	14	2.36	15	2.59	9	1.82	0	0	0	0	0	0
rayctn0_0118_B11.ab1	36	9.74	20	3.39	375	63.17	261	45.01	9	1.82	0	0	0	0	0	0
Anther_High_Quality_EST.seq.Contig886	135	36.52	9	1.53	127	21.39	4	0.69	11	2.22	0	0	0	0	0	0
rayctn0_0043_B10.ab1	2	0.54	0	0	0	0	0	0	12	2.42	0	0	0	0	0	0
D09_420315.48.S1104072908.Anther-SP5325.M13R.ab1	120	32.46	0	0	56	9.43	0	0	12	2.42	0	0	0	0	0	0
Anther_High_Quality_EST.seq.Contig2464	25	6.76	5	0.85	1681	283.18	73	12.59	14	2.82	0	0	0	0	0	0
E03_425276.51.S1104113010.Anther-SP9651.M13R.ab1	18	4.87	2	0.34	18	3.03	2	0.34	16	3.23	0	0	0	0	0	0
Anther_High_Quality_EST.seq.Contig1454	117	31.65	360	61.11	50	8.42	0	0	18	3.63	0	0	0	0	0	0
rmhcyd0_001604.y1.scf	3	0.81	16	2.72	3	0.51	0	0	20	4.03	0	0	0	0	0	0
rayctn0_00221_B01.ab1	0	0	0	0	0	0	0	0	27	5.45	0	0	0	0	0	0
Anther_High_Quality_EST.seq.Contig1789	15	4.06	0	0	88	14.82	262	45.19	34	6.86	0	0	0	0	0	0
rmhcyd0_001252.y1.scf	13	3.52	44	7.47	14	2.36	0	0	39	7.87	0	0	0	0	0	0
Anther_High_Quality_EST.seq.Contig4209	37	10.01	10	1.7	7	1.18	13	2.24	0	0	2	0.32	0	0	0	0
D12_427245.48.S1104122239.Anther-SP11184.M13R.ab1	0	0	0	0	0	0	22	3.79	0	0	2	0.32	0	0	0	0
Anther_High_Quality_EST.seq.Contig3400	0	0	0	0	159	26.78	168	28.97	0	0	2	0.32	0	0	0	0
rayctn0_0046_G07.ab1	0	0	2	0.34	0	0	0	0	0	0	3	0.48	0	0	0	0
Anther_High_Quality_EST.seq.Contig3598	255	68.98	299	50.75	138	23.25	0	0	0	0	3	0.48	0	0	0	0
H05_430833.89.S1104142280.Anther-SP14105.M13R.ab1	3	0.81	12	2.04	19	3.2	24	4.14	0	0	3	0.48	0	0	0	0
rayctn0_0078_G12.ab1	12604	3409.32	477	80.97	20876	3516.75	79	13.62	0	0	3	0.48	0	0	0	0
rayctn0_0217_D05.ab1	0	0	0	0	0	0	76	13.11	6	1.21	3	0.48	0	0	0	0
C04_401557.28.S1103242119.Anther-S28.M13R.ab1	8	2.16	6	1.02	43	7.24	5	0.86	33	6.66	3	0.48	0	0	0	0
Anther_High_Quality_EST.seq.Contig949	21	5.68	26	4.41	46	7.75	2	0.34	0	0	4	0.65	0	0	0	0
rayctn0_0141_F10.ab1	0	0	2	0.34	20	3.37	4	0.69	0	0	4	0.65	0	0	0	0
h1_D09.ab1	0	0	0	0	0	0	0	0	2	0.4	4	0.65	0	0	0	0
Anther_High_Quality_EST.seq.Contig3242	2	0.54	3	0.51	288	48.52	2531	436.51	2	0.4	4	0.65	0	0	0	0
rayctn0_0030_E05.ab1	4	1.08	0	0	334	56.27	4399	758.68	4	0.81	4	0.65	0	0	0	0
G06_401559.78.S1103242265.Anther-S174.M13R.ab1	0	0	0	0	4	0.67	0	0	0	0	5	0.81	0	0	0	0
Anther_High_Quality_EST.seq.Contig4271	93	25.16	24	4.07	5572	938.65	29384	5067.73	0	0	5	0.81	0	0	0	0
rayctn0_0104_F11.ab1	66	17.85	61	10.35	24	4.04	0	0	2	0.4	5	0.81	0	0	0	0
rayctn0_0159_A05.ab1	14	3.79	37	6.28	2	0.34	0	0	5	1.01	5	0.81	0	0	0	0
rayctn0_0037_E11.ab1	2	0.54	0	0	0	0	0	0	6	1.21	5	0.81	0	0	0	0
D03_422084.39.S1104082710.Anther-SP6087.M13R.ab1	181	48.96	164	27.84	79	13.31	2	0.34	8	1.61	5	0.81	0	0	0	0
A02_432350.2.S1104152289.Anther-SP15074.M13R.ab1	0	0	2	0.34	9	1.52	5	0.86	9	1.82	5	0.81	0	0	0	0
Anther_High_Quality_EST.seq.Contig1538	0	0	0	0	63	10.61	6	1.03	12	2.42	5	0.81	0	0	0	0
Anther_High_Quality_EST.seq.Contig2595	0	0	0	0	0	0	0	0	0	0	6	0.97	0	0	0	0
rayctn0_0144_C09.ab1	0	0	0	0	0	0	0	0	0	0	6	0.97	0	0	0	0
rayctn0_0155_G08.ab1	0	0	2	0.34	0	0	0	0	0	0	6	0.97	0	0	0	0
D06_432343.42.S1104152233.Anther-SP15018.M13R.ab1	3	0.81	0	0	0	0	4	0.69	0	0	6	0.97	0	0	0	0
H09_425244.93.S1104112188.Anther-SP8829.M13R.ab1	0	0	0	0	7	1.18	78	13.45	0	0	6	0.97	0	0	0	0
F02_422722.62.S1104093981.Anther-SP7742.M13R.ab1	7	1.89	2	0.34	35	5.9	848	146.25	0	0	6	0.97	0	0	0	0
Anther_High_Quality_EST.seq.Contig2224	0	0	0	0	0	0	0	0	2	0.4	6	0.97	0	0	0	0
F08_415391.68.S1104022739.Anther-SP4196.M13R.ab1	0	0	2	0.34	7	1.18	0	0	3	0.61	6	0.97	0	0	0	0
h2_G06.ab1	12	3.25	14	2.38	5	0.84	0	0	9	1.82	6	0.97	0	0	0	0
D03_433568.39.S1104162038.Anther-SP15782.M13R.ab1	0	0	0	0	0	0	0	0	0	0	7	1.13	0	0	0	0
Anther_High_Quality_EST.seq.Contig2886	0	0	2	0.34	0	0	0	0	0	0	7	1.13	0	0	0	0
rayctn0_0137_E10.ab1	2	0.54	2	0.34	0	0	0	0	0	0	7	1.13	0	0	0	0
G11_425516.83.S1104111194.Anther-SP10835.M13R.ab1	37	10.01	21	3.56	197	33.19	8	1.38	0	0	7	1.13	0	0	0	0
Anther_High_Quality_EST.seq.Contig2245	647	175.01	259	43.96	182	30.66	482	83.13	0	0	7	1.13	0	0	0	0
rmhcyd0_001085.y1.scf	0	0	0	0	0	0	0	0	2	0.4	7	1.13	0	0	0	0
rayctn0_0014_C08.ab1	315	85.21	169	28.69	0	0	69	11.9	8	1.61	7	1.13	0	0	0	0
rayctn0_0123_A09.ab1	2	0.54	0	0	131	22.07	2	0.34	16	3.23	7	1.13	0	0	0	0
rayctn0_0152_D12.ab1	0	0	0	0	0	0	0	0	0	0	8	1.29	0	0	0	0
D09_425516.45.S1104111156.Anther-SP10797.M13R.ab1	0	0	0	0	0	0	0	0	0	0	8	1.29	0	0	0	0
E01_413737.49.S1104012048.Anther-SP2545.M13R.ab1	3	0.81	13	2.21	7	1.18	8	1.38	0	0	8	1.29	0	0	0	0
B07_413741.19.S1104012210.Anther-SP2707.M13R.ab1	0	0	0	0	0	0	13	2.24	0	0	8	1.29	0	0	0	0
Anther_High_Quality_EST.seq.Contig757	10	2.7	0	0	187	31.5	30	5.17	2	0.4	8	1.29	0	0	0	0
H06_422072.90.S1104082377.Anther-SP5754.M13R.ab1	0	0	0	0	0	0	234	40.36	3	0.61	8	1.29	0	0	0	0
D03_422713.39.S1104093382.Anther-SP7143.M13R.ab1	0	0	0	0	0	0	3	0.52	5	1.01	8	1.29	0	0	0	0
rayctn0_0049_G05.ab1	3	0.81	2	0.34	8	1.35	72	12.42	5	1.01	8	1.29	0	0	0	0
D01_411937.37.S1103312516.Anther-SP2053.M13R.ab1	11	2.98	41	6.96	2	0.34	284	48.98	6	1.21	8	1.29	0	0	0	0
F05_427262.65.S1104123216.Anther-SP12161.M13R.ab1	16	4.33	3	0.51	49	8.25	0	0	24	4.84	8	1.29	0	0	0	0
rayctn0_0044_D10.ab1	0	0	0	0	0	0	0	0	0	0	9	1.45	0	0	0	0
G04_401561.76.S1103242359.Anther-S268.M13R.ab1	2	0.54	6	1.02	0	0	0	0	0	0	9	1.45	0	0	0	0
rayctn0_0031_H08.ab1	8	2.16	0	0	0	0	3	0.52	0	0	9	1.45	0	0	0	0
G09_422737.81.S1104094288.Anther-SP8049.M13R.ab1	0	0	54	9.17	4	0.67	244	42.08	0	0	9	1.45	0	0	0	0
rayctn0_0069_G09.ab1	0	0	0	0	73	12.3	648	111.76	0	0	9	1.45	0	0	0	0
rayctn0_0092_F06.ab1	2	0.54	3	0.51	8	1.35	0	0	2	0.4	9	1.45	0	0	0	0
rmhcyd0_000685.y1.scf	0	0	0	0	0	0	0	0	6	1.21	9	1.45	0	0	0	0
C03_425261.27.S1104112602.Anther-SP9243.M13R.ab1	2	0.54	7	1.19	6	1.01	2	0.34	8	1.61	9	1.45	0	0	0	0
rayctn0_0048_G10.ab1	0	0	0	0	0	0	0	0	30	6.05	9	1.45	0	0	0	0
rayctn0_0027_F08.ab1	0	0	0	0	0	0	4	0.69	31	6.25	9	1.45	0	0	0	0
rmhcyd0_002666.y1.scf	0	0	0	0	5	0.84	0	0	0	0	10	1.61	0	0	0	0
B09_489429.21.S1105272020.Anther-SA21.M13R.ab1	132	35.71	64	10.86	104	17.52	17	2.93	0	0	10	1.61	0	0	0	0
Anther_High_Quality_EST.seq.Contig234	21	5.68	15	2.55	22	3.71	0	0	2	0.4	10	1.61	0	0	0	0
rayctn0_0063_A12.ab1	4	1.08	6	1.02	3	0.51	5	0.86	4	0.81	10	1.61	0	0	0	0
rayctn0_0003_A03.ab1	0	0	0	0	0	0	0	0	12	2.42	10	1.61	0	0	0	0
rayctn0_0065_C09.ab1	2	0.54	0	0	0	0	3	0.52	0	0	11	1.77	0	0	0	0
Anther_High_Quality_EST.seq.Contig3285	0	0	0	0	45	7.58	31	5.35	2	0.4	11	1.77	0	0	0	0
rayctn0_0156_B06.ab1	30	8.11	55	9.34	58	9.77	4	0.69	3	0.61	11	1.77	0	0	0	0
E11_420301.62.S1104072634.Anther-SP5051.M13R.ab1	4	1.08	0	0	145	24.43	0	0	4	0.81	11	1.77	0	0	0	0
rayctn0_0163_D11.ab1	2	0.54	0	0	0	0	0	0	0	0	12	1.94	0	0	0	0
H05_435736.89.S1104182088.Anther-SP16792.M13R.ab1	2	0.54	5	0.85	17	2.86	38	6.55	0	0	12	1.94	0	0	0	0
Anther_High_Quality_EST.seq.Contig128	9	2.43	84	14.26	24	4.04	0	0	4	0.81	12	1.94	0	0	0	0
Anther_High_Quality_EST.seq.Contig1960	54	14.61	23	3.9	4934	831.18	21737	3748.88	5	1.01	12	1.94	0	0	0	0
Anther_High_Quality_EST.seq.Contig2903	0	0	2	0.34	27	4.55	746	128.66	3	0.61	13	2.1	0	0	0	0
rayctn0_0024_B02.ab1	20	5.41	4	0.68	56	9.43	0	0	8	1.61	13	2.1	0	0	0	0
Anther_High_Quality_EST.seq.Contig2194	97	26.24	4	0.68	1180	198.78	15	2.59	0	0	14	2.26	0	0	0	0
Anther_High_Quality_EST.seq.Contig4346	0	0	0	0	28	4.72	1978	341.14	5	1.01	14	2.26	0	0	0	0
H12_435802.96.S1104183439.Anther-SP18143.M13R.ab1	12	3.25	35	5.94	21	3.54	18	3.1	29	5.85	14	2.26	0	0	0	0
A02_432356.2.S1104152385.Anther-SP15170.M13R.ab1	0	0	0	0	200	33.69	2	0.34	0	0	15	2.42	0	0	0	0
rmhcyd0_000396.y1.scf	4	1.08	2	0.34	0	0	0	0	33	6.66	15	2.42	0	0	0	0
rmhcyd0_002277.y1.scf	0	0	0	0	0	0	0	0	8	1.61	16	2.58	0	0	0	0
Anther_High_Quality_EST.seq.Contig346	0	0	0	0	0	0	0	0	0	0	17	2.74	0	0	0	0
H01_411954.85.S1103312756.Anther-SP2293.M13R.ab1	2	0.54	4	0.68	10	1.68	0	0	0	0	17	2.74	0	0	0	0
B04_422743.16.S1104094511.Anther-SP8272.M13R.ab1	0	0	0	0	0	0	0	0	2	0.4	17	2.74	0	0	0	0
E08_413739.56.S1104012151.Anther-SP2648.M13R.ab1	2	0.54	6	1.02	53	8.93	6	1.03	6	1.21	17	2.74	0	0	0	0
Anther_High_Quality_EST.seq.Contig1891	4	1.08	10	1.7	16	2.7	0	0	48	9.68	17	2.74	0	0	0	0
C04_415377.28.S1104022027.Anther-SP3484.M13R.ab1	6	1.62	0	0	0	0	0	0	0	0	20	3.23	0	0	0	0
Anther_High_Quality_EST.seq.Contig2218	0	0	0	0	4	0.67	184	31.73	0	0	20	3.23	0	0	0	0
B12_427264.24.S1104123271.Anther-SP12216.M13R.ab1	7	1.89	2	0.34	40	6.74	7	1.21	7	1.41	20	3.23	0	0	0	0
Anther_High_Quality_EST.seq.Contig2646	0	0	3	0.51	19	3.2	46	7.93	0	0	22	3.55	0	0	0	0
C11_427271.35.S1104123858.Anther-SP12803.M13R.ab1	0	0	2	0.34	0	0	172	29.66	0	0	23	3.71	0	0	0	0
Anther_High_Quality_EST.seq.Contig3268	0	0	0	0	169	28.47	191	32.94	0	0	23	3.71	0	0	0	0
H12_433573.96.S1104162191.Anther-SP15935.M13R.ab1	0	0	0	0	0	0	0	0	29	5.85	24	3.87	0	0	0	0
Anther_High_Quality_EST.seq.Contig3124	216	58.43	206	34.97	73	12.3	0	0	8	1.61	25	4.03	0	0	0	0
Anther_High_Quality_EST.seq.Contig2273	444	120.1	756	128.33	15	2.53	3	0.52	14	2.82	25	4.03	0	0	0	0
rmhcyd0_001686.y1.scf	8	2.16	23	3.9	78	13.14	2	0.34	20	4.03	25	4.03	0	0	0	0
Anther_High_Quality_EST.seq.Contig2153	29	7.84	11	1.87	151	25.44	38	6.55	62	12.5	26	4.2	0	0	0	0
Anther_High_Quality_EST.seq.Contig1649	3	0.81	0	0	47	7.92	0	0	6	1.21	30	4.84	0	0	0	0
D11_401557.47.S1103242138.Anther-S47.M13R.ab1	8	2.16	3	0.51	5	0.84	103	17.76	2	0.4	33	5.32	0	0	0	0
Anther_High_Quality_EST.seq.Contig2154	2	0.54	6	1.02	6	1.01	0	0	10	2.02	35	5.65	0	0	0	0
rmhcyd0_001478.y1.scf	2	0.54	0	0	3	0.51	0	0	0	0	37	5.97	0	0	0	0
rayctn0_0172_D02.ab1	5	1.35	5	0.85	2	0.34	0	0	30	6.05	38	6.13	0	0	0	0
F08_413750.68.S1104012643.Anther-SP3140.M13R.ab1	0	0	0	0	0	0	0	0	16	3.23	39	6.29	0	0	0	0
rayctn0_0006_C12.ab1	0	0	0	0	0	0	0	0	0	0	41	6.62	0	0	0	0
rayctn0_0021_A07.ab1	3	0.81	0	0	9	1.52	4077	703.14	19	3.83	45	7.26	0	0	0	0
rayctn0_0064_B12.ab1	0	0	0	0	0	0	0	0	52	10.49	46	7.42	0	0	0	0
F03_435766.63.S1104182830.Anther-SP17534.M13R.ab1	2	0.54	2	0.34	0	0	0	0	55	11.09	46	7.42	0	0	0	0
F08_420299.71.S1104072547.Anther-SP4964.M13R.ab1	0	0	5	0.85	2	0.34	3	0.52	56	11.29	46	7.42	0	0	0	0
rayctn0_0025_F02.ab1	0	0	5	0.85	0	0	40	6.9	0	0	48	7.74	0	0	0	0
Anther_High_Quality_EST.seq.Contig2308	0	0	2	0.34	2	0.34	0	0	45	9.08	51	8.23	0	0	0	0
Anther_High_Quality_EST.seq.Contig4838	0	0	0	0	3	0.51	0	0	0	0	52	8.39	0	0	0	0
rayctn0_0051_C10.ab1	3	0.81	5	0.85	0	0	0	0	77	15.53	57	9.2	0	0	0	0
E02_430856.50.S1104142913.Anther-SP14738.M13R.ab1	0	0	0	0	0	0	0	0	29	5.85	60	9.68	0	0	0	0
rayctn0_0126_G04.ab1	0	0	0	0	0	0	0	0	20	4.03	63	10.16	0	0	0	0
rmhcyd0_000490.y1.scf	4	1.08	6	1.02	2	0.34	0	0	57	11.5	64	10.33	0	0	0	0
Anther_High_Quality_EST.seq.Contig2676	2	0.54	0	0	0	0	0	0	58	11.7	65	10.49	0	0	0	0
Anther_High_Quality_EST.seq.Contig2775	99	26.78	30	5.09	7	1.18	14	2.41	73	14.72	66	10.65	0	0	0	0
G09_422722.81.S1104094000.Anther-SP7761.M13R.ab1	0	0	0	0	0	0	133	22.94	97	19.56	67	10.81	0	0	0	0
rmhcyd0_001093.y1.scf	0	0	0	0	0	0	41	7.07	32	6.45	87	14.04	0	0	0	0
rayctn0_0007_A11.ab1	6	1.62	6	1.02	0	0	0	0	4	0.81	99	15.97	0	0	0	0
Anther_High_Quality_EST.seq.Contig3774	7	1.89	8	1.36	2	0.34	0	0	59	11.9	113	18.23	0	0	0	0
Anther_High_Quality_EST.seq.Contig948	27	7.3	38	6.45	36	6.06	3	0.52	9	1.82	114	18.39	0	0	0	0
Anther_High_Quality_EST.seq.Contig1767	11	2.98	0	0	82	13.81	230	39.67	66	13.31	134	21.62	0	0	0	0
rayctn0_0097_C06.ab1	0	0	0	0	0	0	0	0	115	23.19	140	22.59	0	0	0	0
Anther_High_Quality_EST.seq.Contig3629	15	4.06	0	0	220	37.06	374	64.5	34	6.86	157	25.33	0	0	0	0
Anther_High_Quality_EST.seq.Contig2042	5	1.35	2	0.34	9	1.52	0	0	2	0.4	209	33.72	0	0	0	0
rayctn0_0045_D12.ab1	0	0	7	1.19	7	1.18	0	0	163	32.87	303	48.89	0	0	0	0
rmhcyd0_001486.y1.scf	0	0	2	0.34	0	0	0	0	202	40.74	304	49.05	0	0	0	0
F10_408536.70.S1103293421.Anther-SP934.M13R.ab1	4	1.08	4	0.68	0	0	0	0	422	85.11	648	104.55	0	0	0	0
rmhcyd0_001534.y1.scf	0	0	2	0.34	10	1.68	0	0	75	15.13	678	109.39	0	0	0	0
Anther_High_Quality_EST.seq.Contig65	15	4.06	0	0	122	20.55	850	146.6	12	2.42	880	141.99	0	0	0	0
Anther_High_Quality_EST.seq.Contig2757	2	0.54	12	2.04	9	1.52	2	0.34	396	79.87	913	147.31	0	0	0	0
Anther_High_Quality_EST.seq.Contig1246	0	0	0	0	0	0	0	0	1003	202.29	1424	229.76	0	0	0	0
rayctn0_0093_G05.ab1	20	5.41	81	13.75	76	12.8	219	37.77	1564	315.44	2706	436.61	0	0	0	0
E06_427268.54.S1104123685.Anther-SP12630.M13R.ab1	0	0	0	0	0	0	0	0	0	0	0	0	2	0.34	0	0
rayctn0_0082_D12.ab1	0	0	0	0	0	0	0	0	0	0	0	0	2	0.34	0	0
rmhcyd0_001588.y1.scf	0	0	0	0	0	0	0	0	0	0	0	0	2	0.34	0	0
Anther_High_Quality_EST.seq.Contig1860	0	0	0	0	0	0	0	0	0	0	0	0	2	0.34	0	0
rayctn0_0173_H12.ab1	0	0	0	0	0	0	0	0	0	0	0	0	2	0.34	0	0
rmhcyd0_000245.y1.scf	7	1.89	0	0	0	0	0	0	0	0	0	0	2	0.34	0	0
F12_422721.72.S1104093895.Anther-SP7656.M13R.ab1	14	3.79	0	0	0	0	0	0	0	0	0	0	2	0.34	0	0
rayctn0_0086_G03.ab1	0	0	4	0.68	0	0	0	0	0	0	0	0	2	0.34	0	0
G01_430856.73.S1104142936.Anther-SP14761.M13R.ab1	91	24.62	315	53.47	0	0	0	0	0	0	0	0	2	0.34	0	0
Anther_High_Quality_EST.seq.Contig297	273	73.85	1223	207.6	0	0	0	0	0	0	0	0	2	0.34	0	0
Anther_High_Quality_EST.seq.Contig248	0	0	2	0.34	2	0.34	0	0	0	0	0	0	2	0.34	0	0
rayctn0_0011_B10.ab1	0	0	0	0	3	0.51	0	0	0	0	0	0	2	0.34	0	0
Anther_High_Quality_EST.seq.Contig238	0	0	0	0	3	0.51	0	0	0	0	0	0	2	0.34	0	0
C02_489433.26.S1105272217.Anther-SA218.M13R.ab1	0	0	2	0.34	5	0.84	0	0	0	0	0	0	2	0.34	0	0
G12_430841.84.S1104142467.Anther-SP14292.M13R.ab1	0	0	0	0	278	46.83	61	10.52	0	0	0	0	2	0.34	0	0
E02_420311.53.S1104072721.Anther-SP5138.M13R.ab1	0	0	0	0	4	0.67	99	17.07	0	0	0	0	2	0.34	0	0
Anther_High_Quality_EST.seq.Contig1377	8	2.16	0	0	12	2.02	149	25.7	0	0	0	0	2	0.34	0	0
Anther_High_Quality_EST.seq.Contig2221	0	0	0	0	229	38.58	168	28.97	0	0	0	0	2	0.34	0	0
D07_432356.43.S1104152426.Anther-SP15211.M13R.ab1	311	84.12	17	2.89	638	107.48	282	48.64	0	0	0	0	2	0.34	0	0
Anther_High_Quality_EST.seq.Contig4702	0	0	0	0	2	0.34	1093	188.5	0	0	0	0	2	0.34	0	0
B11_435784.23.S1104183270.Anther-SP17974.M13R.ab1	2	0.54	0	0	0	0	0	0	2	0.4	0	0	2	0.34	0	0
E03_422065.51.S1104082146.Anther-SP5523.M13R.ab1	0	0	0	0	3	0.51	0	0	2	0.4	0	0	2	0.34	0	0
rayctn0_0113_F11.ab1	2	0.54	0	0	3	0.51	0	0	2	0.4	0	0	2	0.34	0	0
Anther_High_Quality_EST.seq.Contig5059	494	133.62	16	2.72	15933	2684.06	19844	3422.41	2	0.4	0	0	2	0.34	0	0
Anther_High_Quality_EST.seq.Contig175	2	0.54	0	0	0	0	0	0	3	0.61	0	0	2	0.34	0	0
rayctn0_0076_E03.ab1	6	1.62	0	0	0	0	0	0	3	0.61	0	0	2	0.34	0	0
H06_435771.90.S1104183049.Anther-SP17753.M13R.ab1	32	8.66	5	0.85	133	22.41	6	1.03	3	0.61	0	0	2	0.34	0	0
Anther_High_Quality_EST.seq.Contig1383	23	6.22	3	0.51	1815	305.75	1760	303.54	3	0.61	0	0	2	0.34	0	0
rmhcyd0_002427.y1.scf	0	0	0	0	0	0	0	0	4	0.81	0	0	2	0.34	0	0
rayctn0_0081_F02.ab1	4	1.08	17	2.89	0	0	0	0	5	1.01	0	0	2	0.34	0	0
F07_415393.67.S1104022834.Anther-SP4291.M13R.ab1	6	1.62	2	0.34	19	3.2	0	0	6	1.21	0	0	2	0.34	0	0
rmhcyd0_002082.y1.scf	7	1.89	3	0.51	12	2.02	3	0.52	6	1.21	0	0	2	0.34	0	0
rayctn0_0017_B01.ab1	4	1.08	5	0.85	17	2.86	0	0	14	2.82	0	0	2	0.34	0	0
B05_410390.17.S1103302928.Anther-SP1361.M13R.ab1	5	1.35	6	1.02	12	2.02	28	4.83	4	0.81	4	0.65	2	0.34	0	0
rayctn0_0154_D06.ab1	0	0	0	0	12	2.02	0	0	0	0	5	0.81	2	0.34	0	0
rmhcyd0_000405.y1.scf	3	0.81	0	0	0	0	0	0	3	0.61	5	0.81	2	0.34	0	0
rayctn0_0077_E03.ab1	16	4.33	2	0.34	2	0.34	3	0.52	9	1.82	5	0.81	2	0.34	0	0
rayctn0_0025_D03.ab1	0	0	0	0	0	0	0	0	9	1.82	6	0.97	2	0.34	0	0
rayctn0_0047_E07.ab1	0	0	0	0	0	0	0	0	0	0	8	1.29	2	0.34	0	0
E07_422087.55.S1104082822.Anther-SP6199.M13R.ab1	0	0	0	0	27	4.55	88	15.18	8	1.61	9	1.45	2	0.34	0	0
H11_433581.95.S1104162478.Anther-SP16222.M13R.ab1	7	1.89	5	0.85	24	4.04	51	8.8	7	1.41	10	1.61	2	0.34	0	0
Anther_High_Quality_EST.seq.Contig5008	0	0	0	0	35	5.9	90	15.52	8	1.61	10	1.61	2	0.34	0	0
Anther_High_Quality_EST.seq.Contig4714	0	0	0	0	0	0	0	0	0	0	11	1.77	2	0.34	0	0
A06_422741.6.S1104094405.Anther-SP8166.M13R.ab1	0	0	0	0	7	1.18	14	2.41	0	0	13	2.1	2	0.34	0	0
F09_411937.69.S1103312548.Anther-SP2085.M13R.ab1	74	20.02	15	2.55	92	15.5	2	0.34	64	12.91	17	2.74	2	0.34	0	0
Anther_High_Quality_EST.seq.Contig3388	4	1.08	0	0	20	3.37	10	1.72	9	1.82	28	4.52	2	0.34	0	0
G06_415391.78.S1104022749.Anther-SP4206.M13R.ab1	9	2.43	10	1.7	8	1.35	15	2.59	114	22.99	33	5.32	2	0.34	0	0
rayctn0_0129_F11.ab1	8	2.16	26	4.41	14	2.36	201	34.67	2	0.4	43	6.94	2	0.34	0	0
rayctn0_0029_H04.ab1	10	2.7	22	3.73	138	23.25	7	1.21	61	12.3	92	14.84	2	0.34	0	0
rayctn0_0105_D05.ab1	6	1.62	7	1.19	10	1.68	0	0	145	29.24	122	19.68	2	0.34	0	0
H11_489433.95.S1105272286.Anther-SA287.M13R.ab1	0	0	0	0	3	0.51	0	0	47	9.48	256	41.31	2	0.34	0	0
A11_435804.11.S1104183450.Anther-SP18154.M13R.ab1	3	0.81	2	0.34	2	0.34	0	0	0	0	0	0	3	0.5	0	0
Anther_High_Quality_EST.seq.Contig1093	0	0	0	0	57	9.6	549	94.68	0	0	0	0	3	0.5	0	0
d3_H07.ab1	0	0	6	1.02	3	0.51	0	0	2	0.4	0	0	3	0.5	0	0
F11_422079.71.S1104082646.Anther-SP6023.M13R.ab1	6	1.62	2	0.34	14	2.36	0	0	3	0.61	0	0	3	0.5	0	0
rayctn0_0136_B12.ab1	7	1.89	0	0	0	0	0	0	4	0.81	0	0	3	0.5	0	0
A07_425513.7.S1104111022.Anther-SP10663.M13R.ab1	42	11.36	41	6.96	12	2.02	161	27.77	4	0.81	0	0	3	0.5	0	0
rayctn0_0171_F07.ab1	2	0.54	17	2.89	8	1.35	43	7.42	6	1.21	0	0	3	0.5	0	0
Anther_High_Quality_EST.seq.Contig2059	0	0	2	0.34	2	0.34	0	0	7	1.41	0	0	3	0.5	0	0
F12_425279.72.S1104113127.Anther-SP9768.M13R.ab1	2	0.54	3	0.51	25	4.21	0	0	8	1.61	0	0	3	0.5	0	0
rayctn0_0051_D11.ab1	3	0.81	8	1.36	5	0.84	6	1.03	8	1.61	0	0	3	0.5	0	0
H05_422719.89.S1104093816.Anther-SP7577.M13R.ab1	0	0	0	0	0	0	0	0	9	1.82	0	0	3	0.5	0	0
rayctn0_0103_B02.ab1	0	0	0	0	2	0.34	0	0	0	0	7	1.13	3	0.5	0	0
rayctn0_0060_G03.ab1	0	0	6	1.02	252	42.45	94	16.21	0	0	7	1.13	3	0.5	0	0
rmhcyd0_000350.y1.scf	0	0	5	0.85	3	0.51	0	0	0	0	9	1.45	3	0.5	0	0
rayctn0_0218_B07.ab1	3	0.81	3	0.51	9	1.52	2	0.34	0	0	10	1.61	3	0.5	0	0
H05_408529.89.S1103292960.Anther-SP473.M13R.ab1	2	0.54	10	1.7	9	1.52	0	0	3	0.61	10	1.61	3	0.5	0	0
rayctn0_0075_G06.ab1	3	0.81	5	0.85	31	5.22	0	0	7	1.41	11	1.77	3	0.5	0	0
rayctn0_0061_H10.ab1	10	2.7	54	9.17	13	2.19	12	2.07	8	1.61	13	2.1	3	0.5	0	0
Anther_High_Quality_EST.seq.Contig3011	17	4.6	66	11.2	11	1.85	497	85.72	0	0	14	2.26	3	0.5	0	0
rayctn0_0123_F06.ab1	4	1.08	14	2.38	0	0	0	0	22	4.44	17	2.74	3	0.5	0	0
rmhcyd0_001318.y1.scf	5	1.35	10	1.7	30	5.05	43	7.42	45	9.08	22	3.55	3	0.5	0	0
rmhcyd0_001462.y1.scf	3	0.81	7	1.19	20	3.37	54	9.31	46	9.28	27	4.36	3	0.5	0	0
E09_435808.57.S1104182728.Anther-SP17432.M13R.ab1	18	4.87	27	4.58	266	44.81	15	2.59	20	4.03	34	5.49	3	0.5	0	0
rmhcyd0_000645.y1.scf	0	0	0	0	0	0	0	0	0	0	0	0	4	0.67	0	0
C12_411966.36.S1103312803.Anther-SP2340.M13R.ab1	3	0.81	0	0	0	0	0	0	0	0	0	0	4	0.67	0	0
rayctn0_0090_E11.ab1	0	0	2	0.34	0	0	0	0	0	0	0	0	4	0.67	0	0
Anther_High_Quality_EST.seq.Contig1844	0	0	0	0	2	0.34	0	0	0	0	0	0	4	0.67	0	0
Anther_High_Quality_EST.seq.Contig1535	2	0.54	0	0	0	0	2	0.34	0	0	0	0	4	0.67	0	0
rayctn0_0079_F03.ab1	0	0	0	0	16	2.7	4	0.69	0	0	0	0	4	0.67	0	0
G05_413750.77.S1104012652.Anther-SP3149.M13R.ab1	12	3.25	21	3.56	2	0.34	385	66.4	0	0	0	0	4	0.67	0	0
Anther_High_Quality_EST.seq.Contig3206	2	0.54	0	0	3	0.51	1051	181.26	0	0	0	0	4	0.67	0	0
Anther_High_Quality_EST.seq.Contig1676	22	5.95	19	3.23	114	19.2	1603	276.46	0	0	0	0	4	0.67	0	0
H06_415391.90.S1104022761.Anther-SP4218.M13R.ab1	2	0.54	0	0	0	0	25	4.31	2	0.4	0	0	4	0.67	0	0
rayctn0_0114_E07.ab1	0	0	3	0.51	0	0	0	0	4	0.81	0	0	4	0.67	0	0
H12_422730.96.S1104094111.Anther-SP7872.M13R.ab1	3	0.81	2	0.34	3	0.51	0	0	7	1.41	0	0	4	0.67	0	0
Anther_High_Quality_EST.seq.Contig1515	0	0	3	0.51	4	0.67	0	0	7	1.41	0	0	4	0.67	0	0
rayctn0_0154_H04.ab1	0	0	0	0	2	0.34	0	0	11	2.22	0	0	4	0.67	0	0
Anther_High_Quality_EST.seq.Contig735	19	5.14	20	3.39	483	81.37	273	47.08	16	3.23	0	0	4	0.67	0	0
Anther_High_Quality_EST.seq.Contig3785	9	2.43	17	2.89	4	0.67	0	0	22	4.44	0	0	4	0.67	0	0
rayctn0_0048_H03.ab1	28	7.57	87	14.77	15	2.53	2	0.34	28	5.65	0	0	4	0.67	0	0
rayctn0_0117_C02.ab1	7	1.89	6	1.02	20	3.37	3	0.52	0	0	4	0.65	4	0.67	0	0
Anther_High_Quality_EST.seq.Contig4579	4	1.08	10	1.7	0	0	0	0	0	0	7	1.13	4	0.67	0	0
Anther_High_Quality_EST.seq.Contig4082	0	0	0	0	77	12.97	343	59.16	2	0.4	9	1.45	4	0.67	0	0
B07_415383.19.S1104022306.Anther-SP3763.M13R.ab1	2	0.54	16	2.72	158	26.62	1104	190.4	0	0	12	1.94	4	0.67	0	0
H05_422210.89.S1104083048.Anther-SP6425.M13R.ab1	23	6.22	18	3.06	40	6.74	5	0.86	68	13.71	15	2.42	4	0.67	0	0
Anther_High_Quality_EST.seq.Contig2849	117	31.65	580	98.45	218	36.72	44	7.59	42	8.47	18	2.9	4	0.67	0	0
rayctn0_0144_D03.ab1	0	0	0	0	0	0	0	0	275	55.46	39	6.29	4	0.67	0	0
Anther_High_Quality_EST.seq.Contig3692	106	28.67	94	15.96	4323	728.25	43	7.42	365	73.62	767	123.75	4	0.67	0	0
Anther_High_Quality_EST.seq.Contig1634	0	0	0	0	0	0	0	0	0	0	0	0	5	0.84	0	0
Anther_High_Quality_EST.seq.Contig1761	0	0	0	0	0	0	0	0	0	0	0	0	5	0.84	0	0
E05_425247.53.S1104112244.Anther-SP8885.M13R.ab1	2	0.54	3	0.51	0	0	0	0	0	0	0	0	5	0.84	0	0
rayctn0_0083_A10.ab1	274	74.12	13	2.21	12307	2073.23	15929	2747.2	0	0	0	0	5	0.84	0	0
C01_425513.25.S1104111040.Anther-SP10681.M13R.ab1	0	0	0	0	0	0	6	1.03	3	0.61	0	0	5	0.84	0	0
rayctn0_0004_G05.ab1	2	0.54	0	0	0	0	2	0.34	5	1.01	0	0	5	0.84	0	0
B06_50658.17.S1107082520.Anther-AD18.M13R.ab1	34	9.2	43	7.3	863	145.38	86	14.83	8	1.61	0	0	5	0.84	0	0
C09_435744.33.S1104182320.Anther-SP17024.M13R.ab1	16	4.33	26	4.41	10	1.68	0	0	3	0.61	3	0.48	5	0.84	0	0
Anther_High_Quality_EST.seq.Contig99	0	0	0	0	0	0	0	0	0	0	14	2.26	5	0.84	0	0
Anther_High_Quality_EST.seq.Contig636	13	3.52	0	0	97	16.34	87	15	34	6.86	21	3.39	5	0.84	0	0
rayctn0_0116_E08.ab1	9	2.43	11	1.87	8	1.35	374	64.5	42	8.47	21	3.39	5	0.84	0	0
rayctn0_0026_G07.ab1	38	10.28	183	31.06	49	8.25	88	15.18	24	4.84	99	15.97	5	0.84	0	0
Anther_High_Quality_EST.seq.Contig225	0	0	0	0	0	0	103	17.76	0	0	0	0	6	1.01	0	0
D12_433585.48.S1104162815.Anther-SP16559.M13R.ab1	0	0	0	0	21	3.54	153	26.39	0	0	0	0	6	1.01	0	0
Anther_High_Quality_EST.seq.Contig819	2	0.54	0	0	142	23.92	645	111.24	0	0	0	0	6	1.01	0	0
rmhcyd0_000265.y1.scf	2	0.54	3	0.51	3	0.51	3	0.52	2	0.4	0	0	6	1.01	0	0
Anther_High_Quality_EST.seq.Contig2581	0	0	0	0	0	0	0	0	3	0.61	0	0	6	1.01	0	0
A06_420311.9.S1104072677.Anther-SP5094.M13R.ab1	0	0	5	0.85	5	0.84	0	0	4	0.81	0	0	6	1.01	0	0
Anther_High_Quality_EST.seq.Contig1928	216	58.43	86	14.6	378	63.68	1374	236.97	5	1.01	0	0	6	1.01	0	0
Anther_High_Quality_EST.seq.Contig2279	15	4.06	14	2.38	18	3.03	0	0	11	2.22	0	0	6	1.01	0	0
H09_425247.93.S1104112284.Anther-SP8925.M13R.ab1	0	0	8	1.36	2	0.34	4	0.69	14	2.82	0	0	6	1.01	0	0
H08_432356.92.S1104152475.Anther-SP15260.M13R.ab1	5	1.35	4	0.68	2	0.34	3	0.52	4	0.81	2	0.32	6	1.01	0	0
rayctn0_0074_F04.ab1	0	0	0	0	2	0.34	4	0.69	10	2.02	8	1.29	6	1.01	0	0
rayctn0_0047_E06.ab1	0	0	0	0	0	0	0	0	0	0	11	1.77	6	1.01	0	0
1102_B08.ab1	14	3.79	16	2.72	38	6.4	0	0	5	1.01	12	1.94	6	1.01	0	0
rayctn0_0044_F12.ab1	11	2.98	0	0	0	0	0	0	25	5.04	12	1.94	6	1.01	0	0
F09_425499.69.S1104113796.Anther-SP10437.M13R.ab1	29	7.84	13	2.21	14	2.36	0	0	0	0	13	2.1	6	1.01	0	0
rayctn0_0158_D10.ab1	0	0	3	0.51	3	0.51	5	0.86	0	0	13	2.1	6	1.01	0	0
rmhcyd0_001621.y1.scf	0	0	2	0.34	0	0	3	0.52	9	1.82	15	2.42	6	1.01	0	0
Anther_High_Quality_EST.seq.Contig688	9	2.43	9	1.53	33	5.56	626	107.96	0	0	17	2.74	6	1.01	0	0
rayctn0_0002_A04.ab1	0	0	7	1.19	3	0.51	0	0	6	1.21	29	4.68	6	1.01	0	0
rmhcyd0_000465.y1.scf	0	0	0	0	4	0.67	0	0	20	4.03	60	9.68	6	1.01	0	0
Anther_High_Quality_EST.seq.Contig4663	0	0	2	0.34	20	3.37	1661	286.47	0	0	0	0	7	1.17	0	0
F10_422721.70.S1104093893.Anther-SP7654.M13R.ab1	46	12.44	0	0	14	2.36	6	1.03	14	2.82	0	0	7	1.17	0	0
Anther_High_Quality_EST.seq.Contig1479	3	0.81	6	1.02	4	0.67	0	0	15	3.03	0	0	7	1.17	0	0
B04_430829.16.S1104142111.Anther-SP13936.M13R.ab1	34	9.2	5	0.85	63	10.61	0	0	13	2.62	2	0.32	7	1.17	0	0
Anther_High_Quality_EST.seq.Contig2877	0	0	2	0.34	0	0	0	0	13	2.62	5	0.81	7	1.17	0	0
C01_430833.25.S1104142216.Anther-SP14041.M13R.ab1	7	1.89	15	2.55	12	2.02	0	0	8	1.61	7	1.13	7	1.17	0	0
Anther_High_Quality_EST.seq.Contig4217	9	2.43	19	3.23	16	2.7	28	4.83	18	3.63	8	1.29	7	1.17	0	0
C10_415377.34.S1104022033.Anther-SP3490.M13R.ab1	0	0	0	0	11	1.85	12	2.07	12	2.42	10	1.61	7	1.17	0	0
Anther_High_Quality_EST.seq.Contig2794	0	0	0	0	0	0	0	0	0	0	12	1.94	7	1.17	0	0
rayctn0_0022_G06.ab1	0	0	0	0	0	0	0	0	0	0	0	0	8	1.34	0	0
rayctn0_0066_C11.ab1	4	1.08	2	0.34	2	0.34	0	0	0	0	0	0	8	1.34	0	0
G06_425241.78.S1104112077.Anther-SP8718.M13R.ab1	2	0.54	0	0	5	0.84	0	0	0	0	0	0	8	1.34	0	0
Anther_High_Quality_EST.seq.Contig3113	3	0.81	5	0.85	70	11.79	204	35.18	17	3.43	0	0	8	1.34	0	0
rayctn0_0113_C06.ab1	3	0.81	10	1.7	14	2.36	0	0	37	7.46	9	1.45	8	1.34	0	0
C01_422719.25.S1104093752.Anther-SP7513.M13R.ab1	7	1.89	3	0.51	8	1.35	8	1.38	9	1.82	15	2.42	8	1.34	0	0
E07_427268.55.S1104123686.Anther-SP12631.M13R.ab1	4	1.08	10	1.7	5	0.84	25	4.31	15	3.03	18	2.9	8	1.34	0	0
Anther_High_Quality_EST.seq.Contig4240	4	1.08	0	0	69	11.62	476	82.09	2	0.4	26	4.2	8	1.34	0	0
Anther_High_Quality_EST.seq.Contig2839	0	0	0	0	15	2.53	5	0.86	0	0	34	5.49	8	1.34	0	0
rmhcyd0_001082.y1.scf	9	2.43	20	3.39	19	3.2	12	2.07	8	1.61	45	7.26	8	1.34	0	0
Anther_High_Quality_EST.seq.Contig2955	4	1.08	0	0	9	1.52	154	26.56	12	2.42	0	0	9	1.51	0	0
Anther_High_Quality_EST.seq.Contig4886	0	0	0	0	220	37.06	302	52.08	19	3.83	11	1.77	9	1.51	0	0
Anther_High_Quality_EST.seq.Contig4023	89	24.07	141	23.93	929	156.5	272	46.91	9	1.82	12	1.94	9	1.51	0	0
rayctn0_0171_F09.ab1	0	0	0	0	0	0	0	0	34	6.86	37	5.97	9	1.51	0	0
H04_435802.88.S1104183431.Anther-SP18135.M13R.ab1	13	3.52	31	5.26	22	3.71	0	0	9	1.82	44	7.1	9	1.51	0	0
rayctn0_0093_H05.ab1	128	34.62	128	21.73	45	7.58	93	16.04	84	16.94	118	19.04	9	1.51	0	0
E12_427260.60.S1104123019.Anther-SP11964.M13R.ab1	0	0	0	0	12	2.02	0	0	0	0	0	0	10	1.68	0	0
rayctn0_0091_C11.ab1	3	0.81	4	0.68	6	1.01	9	1.55	9	1.82	0	0	10	1.68	0	0
C07_427248.31.S1104122318.Anther-SP11263.M13R.ab1	7	1.89	25	4.24	26	4.38	26	4.48	9	1.82	0	0	10	1.68	0	0
rayctn0_0026_G02.ab1	17	4.6	0	0	3	0.51	0	0	11	2.22	18	2.9	10	1.68	0	0
Anther_High_Quality_EST.seq.Contig3456	0	0	13	2.21	11	1.85	55	9.49	38	7.66	97	15.65	10	1.68	0	0
rayctn0_0065_A06.ab1	207	55.99	334	56.7	1116	188	7	1.21	325	65.55	119	19.2	10	1.68	0	0
E07_422716.55.S1104093494.Anther-SP7255.M13R.ab1	0	0	0	0	0	0	0	0	0	0	0	0	11	1.84	0	0
rayctn0_0018_E08.ab1	0	0	8	1.36	5	0.84	0	0	0	0	0	0	11	1.84	0	0
C09_429028.33.S1104132128.Anther-SP12993.M13R.ab1	0	0	2	0.34	7	1.18	0	0	2	0.4	0	0	11	1.84	0	0
rmhcyd0_001007.y1.scf	7	1.89	17	2.89	23	3.87	21	3.62	10	2.02	19	3.07	11	1.84	0	0
rayctn0_0169_B06.ab1	0	0	0	0	0	0	0	0	0	0	0	0	12	2.01	0	0
F12_427254.72.S1104122551.Anther-SP11496.M13R.ab1	17	4.6	14	2.38	153	25.77	837	144.35	22	4.44	0	0	12	2.01	0	0
H09_435780.93.S1104183244.Anther-SP17948.M13R.ab1	85	22.99	318	53.98	76	12.8	0	0	45	9.08	6	0.97	12	2.01	0	0
Anther_High_Quality_EST.seq.Contig1116	3	0.81	0	0	332	55.93	4798	827.49	9	1.82	7	1.13	12	2.01	0	0
D03_422747.39.S1104094630.Anther-SP8391.M13R.ab1	13	3.52	23	3.9	16	2.7	0	0	3	0.61	9	1.45	12	2.01	0	0
rayctn0_0129_B09.ab1	0	0	0	0	0	0	0	0	11	2.22	10	1.61	12	2.01	0	0
F08_434689.68.S1104162547.Anther-SP16291.M13R.ab1	12	3.25	3	0.51	0	0	0	0	9	1.82	14	2.26	12	2.01	0	0
Anther_High_Quality_EST.seq.Contig2055	114	30.84	39	6.62	29	4.89	351	60.54	111	22.39	24	3.87	12	2.01	0	0
rayctn0_0138_F08.ab1	0	0	0	0	0	0	30	5.17	4	0.81	67	10.81	12	2.01	0	0
Anther_High_Quality_EST.seq.Contig1580	0	0	2	0.34	2	0.34	0	0	2	0.4	0	0	13	2.18	0	0
rayctn0_0116_F03.ab1	10	2.7	0	0	0	0	5	0.86	13	2.62	0	0	13	2.18	0	0
C01_425287.25.S1104113272.Anther-SP9913.M13R.ab1	0	0	0	0	11	1.85	315	54.33	8	1.61	5	0.81	13	2.18	0	0
Anther_High_Quality_EST.seq.Contig1500	3	0.81	4	0.68	36	6.06	518	89.34	5	1.01	12	1.94	13	2.18	0	0
rayctn0_0167_F07.ab1	2	0.54	0	0	2	0.34	0	0	311	62.72	625	100.84	13	2.18	0	0
Anther_High_Quality_EST.seq.Contig180	0	0	0	0	0	0	0	0	0	0	0	0	14	2.35	0	0
rmhcyd0_002025.y1.scf	0	0	0	0	0	0	0	0	9	1.82	0	0	14	2.35	0	0
B01_423116.13.S1104094700.Anther-SP8461.M13R.ab1	14	3.79	9	1.53	18	3.03	4	0.69	9	1.82	5	0.81	14	2.35	0	0
B01_420299.16.S1104072492.Anther-SP4909.M13R.ab1	9	2.43	16	2.72	9	1.52	2	0.34	3	0.61	10	1.61	14	2.35	0	0
Anther_High_Quality_EST.seq.Contig202	19	5.14	31	5.26	21	3.54	57	9.83	28	5.65	19	3.07	14	2.35	0	0
F11_420288.71.S1104072262.Anther-SP4679.M13R.ab1	19	5.14	30	5.09	12	2.02	7	1.21	29	5.85	20	3.23	14	2.35	0	0
rayctn0_0118_B07.ab1	9	2.43	18	3.06	2	0.34	8	1.38	27	5.45	23	3.71	14	2.35	0	0
Anther_High_Quality_EST.seq.Contig2502	5	1.35	6	1.02	597	100.57	139	23.97	26	5.24	25	4.03	14	2.35	0	0
Anther_High_Quality_EST.seq.Contig48	10	2.7	18	3.06	14	2.36	7	1.21	14	2.82	26	4.2	14	2.35	0	0
Anther_High_Quality_EST.seq.Contig808	5	1.35	2	0.34	28	4.72	62	10.69	61	12.3	54	8.71	14	2.35	0	0
Anther_High_Quality_EST.seq.Contig115	19	5.14	2	0.34	0	0	3	0.52	15	3.03	83	13.39	14	2.35	0	0
ps_02_D07.ab1	0	0	0	0	0	0	17	2.93	0	0	0	0	15	2.51	0	0
rayctn0_0074_B01.ab1	0	0	0	0	0	0	0	0	3	0.61	0	0	15	2.51	0	0
Anther_High_Quality_EST.seq.Contig1743	11	2.98	10	1.7	1264	212.93	201	34.67	9	1.82	0	0	15	2.51	0	0
rmhcyd0_002249.y1.scf	3	0.81	5	0.85	11	1.85	0	0	2	0.4	5	0.81	15	2.51	0	0
rayctn0_0159_G07.ab1	3	0.81	4	0.68	7	1.18	0	0	86	17.35	13	2.1	15	2.51	0	0
rayctn0_0045_D03.ab1	2	0.54	0	0	0	0	0	0	7	1.41	25	4.03	15	2.51	0	0
rmhcyd0_001537.y1.scf	6	1.62	0	0	0	0	3	0.52	8	1.61	29	4.68	15	2.51	0	0
E02_420289.51.S1104072337.Anther-SP4754.M13R.ab1	0	0	4	0.68	5	0.84	48	8.28	232	46.79	288	46.47	15	2.51	0	0
rayctn0_0153_A04.ab1	0	0	0	0	0	0	0	0	0	0	0	0	16	2.68	0	0
rayctn0_0007_H03.ab1	2	0.54	18	3.06	3	0.51	0	0	0	0	0	0	16	2.68	0	0
rayctn0_0105_F12.ab1	0	0	0	0	38	6.4	53	9.14	0	0	0	0	16	2.68	0	0
Anther_High_Quality_EST.seq.Contig590	2	0.54	0	0	4	0.67	2232	384.94	9	1.82	7	1.13	16	2.68	0	0
rayctn0_0044_F02.ab1	0	0	4	0.68	6	1.01	0	0	5	1.01	8	1.29	16	2.68	0	0
rayctn0_0061_E05.ab1	0	0	0	0	0	0	0	0	2	0.4	9	1.45	16	2.68	0	0
C12_408529.36.S1103292907.Anther-SP420.M13R.ab1	0	0	0	0	5	0.84	17	2.93	0	0	14	2.26	16	2.68	0	0
rayctn0_0160_B11.ab1	0	0	0	0	0	0	0	0	0	0	0	0	17	2.85	0	0
rmhcyd0_001201.y1.scf	6	1.62	15	2.55	25	4.21	239	41.22	5	1.01	13	2.1	17	2.85	0	0
D09_430826.45.S1104142044.Anther-SP13869.M13R.ab1	8	2.16	16	2.72	25	4.21	8	1.38	16	3.23	21	3.39	17	2.85	0	0
Anther_High_Quality_EST.seq.Contig4581	7	1.89	6	1.02	4	0.67	10	1.72	9	1.82	49	7.91	17	2.85	0	0
rmhcyd0_001286.y1.scf	12	3.25	47	7.98	5	0.84	9	1.55	6	1.21	66	10.65	17	2.85	0	0
Anther_High_Quality_EST.seq.Contig1585	153	41.39	328	55.68	99	16.68	74	12.76	42	8.47	214	34.53	17	2.85	0	0
rayctn0_0062_E12.ab1	2	0.54	0	0	0	0	0	0	0	0	0	0	18	3.02	0	0
rayctn0_0008_E09.ab1	3	0.81	9	1.53	0	0	0	0	0	0	6	0.97	18	3.02	0	0
rayctn0_0040_F09.ab1	5	1.35	0	0	0	0	8	1.38	103	20.77	12	1.94	18	3.02	0	0
F03_429031.63.S1104132254.Anther-SP13119.M13R.ab1	0	0	2	0.34	17	2.86	2	0.34	12	2.42	32	5.16	18	3.02	0	0
Anther_High_Quality_EST.seq.Contig108	0	0	0	0	0	0	0	0	0	0	0	0	19	3.18	0	0
Anther_High_Quality_EST.seq.Contig877	7	1.89	16	2.72	132	22.24	21	3.62	2	0.4	0	0	20	3.35	0	0
Anther_High_Quality_EST.seq.Contig2587	2	0.54	10	1.7	11	1.85	7	1.21	3	0.61	0	0	20	3.35	0	0
E10_435784.58.S1104183305.Anther-SP18009.M13R.ab1	0	0	0	0	15	2.53	3	0.52	7	1.41	8	1.29	20	3.35	0	0
Anther_High_Quality_EST.seq.Contig2769	0	0	0	0	0	0	0	0	4	0.81	9	1.45	20	3.35	0	0
Anther_High_Quality_EST.seq.Contig4786	2	0.54	17	2.89	12	2.02	0	0	0	0	12	1.94	20	3.35	0	0
rayctn0_0058_C09.ab1	40	10.82	78	13.24	45	7.58	607	104.69	0	0	0	0	21	3.52	0	0
A05_435804.5.S1104183444.Anther-SP18148.M13R.ab1	12	3.25	17	2.89	16	2.7	5	0.86	39	7.87	0	0	21	3.52	0	0
Anther_High_Quality_EST.seq.Contig2278	0	0	5	0.85	0	0	0	0	13	2.62	202	32.59	21	3.52	0	0
G03_427255.75.S1104122650.Anther-SP11595.M13R.ab1	9	2.43	8	1.36	199	33.52	2	0.34	0	0	0	0	22	3.69	0	0
Anther_High_Quality_EST.seq.Contig961	70	18.93	12	2.04	232	39.08	6	1.03	13	2.62	0	0	22	3.69	0	0
C09_422068.33.S1104082224.Anther-SP5601.M13R.ab1	8	2.16	31	5.26	33	5.56	4	0.69	37	7.46	0	0	22	3.69	0	0
rayctn0_0091_C10.ab1	7	1.89	14	2.38	31	5.22	6	1.03	10	2.02	22	3.55	22	3.69	0	0
C04_411922.28.S1103312315.Anther-SP1852.M13R.ab1	4	1.08	0	0	15	2.53	7	1.21	2	0.4	24	3.87	22	3.69	0	0
rmhcyd0_001993.y1.scf	31	8.39	2	0.34	4	0.67	0	0	17	3.43	29	4.68	22	3.69	0	0
rayctn0_0155_D07.ab1	12	3.25	10	1.7	6	1.01	0	0	41	8.27	391	63.09	22	3.69	0	0
rayctn0_0084_E04.ab1	0	0	0	0	0	0	0	0	0	0	0	0	23	3.86	0	0
rayctn0_0101_E06.ab1	0	0	0	0	0	0	0	0	0	0	2	0.32	23	3.86	0	0
rayctn0_0128_B11.ab1	0	0	0	0	74	12.47	1411	243.35	2	0.4	15	2.42	23	3.86	0	0
Anther_High_Quality_EST.seq.Contig707	0	0	0	0	10	1.68	163	28.11	0	0	0	0	24	4.02	0	0
G01_430837.73.S1104142360.Anther-SP14185.M13R.ab1	2	0.54	6	1.02	6	1.01	0	0	5	1.01	7	1.13	24	4.02	0	0
Anther_High_Quality_EST.seq.Contig2534	11	2.98	0	0	0	0	40	6.9	88	17.75	42	6.78	24	4.02	0	0
Anther_High_Quality_EST.seq.Contig1222	16	4.33	0	0	0	0	2	0.34	14	2.82	90	14.52	24	4.02	0	0
rayctn0_0042_F02.ab1	6	1.62	4	0.68	8	1.35	6	1.03	2	0.4	2	0.32	26	4.36	0	0
Anther_High_Quality_EST.seq.Contig529	4	1.08	3	0.51	4	0.67	19	3.28	4	0.81	13	2.1	26	4.36	0	0
B04_425513.16.S1104111031.Anther-SP10672.M13R.ab1	13	3.52	8	1.36	3	0.51	0	0	2	0.4	27	4.36	26	4.36	0	0
rayctn0_0155_F05.ab1	6	1.62	2	0.34	10	1.68	2	0.34	25	5.04	27	4.36	26	4.36	0	0
Anther_High_Quality_EST.seq.Contig3770	26	7.03	60	10.18	36	6.06	12	2.07	28	5.65	53	8.55	26	4.36	0	0
rmhcyd0_002271.y1.scf	0	0	3	0.51	0	0	2	0.34	2	0.4	0	0	27	4.53	0	0
rayctn0_0023_F05.ab1	0	0	0	0	0	0	0	0	0	0	0	0	28	4.69	0	0
rmhcyd0_000484.y1.scf	0	0	0	0	0	0	0	0	0	0	0	0	28	4.69	0	0
rmhcyd0_001162.y1.scf	0	0	0	0	0	0	0	0	19	3.83	0	0	28	4.69	0	0
rayctn0_0015_F05.ab1	41	11.09	58	9.85	50	8.42	36	6.21	24	4.84	16	2.58	28	4.69	0	0
rayctn0_0159_F05.ab1	80	21.64	39	6.62	35	5.9	4	0.69	6	1.21	73	11.78	28	4.69	0	0
rayctn0_0132_A06.ab1	49	13.25	241	40.91	85	14.32	9	1.55	235	47.4	231	37.27	28	4.69	0	0
rayctn0_0099_C07.ab1	0	0	0	0	0	0	8	1.38	0	0	622	100.36	28	4.69	0	0
B09_408539.21.S1103293564.Anther-SP1077.M13R.ab1	56	15.15	34	5.77	98	16.51	97	16.73	22	4.44	0	0	29	4.86	0	0
Anther_High_Quality_EST.seq.Contig2300	47	12.71	133	22.58	23	3.87	2	0.34	81	16.34	0	0	29	4.86	0	0
rayctn0_0056_H11.ab1	101	27.32	35	5.94	80	13.48	371	63.98	50	10.08	13	2.1	29	4.86	0	0
D05_427256.41.S1104122712.Anther-SP11657.M13R.ab1	32	8.66	28	4.75	84	14.15	2	0.34	47	9.48	69	11.13	29	4.86	0	0
H08_429028.92.S1104132187.Anther-SP13052.M13R.ab1	316	85.48	16	2.72	253	42.62	0	0	4	0.81	0	0	30	5.03	0	0
Anther_High_Quality_EST.seq.Contig2638	83	22.45	45	7.64	24	4.04	0	0	0	0	9	1.45	30	5.03	0	0
F04_422713.64.S1104093407.Anther-SP7168.M13R.ab1	0	0	4	0.68	0	0	53	9.14	0	0	0	0	32	5.36	0	0
rayctn0_0077_A06.ab1	14	3.79	41	6.96	8	1.35	2	0.34	2	0.4	0	0	32	5.36	0	0
rmhcyd0_000864.y1.scf	12	3.25	37	6.28	7	1.18	0	0	17	3.43	0	0	32	5.36	0	0
B03_411942.15.S1103312590.Anther-SP2127.M13R.ab1	3	0.81	0	0	9	1.52	0	0	5	1.01	11	1.77	32	5.36	0	0
rayctn0_0066_C07.ab1	68	18.39	20	3.39	16	2.7	2	0.34	31	6.25	15	2.42	32	5.36	0	0
F04_430833.64.S1104142255.Anther-SP14080.M13R.ab1	16	4.33	22	3.73	17	2.86	6	1.03	21	4.24	20	3.23	32	5.36	0	0
rayctn0_0082_E11.ab1	3	0.81	3	0.51	9	1.52	0	0	10	2.02	44	7.1	32	5.36	0	0
Anther_High_Quality_EST.seq.Contig2332	103	27.86	125	21.22	125	21.06	9	1.55	54	10.89	50	8.07	32	5.36	0	0
rayctn0_0028_B01.ab1	0	0	0	0	23	3.87	5	0.86	2	0.4	11	1.77	33	5.53	0	0
A11_420311.14.S1104072682.Anther-SP5099.M13R.ab1	70	18.93	36	6.11	17	2.86	12	2.07	13	2.62	21	3.39	33	5.53	0	0
rayctn0_0154_G04.ab1	8	2.16	0	0	61	10.28	61	10.52	23	4.64	44	7.1	33	5.53	0	0
rayctn0_0017_F09.ab1	20	5.41	30	5.09	49	8.25	4	0.69	34	6.86	21	3.39	34	5.7	0	0
rayctn0_0019_B02.ab1	11	2.98	13	2.21	20	3.37	0	0	39	7.87	32	5.16	34	5.7	0	0
rayctn0_0093_C10.ab1	3	0.81	0	0	0	0	0	0	7	1.41	53	8.55	34	5.7	0	0
Anther_High_Quality_EST.seq.Contig324	7	1.89	0	0	0	0	0	0	0	0	0	0	35	5.87	0	0
D06_50658.41.S1107082544.Anther-AD42.M13R.ab1	0	0	3	0.51	8	1.35	3835	661.41	19	3.83	40	6.45	35	5.87	0	0
A02_422059.2.S1104082001.Anther-SP5378.M13R.ab1	48	12.98	89	15.11	64	10.78	0	0	59	11.9	120	19.36	35	5.87	0	0
rayctn0_0144_G11.ab1	9	2.43	5	0.85	10	1.68	0	0	37	7.46	310	50.02	35	5.87	0	0
G12_425516.84.S1104111195.Anther-SP10836.M13R.ab1	0	0	3	0.51	0	0	0	0	0	0	6	0.97	36	6.03	0	0
Anther_High_Quality_EST.seq.Contig4264	13	3.52	17	2.89	152	25.61	5	0.86	41	8.27	22	3.55	37	6.2	0	0
H03_408529.87.S1103292958.Anther-SP471.M13R.ab1	0	0	0	0	0	0	15	2.59	5	1.01	3	0.48	38	6.37	0	0
rmhcyd0_000182.y1.scf	83	22.45	0	0	3	0.51	0	0	47	9.48	28	4.52	38	6.37	0	0
B09_435739.21.S1104182116.Anther-SP16820.M13R.ab1	20	5.41	34	5.77	13	2.19	55	9.49	71	14.32	78	12.59	38	6.37	0	0
Anther_High_Quality_EST.seq.Contig3312	11	2.98	19	3.23	166	27.96	23	3.97	31	6.25	15	2.42	39	6.54	0	0
Anther_High_Quality_EST.seq.Contig3566	6	1.62	0	0	14	2.36	51	8.8	103	20.77	97	15.65	39	6.54	0	0
rmhcyd0_000124.y1.scf	4	1.08	2	0.34	0	0	4	0.69	41	8.27	27	4.36	40	6.71	0	0
rayctn0_0027_C11.ab1	82	22.18	3	0.51	5	0.84	0	0	26	5.24	16	2.58	43	7.21	0	0
Anther_High_Quality_EST.seq.Contig2403	3	0.81	2	0.34	0	0	3	0.52	9	1.82	88	14.2	43	7.21	0	0
rmhcyd0_001532.y1.scf	18	4.87	26	4.41	13	2.19	0	0	27	5.45	2	0.32	45	7.54	0	0
Anther_High_Quality_EST.seq.Contig1841	221	59.78	65	11.03	16	2.7	7	1.21	0	0	11	1.77	45	7.54	0	0
rayctn0_0011_H07.ab1	28	7.57	12	2.04	23	3.87	4	0.69	163	32.87	318	51.31	48	8.05	0	0
rayctn0_0096_C02.ab1	18	4.87	62	10.52	0	0	0	0	26	5.24	212	34.21	52	8.72	0	0
rayctn0_0015_D07.ab1	0	0	0	0	2	0.34	30	5.17	0	0	10	1.61	53	8.88	0	0
rmhcyd0_000882.y1.scf	0	0	0	0	0	0	2	0.34	3	0.61	16	2.58	54	9.05	0	0
Anther_High_Quality_EST.seq.Contig4686	47	12.71	3	0.51	3247	546.99	10632	1833.65	0	0	0	0	55	9.22	0	0
rayctn0_0142_C03.ab1	0	0	3	0.51	10	1.68	8	1.38	16	3.23	50	8.07	55	9.22	0	0
C12_435739.36.S1104182131.Anther-SP16835.M13R.ab1	2	0.54	5	0.85	5	0.84	5	0.86	17	3.43	8	1.29	56	9.39	0	0
Anther_High_Quality_EST.seq.Contig1813	15	4.06	12	2.04	358	60.31	1011	174.36	10	2.02	5	0.81	57	9.55	0	0
rayctn0_0060_G11.ab1	5	1.35	0	0	0	0	0	0	4	0.81	16	2.58	57	9.55	0	0
rayctn0_0017_G09.ab1	0	0	0	0	2	0.34	0	0	0	0	0	0	58	9.72	0	0
rayctn0_0119_A12.ab1	3	0.81	2	0.34	7	1.18	0	0	10	2.02	51	8.23	58	9.72	0	0
rmhcyd0_002570.y1.scf	6	1.62	8	1.36	22	3.71	91	15.69	2428	489.69	2429	391.92	58	9.72	0	0
rayctn0_0040_F04.ab1	0	0	0	0	4	0.67	2	0.34	2	0.4	0	0	61	10.23	0	0
D08_422065.44.S1104082139.Anther-SP5516.M13R.ab1	7	1.89	2	0.34	23	3.87	59	10.18	34	6.86	31	5	63	10.56	0	0
E02_411922.50.S1103312337.Anther-SP1874.M13R.ab1	3	0.81	4	0.68	12	2.02	0	0	34	6.86	58	9.36	63	10.56	0	0
Anther_High_Quality_EST.seq.Contig4089	931	251.83	965	163.81	581	97.87	368	63.47	88	17.75	1297	209.27	64	10.73	0	0
rayctn0_0155_A10.ab1	2	0.54	3	0.51	0	0	0	0	2	0.4	0	0	65	10.9	0	0
rayctn0_0058_E12.ab1	0	0	7	1.19	5	0.84	0	0	21	4.24	32	5.16	65	10.9	0	0
rayctn0_0025_E10.ab1	0	0	0	0	0	0	0	0	0	0	3	0.48	69	11.57	0	0
rayctn0_0039_G05.ab1	166	44.9	402	68.24	189	31.84	2	0.34	899	181.32	0	0	74	12.4	0	0
D05_425510.41.S1104113960.Anther-SP10601.M13R.ab1	66	17.85	74	12.56	42	7.08	8	1.38	8	1.61	44	7.1	76	12.74	0	0
rayctn0_0014_F10.ab1	0	0	0	0	5	0.84	3	0.52	0	0	34	5.49	79	13.24	0	0
C02_422213.26.S1104083081.Anther-SP6458.M13R.ab1	7	1.89	0	0	22	3.71	30	5.17	81	16.34	82	13.23	80	13.41	0	0
A12.ab1	0	0	0	0	0	0	0	0	13	2.62	48	7.74	83	13.91	0	0
rayctn0_0062_C07.ab1	3	0.81	3	0.51	17	2.86	6	1.03	4	0.81	0	0	85	14.25	0	0
Anther_High_Quality_EST.seq.Contig1460	0	0	2	0.34	127	21.39	5	0.86	6	1.21	0	0	87	14.58	0	0
F04_429036.64.S1104132447.Anther-SP13312.M13R.ab1	106	28.67	85	14.43	204	34.37	34	5.86	39	7.87	46	7.42	89	14.92	0	0
rayctn0_0033_F05.ab1	0	0	0	0	0	0	4	0.69	34	6.86	145	23.4	90	15.09	0	0
rayctn0_0122_F08.ab1	5	1.35	2	0.34	62	10.44	1834	316.3	243	49.01	98	15.81	92	15.42	0	0
rmhcyd0_001317.y1.scf	9	2.43	6	1.02	9	1.52	4	0.69	6	1.21	12	1.94	93	15.59	0	0
B10_411937.22.S1103312501.Anther-SP2038.M13R.ab1	3	0.81	2	0.34	5	0.84	14	2.41	11	2.22	16	2.58	94	15.76	0	0
rayctn0_0110_E11.ab1	0	0	0	0	0	0	0	0	4	0.81	0	0	95	15.92	0	0
A05_408527.5.S1103292780.Anther-SP293.M13R.ab1	175	47.34	245	41.59	130	21.9	3	0.52	286	57.68	542	87.45	101	16.93	0	0
H06_429031.90.S1104132281.Anther-SP13146.M13R.ab1	74	20.02	76	12.9	172	28.97	52	8.97	44	8.87	6	0.97	108	18.1	0	0
B07_413747.19.S1104012498.Anther-SP2995.M13R.ab1	199	53.83	82	13.92	134	22.57	3	0.52	74	14.92	147	23.72	108	18.1	0	0
rayctn0_0081_E07.ab1	0	0	0	0	0	0	0	0	2	0.4	159	25.65	113	18.94	0	0
rayctn0_0013_H10.ab1	0	0	0	0	2	0.34	0	0	0	0	0	0	115	19.28	0	0
rayctn0_0050_A01.ab1	2	0.54	2	0.34	2	0.34	0	0	0	0	6	0.97	115	19.28	0	0
A01_401561.1.S1103242284.Anther-S193.M13R.ab1	17	4.6	33	5.6	12	2.02	39	6.73	31	6.25	27	4.36	117	19.61	0	0
rayctn0_0076_B03.ab1	6	1.62	6	1.02	327	55.09	4	0.69	14	2.82	28	4.52	121	20.28	0	0
h2_A12.ab1	0	0	0	0	0	0	13	2.24	13	2.62	2	0.32	122	20.45	0	0
B10_489432.22.S1105272117.Anther-SA118.M13R.ab1	263	71.14	10	1.7	250	42.11	14	2.41	39	7.87	137	22.1	125	20.95	0	0
Anther_High_Quality_EST.seq.Contig4594	99	26.78	151	25.63	121	20.38	6	1.03	749	151.06	1408	227.18	125	20.95	0	0
rayctn0_0062_D11.ab1	53	14.34	101	17.14	12	2.02	0	0	0	0	12	1.94	126	21.12	0	0
rayctn0_0150_B12.ab1	0	0	0	0	0	0	0	0	12	2.42	18	2.9	126	21.12	0	0
m_F02.ab1	0	0	0	0	0	0	0	0	16	3.23	42	6.78	127	21.29	0	0
E06_422716.54.S1104093493.Anther-SP7254.M13R.ab1	2	0.54	7	1.19	0	0	59	10.18	0	0	27	4.36	130	21.79	0	0
Anther_High_Quality_EST.seq.Contig4081	32	8.66	6	1.02	0	0	0	0	32	6.45	144	23.23	130	21.79	0	0
Anther_High_Quality_EST.seq.Contig4005	0	0	3	0.51	0	0	0	0	0	0	124	20.01	143	23.97	0	0
Anther_High_Quality_EST.seq.Contig2080	0	0	8	1.36	22	3.71	3	0.52	4	0.81	709	114.4	151	25.31	0	0
rayctn0_0037_A10.ab1	6	1.62	0	0	23	3.87	188	32.42	4	0.81	9	1.45	152	25.48	0	0
rmhcyd0_000459.y1.scf	36	9.74	13	2.21	96	16.17	108	18.63	28	5.65	105	16.94	167	27.99	0	0
E06_420311.57.S1104072725.Anther-SP5142.M13R.ab1	0	0	2	0.34	0	0	0	0	6	1.21	28	4.52	170	28.5	0	0
rmhcyd0_001712.y1.scf	0	0	0	0	0	0	0	0	0	0	51	8.23	177	29.67	0	0
Anther_High_Quality_EST.seq.Contig732	8	2.16	6	1.02	210	35.38	21	3.62	85	17.14	65	10.49	179	30.01	0	0
rayctn0_0079_E01.ab1	8	2.16	12	2.04	6	1.01	0	0	29	5.85	55	8.87	181	30.34	0	0
Anther_High_Quality_EST.seq.Contig4129	53	14.34	102	17.31	78	13.14	40	6.9	8	1.61	91	14.68	182	30.51	0	0
F02_435766.62.S1104182829.Anther-SP17533.M13R.ab1	34	9.2	23	3.9	116	19.54	0	0	20	4.03	7	1.13	184	30.84	0	0
rayctn0_0048_F05.ab1	20	5.41	91	15.45	311	52.39	695	119.86	463	93.38	339	54.7	184	30.84	0	0
rayctn0_0036_B10.ab1	17	4.6	21	3.56	103	17.35	84	14.49	18	3.63	190	30.66	187	31.35	0	0
Anther_High_Quality_EST.seq.Contig518	7	1.89	18	3.06	33	5.56	6	1.03	28	5.65	33	5.32	216	36.21	0	0
B02_420286.14.S1104072109.Anther-SP4526.M13R.ab1	5	1.35	0	0	9	1.52	0	0	92	18.56	116	18.72	222	37.21	0	0
rayctn0_0117_G09.ab1	0	0	0	0	0	0	0	0	0	0	7	1.13	231	38.72	0	0
Anther_High_Quality_EST.seq.Contig1428	2	0.54	8	1.36	34	5.73	5	0.86	4	0.81	0	0	249	41.74	0	0
rayctn0_0106_E10.ab1	0	0	0	0	0	0	0	0	0	0	16	2.58	250	41.91	0	0
Anther_High_Quality_EST.seq.Contig2746	4	1.08	0	0	0	0	2	0.34	76	15.33	116	18.72	256	42.91	0	0
rayctn0_0069_E02.ab1	0	0	0	0	0	0	0	0	0	0	0	0	268	44.92	0	0
rayctn0_0038_G01.ab1	0	0	15	2.55	4	0.67	22	3.79	92	18.56	157	25.33	283	47.44	0	0
rayctn0_0130_F05.ab1	0	0	0	0	3	0.51	38	6.55	0	0	22	3.55	287	48.11	0	0
Anther_High_Quality_EST.seq.Contig2178	20	5.41	31	5.26	40	6.74	15	2.59	27	5.45	9	1.45	291	48.78	0	0
rayctn0_0150_E06.ab1	0	0	2	0.34	0	0	0	0	10	2.02	73	11.78	293	49.11	0	0
rayctn0_0051_B06.ab1	71	19.21	136	23.09	66	11.12	5	0.86	46	9.28	101	16.3	297	49.79	0	0
rayctn0_0169_F02.ab1	68	18.39	116	19.69	41	6.91	14	2.41	80	16.13	741	119.56	307	51.46	0	0
rmhcyd0_002678.y1.scf	235	63.57	476	80.8	71	11.96	4	0.69	351	70.79	7	1.13	320	53.64	0	0
Anther_High_Quality_EST.seq.Contig830	13	3.52	2	0.34	40	6.74	233	40.18	34	6.86	34	5.49	326	54.65	0	0
Anther_High_Quality_EST.seq.Contig1363	0	0	16	2.72	0	0	0	0	6	1.21	65	10.49	326	54.65	0	0
G08_415380.80.S1104022175.Anther-SP3632.M13R.ab1	0	0	5	0.85	7	1.18	0	0	61	12.3	0	0	351	58.84	0	0
Anther_High_Quality_EST.seq.Contig2833	7	1.89	27	4.58	8	1.35	0	0	0	0	51	8.23	393	65.88	0	0
rayctn0_0057_H05.ab1	0	0	6	1.02	0	0	0	0	83	16.74	16	2.58	405	67.89	0	0
Anther_High_Quality_EST.seq.Contig4790	3	0.81	8	1.36	0	0	2	0.34	97	19.56	0	0	406	68.06	0	0
rayctn0_0159_A03.ab1	0	0	0	0	0	0	0	0	0	0	32	5.16	451	75.6	0	0
rayctn0_0004_C10.ab1	91	24.62	123	20.88	65	10.95	75	12.93	60	12.1	64	10.33	484	81.13	0	0
rayctn0_0034_H06.ab1	0	0	0	0	0	0	0	0	374	75.43	6	0.97	499	83.65	0	0
Anther_High_Quality_EST.seq.Contig2421	2	0.54	15	2.55	0	0	0	0	0	0	167	26.95	566	94.88	0	0
rayctn0_0160_C12.ab1	0	0	2	0.34	0	0	242	41.74	3	0.61	27	4.36	621	104.1	0	0
rayctn0_0058_A12.ab1	0	0	0	0	0	0	0	0	18	3.63	28	4.52	667	111.81	0	0
Anther_High_Quality_EST.seq.Contig4881	343	92.78	126	21.39	684	115.23	0	0	2	0.4	25	4.03	673	112.81	0	0
rayctn0_0087_H02.ab1	0	0	2	0.34	0	0	0	0	50	10.08	79	12.75	684	114.66	0	0
rayctn0_0156_H09.ab1	0	0	2	0.34	4	0.67	10	1.72	0	0	38	6.13	735	123.21	0	0
Anther_High_Quality_EST.seq.Contig2714	2	0.54	4	0.68	0	0	67	11.56	54	10.89	105	16.94	739	123.88	0	0
Anther_High_Quality_EST.seq.Contig3195	61	16.5	118	20.03	110	18.53	657	113.31	6	1.21	0	0	783	131.25	0	0
Anther_High_Quality_EST.seq.Contig5049	0	0	2	0.34	0	0	20	3.45	0	0	65	10.49	789	132.26	0	0
H08_422713.92.S1104093435.Anther-SP7196.M13R.ab1	8	2.16	14	2.38	40	6.74	27	4.66	47	9.48	253	40.82	919	154.05	0	0
Anther_High_Quality_EST.seq.Contig2649	0	0	0	0	0	0	0	0	0	0	61	9.84	921	154.39	0	0
Anther_High_Quality_EST.seq.Contig4775	7	1.89	16	2.72	6	1.01	76	13.11	436	87.94	4893	789.48	941	157.74	0	0
rayctn0_0073_B06.ab1	0	0	0	0	2	0.34	3	0.52	9	1.82	74	11.94	1104	185.06	0	0
rmhcyd0_000460.y1.scf	11	2.98	5	0.85	21	3.54	0	0	19	3.83	110	17.75	1191	199.64	0	0
rmhcyd0_002122.y1.scf	4	1.08	0	0	34	5.73	118	20.35	0	0	0	0	1259	211.04	0	0
Anther_High_Quality_EST.seq.Contig3963	6	1.62	0	0	25	4.21	0	0	26	5.24	44	7.1	1273	213.39	0	0
rayctn0_0077_F04.ab1	34	9.2	30	5.09	149	25.1	12	2.07	268	54.05	126	20.33	1335	223.78	0	0
Anther_High_Quality_EST.seq.Contig4515	0	0	0	0	0	0	0	0	0	0	277	44.69	1350	226.3	0	0
rayctn0_0063_E05.ab1	4	1.08	6	1.02	8	1.35	0	0	33	6.66	69	11.13	1530	256.47	0	0
Anther_High_Quality_EST.seq.Contig4739	0	0	0	0	0	0	0	0	0	0	166	26.78	1629	273.07	0	0
Anther_High_Quality_EST.seq.Contig2294	0	0	7	1.19	5	0.84	9	1.55	0	0	234	37.76	1637	274.41	0	0
rmhcyd0_000285.y1.scf	3	0.81	3	0.51	7	1.18	604	104.17	83	16.74	6	0.97	1701	285.13	0	0
Anther_High_Quality_EST.seq.Contig4450	0	0	0	0	0	0	0	0	0	0	77	12.42	2287	383.36	0	0
Anther_High_Quality_EST.seq.Contig5053	0	0	0	0	0	0	0	0	0	0	152	24.52	2497	418.57	0	0
Anther_High_Quality_EST.seq.Contig1990	0	0	3	0.51	0	0	0	0	2	0.4	54	8.71	2817	472.21	0	0
rayctn0_0156_B10.ab1	0	0	0	0	0	0	0	0	24	4.84	186	30.01	2938	492.49	0	0
rayctn0_0107_E01.ab1	0	0	8	1.36	0	0	22	3.79	584	117.78	440	70.99	3419	573.12	0	0
Anther_High_Quality_EST.seq.Contig3938	293	79.26	109	18.5	492	82.88	12	2.07	46	9.28	266	42.92	3766	631.29	0	0
Anther_High_Quality_EST.seq.Contig4451	2	0.54	5	0.85	0	0	0	0	3	0.61	805	129.89	4722	791.54	0	0
p1_H07.ab1	3	0.81	7	1.19	2	0.34	0	0	0	0	180	29.04	4869	816.18	0	0
Anther_High_Quality_EST.seq.Contig2619	0	0	0	0	0	0	0	0	0	0	738	119.08	5302	888.76	0	0
E09_435748.57.S1104182536.Anther-SP17240.M13R.ab1	0	0	0	0	0	0	0	0	0	0	0	0	0	0	2	0.38
rayctn0_0099_H12.ab1	0	0	0	0	0	0	0	0	0	0	0	0	0	0	2	0.38
rayctn0_0113_A06.ab1	0	0	0	0	0	0	0	0	0	0	0	0	0	0	2	0.38
h1_H09.ab1	0	0	0	0	0	0	0	0	0	0	0	0	0	0	2	0.38
rayctn0_0097_E06.ab1	0	0	0	0	0	0	0	0	0	0	0	0	0	0	2	0.38
rayctn0_0031_D05.ab1	0	0	0	0	0	0	0	0	0	0	0	0	0	0	2	0.38
rmhcyd0_000641.y1.scf	0	0	0	0	0	0	0	0	0	0	0	0	0	0	2	0.38
rayctn0_0046_D07.ab1	0	0	0	0	0	0	0	0	0	0	0	0	0	0	2	0.38
B12_435756.24.S1104182599.Anther-SP17303.M13R.ab1	0	0	0	0	0	0	0	0	0	0	0	0	0	0	2	0.38
rayctn0_0058_C02.ab1	0	0	0	0	0	0	0	0	0	0	0	0	0	0	2	0.38
Anther_High_Quality_EST.seq.Contig201	0	0	0	0	0	0	0	0	0	0	0	0	0	0	2	0.38
rayctn0_0014_G10.ab1	0	0	0	0	0	0	0	0	0	0	0	0	0	0	2	0.38
rayctn0_0115_E10.ab1	0	0	0	0	0	0	0	0	0	0	0	0	0	0	2	0.38
D01_415382.37.S1104022228.Anther-SP3685.M13R.ab1	0	0	0	0	0	0	0	0	0	0	0	0	0	0	2	0.38
D07_434689.43.S1104162522.Anther-SP16266.M13R.ab1	0	0	0	0	0	0	0	0	0	0	0	0	0	0	2	0.38
Anther_High_Quality_EST.seq.Contig291	0	0	0	0	0	0	0	0	0	0	0	0	0	0	2	0.38
Anther_High_Quality_EST.seq.Contig102	0	0	0	0	0	0	0	0	0	0	0	0	0	0	2	0.38
Anther_High_Quality_EST.seq.Contig2533	0	0	0	0	0	0	0	0	0	0	0	0	0	0	2	0.38
rayctn0_0102_E03.ab1	0	0	0	0	0	0	0	0	0	0	0	0	0	0	2	0.38
rayctn0_0073_A02.ab1	0	0	0	0	0	0	0	0	0	0	0	0	0	0	2	0.38
C10_410390.34.S1103302945.Anther-SP1378.M13R.ab1	0	0	0	0	0	0	0	0	0	0	0	0	0	0	2	0.38
Anther_High_Quality_EST.seq.Contig4011	0	0	0	0	0	0	0	0	0	0	0	0	0	0	2	0.38
C05_435739.29.S1104182124.Anther-SP16828.M13R.ab1	0	0	0	0	0	0	0	0	0	0	0	0	0	0	2	0.38
C11_420299.38.S1104072514.Anther-SP4931.M13R.ab1	0	0	0	0	0	0	0	0	0	0	0	0	0	0	2	0.38
rayctn0_0060_C12.ab1	0	0	0	0	0	0	0	0	0	0	0	0	0	0	2	0.38
Anther_High_Quality_EST.seq.Contig524	0	0	0	0	0	0	0	0	0	0	0	0	0	0	2	0.38
rayctn0_0019_H10.ab1	0	0	0	0	0	0	0	0	0	0	0	0	0	0	2	0.38
rayctn0_0069_E12.ab1	0	0	0	0	0	0	0	0	0	0	0	0	0	0	2	0.38
rayctn0_0174_B09.ab1	0	0	0	0	0	0	0	0	0	0	0	0	0	0	2	0.38
rayctn0_0066_D12.ab1	0	0	0	0	0	0	0	0	0	0	0	0	0	0	2	0.38
Anther_High_Quality_EST.seq.Contig3320	0	0	0	0	0	0	0	0	0	0	0	0	0	0	2	0.38
A06_435746.6.S1104182389.Anther-SP17093.M13R.ab1	0	0	0	0	0	0	0	0	0	0	0	0	0	0	2	0.38
1102_B07.ab1	0	0	0	0	0	0	0	0	0	0	0	0	0	0	2	0.38
A12_50659.11.S1107082610.Anther-AD108.M13R.ab1	2	0.54	0	0	0	0	0	0	0	0	0	0	0	0	2	0.38
B11_422721.23.S1104093846.Anther-SP7607.M13R.ab1	2	0.54	0	0	0	0	0	0	0	0	0	0	0	0	2	0.38
rayctn0_0153_B10.ab1	3	0.81	0	0	0	0	0	0	0	0	0	0	0	0	2	0.38
F05_427261.65.S1104123120.Anther-SP12065.M13R.ab1	7	1.89	0	0	0	0	0	0	0	0	0	0	0	0	2	0.38
G09_422701.81.S1104092944.Anther-SP6705.M13R.ab1	0	0	2	0.34	0	0	0	0	0	0	0	0	0	0	2	0.38
rayctn0_0033_F01.ab1	0	0	3	0.51	0	0	0	0	0	0	0	0	0	0	2	0.38
Anther_High_Quality_EST.seq.Contig1247	0	0	3	0.51	0	0	0	0	0	0	0	0	0	0	2	0.38
B04_425490.16.S1104113551.Anther-SP10192.M13R.ab1	16	4.33	5	0.85	0	0	0	0	0	0	0	0	0	0	2	0.38
F12_411954.72.S1103312743.Anther-SP2280.M13R.ab1	65	17.58	23	3.9	0	0	0	0	0	0	0	0	0	0	2	0.38
1102_F09.ab1	3	0.81	0	0	2	0.34	0	0	0	0	0	0	0	0	2	0.38
rayctn0_0046_D08.ab1	9	2.43	0	0	2	0.34	0	0	0	0	0	0	0	0	2	0.38
rayctn0_0117_D08.ab1	2	0.54	4	0.68	2	0.34	0	0	0	0	0	0	0	0	2	0.38
H08_425264.92.S1104112763.Anther-SP9404.M13R.ab1	0	0	0	0	3	0.51	0	0	0	0	0	0	0	0	2	0.38
rmhcyd0_001722.y1.scf	2	0.54	0	0	3	0.51	0	0	0	0	0	0	0	0	2	0.38
B03_433583.15.S1104162686.Anther-SP16430.M13R.ab1	8	2.16	19	3.23	3	0.51	0	0	0	0	0	0	0	0	2	0.38
F12_432356.72.S1104152455.Anther-SP15240.M13R.ab1	0	0	0	0	4	0.67	0	0	0	0	0	0	0	0	2	0.38
B06_427252.18.S1104122401.Anther-SP11346.M13R.ab1	0	0	0	0	5	0.84	0	0	0	0	0	0	0	0	2	0.38
Anther_High_Quality_EST.seq.Contig407	2	0.54	0	0	5	0.84	0	0	0	0	0	0	0	0	2	0.38
E10_410390.58.S1103302969.Anther-SP1402.M13R.ab1	2	0.54	0	0	5	0.84	0	0	0	0	0	0	0	0	2	0.38
E06_430841.54.S1104142437.Anther-SP14262.M13R.ab1	5	1.35	0	0	5	0.84	0	0	0	0	0	0	0	0	2	0.38
rayctn0_0008_A03.ab1	0	0	5	0.85	7	1.18	0	0	0	0	0	0	0	0	2	0.38
B10_422711.22.S1104093269.Anther-SP7030.M13R.ab1	13	3.52	0	0	9	1.52	0	0	0	0	0	0	0	0	2	0.38
Anther_High_Quality_EST.seq.Contig64	20	5.41	0	0	9	1.52	0	0	0	0	0	0	0	0	2	0.38
Anther_High_Quality_EST.seq.Contig374	0	0	0	0	10	1.68	0	0	0	0	0	0	0	0	2	0.38
G12_425279.84.S1104113139.Anther-SP9780.M13R.ab1	0	0	0	0	16	2.7	0	0	0	0	0	0	0	0	2	0.38
Anther_High_Quality_EST.seq.Contig318	26	7.03	89	15.11	30	5.05	0	0	0	0	0	0	0	0	2	0.38
Anther_High_Quality_EST.seq.Contig4710	129	34.89	456	77.41	60	10.11	0	0	0	0	0	0	0	0	2	0.38
G01_429043.73.S1104132840.Anther-SP13705.M13R.ab1	207	55.99	0	0	112	18.87	0	0	0	0	0	0	0	0	2	0.38
rayctn0_0021_D01.ab1	192	51.94	14	2.38	164	27.63	0	0	0	0	0	0	0	0	2	0.38
Anther_High_Quality_EST.seq.Contig1512	142	38.41	43	7.3	362	60.98	0	0	0	0	0	0	0	0	2	0.38
Anther_High_Quality_EST.seq.Contig3013	65	17.58	2	0.34	387	65.19	0	0	0	0	0	0	0	0	2	0.38
Anther_High_Quality_EST.seq.Contig126	0	0	0	0	0	0	2	0.34	0	0	0	0	0	0	2	0.38
D06_408530.42.S1103293009.Anther-SP522.M13R.ab1	2	0.54	0	0	5	0.84	2	0.34	0	0	0	0	0	0	2	0.38
C01_432353.25.S1104152696.Anther-SP15481.M13R.ab1	19	5.14	4	0.68	57	9.6	2	0.34	0	0	0	0	0	0	2	0.38
F10_50658.69.S1107082572.Anther-AD70.M13R.ab1	1529	413.59	855	145.13	121	20.38	2	0.34	0	0	0	0	0	0	2	0.38
Anther_High_Quality_EST.seq.Contig3407	765	206.93	17	2.89	1646	277.28	2	0.34	0	0	0	0	0	0	2	0.38
rayctn0_0015_B09.ab1	5	1.35	2	0.34	7	1.18	3	0.52	0	0	0	0	0	0	2	0.38
C07_425276.31.S1104112990.Anther-SP9631.M13R.ab1	0	0	0	0	0	0	4	0.69	0	0	0	0	0	0	2	0.38
rayctn0_0062_G06.ab1	0	0	0	0	0	0	4	0.69	0	0	0	0	0	0	2	0.38
p2_A09.ab1	0	0	0	0	0	0	4	0.69	0	0	0	0	0	0	2	0.38
G01_425247.73.S1104112264.Anther-SP8905.M13R.ab1	4	1.08	0	0	23	3.87	4	0.69	0	0	0	0	0	0	2	0.38
H07_433573.91.S1104162186.Anther-SP15930.M13R.ab1	0	0	0	0	104	17.52	4	0.69	0	0	0	0	0	0	2	0.38
rayctn0_0029_A07.ab1	227	61.4	17	2.89	3647	614.37	4	0.69	0	0	0	0	0	0	2	0.38
rayctn0_0046_C10.ab1	0	0	0	0	0	0	5	0.86	0	0	0	0	0	0	2	0.38
Anther_High_Quality_EST.seq.Contig1754	5	1.35	2	0.34	4	0.67	10	1.72	0	0	0	0	0	0	2	0.38
E08_430833.56.S1104142247.Anther-SP14072.M13R.ab1	2	0.54	2	0.34	76	12.8	12	2.07	0	0	0	0	0	0	2	0.38
B04_422079.16.S1104082591.Anther-SP5968.M13R.ab1	0	0	0	0	2	0.34	22	3.79	0	0	0	0	0	0	2	0.38
Anther_High_Quality_EST.seq.Contig3366	0	0	0	0	2	0.34	32	5.52	0	0	0	0	0	0	2	0.38
rayctn0_0118_H10.ab1	0	0	0	0	0	0	35	6.04	0	0	0	0	0	0	2	0.38
Anther_High_Quality_EST.seq.Contig1545	0	0	0	0	10	1.68	44	7.59	0	0	0	0	0	0	2	0.38
B11_433582.23.S1104162598.Anther-SP16342.M13R.ab1	0	0	0	0	0	0	93	16.04	0	0	0	0	0	0	2	0.38
Anther_High_Quality_EST.seq.Contig4598	17477	4727.44	422	71.63	197429	33258.7	109	18.8	0	0	0	0	0	0	2	0.38
Anther_High_Quality_EST.seq.Contig3096	0	0	0	0	0	0	218	37.6	0	0	0	0	0	0	2	0.38
A04_415384.4.S1104022387.Anther-SP3844.M13R.ab1	0	0	0	0	0	0	241	41.56	0	0	0	0	0	0	2	0.38
Anther_High_Quality_EST.seq.Contig4695	0	0	0	0	0	0	312	53.81	0	0	0	0	0	0	2	0.38
Anther_High_Quality_EST.seq.Contig3279	0	0	0	0	57	9.6	407	70.19	0	0	0	0	0	0	2	0.38
H07_408526.91.S1103292770.Anther-SP283.M13R.ab1	8	2.16	6	1.02	30	5.05	421	72.61	0	0	0	0	0	0	2	0.38
Anther_High_Quality_EST.seq.Contig1646	2	0.54	8	1.36	90	15.16	672	115.9	0	0	0	0	0	0	2	0.38
rayctn0_0007_A06.ab1	0	0	0	0	0	0	1156	199.37	0	0	0	0	0	0	2	0.38
Anther_High_Quality_EST.seq.Contig3413	2	0.54	0	0	179	30.15	1248	215.24	0	0	0	0	0	0	2	0.38
Anther_High_Quality_EST.seq.Contig3931	4	1.08	17	2.89	174	29.31	1280	220.76	0	0	0	0	0	0	2	0.38
Anther_High_Quality_EST.seq.Contig1281	0	0	0	0	20	3.37	2423	417.88	0	0	0	0	0	0	2	0.38
Anther_High_Quality_EST.seq.Contig3465	0	0	3	0.51	307	51.72	2666	459.79	0	0	0	0	0	0	2	0.38
Anther_High_Quality_EST.seq.Contig4951	16	4.33	0	0	2331	392.68	6547	1129.13	0	0	0	0	0	0	2	0.38
Anther_High_Quality_EST.seq.Contig5055	1129	305.39	12	2.04	9906	1668.76	10223	1763.11	0	0	0	0	0	0	2	0.38
Anther_High_Quality_EST.seq.Contig5030	402	108.74	11	1.87	6064	1021.54	14380	2480.05	0	0	0	0	0	0	2	0.38
Anther_High_Quality_EST.seq.Contig4638	98	26.51	5	0.85	5337	899.07	16706	2881.21	0	0	0	0	0	0	2	0.38
rayctn0_0116_B09.ab1	855	231.27	16	2.72	12265	2066.15	33275	5738.79	0	0	0	0	0	0	2	0.38
H05_427266.89.S1104123528.Anther-SP12473.M13R.ab1	0	0	0	0	2	0.34	0	0	2	0.4	0	0	0	0	2	0.38
rmhcyd0_000973.y1.scf	0	0	0	0	2	0.34	0	0	2	0.4	0	0	0	0	2	0.38
rayctn0_0176_G02.ab1	0	0	5	0.85	2	0.34	0	0	2	0.4	0	0	0	0	2	0.38
E11_432356.59.S1104152442.Anther-SP15227.M13R.ab1	2	0.54	2	0.34	6	1.01	0	0	2	0.4	0	0	0	0	2	0.38
rayctn0_0063_D12.ab1	0	0	38	6.45	14	2.36	0	0	2	0.4	0	0	0	0	2	0.38
B04_435756.16.S1104182591.Anther-SP17295.M13R.ab1	2	0.54	0	0	39	6.57	0	0	2	0.4	0	0	0	0	2	0.38
C10_489433.34.S1105272225.Anther-SA226.M13R.ab1	30	8.11	0	0	56	9.43	12	2.07	2	0.4	0	0	0	0	2	0.38
F12_427255.72.S1104122647.Anther-SP11592.M13R.ab1	0	0	0	0	2	0.34	30	5.17	2	0.4	0	0	0	0	2	0.38
Anther_High_Quality_EST.seq.Contig1104	65	17.58	98	16.64	55	9.27	48	8.28	2	0.4	0	0	0	0	2	0.38
A08_410395.8.S1103303015.Anther-SP1448.M13R.ab1	0	0	0	0	0	0	0	0	3	0.61	0	0	0	0	2	0.38
rmhcyd0_001127.y1.scf	0	0	0	0	0	0	0	0	3	0.61	0	0	0	0	2	0.38
rayctn0_0023_D02.ab1	0	0	0	0	0	0	0	0	3	0.61	0	0	0	0	2	0.38
rayctn0_0069_A02.ab1	0	0	0	0	0	0	0	0	3	0.61	0	0	0	0	2	0.38
Anther_High_Quality_EST.seq.Contig88	2	0.54	2	0.34	2	0.34	0	0	3	0.61	0	0	0	0	2	0.38
Anther_High_Quality_EST.seq.Contig3513	27	7.3	21	3.56	12	2.02	0	0	3	0.61	0	0	0	0	2	0.38
rayctn0_0048_G09.ab1	3	0.81	2	0.34	0	0	7	1.21	4	0.81	0	0	0	0	2	0.38
rayctn0_0080_E04.ab1	0	0	5	0.85	56	9.43	0	0	6	1.21	0	0	0	0	2	0.38
rmhcyd0_002067.y1.scf	0	0	0	0	0	0	0	0	8	1.61	0	0	0	0	2	0.38
rayctn0_0010_E11.ab1	3	0.81	6	1.02	8	1.35	0	0	10	2.02	0	0	0	0	2	0.38
H07_422737.91.S1104094298.Anther-SP8059.M13R.ab1	4	1.08	13	2.21	0	0	0	0	11	2.22	0	0	0	0	2	0.38
G12_411937.84.S1103312563.Anther-SP2100.M13R.ab1	8	2.16	10	1.7	107	18.03	498	85.89	12	2.42	0	0	0	0	2	0.38
rayctn0_0111_G01.ab1	6	1.62	4	0.68	17	2.86	15	2.59	15	3.03	0	0	0	0	2	0.38
G05_435802.77.S1104183420.Anther-SP18124.M13R.ab1	0	0	2	0.34	26	4.38	0	0	16	3.23	0	0	0	0	2	0.38
C08_422730.32.S1104094047.Anther-SP7808.M13R.ab1	5	1.35	0	0	0	0	10	1.72	20	4.03	0	0	0	0	2	0.38
Anther_High_Quality_EST.seq.Contig4764	170	45.98	701	118.99	225	37.9	15	2.59	109	21.98	0	0	0	0	2	0.38
rayctn0_0150_C07.ab1	0	0	3	0.51	2	0.34	417	71.92	467	94.19	0	0	0	0	2	0.38
C06_415394.30.S1104022893.Anther-SP4350.M13R.ab1	4	1.08	0	0	35	5.9	14	2.41	2	0.4	2	0.32	0	0	2	0.38
Anther_High_Quality_EST.seq.Contig2362	0	0	0	0	0	0	0	0	22	4.44	3	0.48	0	0	2	0.38
Anther_High_Quality_EST.seq.Contig2724	58	15.69	0	0	1264	212.93	5798	999.95	8	1.61	5	0.81	0	0	2	0.38
D02_422087.38.S1104082805.Anther-SP6182.M13R.ab1	3	0.81	0	0	8	1.35	11	1.9	2	0.4	6	0.97	0	0	2	0.38
F09_408539.69.S1103293612.Anther-SP1125.M13R.ab1	2	0.54	24	4.07	34	5.73	0	0	15	3.03	6	0.97	0	0	2	0.38
H03_425272.87.S1104112950.Anther-SP9591.M13R.ab1	0	0	0	0	0	0	0	0	0	0	8	1.29	0	0	2	0.38
rayctn0_0018_H10.ab1	0	0	2	0.34	0	0	3	0.52	0	0	8	1.29	0	0	2	0.38
rayctn0_0027_G04.ab1	4	1.08	0	0	430	72.44	732	126.24	0	0	8	1.29	0	0	2	0.38
rmhcyd0_000270.y1.scf	4	1.08	14	2.38	0	0	0	0	0	0	10	1.61	0	0	2	0.38
Anther_High_Quality_EST.seq.Contig867	6	1.62	0	0	41	6.91	238	41.05	0	0	11	1.77	0	0	2	0.38
rayctn0_0087_E09.ab1	12	3.25	17	2.89	14	2.36	7	1.21	8	1.61	11	1.77	0	0	2	0.38
rayctn0_0016_C06.ab1	0	0	0	0	0	0	0	0	2	0.4	13	2.1	0	0	2	0.38
rayctn0_0006_F10.ab1	0	0	2	0.34	0	0	0	0	2	0.4	13	2.1	0	0	2	0.38
E04_422740.52.S1104094355.Anther-SP8116.M13R.ab1	4	1.08	0	0	50	8.42	0	0	5	1.01	13	2.1	0	0	2	0.38
C11_489442.35.S1105272418.Anther-SA419.M13R.ab1	17	4.6	10	1.7	65	10.95	7	1.21	10	2.02	13	2.1	0	0	2	0.38
Anther_High_Quality_EST.seq.Contig4291	223	60.32	296	50.25	466	78.5	5	0.86	0	0	14	2.26	0	0	2	0.38
C02_415384.26.S1104022409.Anther-SP3866.M13R.ab1	0	0	0	0	7	1.18	15	2.59	5	1.01	14	2.26	0	0	2	0.38
rayctn0_0045_D06.ab1	0	0	0	0	0	0	906	156.25	8	1.61	16	2.58	0	0	2	0.38
Anther_High_Quality_EST.seq.Contig1516	32	8.66	0	0	180	30.32	0	0	7	1.41	17	2.74	0	0	2	0.38
E05_411954.53.S1103312724.Anther-SP2261.M13R.ab1	0	0	2	0.34	61	10.28	2	0.34	11	2.22	24	3.87	0	0	2	0.38
H08_427262.92.S1104123243.Anther-SP12188.M13R.ab1	7	1.89	3	0.51	67	11.29	0	0	106	21.38	37	5.97	0	0	2	0.38
rayctn0_0093_D09.ab1	0	0	0	0	0	0	0	0	230	46.39	50	8.07	0	0	2	0.38
Anther_High_Quality_EST.seq.Contig1156	42	11.36	4	0.68	1214	204.51	187	32.25	0	0	77	12.42	0	0	2	0.38
rayctn0_0012_G11.ab1	3	0.81	4	0.68	2	0.34	0	0	20	4.03	92	14.84	0	0	2	0.38
B06_420299.21.S1104072497.Anther-SP4914.M13R.ab1	0	0	18	3.06	0	0	0	0	140	28.24	158	25.49	0	0	2	0.38
rayctn0_0043_D11.ab1	15	4.06	36	6.11	4	0.67	0	0	6	1.21	227	36.63	0	0	2	0.38
Anther_High_Quality_EST.seq.Contig2251	8	2.16	5	0.85	17	2.86	0	0	590	118.99	301	48.57	0	0	2	0.38
Anther_High_Quality_EST.seq.Contig4105	4	1.08	4	0.68	4	0.67	7	1.21	1063	214.39	1529	246.7	0	0	2	0.38
rayctn0_0156_B08.ab1	3	0.81	8	1.36	31	5.22	33	5.69	2043	412.04	3998	645.07	0	0	2	0.38
rmhcyd0_000872.y1.scf	0	0	0	0	0	0	0	0	0	0	0	0	2	0.34	2	0.38
Anther_High_Quality_EST.seq.Contig230	0	0	0	0	0	0	0	0	0	0	0	0	2	0.34	2	0.38
B07_408523.19.S1103292506.Anther-SP19.M13R.ab1	0	0	0	0	0	0	0	0	0	0	0	0	2	0.34	2	0.38
rayctn0_0055_A09.ab1	0	0	0	0	0	0	0	0	0	0	0	0	2	0.34	2	0.38
B12_420299.27.S1104072503.Anther-SP4920.M13R.ab1	4	1.08	0	0	4	0.67	0	0	0	0	0	0	2	0.34	2	0.38
rayctn0_0140_B02.ab1	9	2.43	4	0.68	37	6.23	4	0.69	0	0	0	0	2	0.34	2	0.38
H03_420299.90.S1104072566.Anther-SP4983.M13R.ab1	16	4.33	7	1.19	45	7.58	5	0.86	0	0	0	0	2	0.34	2	0.38
Anther_High_Quality_EST.seq.Contig1193	0	0	0	0	2	0.34	7	1.21	0	0	0	0	2	0.34	2	0.38
Anther_High_Quality_EST.seq.Contig654	47	12.71	0	0	1006	169.47	9	1.55	0	0	0	0	2	0.34	2	0.38
Anther_High_Quality_EST.seq.Contig4981	2	0.54	0	0	0	0	34	5.86	0	0	0	0	2	0.34	2	0.38
Anther_High_Quality_EST.seq.Contig4469	86	23.26	17	2.89	9827	1655.45	233	40.18	0	0	0	0	2	0.34	2	0.38
rmhcyd0_002184.y1.scf	16	4.33	13	2.21	35	5.9	549	94.68	0	0	0	0	2	0.34	2	0.38
H03_425250.87.S1104112374.Anther-SP9015.M13R.ab1	6	1.62	0	0	0	0	0	0	2	0.4	0	0	2	0.34	2	0.38
rmhcyd0_001170.y1.scf	0	0	0	0	2	0.34	0	0	2	0.4	0	0	2	0.34	2	0.38
rayctn0_0089_G04.ab1	0	0	2	0.34	3	0.51	0	0	2	0.4	0	0	2	0.34	2	0.38
rmhcyd0_001326.y1.scf	4	1.08	2	0.34	6	1.01	9	1.55	2	0.4	0	0	2	0.34	2	0.38
H09_429034.93.S1104132380.Anther-SP13245.M13R.ab1	15	4.06	33	5.6	14	2.36	4	0.69	3	0.61	0	0	2	0.34	2	0.38
rayctn0_0090_E02.ab1	0	0	0	0	0	0	0	0	4	0.81	0	0	2	0.34	2	0.38
rayctn0_0153_D12.ab1	0	0	0	0	0	0	0	0	6	1.21	0	0	2	0.34	2	0.38
B09_413739.21.S1104012116.Anther-SP2613.M13R.ab1	3	0.81	0	0	0	0	0	0	6	1.21	0	0	2	0.34	2	0.38
E12_433568.60.S1104162059.Anther-SP15803.M13R.ab1	5095	1378.17	6978	1184.5	3	0.51	0	0	6	1.21	0	0	2	0.34	2	0.38
rayctn0_00221_H07.ab1	5	1.35	12	2.04	10	1.68	8	1.38	6	1.21	0	0	2	0.34	2	0.38
Anther_High_Quality_EST.seq.Contig1446	4	1.08	0	0	64	10.78	644	111.07	8	1.61	4	0.65	2	0.34	2	0.38
C12_422065.36.S1104082131.Anther-SP5508.M13R.ab1	8	2.16	11	1.87	0	0	31	5.35	9	1.82	5	0.81	2	0.34	2	0.38
C04_435780.28.S1104183179.Anther-SP17883.M13R.ab1	0	0	4	0.68	6	1.01	0	0	2	0.4	7	1.13	2	0.34	2	0.38
B02_435756.14.S1104182589.Anther-SP17293.M13R.ab1	35	9.47	85	14.43	31	5.22	0	0	14	2.82	13	2.1	2	0.34	2	0.38
rayctn0_0120_G05.ab1	5	1.35	2	0.34	5	0.84	0	0	3	0.61	14	2.26	2	0.34	2	0.38
rayctn0_0154_G07.ab1	7	1.89	2	0.34	9	1.52	0	0	25	5.04	17	2.74	2	0.34	2	0.38
rayctn0_0117_B11.ab1	11	2.98	22	3.73	9	1.52	0	0	5	1.01	18	2.9	2	0.34	2	0.38
Anther_High_Quality_EST.seq.Contig1981	0	0	0	0	0	0	0	0	12	2.42	18	2.9	2	0.34	2	0.38
Anther_High_Quality_EST.seq.Contig3992	0	0	6	1.02	0	0	3	0.52	5	1.01	31	5	2	0.34	2	0.38
rayctn0_0154_A02.ab1	15	4.06	14	2.38	8	1.35	0	0	26	5.24	34	5.49	2	0.34	2	0.38
Anther_High_Quality_EST.seq.Contig1950	11	2.98	32	5.43	8	1.35	13	2.24	53	10.69	89	14.36	2	0.34	2	0.38
rayctn0_0099_B05.ab1	2	0.54	15	2.55	59	9.94	8	1.38	0	0	0	0	3	0.5	2	0.38
rayctn0_0149_D09.ab1	23	6.22	36	6.11	13	2.19	25	4.31	0	0	0	0	3	0.5	2	0.38
C06_397230.30.S1103220400.Anther-30.M13R.ab1	8	2.16	6	1.02	113	19.04	26	4.48	2	0.4	0	0	3	0.5	2	0.38
H09_422079.93.S1104082668.Anther-SP6045.M13R.ab1	35	9.47	23	3.9	81	13.65	147	25.35	11	2.22	0	0	3	0.5	2	0.38
Anther_High_Quality_EST.seq.Contig4096	458	123.89	20	3.39	4718	794.79	15	2.59	0	0	5	0.81	3	0.5	2	0.38
rayctn0_0073_G04.ab1	5	1.35	4	0.68	3	0.51	19	3.28	412	83.09	8	1.29	3	0.5	2	0.38
Anther_High_Quality_EST.seq.Contig2735	13	3.52	66	11.2	20	3.37	0	0	40	8.07	9	1.45	3	0.5	2	0.38
rmhcyd0_000957.y1.scf	8	2.16	6	1.02	4	0.67	0	0	5	1.01	11	1.77	3	0.5	2	0.38
G05_429041.77.S1104132748.Anther-SP13613.M13R.ab1	0	0	0	0	2	0.34	13	2.24	6	1.21	15	2.42	3	0.5	2	0.38
h1_C03.ab1	5	1.35	5	0.85	7	1.18	0	0	6	1.21	51	8.23	3	0.5	2	0.38
rayctn0_0011_D01.ab1	2	0.54	11	1.87	5	0.84	19	3.28	47	9.48	109	17.59	3	0.5	2	0.38
E08_425255.56.S1104112439.Anther-SP9080.M13R.ab1	0	0	5	0.85	0	0	0	0	4	0.81	0	0	4	0.67	2	0.38
F11_430847.71.S1104142646.Anther-SP14471.M13R.ab1	3	0.81	0	0	2	0.34	0	0	4	0.81	0	0	4	0.67	2	0.38
Anther_High_Quality_EST.seq.Contig1346	10	2.7	18	3.06	9	1.52	0	0	5	1.01	0	0	4	0.67	2	0.38
D05_415383.41.S1104022328.Anther-SP3785.M13R.ab1	9	2.43	9	1.53	13	2.19	0	0	13	2.62	0	0	4	0.67	2	0.38
rayctn0_0104_D01.ab1	4	1.08	2	0.34	3	0.51	3	0.52	15	3.03	0	0	4	0.67	2	0.38
rmhcyd0_001894.y1.scf	15	4.06	12	2.04	1401	236.01	11198	1931.27	9	1.82	3	0.48	4	0.67	2	0.38
Anther_High_Quality_EST.seq.Contig1080	5	1.35	14	2.38	7	1.18	0	0	6	1.21	6	0.97	4	0.67	2	0.38
rayctn0_0048_C10.ab1	4	1.08	0	0	53	8.93	26	4.48	19	3.83	11	1.77	4	0.67	2	0.38
H05_435808.89.S1104182760.Anther-SP17464.M13R.ab1	11	2.98	11	1.87	3	0.51	0	0	14	2.82	16	2.58	4	0.67	2	0.38
Anther_High_Quality_EST.seq.Contig416	65	17.58	75	12.73	411	69.24	45	7.76	14	2.82	16	2.58	4	0.67	2	0.38
H06_435768.90.S1104182953.Anther-SP17657.M13R.ab1	4	1.08	5	0.85	13	2.19	60	10.35	5	1.01	57	9.2	4	0.67	2	0.38
Anther_High_Quality_EST.seq.Contig2489	94	25.43	16	2.72	22	3.71	11	1.9	95	19.16	1023	165.06	4	0.67	2	0.38
G07_422065.79.S1104082174.Anther-SP5551.M13R.ab1	0	0	0	0	0	0	0	0	0	0	0	0	5	0.84	2	0.38
Anther_High_Quality_EST.seq.Contig421	0	0	3	0.51	331	55.76	2155	371.66	2	0.4	0	0	5	0.84	2	0.38
rayctn0_0042_C03.ab1	0	0	0	0	0	0	0	0	4	0.81	0	0	5	0.84	2	0.38
Anther_High_Quality_EST.seq.Contig3773	50	13.52	0	0	3	0.51	0	0	5	1.01	0	0	5	0.84	2	0.38
C01_435748.25.S1104182504.Anther-SP17208.M13R.ab1	0	0	2	0.34	0	0	0	0	2	0.4	6	0.97	5	0.84	2	0.38
Anther_High_Quality_EST.seq.Contig2386	0	0	3	0.51	4	0.67	0	0	5	1.01	6	0.97	5	0.84	2	0.38
A02_430853.2.S1104142769.Anther-SP14594.M13R.ab1	5	1.35	5	0.85	2	0.34	0	0	4	0.81	9	1.45	5	0.84	2	0.38
rayctn0_0044_E07.ab1	0	0	0	0	0	0	4	0.69	10	2.02	11	1.77	5	0.84	2	0.38
F04_489433.64.S1105272255.Anther-SA256.M13R.ab1	0	0	0	0	4	0.67	27	4.66	12	2.42	22	3.55	5	0.84	2	0.38
A05_435746.5.S1104182388.Anther-SP17092.M13R.ab1	9	2.43	21	3.56	4	0.67	76	13.11	42	8.47	72	11.62	5	0.84	2	0.38
Anther_High_Quality_EST.seq.Contig1164	0	0	17	2.89	57	9.6	661	114	0	0	0	0	6	1.01	2	0.38
rayctn0_0076_C04.ab1	6	1.62	0	0	0	0	0	0	5	1.01	0	0	6	1.01	2	0.38
rayctn0_0106_F06.ab1	11	2.98	13	2.21	6	1.01	5	0.86	6	1.21	0	0	6	1.01	2	0.38
C03_408536.27.S1103293378.Anther-SP891.M13R.ab1	6	1.62	7	1.19	0	0	0	0	3	0.61	4	0.65	6	1.01	2	0.38
G05_425484.77.S1104113420.Anther-SP10061.M13R.ab1	0	0	0	0	80	13.48	40	6.9	0	0	11	1.77	6	1.01	2	0.38
rayctn0_0031_A11.ab1	7	1.89	8	1.36	6	1.01	19	3.28	15	3.03	17	2.74	6	1.01	2	0.38
rmhcyd0_001529.y1.scf	4	1.08	3	0.51	97	16.34	494	85.2	54	10.89	48	7.74	6	1.01	2	0.38
Anther_High_Quality_EST.seq.Contig161	2	0.54	0	0	0	0	0	0	0	0	0	0	7	1.17	2	0.38
Anther_High_Quality_EST.seq.Contig12	6	1.62	2	0.34	0	0	0	0	8	1.61	0	0	7	1.17	2	0.38
E02_432363.50.S1104152913.Anther-SP15698.M13R.ab1	9	2.43	5	0.85	33	5.56	14	2.41	10	2.02	0	0	7	1.17	2	0.38
A04_435804.4.S1104183443.Anther-SP18147.M13R.ab1	9	2.43	18	3.06	46	7.75	13	2.24	13	2.62	13	2.1	7	1.17	2	0.38
Anther_High_Quality_EST.seq.Contig2513	17	4.6	25	4.24	16	2.7	0	0	10	2.02	47	7.58	7	1.17	2	0.38
Anther_High_Quality_EST.seq.Contig3711	4	1.08	10	1.7	26	4.38	2	0.34	16	3.23	0	0	8	1.34	2	0.38
Anther_High_Quality_EST.seq.Contig4057	21	5.68	10	1.7	37	6.23	5	0.86	15	3.03	8	1.29	8	1.34	2	0.38
Anther_High_Quality_EST.seq.Contig946	21	5.68	15	2.55	20	3.37	2	0.34	16	3.23	14	2.26	8	1.34	2	0.38
rmhcyd0_002121.y1.scf	5	1.35	30	5.09	125	21.06	8	1.38	29	5.85	38	6.13	8	1.34	2	0.38
E07_430847.55.S1104142630.Anther-SP14455.M13R.ab1	107	28.94	33	5.6	26	4.38	0	0	2	0.4	0	0	9	1.51	2	0.38
rmhcyd0_002359.y1.scf	26	7.03	75	12.73	45	7.58	7	1.21	23	4.64	0	0	9	1.51	2	0.38
H06_422732.90.S1104094201.Anther-SP7962.M13R.ab1	762	206.12	2550	432.86	976	164.42	0	0	10	2.02	11	1.77	9	1.51	2	0.38
D04_433578.40.S1104162327.Anther-SP16071.M13R.ab1	5	1.35	10	1.7	20	3.37	6	1.03	57	11.5	59	9.52	9	1.51	2	0.38
rayctn0_0063_H05.ab1	0	0	0	0	0	0	0	0	0	0	0	0	10	1.68	2	0.38
C01_432347.25.S1104152600.Anther-SP15385.M13R.ab1	8	2.16	5	0.85	20	3.37	0	0	3	0.61	0	0	10	1.68	2	0.38
G03_435766.75.S1104182842.Anther-SP17546.M13R.ab1	0	0	0	0	107	18.03	873	150.56	6	1.21	0	0	10	1.68	2	0.38
rayctn0_0024_C06.ab1	2	0.54	0	0	0	0	0	0	2	0.4	18	2.9	10	1.68	2	0.38
Anther_High_Quality_EST.seq.Contig3979	3	0.81	21	3.56	3	0.51	2	0.34	5	1.01	27	4.36	10	1.68	2	0.38
B03_413755.15.S1104012782.Anther-SP3279.M13R.ab1	20	5.41	21	3.56	57	9.6	0	0	11	2.22	5	0.81	11	1.84	2	0.38
Anther_High_Quality_EST.seq.Contig3430	2	0.54	3	0.51	0	0	2	0.34	2	0.4	10	1.61	11	1.84	2	0.38
E11_427254.59.S1104122538.Anther-SP11483.M13R.ab1	17	4.6	20	3.39	54	9.1	8	1.38	34	6.86	19	3.07	11	1.84	2	0.38
rmhcyd0_002246.y1.scf	8	2.16	23	3.9	39	6.57	3	0.52	13	2.62	33	5.32	12	2.01	2	0.38
rayctn0_0071_E02.ab1	10	2.7	19	3.23	24	4.04	0	0	203	40.94	42	6.78	12	2.01	2	0.38
rayctn0_0146_C11.ab1	0	0	2	0.34	0	0	3	0.52	34	6.86	54	8.71	12	2.01	2	0.38
rmhcyd0_001877.y1.scf	18	4.87	0	0	0	0	0	0	0	0	86	13.88	12	2.01	2	0.38
E05_422721.53.S1104093876.Anther-SP7637.M13R.ab1	0	0	2	0.34	0	0	0	0	66	13.31	9	1.45	13	2.18	2	0.38
Anther_High_Quality_EST.seq.Contig307	31	8.39	112	19.01	8	1.35	5	0.86	9	1.82	0	0	14	2.35	2	0.38
Anther_High_Quality_EST.seq.Contig1764	19	5.14	30	5.09	36	6.06	27	4.66	20	4.03	0	0	14	2.35	2	0.38
rayctn0_0114_G04.ab1	19	5.14	33	5.6	9	1.52	0	0	2	0.4	0	0	15	2.51	2	0.38
G03_425258.75.S1104112554.Anther-SP9195.M13R.ab1	19	5.14	26	4.41	24	4.04	58	10	16	3.23	40	6.45	15	2.51	2	0.38
rayctn0_0019_B01.ab1	8	2.16	58	9.85	18	3.03	20	3.45	26	5.24	87	14.04	15	2.51	2	0.38
H03_427264.87.S1104123334.Anther-SP12279.M13R.ab1	9	2.43	2	0.34	4	0.67	0	0	7	1.41	18	2.9	18	3.02	2	0.38
Anther_High_Quality_EST.seq.Contig2096	7	1.89	18	3.06	9	1.52	5	0.86	25	5.04	24	3.87	18	3.02	2	0.38
rayctn0_0042_F05.ab1	0	0	10	1.7	0	0	0	0	23	4.64	0	0	19	3.18	2	0.38
rayctn0_0012_A05.ab1	8	2.16	21	3.56	9	1.52	6	1.03	21	4.24	65	10.49	19	3.18	2	0.38
B11_422065.23.S1104082118.Anther-SP5495.M13R.ab1	6	1.62	10	1.7	111	18.7	155	26.73	7	1.41	0	0	20	3.35	2	0.38
rmhcyd0_002062.y1.scf	0	0	11	1.87	7	1.18	0	0	0	0	282	45.5	20	3.35	2	0.38
rayctn0_0156_C04.ab1	2	0.54	0	0	0	0	2	0.34	31	6.25	12	1.94	21	3.52	2	0.38
Anther_High_Quality_EST.seq.Contig4696	4	1.08	13	2.21	65	10.95	82	14.14	37	7.46	35	5.65	21	3.52	2	0.38
rayctn0_0065_C10.ab1	34	9.2	41	6.96	60	10.11	0	0	38	7.66	0	0	22	3.69	2	0.38
Anther_High_Quality_EST.seq.Contig2586	0	0	5	0.85	0	0	4	0.69	10	2.02	0	0	24	4.02	2	0.38
Anther_High_Quality_EST.seq.Contig4521	11	2.98	0	0	6	1.01	3	0.52	11	2.22	27	4.36	24	4.02	2	0.38
rayctn0_0060_A08.ab1	0	0	0	0	0	0	5	0.86	49	9.88	57	9.2	26	4.36	2	0.38
rayctn0_0107_D07.ab1	13	3.52	2	0.34	3	0.51	0	0	30	6.05	14	2.26	28	4.69	2	0.38
B04_427260.16.S1104122975.Anther-SP11920.M13R.ab1	0	0	0	0	0	0	0	0	0	0	0	0	29	4.86	2	0.38
rmhcyd0_000322.y1.scf	0	0	2	0.34	9	1.52	0	0	48	9.68	32	5.16	29	4.86	2	0.38
rmhcyd0_000244.y1.scf	195	52.75	185	31.4	431	72.61	524	90.37	0	0	11	1.77	30	5.03	2	0.38
Anther_High_Quality_EST.seq.Contig2490	45	12.17	51	8.66	14	2.36	0	0	35	7.06	40	6.45	30	5.03	2	0.38
C03_422719.27.S1104093754.Anther-SP7515.M13R.ab1	0	0	0	0	24	4.04	3	0.52	2	0.4	0	0	31	5.2	2	0.38
rayctn0_0148_E06.ab1	7	1.89	10	1.7	0	0	0	0	0	0	0	0	32	5.36	2	0.38
rayctn0_0103_E12.ab1	22	5.95	15	2.55	35	5.9	0	0	14	2.82	10	1.61	33	5.53	2	0.38
G11_435784.83.S1104183330.Anther-SP18034.M13R.ab1	19	5.14	14	2.38	21	3.54	9	1.55	53	10.69	18	2.9	33	5.53	2	0.38
Anther_High_Quality_EST.seq.Contig613	8	2.16	17	2.89	15	2.53	2	0.34	13	2.62	7	1.13	34	5.7	2	0.38
rmhcyd0_002110.y1.scf	18	4.87	14	2.38	27	4.55	8	1.38	54	10.89	19	3.07	35	5.87	2	0.38
E07_429028.55.S1104132150.Anther-SP13015.M13R.ab1	38	10.28	44	7.47	45	7.58	26	4.48	42	8.47	11	1.77	36	6.03	2	0.38
Anther_High_Quality_EST.seq.Contig1887	2	0.54	13	2.21	7	1.18	4	0.69	10	2.02	36	5.81	36	6.03	2	0.38
rayctn0_0146_D01.ab1	6	1.62	62	10.52	42	7.08	8	1.38	24	4.84	44	7.1	36	6.03	2	0.38
rayctn0_0079_F12.ab1	51	13.8	131	22.24	133	22.41	2	0.34	77	15.53	20	3.23	38	6.37	2	0.38
B05_427255.17.S1104122592.Anther-SP11537.M13R.ab1	7	1.89	4	0.68	11	1.85	0	0	0	0	28	4.52	38	6.37	2	0.38
rayctn0_0061_G05.ab1	0	0	3	0.51	4	0.67	2283	393.74	0	0	14	2.26	39	6.54	2	0.38
Anther_High_Quality_EST.seq.Contig1853	19	5.14	31	5.26	24	4.04	0	0	4	0.81	0	0	40	6.71	2	0.38
rayctn0_0003_D12.ab1	38	10.28	20	3.39	6	1.01	0	0	54	10.89	122	19.68	43	7.21	2	0.38
rayctn0_0123_F07.ab1	11	2.98	13	2.21	30	5.05	7	1.21	5	1.01	0	0	44	7.38	2	0.38
rayctn0_0175_A08.ab1	25	6.76	104	17.65	31	5.22	4	0.69	13	2.62	15	2.42	44	7.38	2	0.38
F02_433583.62.S1104162733.Anther-SP16477.M13R.ab1	4	1.08	5	0.85	22	3.71	3	0.52	28	5.65	26	4.2	44	7.38	2	0.38
rmhcyd0_000563.y1.scf	11	2.98	14	2.38	9	1.52	0	0	16	3.23	22	3.55	48	8.05	2	0.38
rayctn0_0159_H08.ab1	0	0	5	0.85	0	0	0	0	12	2.42	22	3.55	49	8.21	2	0.38
rayctn0_0170_E10.ab1	3	0.81	5	0.85	6	1.01	1014	174.88	0	0	17	2.74	65	10.9	2	0.38
rmhcyd0_001634.y1.scf	5	1.35	36	6.11	10	1.68	18	3.1	43	8.67	48	7.74	79	13.24	2	0.38
C11_433578.35.S1104162322.Anther-SP16066.M13R.ab1	3	0.81	0	0	0	0	0	0	2	0.4	0	0	81	13.58	2	0.38
F09_425282.69.S1104113220.Anther-SP9861.M13R.ab1	6	1.62	6	1.02	0	0	0	0	0	0	5	0.81	82	13.75	2	0.38
rayctn0_0161_F11.ab1	0	0	4	0.68	31	5.22	17	2.93	99	19.97	422	68.09	94	15.76	2	0.38
rayctn0_0015_D06.ab1	0	0	0	0	0	0	0	0	0	0	1630	263	94	15.76	2	0.38
Anther_High_Quality_EST.seq.Contig4792	2	0.54	3	0.51	3	0.51	0	0	32	6.45	260	41.95	96	16.09	2	0.38
E04_435808.52.S1104182723.Anther-SP17427.M13R.ab1	44	11.9	53	9	89	14.99	33	5.69	2	0.4	0	0	97	16.26	2	0.38
p1_F08.ab1	74	20.02	140	23.76	133	22.41	13	2.24	229	46.19	146	23.56	100	16.76	2	0.38
Anther_High_Quality_EST.seq.Contig2824	19	5.14	16	2.72	10	1.68	28	4.83	0	0	0	0	101	16.93	2	0.38
Anther_High_Quality_EST.seq.Contig187	0	0	10	1.7	0	0	0	0	0	0	5	0.81	104	17.43	2	0.38
Anther_High_Quality_EST.seq.Contig2455	2	0.54	4	0.68	10	1.68	2	0.34	7	1.41	65	10.49	116	19.44	2	0.38
Anther_High_Quality_EST.seq.Contig1259	102	27.59	19	3.23	275	46.33	99	17.07	99	19.97	86	13.88	120	20.12	2	0.38
Anther_High_Quality_EST.seq.Contig3105	91	24.62	107	18.16	32	5.39	73	12.59	4	0.81	0	0	124	20.79	2	0.38
rayctn0_0094_C09.ab1	2	0.54	2	0.34	5	0.84	0	0	17	3.43	61	9.84	132	22.13	2	0.38
A11_435736.11.S1104182010.Anther-SP16714.M13R.ab1	115	31.11	231	39.21	87	14.66	181	31.22	184	37.11	224	36.14	157	26.32	2	0.38
Anther_High_Quality_EST.seq.Contig4547	262	70.87	491	83.35	334	56.27	0	0	456	91.97	55	8.87	160	26.82	2	0.38
rayctn0_0025_D06.ab1	11	2.98	17	2.89	28	4.72	0	0	412	83.09	165	26.62	163	27.32	2	0.38
rayctn0_0003_G01.ab1	10	2.7	17	2.89	23	3.87	0	0	17	3.43	45	7.26	166	27.83	2	0.38
rayctn0_0032_A09.ab1	2	0.54	2	0.34	0	0	0	0	0	0	8	1.29	179	30.01	2	0.38
Anther_High_Quality_EST.seq.Contig3918	2	0.54	0	0	0	0	0	0	0	0	64	10.33	188	31.51	2	0.38
Anther_High_Quality_EST.seq.Contig2474	132	35.71	19	3.23	263	44.3	26	4.48	144	29.04	83	13.39	203	34.03	2	0.38
A10_425499.10.S1104113737.Anther-SP10378.M13R.ab1	43	11.63	33	5.6	32	5.39	0	0	62	12.5	43	6.94	211	35.37	2	0.38
Anther_High_Quality_EST.seq.Contig4480	9	2.43	0	0	25	4.21	48	8.28	12	2.42	116	18.72	212	35.54	2	0.38
Anther_High_Quality_EST.seq.Contig1938	38	10.28	128	21.73	0	0	0	0	0	0	55	8.87	254	42.58	2	0.38
Anther_High_Quality_EST.seq.Contig304	31	8.39	6	1.02	73	12.3	2	0.34	21	4.24	30	4.84	267	44.76	2	0.38
h_H07.ab1	0	0	0	0	0	0	0	0	10	2.02	1074	173.29	272	45.59	2	0.38
Anther_High_Quality_EST.seq.Contig3854	6	1.62	13	2.21	36	6.06	9	1.55	52	10.49	25	4.03	311	52.13	2	0.38
Anther_High_Quality_EST.seq.Contig1992	143	38.68	418	70.95	246	41.44	278	47.95	177	35.7	907	146.34	318	53.31	2	0.38
Anther_High_Quality_EST.seq.Contig3944	0	0	0	0	0	0	0	0	15	3.03	300	48.4	366	61.35	2	0.38
Anther_High_Quality_EST.seq.Contig3211	0	0	4	0.68	9	1.52	266	45.88	1100	221.85	888	143.28	367	61.52	2	0.38
Anther_High_Quality_EST.seq.Contig2231	62	16.77	11	1.87	109	18.36	191	32.94	275	55.46	107	17.26	383	64.2	2	0.38
B06_427239.18.S1104122017.Anther-SP10962.M13R.ab1	79	21.37	11	1.87	191	32.18	2	0.34	7	1.41	0	0	461	77.28	2	0.38
Anther_High_Quality_EST.seq.Contig5026	88	23.8	17	2.89	38	6.4	100	17.25	0	0	16	2.58	1474	247.08	2	0.38
rayctn0_0170_A12.ab1	4	1.08	11	1.87	9	1.52	0	0	3	0.61	360	58.09	1646	275.92	2	0.38
Anther_High_Quality_EST.seq.Contig2219	27	7.3	23	3.9	4	0.67	0	0	0	0	600	96.81	7250	1215.3	2	0.38
Anther_High_Quality_EST.seq.Contig2727	0	0	0	0	2	0.34	0	0	672	135.53	2149	346.74	9250	1550.56	2	0.38
Anther_High_Quality_EST.seq.Contig1052	32	8.66	576	97.77	13	2.19	21	3.62	3	0.61	454	73.25	9626	1613.58	2	0.38
H09_433568.93.S1104162092.Anther-SP15836.M13R.ab1	0	0	0	0	0	0	0	0	0	0	0	0	0	0	3	0.57
B07_415391.19.S1104022690.Anther-SP4147.M13R.ab1	0	0	0	0	0	0	0	0	0	0	0	0	0	0	3	0.57
rmhcyd0_000241.y1.scf	0	0	0	0	0	0	0	0	0	0	0	0	0	0	3	0.57
Anther_High_Quality_EST.seq.Contig203	0	0	0	0	0	0	0	0	0	0	0	0	0	0	3	0.57
rayctn0_0128_H11.ab1	0	0	0	0	0	0	0	0	0	0	0	0	0	0	3	0.57
D12_413741.48.S1104012239.Anther-SP2736.M13R.ab1	0	0	0	0	0	0	0	0	0	0	0	0	0	0	3	0.57
rayctn0_0104_H09.ab1	0	0	0	0	0	0	0	0	0	0	0	0	0	0	3	0.57
Anther_High_Quality_EST.seq.Contig2296	0	0	0	0	0	0	0	0	0	0	0	0	0	0	3	0.57
rayctn0_0130_A11.ab1	0	0	0	0	0	0	0	0	0	0	0	0	0	0	3	0.57
D09_427270.45.S1104123772.Anther-SP12717.M13R.ab1	0	0	0	0	0	0	0	0	0	0	0	0	0	0	3	0.57
rayctn0_0165_G11.ab1	0	0	0	0	0	0	0	0	0	0	0	0	0	0	3	0.57
rayctn0_0147_H10.ab1	0	0	0	0	0	0	0	0	0	0	0	0	0	0	3	0.57
rayctn0_0064_G09.ab1	0	0	0	0	0	0	0	0	0	0	0	0	0	0	3	0.57
h2_D05.ab1	0	0	0	0	0	0	0	0	0	0	0	0	0	0	3	0.57
rayctn0_0061_F08.ab1	0	0	0	0	0	0	0	0	0	0	0	0	0	0	3	0.57
H10_420315.1.S1104072861.Anther-SP5278.M13R.ab1	0	0	0	0	0	0	0	0	0	0	0	0	0	0	3	0.57
C11_408541.35.S1103293770.Anther-SP1283.M13R.ab1	0	0	0	0	0	0	0	0	0	0	0	0	0	0	3	0.57
rayctn0_0159_F07.ab1	0	0	0	0	0	0	0	0	0	0	0	0	0	0	3	0.57
1102_A03.ab1	0	0	0	0	0	0	0	0	0	0	0	0	0	0	3	0.57
rayctn0_0012_H12.ab1	2	0.54	0	0	0	0	0	0	0	0	0	0	0	0	3	0.57
rayctn0_0095_G06.ab1	2	0.54	0	0	0	0	0	0	0	0	0	0	0	0	3	0.57
rayctn0_0063_F10.ab1	2	0.54	0	0	0	0	0	0	0	0	0	0	0	0	3	0.57
rmhcyd0_002202.y1.scf	4	1.08	0	0	0	0	0	0	0	0	0	0	0	0	3	0.57
rayctn0_0143_A06.ab1	0	0	2	0.34	0	0	0	0	0	0	0	0	0	0	3	0.57
D09_435736.45.S1104182044.Anther-SP16748.M13R.ab1	0	0	2	0.34	0	0	0	0	0	0	0	0	0	0	3	0.57
rayctn0_0028_A09.ab1	5	1.35	2	0.34	0	0	0	0	0	0	0	0	0	0	3	0.57
Anther_High_Quality_EST.seq.Contig134	0	0	3	0.51	0	0	0	0	0	0	0	0	0	0	3	0.57
rayctn0_0017_C07.ab1	4	1.08	4	0.68	0	0	0	0	0	0	0	0	0	0	3	0.57
rayctn0_0090_G01.ab1	2	0.54	6	1.02	0	0	0	0	0	0	0	0	0	0	3	0.57
rayctn0_0126_F10.ab1	104	28.13	9	1.53	0	0	0	0	0	0	0	0	0	0	3	0.57
A03_411922.3.S1103312290.Anther-SP1827.M13R.ab1	4	1.08	10	1.7	0	0	0	0	0	0	0	0	0	0	3	0.57
rayctn0_0046_D04.ab1	2	0.54	0	0	3	0.51	0	0	0	0	0	0	0	0	3	0.57
E05_413739.53.S1104012148.Anther-SP2645.M13R.ab1	2	0.54	0	0	3	0.51	0	0	0	0	0	0	0	0	3	0.57
B06_433581.18.S1104162401.Anther-SP16145.M13R.ab1	2	0.54	0	0	3	0.51	0	0	0	0	0	0	0	0	3	0.57
rayctn0_0095_F10.ab1	20	5.41	30	5.09	3	0.51	0	0	0	0	0	0	0	0	3	0.57
A05_410395.5.S1103303012.Anther-SP1445.M13R.ab1	24	6.49	0	0	6	1.01	0	0	0	0	0	0	0	0	3	0.57
B06_422074.18.S1104082401.Anther-SP5778.M13R.ab1	4	1.08	49	8.32	21	3.54	0	0	0	0	0	0	0	0	3	0.57
F10_435768.70.S1104182933.Anther-SP17637.M13R.ab1	8	2.16	4	0.68	26	4.38	0	0	0	0	0	0	0	0	3	0.57
B02_433575.14.S1104162205.Anther-SP15949.M13R.ab1	22	5.95	0	0	106	17.86	0	0	0	0	0	0	0	0	3	0.57
G04_435804.76.S1104183515.Anther-SP18219.M13R.ab1	302	81.69	110	18.67	306	51.55	0	0	0	0	0	0	0	0	3	0.57
rayctn0_0082_A02.ab1	133	35.98	1165	197.76	869	146.39	0	0	0	0	0	0	0	0	3	0.57
rmhcyd0_000325.y1.scf	0	0	0	0	0	0	2	0.34	0	0	0	0	0	0	3	0.57
H08_435746.92.S1104182475.Anther-SP17179.M13R.ab1	0	0	0	0	0	0	2	0.34	0	0	0	0	0	0	3	0.57
Anther_High_Quality_EST.seq.Contig1910	0	0	2	0.34	0	0	3	0.52	0	0	0	0	0	0	3	0.57
F12_422716.72.S1104093511.Anther-SP7272.M13R.ab1	2	0.54	4	0.68	3	0.51	3	0.52	0	0	0	0	0	0	3	0.57
Anther_High_Quality_EST.seq.Contig4094	944	255.35	1566	265.83	144	24.26	3	0.52	0	0	0	0	0	0	3	0.57
Anther_High_Quality_EST.seq.Contig3507	4285	1159.07	10875	1846.01	1148	193.39	3	0.52	0	0	0	0	0	0	3	0.57
D12_415384.48.S1104022431.Anther-SP3888.M13R.ab1	0	0	0	0	0	0	4	0.69	0	0	0	0	0	0	3	0.57
Anther_High_Quality_EST.seq.Contig1220	0	0	0	0	18	3.03	4	0.69	0	0	0	0	0	0	3	0.57
Anther_High_Quality_EST.seq.Contig4294	38	10.28	135	22.92	56	9.43	5	0.86	0	0	0	0	0	0	3	0.57
Anther_High_Quality_EST.seq.Contig671	0	0	0	0	0	0	6	1.03	0	0	0	0	0	0	3	0.57
rmhcyd0_002476.y1.scf	0	0	0	0	2	0.34	6	1.03	0	0	0	0	0	0	3	0.57
F10_420288.70.S1104072261.Anther-SP4678.M13R.ab1	0	0	0	0	0	0	8	1.38	0	0	0	0	0	0	3	0.57
Anther_High_Quality_EST.seq.Contig679	42	11.36	3	0.51	534	89.96	8	1.38	0	0	0	0	0	0	3	0.57
F04_413745.64.S1104012447.Anther-SP2944.M13R.ab1	0	0	4	0.68	0	0	13	2.24	0	0	0	0	0	0	3	0.57
rayctn0_0117_A02.ab1	0	0	0	0	5	0.84	17	2.93	0	0	0	0	0	0	3	0.57
G06_411922.78.S1103312365.Anther-SP1902.M13R.ab1	0	0	2	0.34	2	0.34	18	3.1	0	0	0	0	0	0	3	0.57
C12_425244.36.S1104112131.Anther-SP8772.M13R.ab1	0	0	0	0	47	7.92	24	4.14	0	0	0	0	0	0	3	0.57
Anther_High_Quality_EST.seq.Contig5042	0	0	0	0	507	85.41	26	4.48	0	0	0	0	0	0	3	0.57
Anther_High_Quality_EST.seq.Contig1048	4	1.08	3	0.51	0	0	36	6.21	0	0	0	0	0	0	3	0.57
Anther_High_Quality_EST.seq.Contig4350	0	0	0	0	5	0.84	44	7.59	0	0	0	0	0	0	3	0.57
Anther_High_Quality_EST.seq.Contig3580	26	7.03	0	0	1443	243.09	48	8.28	0	0	0	0	0	0	3	0.57
Anther_High_Quality_EST.seq.Contig1381	0	0	6	1.02	72	12.13	53	9.14	0	0	0	0	0	0	3	0.57
Anther_High_Quality_EST.seq.Contig3237	255	68.98	2	0.34	4194	706.52	66	11.38	0	0	0	0	0	0	3	0.57
Anther_High_Quality_EST.seq.Contig3041	0	0	0	0	11	1.85	251	43.29	0	0	0	0	0	0	3	0.57
A04_430837.4.S1104142291.Anther-SP14116.M13R.ab1	0	0	0	0	0	0	1400	241.45	0	0	0	0	0	0	3	0.57
Anther_High_Quality_EST.seq.Contig3347	18	4.87	0	0	287	48.35	1619	279.22	0	0	0	0	0	0	3	0.57
Anther_High_Quality_EST.seq.Contig4721	0	0	11	1.87	99	16.68	2396	413.23	0	0	0	0	0	0	3	0.57
rayctn0_0142_C01.ab1	5	1.35	11	1.87	721	121.46	6469	1115.68	0	0	0	0	0	0	3	0.57
Anther_High_Quality_EST.seq.Contig3139	93	25.16	4	0.68	4486	755.71	12124	2090.97	0	0	0	0	0	0	3	0.57
B02_427252.14.S1104122397.Anther-SP11342.M13R.ab1	0	0	0	0	0	0	0	0	2	0.4	0	0	0	0	3	0.57
rayctn0_0093_B08.ab1	0	0	0	0	0	0	0	0	2	0.4	0	0	0	0	3	0.57
rayctn0_0076_H03.ab1	3	0.81	0	0	0	0	0	0	2	0.4	0	0	0	0	3	0.57
H01_411916.85.S1103312276.Anther-SP1813.M13R.ab1	3	0.81	0	0	0	0	0	0	2	0.4	0	0	0	0	3	0.57
H11_411908.95.S1103312190.Anther-SP1727.M13R.ab1	3	0.81	5	0.85	0	0	0	0	2	0.4	0	0	0	0	3	0.57
Anther_High_Quality_EST.seq.Contig1643	5	1.35	4	0.68	8	1.35	0	0	2	0.4	0	0	0	0	3	0.57
A05_433575.5.S1104162196.Anther-SP15940.M13R.ab1	1017	275.09	8380	1422.49	9	1.52	0	0	2	0.4	0	0	0	0	3	0.57
rayctn0_0133_D07.ab1	0	0	3	0.51	0	0	0	0	3	0.61	0	0	0	0	3	0.57
C12_422740.36.S1104094339.Anther-SP8100.M13R.ab1	4	1.08	0	0	2	0.34	0	0	3	0.61	0	0	0	0	3	0.57
rayctn0_0037_F01.ab1	0	0	4	0.68	3	0.51	0	0	3	0.61	0	0	0	0	3	0.57
A08_422719.8.S1104093735.Anther-SP7496.M13R.ab1	0	0	0	0	0	0	275	47.43	3	0.61	0	0	0	0	3	0.57
D07_435746.43.S1104182426.Anther-SP17130.M13R.ab1	2	0.54	2	0.34	12	2.02	0	0	4	0.81	0	0	0	0	3	0.57
Anther_High_Quality_EST.seq.Contig310	13	3.52	35	5.94	16	2.7	0	0	4	0.81	0	0	0	0	3	0.57
rayctn0_0055_E10.ab1	21	5.68	39	6.62	43	7.24	4	0.69	6	1.21	0	0	0	0	3	0.57
B01_433573.13.S1104162108.Anther-SP15852.M13R.ab1	0	0	0	0	0	0	0	0	8	1.61	0	0	0	0	3	0.57
A11_425276.11.S1104112970.Anther-SP9611.M13R.ab1	21	5.68	16	2.72	9	1.52	0	0	8	1.61	0	0	0	0	3	0.57
C03_427260.27.S1104122986.Anther-SP11931.M13R.ab1	2	0.54	7	1.19	6	1.01	7	1.21	9	1.82	0	0	0	0	3	0.57
C04_425287.28.S1104113275.Anther-SP9916.M13R.ab1	34	9.2	7	1.19	36	6.06	11	1.9	13	2.62	0	0	0	0	3	0.57
Anther_High_Quality_EST.seq.Contig3446	5	1.35	3	0.51	169	28.47	121	20.87	42	8.47	0	0	0	0	3	0.57
Anther_High_Quality_EST.seq.Contig806	67	18.12	128	21.73	379	63.85	0	0	795	160.34	0	0	0	0	3	0.57
F12_427239.72.S1104122071.Anther-SP11016.M13R.ab1	0	0	0	0	2	0.34	0	0	0	0	2	0.32	0	0	3	0.57
Anther_High_Quality_EST.seq.Contig2573	0	0	0	0	0	0	0	0	3	0.61	3	0.48	0	0	3	0.57
Anther_High_Quality_EST.seq.Contig179	0	0	0	0	0	0	0	0	0	0	4	0.65	0	0	3	0.57
rmhcyd0_001157.y1.scf	430	116.31	1847	313.52	177	29.82	86	14.83	17	3.43	5	0.81	0	0	3	0.57
C08_429043.32.S1104132799.Anther-SP13664.M13R.ab1	2	0.54	34	5.77	8	1.35	19	3.28	6	1.21	7	1.13	0	0	3	0.57
Anther_High_Quality_EST.seq.Contig1046	67	18.12	34	5.77	0	0	4	0.69	0	0	8	1.29	0	0	3	0.57
rayctn0_0024_G10.ab1	0	0	0	0	0	0	0	0	0	0	9	1.45	0	0	3	0.57
rayctn0_0179_H12.ab1	8	2.16	10	1.7	22	3.71	6	1.03	11	2.22	10	1.61	0	0	3	0.57
rayctn0_0030_C06.ab1	60	16.23	99	16.81	225	37.9	29	5	0	0	11	1.77	0	0	3	0.57
rmhcyd0_000140.y1.scf	2	0.54	3	0.51	3	0.51	0	0	7	1.41	16	2.58	0	0	3	0.57
E03_422059.51.S1104082050.Anther-SP5427.M13R.ab1	0	0	0	0	0	0	0	0	0	0	23	3.71	0	0	3	0.57
F09_435808.69.S1104182740.Anther-SP17444.M13R.ab1	2	0.54	0	0	0	0	0	0	0	0	25	4.03	0	0	3	0.57
Anther_High_Quality_EST.seq.Contig1435	13	3.52	84	14.26	213	35.88	46	7.93	2	0.4	26	4.2	0	0	3	0.57
Anther_High_Quality_EST.seq.Contig1270	5	1.35	2	0.34	117	19.71	537	92.61	4	0.81	27	4.36	0	0	3	0.57
H04_427252.88.S1104122471.Anther-SP11416.M13R.ab1	4	1.08	0	0	11	1.85	3	0.52	4	0.81	30	4.84	0	0	3	0.57
E09_422709.57.S1104093208.Anther-SP6969.M13R.ab1	12	3.25	38	6.45	24	4.04	7	1.21	0	0	41	6.62	0	0	3	0.57
rmhcyd0_002664.y1.scf	2	0.54	11	1.87	3	0.51	0	0	134	27.03	45	7.26	0	0	3	0.57
Anther_High_Quality_EST.seq.Contig4835	0	0	0	0	2	0.34	0	0	3	0.61	56	9.04	0	0	3	0.57
rayctn0_0136_G12.ab1	0	0	0	0	0	0	0	0	18	3.63	58	9.36	0	0	3	0.57
D12_425241.48.S1104112047.Anther-SP8688.M13R.ab1	40	10.82	81	13.75	103	17.35	4	0.69	22	4.44	65	10.49	0	0	3	0.57
rayctn0_0044_D01.ab1	6	1.62	24	4.07	2	0.34	10	1.72	131	26.42	126	20.33	0	0	3	0.57
Anther_High_Quality_EST.seq.Contig1993	0	0	0	0	0	0	0	0	2	0.4	0	0	2	0.34	3	0.57
D12_432356.48.S1104152431.Anther-SP15216.M13R.ab1	0	0	8	1.36	12	2.02	0	0	5	1.01	0	0	2	0.34	3	0.57
rayctn0_0126_F08.ab1	2	0.54	6	1.02	0	0	5	0.86	6	1.21	0	0	2	0.34	3	0.57
C06_411942.30.S1103312605.Anther-SP2142.M13R.ab1	3	0.81	10	1.7	5	0.84	3	0.52	11	2.22	3	0.48	2	0.34	3	0.57
G02_422719.74.S1104093801.Anther-SP7562.M13R.ab1	2	0.54	0	0	3	0.51	0	0	3	0.61	4	0.65	2	0.34	3	0.57
Anther_High_Quality_EST.seq.Contig3884	7	1.89	5	0.85	11	1.85	28	4.83	20	4.03	6	0.97	2	0.34	3	0.57
H06_422721.90.S1104093913.Anther-SP7674.M13R.ab1	23	6.22	0	0	0	0	32	5.52	8	1.61	7	1.13	2	0.34	3	0.57
Anther_High_Quality_EST.seq.Contig2289	305	82.5	1006	170.77	53	8.93	65	11.21	23	4.64	11	1.77	2	0.34	3	0.57
rayctn0_0060_F04.ab1	63	17.04	40	6.79	145	24.43	2	0.34	3	0.61	18	2.9	2	0.34	3	0.57
E05_432336.53.S1104152148.Anther-SP14933.M13R.ab1	0	0	0	0	0	0	0	0	7	1.41	30	4.84	2	0.34	3	0.57
Anther_High_Quality_EST.seq.Contig697	20	5.41	14	2.38	19	3.2	0	0	48	9.68	71	11.46	2	0.34	3	0.57
rayctn0_0003_D03.ab1	0	0	0	0	6	1.01	2	0.34	0	0	0	0	3	0.5	3	0.57
Anther_High_Quality_EST.seq.Contig36	0	0	2	0.34	31	5.22	10	1.72	0	0	0	0	3	0.5	3	0.57
rmhcyd0_000311.y1.scf	22	5.95	3	0.51	216	36.39	20	3.45	0	0	0	0	3	0.5	3	0.57
Anther_High_Quality_EST.seq.Contig3202	0	0	0	0	21	3.54	23	3.97	0	0	0	0	3	0.5	3	0.57
G03_413755.75.S1104012842.Anther-SP3339.M13R.ab1	2	0.54	0	0	11	1.85	33	5.69	0	0	0	0	3	0.5	3	0.57
G03_435808.75.S1104182746.Anther-SP17450.M13R.ab1	0	0	0	0	0	0	5	0.86	2	0.4	0	0	3	0.5	3	0.57
Anther_High_Quality_EST.seq.Contig2928	7	1.89	0	0	5	0.84	0	0	3	0.61	0	0	3	0.5	3	0.57
D12_435768.48.S1104182911.Anther-SP17615.M13R.ab1	2	0.54	0	0	3	0.51	0	0	4	0.81	0	0	3	0.5	3	0.57
Anther_High_Quality_EST.seq.Contig3130	7	1.89	3	0.51	2	0.34	8	1.38	5	1.01	0	0	3	0.5	3	0.57
G06_432330.78.S1104152077.Anther-SP14862.M13R.ab1	3	0.81	10	1.7	4	0.67	0	0	6	1.21	0	0	3	0.5	3	0.57
rayctn0_0131_C05.ab1	0	0	0	0	0	0	0	0	7	1.41	0	0	3	0.5	3	0.57
F06_425516.66.S1104111177.Anther-SP10818.M13R.ab1	4	1.08	0	0	0	0	0	0	11	2.22	0	0	3	0.5	3	0.57
rayctn0_0158_D07.ab1	5	1.35	20	3.39	12	2.02	74	12.76	35	7.06	6	0.97	3	0.5	3	0.57
rayctn0_0092_H02.ab1	0	0	0	0	0	0	0	0	15	3.03	7	1.13	3	0.5	3	0.57
rayctn0_0041_E12.ab1	27	7.3	9	1.53	37	6.23	15	2.59	38	7.66	21	3.39	3	0.5	3	0.57
Anther_High_Quality_EST.seq.Contig1214	62	16.77	9	1.53	4603	775.42	6	1.03	0	0	0	0	4	0.67	3	0.57
F06_50658.65.S1107082568.Anther-AD66.M13R.ab1	4	1.08	39	6.62	114	19.2	47	8.11	0	0	0	0	4	0.67	3	0.57
rayctn0_0162_E05.ab1	4	1.08	0	0	0	0	0	0	6	1.21	16	2.58	4	0.67	3	0.57
Anther_High_Quality_EST.seq.Contig4234	5	1.35	2	0.34	321	54.08	642	110.72	3	0.61	17	2.74	4	0.67	3	0.57
H07_425247.91.S1104112282.Anther-SP8923.M13R.ab1	3	0.81	3	0.51	0	0	6	1.03	0	0	18	2.9	4	0.67	3	0.57
F12_433585.72.S1104162839.Anther-SP16583.M13R.ab1	0	0	2	0.34	2	0.34	0	0	3	0.61	0	0	5	0.84	3	0.57
G12_433583.84.S1104162755.Anther-SP16499.M13R.ab1	3011	814.46	6811	1156.15	138	23.25	2	0.34	6	1.21	0	0	5	0.84	3	0.57
Anther_High_Quality_EST.seq.Contig2063	9	2.43	0	0	0	0	2	0.34	0	0	8	1.29	5	0.84	3	0.57
rayctn0_0114_H04.ab1	24	6.49	20	3.39	60	10.11	0	0	28	5.65	23	3.71	5	0.84	3	0.57
rayctn0_0159_H11.ab1	8	2.16	58	9.85	3	0.51	0	0	33	6.66	23	3.71	5	0.84	3	0.57
E08_425484.56.S1104113399.Anther-SP10040.M13R.ab1	56	15.15	99	16.81	59	9.94	55	9.49	46	9.28	24	3.87	5	0.84	3	0.57
rmhcyd0_002303.y1.scf	0	0	3	0.51	6	1.01	0	0	14	2.82	38	6.13	5	0.84	3	0.57
rayctn0_0055_H02.ab1	0	0	0	0	0	0	0	0	0	0	0	0	6	1.01	3	0.57
H09_413752.93.S1104012764.Anther-SP3261.M13R.ab1	14	3.79	0	0	0	0	0	0	0	0	0	0	6	1.01	3	0.57
A07_435804.7.S1104183446.Anther-SP18150.M13R.ab1	8	2.16	0	0	12	2.02	0	0	5	1.01	0	0	6	1.01	3	0.57
H09_429044.93.S1104132956.Anther-SP13821.M13R.ab1	6	1.62	30	5.09	45	7.58	3	0.52	11	2.22	0	0	6	1.01	3	0.57
G09_408540.81.S1103293720.Anther-SP1233.M13R.ab1	7	1.89	9	1.53	15	2.53	4	0.69	6	1.21	4	0.65	6	1.01	3	0.57
p1_C12.ab1	3	0.81	0	0	2	0.34	0	0	5	1.01	8	1.29	6	1.01	3	0.57
rayctn0_0063_H06.ab1	5	1.35	0	0	13	2.19	0	0	4	0.81	0	0	7	1.17	3	0.57
C11_411973.35.S1103312898.Anther-SP2435.M13R.ab1	0	0	0	0	0	0	0	0	6	1.21	0	0	7	1.17	3	0.57
rayctn0_0166_G06.ab1	5	1.35	0	0	0	0	2	0.34	14	2.82	2	0.32	7	1.17	3	0.57
Anther_High_Quality_EST.seq.Contig4916	5	1.35	17	2.89	5	0.84	2	0.34	7	1.41	65	10.49	7	1.17	3	0.57
D06_411922.42.S1103312329.Anther-SP1866.M13R.ab1	7	1.89	6	1.02	2	0.34	0	0	40	8.07	3	0.48	8	1.34	3	0.57
F12_429028.72.S1104132167.Anther-SP13032.M13R.ab1	0	0	2	0.34	16	2.7	3	0.52	9	1.82	8	1.29	8	1.34	3	0.57
Anther_High_Quality_EST.seq.Contig2083	0	0	0	0	0	0	0	0	17	3.43	108	17.43	8	1.34	3	0.57
rayctn0_0017_C05.ab1	2	0.54	39	6.62	23	3.87	0	0	8	1.61	0	0	9	1.51	3	0.57
Anther_High_Quality_EST.seq.Contig244	5	1.35	3	0.51	0	0	4	0.69	9	1.82	18	2.9	9	1.51	3	0.57
Anther_High_Quality_EST.seq.Contig20	7	1.89	8	1.36	18	3.03	5	0.86	6	1.21	10	1.61	10	1.68	3	0.57
rayctn0_0155_H07.ab1	13	3.52	10	1.7	14	2.36	0	0	10	2.02	10	1.61	10	1.68	3	0.57
G01_425516.73.S1104111184.Anther-SP10825.M13R.ab1	54	14.61	92	15.62	92	15.5	2	0.34	16	3.23	11	1.77	10	1.68	3	0.57
rayctn0_0034_G09.ab1	0	0	0	0	0	0	15	2.59	0	0	0	0	11	1.84	3	0.57
H01_429036.85.S1104132468.Anther-SP13333.M13R.ab1	7	1.89	0	0	0	0	2	0.34	9	1.82	5	0.81	11	1.84	3	0.57
H02_430847.86.S1104142661.Anther-SP14486.M13R.ab1	21	5.68	0	0	35	5.9	2	0.34	4	0.81	9	1.45	11	1.84	3	0.57
rmhcyd0_001334.y1.scf	18	4.87	43	7.3	32	5.39	19	3.28	15	3.03	37	5.97	11	1.84	3	0.57
rayctn0_0126_D06.ab1	0	0	0	0	0	0	0	0	131	26.42	191	30.82	11	1.84	3	0.57
C11_432347.35.S1104152610.Anther-SP15395.M13R.ab1	12	3.25	15	2.55	61	10.28	3	0.52	4	0.81	0	0	12	2.01	3	0.57
rayctn0_0113_H09.ab1	2	0.54	0	0	0	0	0	0	16	3.23	0	0	12	2.01	3	0.57
Anther_High_Quality_EST.seq.Contig1584	21	5.68	51	8.66	25	4.21	16	2.76	44	8.87	33	5.32	12	2.01	3	0.57
rayctn0_0114_E04.ab1	0	0	17	2.89	5	0.84	0	0	15	3.03	0	0	13	2.18	3	0.57
rmhcyd0_002061.y1.scf	15	4.06	39	6.62	29	4.89	0	0	7	1.41	10	1.61	13	2.18	3	0.57
A09_430853.9.S1104142776.Anther-SP14601.M13R.ab1	32	8.66	29	4.92	31	5.22	0	0	6	1.21	36	5.81	13	2.18	3	0.57
D11_433585.47.S1104162814.Anther-SP16558.M13R.ab1	0	0	0	0	0	0	0	0	0	0	0	0	14	2.35	3	0.57
rayctn0_0016_H10.ab1	2	0.54	4	0.68	0	0	0	0	6	1.21	0	0	14	2.35	3	0.57
G02_433573.74.S1104162169.Anther-SP15913.M13R.ab1	11	2.98	6	1.02	10	1.68	0	0	9	1.82	0	0	14	2.35	3	0.57
Anther_High_Quality_EST.seq.Contig1958	12	3.25	50	8.49	33	5.56	317	54.67	30	6.05	53	8.55	14	2.35	3	0.57
rayctn0_0080_H05.ab1	5	1.35	16	2.72	16	2.7	0	0	23	4.64	7	1.13	15	2.51	3	0.57
F04_425244.64.S1104112159.Anther-SP8800.M13R.ab1	4	1.08	3	0.51	46	7.75	0	0	12	2.42	0	0	16	2.68	3	0.57
Anther_High_Quality_EST.seq.Contig3440	24	6.49	48	8.15	67	11.29	29	5	40	8.07	8	1.29	16	2.68	3	0.57
D12_427252.48.S1104122431.Anther-SP11376.M13R.ab1	12	3.25	34	5.77	10	1.68	0	0	10	2.02	38	6.13	17	2.85	3	0.57
Anther_High_Quality_EST.seq.Contig769	52	14.07	138	23.43	114	19.2	17	2.93	31	6.25	124	20.01	17	2.85	3	0.57
rayctn0_0113_F03.ab1	0	0	16	2.72	3	0.51	5	0.86	193	38.93	817	131.82	17	2.85	3	0.57
A04_429025.4.S1104132003.Anther-SP12868.M13R.ab1	101	27.32	47	7.98	79	13.31	0	0	12	2.42	0	0	18	3.02	3	0.57
Anther_High_Quality_EST.seq.Contig3352	22	5.95	7	1.19	34	5.73	2	0.34	11	2.22	10	1.61	19	3.18	3	0.57
rmhcyd0_001214.y1.scf	27	7.3	79	13.41	58	9.77	11	1.9	29	5.85	19	3.07	19	3.18	3	0.57
F03_401561.63.S1103242346.Anther-S255.M13R.ab1	69	18.66	16	2.72	104	17.52	1119	192.99	8	1.61	21	3.39	19	3.18	3	0.57
rayctn0_0030_D04.ab1	11	2.98	7	1.19	25	4.21	0	0	29	5.85	11	1.77	20	3.35	3	0.57
rayctn0_0006_G10.ab1	35	9.47	34	5.77	72	12.13	0	0	25	5.04	0	0	21	3.52	3	0.57
rmhcyd0_000726.y1.scf	15	4.06	9	1.53	272	45.82	4	0.69	28	5.65	27	4.36	23	3.86	3	0.57
rayctn0_0066_G09.ab1	85	22.99	53	9	555	93.49	1106	190.75	23	4.64	43	6.94	25	4.19	3	0.57
rmhcyd0_001905.y1.scf	21	5.68	32	5.43	90	15.16	53	9.14	58	11.7	7	1.13	27	4.53	3	0.57
rayctn0_0157_B08.ab1	5	1.35	5	0.85	13	2.19	8	1.38	16	3.23	13	2.1	28	4.69	3	0.57
Anther_High_Quality_EST.seq.Contig3736	23	6.22	26	4.41	4	0.67	5	0.86	31	6.25	58	9.36	29	4.86	3	0.57
rayctn0_0100_C05.ab1	0	0	0	0	0	0	32	5.52	42	8.47	13	2.1	32	5.36	3	0.57
rayctn0_0118_E08.ab1	68	18.39	10	1.7	79	13.31	0	0	183	36.91	443	71.48	33	5.53	3	0.57
D10_430849.46.S1104142717.Anther-SP14542.M13R.ab1	123	33.27	46	7.81	191	32.18	18	3.1	19	3.83	0	0	34	5.7	3	0.57
D06_408536.42.S1103293393.Anther-SP906.M13R.ab1	30	8.11	12	2.04	10	1.68	16	2.76	7	1.41	13	2.1	36	6.03	3	0.57
Anther_High_Quality_EST.seq.Contig1636	17	4.6	34	5.77	218	36.72	184	31.73	43	8.67	202	32.59	39	6.54	3	0.57
D06_429028.42.S1104132137.Anther-SP13002.M13R.ab1	5	1.35	9	1.53	43	7.24	0	0	4	0.81	17	2.74	42	7.04	3	0.57
A07_425510.7.S1104113926.Anther-SP10567.M13R.ab1	13	3.52	72	12.22	24	4.04	60	10.35	14	2.82	20	3.23	43	7.21	3	0.57
Anther_High_Quality_EST.seq.Contig2847	303	81.96	629	106.77	523	88.1	595	102.62	40	8.07	232	37.43	43	7.21	3	0.57
rayctn0_0218_G11.ab1	87	23.53	242	41.08	745	125.5	364	62.78	104	20.98	116	18.72	44	7.38	3	0.57
rmhcyd0_000674.y1.scf	27	7.3	25	4.24	93	15.67	8	1.38	17	3.43	78	12.59	45	7.54	3	0.57
Anther_High_Quality_EST.seq.Contig821	96	25.97	21	3.56	36	6.06	150	25.87	19	3.83	89	14.36	47	7.88	3	0.57
Anther_High_Quality_EST.seq.Contig1641	28	7.57	41	6.96	71	11.96	5	0.86	4	0.81	0	0	51	8.55	3	0.57
A10_422719.10.S1104093737.Anther-SP7498.M13R.ab1	16	4.33	20	3.39	10	1.68	4	0.69	18	3.63	11	1.77	51	8.55	3	0.57
rmhcyd0_001116.y1.scf	0	0	0	0	0	0	0	0	5	1.01	9	1.45	53	8.88	3	0.57
A09_408527.9.S1103292784.Anther-SP297.M13R.ab1	51	13.8	88	14.94	72	12.13	27	4.66	55	11.09	63	10.16	56	9.39	3	0.57
Anther_High_Quality_EST.seq.Contig2998	61	16.5	70	11.88	54	9.1	114	19.66	14	2.82	12	1.94	63	10.56	3	0.57
Anther_High_Quality_EST.seq.Contig1088	17	4.6	53	9	130	21.9	8	1.38	64	12.91	84	13.55	69	11.57	3	0.57
Anther_High_Quality_EST.seq.Contig2121	4	1.08	13	2.21	7	1.18	131	22.59	47	9.48	269	43.4	78	13.07	3	0.57
rmhcyd0_000540.y1.scf	0	0	12	2.04	13	2.19	39	6.73	17	3.43	13	2.1	80	13.41	3	0.57
rayctn0_0160_C06.ab1	3	0.81	36	6.11	32	5.39	55	9.49	15	3.03	21	3.39	82	13.75	3	0.57
rmhcyd0_000115.y1.scf	3	0.81	4	0.68	5	0.84	53	9.14	21	4.24	105	16.94	82	13.75	3	0.57
C05_420299.32.S1104072508.Anther-SP4925.M13R.ab1	48	12.98	75	12.73	66	11.12	0	0	15	3.03	23	3.71	87	14.58	3	0.57
Anther_High_Quality_EST.seq.Contig3617	17	4.6	9	1.53	16	2.7	0	0	173	34.89	787	126.98	87	14.58	3	0.57
rayctn0_0144_C04.ab1	0	0	0	0	0	0	0	0	0	0	21	3.39	98	16.43	3	0.57
rmhcyd0_002377.y1.scf	13	3.52	6	1.02	7	1.18	4	0.69	7	1.41	27	4.36	99	16.6	3	0.57
rayctn0_0036_B11.ab1	35	9.47	17	2.89	80	13.48	318	54.84	29	5.85	0	0	107	17.94	3	0.57
rayctn0_0115_A02.ab1	34	9.2	70	11.88	57	9.6	3	0.52	164	33.08	122	19.68	156	26.15	3	0.57
Anther_High_Quality_EST.seq.Contig4013	3	0.81	13	2.21	3	0.51	0	0	3	0.61	70	11.29	164	27.49	3	0.57
rayctn0_0005_B10.ab1	226	61.13	565	95.91	350	58.96	172	29.66	197	39.73	112	18.07	168	28.16	3	0.57
Anther_High_Quality_EST.seq.Contig1916	2	0.54	7	1.19	8	1.35	0	0	18	3.63	28	4.52	172	28.83	3	0.57
rayctn0_0113_E11.ab1	0	0	0	0	0	0	0	0	2	0.4	2	0.32	206	34.53	3	0.57
Anther_High_Quality_EST.seq.Contig1174	35	9.47	44	7.47	68	11.46	54	9.31	484	97.62	234	37.76	213	35.7	3	0.57
rayctn0_0160_A05.ab1	19	5.14	11	1.87	20	3.37	0	0	28	5.65	112	18.07	240	40.23	3	0.57
rayctn0_0058_E03.ab1	0	0	0	0	15	2.53	0	0	0	0	15	2.42	244	40.9	3	0.57
rmhcyd0_001408.y1.scf	0	0	25	4.24	4	0.67	2	0.34	8	1.61	60	9.68	269	45.09	3	0.57
Anther_High_Quality_EST.seq.Contig1308	77	20.83	69	11.71	55	9.27	34	5.86	4	0.81	110	17.75	312	52.3	3	0.57
B07_427248.19.S1104122306.Anther-SP11251.M13R.ab1	4	1.08	6	1.02	67	11.29	199	34.32	17	3.43	141	22.75	338	56.66	3	0.57
rayctn0_0167_H09.ab1	5	1.35	3	0.51	9	1.52	17	2.93	3	0.61	224	36.14	351	58.84	3	0.57
Anther_High_Quality_EST.seq.Contig3990	28	7.57	58	9.85	34	5.73	5	0.86	32	6.45	62	10	380	63.7	3	0.57
E07_432353.55.S1104152726.Anther-SP15511.M13R.ab1	10	2.7	5	0.85	42	7.08	29	5	30	6.05	65	10.49	442	74.09	3	0.57
Anther_High_Quality_EST.seq.Contig4473	10	2.7	6	1.02	14	2.36	46	7.93	1171	236.17	1057	170.55	532	89.18	3	0.57
rayctn0_0112_G01.ab1	207	55.99	524	88.95	839	141.34	112	19.32	913	184.14	911	146.99	987	165.45	3	0.57
Anther_High_Quality_EST.seq.Contig3653	18	4.87	23	3.9	33	5.56	1537	265.08	458	92.37	1077	173.77	1087	182.21	3	0.57
D04_435784.40.S1104183287.Anther-SP17991.M13R.ab1	852	230.46	380	64.5	46	7.75	16	2.76	958	193.22	1659	267.68	1535	257.31	3	0.57
Anther_High_Quality_EST.seq.Contig2158	0	0	6	1.02	2	0.34	2	0.34	0	0	591	95.36	1795	300.89	3	0.57
Anther_High_Quality_EST.seq.Contig3715	30	8.11	30	5.09	67	11.29	189	32.6	0	0	212	34.21	2109	353.53	3	0.57
Anther_High_Quality_EST.seq.Contig4015	2	0.54	0	0	0	0	0	0	0	0	84	13.55	6120	1025.88	3	0.57
Anther_High_Quality_EST.seq.Contig2778	16	4.33	267	45.32	0	0	85	14.66	8	1.61	2661	429.35	6771	1135.01	3	0.57
Anther_High_Quality_EST.seq.Contig2320	0	0	0	0	0	0	0	0	0	0	172	27.75	7425	1244.64	3	0.57
rayctn0_0075_H09.ab1	0	0	0	0	0	0	0	0	0	0	0	0	0	0	4	0.76
rmhcyd0_002218.y1.scf	0	0	0	0	0	0	0	0	0	0	0	0	0	0	4	0.76
rayctn0_0066_A03.ab1	0	0	0	0	0	0	0	0	0	0	0	0	0	0	4	0.76
F02_50660.61.S1107082756.Anther-AD254.M13R.ab1	0	0	0	0	0	0	0	0	0	0	0	0	0	0	4	0.76
rayctn0_0222_E10.ab1	0	0	0	0	0	0	0	0	0	0	0	0	0	0	4	0.76
rayctn0_0168_G08.ab1	0	0	0	0	0	0	0	0	0	0	0	0	0	0	4	0.76
rayctn0_0130_F07.ab1	0	0	0	0	0	0	0	0	0	0	0	0	0	0	4	0.76
rayctn0_0003_A08.ab1	0	0	0	0	0	0	0	0	0	0	0	0	0	0	4	0.76
p1_A08.ab1	0	0	0	0	0	0	0	0	0	0	0	0	0	0	4	0.76
rayctn0_0046_F09.ab1	0	0	0	0	0	0	0	0	0	0	0	0	0	0	4	0.76
rayctn0_0113_D02.ab1	2	0.54	0	0	0	0	0	0	0	0	0	0	0	0	4	0.76
C05_432350.29.S1104152316.Anther-SP15101.M13R.ab1	0	0	2	0.34	0	0	0	0	0	0	0	0	0	0	4	0.76
rayctn0_0058_C08.ab1	2	0.54	2	0.34	0	0	0	0	0	0	0	0	0	0	4	0.76
rmhcyd0_001572.y1.scf	0	0	0	0	3	0.51	0	0	0	0	0	0	0	0	4	0.76
Anther_High_Quality_EST.seq.Contig510	2	0.54	0	0	3	0.51	0	0	0	0	0	0	0	0	4	0.76
F12_422713.72.S1104093415.Anther-SP7176.M13R.ab1	7	1.89	5	0.85	4	0.67	0	0	0	0	0	0	0	0	4	0.76
H08_425287.92.S1104113339.Anther-SP9980.M13R.ab1	0	0	4	0.68	6	1.01	0	0	0	0	0	0	0	0	4	0.76
A09_432347.9.S1104152584.Anther-SP15369.M13R.ab1	6	1.62	0	0	22	3.71	0	0	0	0	0	0	0	0	4	0.76
Anther_High_Quality_EST.seq.Contig4498	0	0	7	1.19	59	9.94	0	0	0	0	0	0	0	0	4	0.76
p1_D09.ab1	32	8.66	51	8.66	88	14.82	0	0	0	0	0	0	0	0	4	0.76
Anther_High_Quality_EST.seq.Contig4711	91	24.62	2	0.34	947	159.53	0	0	0	0	0	0	0	0	4	0.76
F10_425244.70.S1104112165.Anther-SP8806.M13R.ab1	20	5.41	20	3.39	71	11.96	2	0.34	0	0	0	0	0	0	4	0.76
Anther_High_Quality_EST.seq.Contig4591	96	25.97	6	1.02	1773	298.68	3	0.52	0	0	0	0	0	0	4	0.76
Anther_High_Quality_EST.seq.Contig495	5	1.35	48	8.15	28	4.72	5	0.86	0	0	0	0	0	0	4	0.76
rayctn0_0167_D04.ab1	0	0	4	0.68	0	0	12	2.07	0	0	0	0	0	0	4	0.76
rayctn0_0072_G04.ab1	0	0	0	0	17	2.86	12	2.07	0	0	0	0	0	0	4	0.76
Anther_High_Quality_EST.seq.Contig1639	0	0	0	0	0	0	19	3.28	0	0	0	0	0	0	4	0.76
A04_435802.4.S1104183347.Anther-SP18051.M13R.ab1	0	0	0	0	0	0	30	5.17	0	0	0	0	0	0	4	0.76
Anther_High_Quality_EST.seq.Contig3339	14	3.79	35	5.94	37	6.23	43	7.42	0	0	0	0	0	0	4	0.76
Anther_High_Quality_EST.seq.Contig392	4	1.08	5	0.85	260	43.8	43	7.42	0	0	0	0	0	0	4	0.76
rmhcyd0_001153.y1.scf	0	0	0	0	5	0.84	166	28.63	0	0	0	0	0	0	4	0.76
Anther_High_Quality_EST.seq.Contig4365	3	0.81	0	0	228	38.41	238	41.05	0	0	0	0	0	0	4	0.76
Anther_High_Quality_EST.seq.Contig541	0	0	0	0	0	0	245	42.25	0	0	0	0	0	0	4	0.76
H05_427268.89.S1104123720.Anther-SP12665.M13R.ab1	0	0	0	0	0	0	373	64.33	0	0	0	0	0	0	4	0.76
Anther_High_Quality_EST.seq.Contig3002	0	0	0	0	0	0	408	70.37	0	0	0	0	0	0	4	0.76
Anther_High_Quality_EST.seq.Contig581	15	4.06	8	1.36	7	1.18	3571	615.87	0	0	0	0	0	0	4	0.76
Anther_High_Quality_EST.seq.Contig4658	2	0.54	0	0	1041	175.37	4110	708.83	0	0	0	0	0	0	4	0.76
Anther_High_Quality_EST.seq.Contig3811	0	0	0	0	2196	369.94	4620	796.79	0	0	0	0	0	0	4	0.76
Anther_High_Quality_EST.seq.Contig3511	2	0.54	0	0	0	0	0	0	2	0.4	0	0	0	0	4	0.76
rayctn0_0116_F10.ab1	0	0	0	0	4	0.67	2	0.34	2	0.4	0	0	0	0	4	0.76
G09_432353.81.S1104152752.Anther-SP15537.M13R.ab1	6	1.62	0	0	29	4.89	2	0.34	2	0.4	0	0	0	0	4	0.76
Anther_High_Quality_EST.seq.Contig4136	18	4.87	13	2.21	85	14.32	31	5.35	2	0.4	0	0	0	0	4	0.76
B10_408541.22.S1103293757.Anther-SP1270.M13R.ab1	2860	773.62	37684	6396.79	4	0.67	0	0	3	0.61	0	0	0	0	4	0.76
rmhcyd0_002189.y1.scf	3	0.81	3	0.51	7	1.18	0	0	3	0.61	0	0	0	0	4	0.76
E12_435780.60.S1104183211.Anther-SP17915.M13R.ab1	0	0	0	0	0	0	2	0.34	3	0.61	0	0	0	0	4	0.76
E06_429025.54.S1104132053.Anther-SP12918.M13R.ab1	4	1.08	35	5.94	0	0	0	0	4	0.81	0	0	0	0	4	0.76
ps_02_G12.ab1	0	0	0	0	4	0.67	0	0	4	0.81	0	0	0	0	4	0.76
Anther_High_Quality_EST.seq.Contig618	0	0	0	0	0	0	0	0	5	1.01	0	0	0	0	4	0.76
Anther_High_Quality_EST.seq.Contig1939	49	13.25	7	1.19	2181	367.41	9498	1638.08	10	2.02	0	0	0	0	4	0.76
Anther_High_Quality_EST.seq.Contig1670	15	4.06	18	3.06	11	1.85	13	2.24	16	3.23	0	0	0	0	4	0.76
C07_427256.31.S1104122702.Anther-SP11647.M13R.ab1	8	2.16	11	1.87	26	4.38	0	0	21	4.24	0	0	0	0	4	0.76
G01_408526.73.S1103292752.Anther-SP265.M13R.ab1	12	3.25	14	2.38	119	20.05	30	5.17	21	4.24	0	0	0	0	4	0.76
C03_408530.27.S1103292994.Anther-SP507.M13R.ab1	8	2.16	2	0.34	14	2.36	3	0.52	29	5.85	0	0	0	0	4	0.76
rayctn0_0159_G05.ab1	0	0	0	0	0	0	0	0	14	2.82	3	0.48	0	0	4	0.76
rayctn0_0038_G06.ab1	4	1.08	31	5.26	19	3.2	26	4.48	9	1.82	4	0.65	0	0	4	0.76
Anther_High_Quality_EST.seq.Contig1633	0	0	0	0	0	0	0	0	0	0	5	0.81	0	0	4	0.76
rmhcyd0_002282.y1.scf	3	0.81	12	2.04	2	0.34	0	0	7	1.41	5	0.81	0	0	4	0.76
rayctn0_0005_F06.ab1	5	1.35	10	1.7	42	7.08	17	2.93	15	3.03	5	0.81	0	0	4	0.76
rmhcyd0_001450.y1.scf	3	0.81	0	0	0	0	0	0	0	0	6	0.97	0	0	4	0.76
rayctn0_0005_A02.ab1	0	0	3	0.51	0	0	0	0	2	0.4	9	1.45	0	0	4	0.76
Anther_High_Quality_EST.seq.Contig537	4	1.08	5	0.85	170	28.64	44	7.59	2	0.4	9	1.45	0	0	4	0.76
H11_432363.95.S1104152958.Anther-SP15743.M13R.ab1	4	1.08	0	0	0	0	0	0	4	0.81	9	1.45	0	0	4	0.76
D06_413758.42.S1104012905.Anther-SP3402.M13R.ab1	31	8.39	56	9.51	154	25.94	6	1.03	56	11.29	9	1.45	0	0	4	0.76
Anther_High_Quality_EST.seq.Contig4098	0	0	0	0	43	7.24	204	35.18	0	0	10	1.61	0	0	4	0.76
rayctn0_0145_E11.ab1	0	0	0	0	0	0	40	6.9	0	0	11	1.77	0	0	4	0.76
rayctn0_0144_G01.ab1	0	0	0	0	0	0	0	0	58	11.7	12	1.94	0	0	4	0.76
rayctn0_0060_F07.ab1	0	0	6	1.02	0	0	0	0	0	0	14	2.26	0	0	4	0.76
C07_430833.31.S1104142222.Anther-SP14047.M13R.ab1	8	2.16	5	0.85	5	0.84	0	0	2	0.4	15	2.42	0	0	4	0.76
C10_429041.34.S1104132705.Anther-SP13570.M13R.ab1	0	0	4	0.68	2	0.34	5	0.86	5	1.01	17	2.74	0	0	4	0.76
Anther_High_Quality_EST.seq.Contig3300	34	9.2	35	5.94	45	7.58	22	3.79	56	11.29	21	3.39	0	0	4	0.76
H03_408524.87.S1103292670.Anther-SP183.M13R.ab1	0	0	0	0	0	0	0	0	35	7.06	27	4.36	0	0	4	0.76
E09_430853.57.S1104142824.Anther-SP14649.M13R.ab1	0	0	0	0	45	7.58	38	6.55	0	0	36	5.81	0	0	4	0.76
Anther_High_Quality_EST.seq.Contig3313	2	0.54	7	1.19	30	5.05	383	66.05	9	1.82	37	5.97	0	0	4	0.76
B10_413739.22.S1104012117.Anther-SP2614.M13R.ab1	7	1.89	0	0	291	49.02	18	3.1	12	2.42	51	8.23	0	0	4	0.76
rayctn0_0093_E07.ab1	5	1.35	2	0.34	0	0	14	2.41	2	0.4	52	8.39	0	0	4	0.76
D11_422213.47.S1104083102.Anther-SP6479.M13R.ab1	0	0	0	0	2	0.34	0	0	13	2.62	52	8.39	0	0	4	0.76
rayctn0_0006_A01.ab1	11	2.98	0	0	148	24.93	30	5.17	7	1.41	65	10.49	0	0	4	0.76
Anther_High_Quality_EST.seq.Contig4518	21	5.68	43	7.3	23	3.87	0	0	86	17.35	68	10.97	0	0	4	0.76
rayctn0_0119_B09.ab1	668	180.69	818	138.85	40	6.74	8	1.38	13	2.62	101	16.3	0	0	4	0.76
rayctn0_0148_G10.ab1	0	0	2	0.34	0	0	7	1.21	287	57.88	190	30.66	0	0	4	0.76
rmhcyd0_000261.y1.scf	2	0.54	6	1.02	2	0.34	5	0.86	153	30.86	211	34.04	0	0	4	0.76
E08_430853.56.S1104142823.Anther-SP14648.M13R.ab1	3	0.81	2	0.34	9	1.52	6	1.03	11	2.22	0	0	2	0.34	4	0.76
E05_425266.53.S1104112820.Anther-SP9461.M13R.ab1	5	1.35	3	0.51	9	1.52	3	0.52	12	2.42	0	0	2	0.34	4	0.76
Anther_High_Quality_EST.seq.Contig19	4	1.08	0	0	0	0	0	0	2	0.4	6	0.97	2	0.34	4	0.76
B10_433586.22.S1104162885.Anther-SP16629.M13R.ab1	6	1.62	0	0	0	0	0	0	6	1.21	6	0.97	2	0.34	4	0.76
rmhcyd0_000893.y1.scf	0	0	2	0.34	0	0	4	0.69	5	1.01	7	1.13	2	0.34	4	0.76
rayctn0_0027_E07.ab1	8	2.16	0	0	6	1.01	59	10.18	16	3.23	9	1.45	2	0.34	4	0.76
Anther_High_Quality_EST.seq.Contig332	2	0.54	0	0	3	0.51	0	0	226	45.58	10	1.61	2	0.34	4	0.76
rayctn0_0024_E03.ab1	0	0	0	0	0	0	0	0	0	0	11	1.77	2	0.34	4	0.76
rayctn0_0161_C08.ab1	10	2.7	55	9.34	6	1.01	3	0.52	2	0.4	12	1.94	2	0.34	4	0.76
rayctn0_0019_C12.ab1	13	3.52	6	1.02	40	6.74	61	10.52	49	9.88	15	2.42	2	0.34	4	0.76
A07_411973.7.S1103312870.Anther-SP2407.M13R.ab1	61	16.5	14	2.38	37	6.23	206	35.53	9	1.82	17	2.74	2	0.34	4	0.76
Anther_High_Quality_EST.seq.Contig3704	0	0	0	0	0	0	2674	461.17	0	0	20	3.23	2	0.34	4	0.76
Anther_High_Quality_EST.seq.Contig2891	3	0.81	0	0	4	0.67	0	0	153	30.86	35	5.65	2	0.34	4	0.76
Anther_High_Quality_EST.seq.Contig3216	29	7.84	7	1.19	5	0.84	4	0.69	135	27.23	178	28.72	2	0.34	4	0.76
G05_420315.80.S1104072940.Anther-SP5357.M13R.ab1	32	8.66	50	8.49	3	0.51	0	0	1249	251.91	1487	239.93	2	0.34	4	0.76
rayctn0_0089_C07.ab1	0	0	0	0	0	0	0	0	0	0	0	0	3	0.5	4	0.76
Anther_High_Quality_EST.seq.Contig2126	2	0.54	14	2.38	8	1.35	0	0	2	0.4	0	0	3	0.5	4	0.76
rayctn0_0021_C05.ab1	0	0	0	0	0	0	0	0	3	0.61	0	0	3	0.5	4	0.76
H06_435804.90.S1104183529.Anther-SP18233.M13R.ab1	0	0	0	0	0	0	0	0	4	0.81	0	0	3	0.5	4	0.76
rayctn0_0144_D02.ab1	2	0.54	0	0	0	0	0	0	4	0.81	0	0	3	0.5	4	0.76
Anther_High_Quality_EST.seq.Contig2393	17	4.6	63	10.69	10	1.68	11	1.9	9	1.82	0	0	3	0.5	4	0.76
rayctn0_0007_E05.ab1	2	0.54	6	1.02	12	2.02	30	5.17	14	2.82	0	0	3	0.5	4	0.76
rayctn0_0092_B11.ab1	16	4.33	20	3.39	17	2.86	46	7.93	16	3.23	16	2.58	3	0.5	4	0.76
rayctn0_0174_A09.ab1	8	2.16	26	4.41	36	6.06	0	0	46	9.28	66	10.65	3	0.5	4	0.76
Anther_High_Quality_EST.seq.Contig164	0	0	0	0	0	0	0	0	0	0	0	0	4	0.67	4	0.76
C11_429028.35.S1104132130.Anther-SP12995.M13R.ab1	6	1.62	7	1.19	5	0.84	3	0.52	0	0	0	0	4	0.67	4	0.76
rayctn0_0091_B09.ab1	0	0	8	1.36	13	2.19	0	0	12	2.42	0	0	4	0.67	4	0.76
rmhcyd0_002670.y1.scf	4	1.08	0	0	3	0.51	0	0	11	2.22	8	1.29	4	0.67	4	0.76
rayctn0_0059_C04.ab1	5	1.35	17	2.89	14	2.36	0	0	15	3.03	23	3.71	4	0.67	4	0.76
rayctn0_0040_A01.ab1	3	0.81	0	0	0	0	0	0	32	6.45	27	4.36	4	0.67	4	0.76
H11_422732.95.S1104094206.Anther-SP7967.M13R.ab1	3	0.81	0	0	0	0	112	19.32	0	0	0	0	5	0.84	4	0.76
Anther_High_Quality_EST.seq.Contig1971	11	2.98	8	1.36	3	0.51	6	1.03	4	0.81	0	0	5	0.84	4	0.76
A08_427248.8.S1104122295.Anther-SP11240.M13R.ab1	0	0	0	0	0	0	0	0	9	1.82	0	0	5	0.84	4	0.76
B12_427255.24.S1104122599.Anther-SP11544.M13R.ab1	8	2.16	4	0.68	0	0	14	2.41	3	0.61	9	1.45	5	0.84	4	0.76
rayctn0_0005_G05.ab1	4	1.08	7	1.19	7	1.18	3	0.52	13	2.62	16	2.58	5	0.84	4	0.76
rayctn0_0050_A07.ab1	5	1.35	3	0.51	6	1.01	0	0	3	0.61	19	3.07	5	0.84	4	0.76
rayctn0_0146_F04.ab1	0	0	0	0	41	6.91	6	1.03	4	0.81	0	0	6	1.01	4	0.76
rayctn0_0074_B03.ab1	6	1.62	5	0.85	4	0.67	0	0	9	1.82	2	0.32	6	1.01	4	0.76
rayctn0_0135_F06.ab1	19	5.14	15	2.55	26	4.38	8	1.38	8	1.61	3	0.48	6	1.01	4	0.76
Anther_High_Quality_EST.seq.Contig2990	4	1.08	9	1.53	53	8.93	705	121.59	13	2.62	21	3.39	6	1.01	4	0.76
Anther_High_Quality_EST.seq.Contig516	127	34.35	105	17.82	6324	1065.34	14653	2527.14	35	7.06	0	0	7	1.17	4	0.76
Anther_High_Quality_EST.seq.Contig2917	10	2.7	6	1.02	3	0.51	33	5.69	33	6.66	11	1.77	7	1.17	4	0.76
Anther_High_Quality_EST.seq.Contig1697	6	1.62	5	0.85	0	0	0	0	9	1.82	0	0	8	1.34	4	0.76
rmhcyd0_001538.y1.scf	11	2.98	10	1.7	24	4.04	5	0.86	19	3.83	19	3.07	9	1.51	4	0.76
A05_435784.5.S1104183252.Anther-SP17956.M13R.ab1	12	3.25	0	0	0	0	5	0.86	7	1.41	24	3.87	9	1.51	4	0.76
rayctn0_0017_C11.ab1	9	2.43	4	0.68	11	1.85	0	0	12	2.42	41	6.62	9	1.51	4	0.76
Anther_High_Quality_EST.seq.Contig3646	87	23.53	449	76.22	19	3.2	10	1.72	0	0	114	18.39	9	1.51	4	0.76
Anther_High_Quality_EST.seq.Contig1042	20	5.41	36	6.11	9	1.52	2	0.34	33	6.66	0	0	10	1.68	4	0.76
G09_489442.81.S1105272464.Anther-SA465.M13R.ab1	20	5.41	58	9.85	10	1.68	7	1.21	91	18.35	85	13.71	10	1.68	4	0.76
rayctn0_0159_G04.ab1	4	1.08	15	2.55	8	1.35	12	2.07	259	52.24	178	28.72	10	1.68	4	0.76
rayctn0_0123_A02.ab1	49	13.25	58	9.85	206	34.7	5	0.86	0	0	0	0	11	1.84	4	0.76
D04_430847.40.S1104142615.Anther-SP14440.M13R.ab1	0	0	0	0	0	0	0	0	2	0.4	0	0	11	1.84	4	0.76
Anther_High_Quality_EST.seq.Contig871	53	14.34	62	10.52	205	34.53	280	48.29	8	1.61	10	1.61	11	1.84	4	0.76
rmhcyd0_002614.y1.scf	10	2.7	8	1.36	14	2.36	6	1.03	9	1.82	25	4.03	11	1.84	4	0.76
rayctn0_0160_F03.ab1	21	5.68	17	2.89	18	3.03	2	0.34	21	4.24	46	7.42	12	2.01	4	0.76
E06_427267.54.S1104123589.Anther-SP12534.M13R.ab1	8	2.16	7	1.19	3	0.51	0	0	8	1.61	11	1.77	13	2.18	4	0.76
rayctn0_0121_G07.ab1	53	14.34	119	20.2	6	1.01	0	0	33	6.66	14	2.26	13	2.18	4	0.76
E01_422077.49.S1104082528.Anther-SP5905.M13R.ab1	16	4.33	36	6.11	6	1.01	0	0	32	6.45	164	26.46	13	2.18	4	0.76
rayctn0_0156_H12.ab1	28	7.57	65	11.03	66	11.12	9	1.55	26	5.24	0	0	14	2.35	4	0.76
B06_425272.18.S1104112881.Anther-SP9522.M13R.ab1	15	4.06	12	2.04	11	1.85	5	0.86	21	4.24	18	2.9	14	2.35	4	0.76
rayctn0_0102_F05.ab1	135	36.52	174	29.54	280	47.17	9	1.55	43	8.67	77	12.42	14	2.35	4	0.76
A05_435756.5.S1104182580.Anther-SP17284.M13R.ab1	5	1.35	2	0.34	5	0.84	4	0.69	18	3.63	0	0	16	2.68	4	0.76
Anther_High_Quality_EST.seq.Contig2604	12	3.25	5	0.85	15	2.53	113	19.49	0	0	0	0	17	2.85	4	0.76
Anther_High_Quality_EST.seq.Contig1188	12	3.25	0	0	0	0	2	0.34	11	2.22	21	3.39	17	2.85	4	0.76
Anther_High_Quality_EST.seq.Contig2726	27	7.3	32	5.43	21	3.54	18	3.1	32	6.45	26	4.2	17	2.85	4	0.76
Anther_High_Quality_EST.seq.Contig3915	15	4.06	74	12.56	8	1.35	12	2.07	9	1.82	7	1.13	18	3.02	4	0.76
C08_422210.32.S1104082991.Anther-SP6368.M13R.ab1	2	0.54	0	0	3	0.51	0	0	0	0	48	7.74	18	3.02	4	0.76
Anther_High_Quality_EST.seq.Contig4772	12	3.25	20	3.39	11	1.85	242	41.74	1043	210.36	1381	222.82	18	3.02	4	0.76
D09_430849.45.S1104142716.Anther-SP14541.M13R.ab1	15	4.06	7	1.19	9	1.52	0	0	3	0.61	0	0	20	3.35	4	0.76
Anther_High_Quality_EST.seq.Contig2713	2	0.54	9	1.53	7	1.18	6	1.03	9	1.82	0	0	20	3.35	4	0.76
rmhcyd0_002055.y1.scf	22	5.95	34	5.77	169	28.47	18	3.1	102	20.57	17	2.74	20	3.35	4	0.76
Anther_High_Quality_EST.seq.Contig440	15	4.06	19	3.23	34	5.73	6	1.03	31	6.25	46	7.42	20	3.35	4	0.76
C02_413737.26.S1104012025.Anther-SP2522.M13R.ab1	32	8.66	71	12.05	11	1.85	4	0.69	5	1.01	0	0	21	3.52	4	0.76
H03_413747.87.S1104012566.Anther-SP3063.M13R.ab1	22	5.95	71	12.05	140	23.58	0	0	9	1.82	0	0	22	3.69	4	0.76
G02_435748.74.S1104182553.Anther-SP17257.M13R.ab1	5	1.35	0	0	3	0.51	0	0	19	3.83	0	0	23	3.86	4	0.76
Anther_High_Quality_EST.seq.Contig838	13	3.52	6	1.02	9	1.52	0	0	15	3.03	32	5.16	24	4.02	4	0.76
rayctn0_0028_A06.ab1	46	12.44	42	7.13	78	13.14	41	7.07	387	78.05	1405	226.69	24	4.02	4	0.76
rayctn0_0077_C03.ab1	0	0	0	0	0	0	839	144.7	0	0	102	16.46	25	4.19	4	0.76
Anther_High_Quality_EST.seq.Contig585	7	1.89	8	1.36	15	2.53	19	3.28	23	4.64	24	3.87	26	4.36	4	0.76
rayctn0_0076_G03.ab1	10	2.7	2	0.34	5	0.84	0	0	8	1.61	0	0	27	4.53	4	0.76
H10_425282.94.S1104113245.Anther-SP9886.M13R.ab1	33	8.93	39	6.62	21	3.54	7	1.21	26	5.24	13	2.1	27	4.53	4	0.76
Anther_High_Quality_EST.seq.Contig2172	111	30.02	59	10.02	145	24.43	31	5.35	30	6.05	17	2.74	30	5.03	4	0.76
Anther_High_Quality_EST.seq.Contig287	0	0	0	0	0	0	0	0	20	4.03	0	0	31	5.2	4	0.76
rayctn0_0062_B04.ab1	0	0	2	0.34	4	0.67	0	0	5	1.01	15	2.42	31	5.2	4	0.76
rayctn0_0148_D04.ab1	3	0.81	0	0	2	0.34	0	0	127	25.61	11	1.77	34	5.7	4	0.76
rayctn0_0070_A02.ab1	25	6.76	87	14.77	91	15.33	4	0.69	30	6.05	25	4.03	34	5.7	4	0.76
D05_433583.41.S1104162712.Anther-SP16456.M13R.ab1	2	0.54	2	0.34	19	3.2	5	0.86	13	2.62	4	0.65	35	5.87	4	0.76
rayctn0_0031_A03.ab1	2	0.54	2	0.34	2	0.34	0	0	4	0.81	22	3.55	35	5.87	4	0.76
C06_422079.30.S1104082605.Anther-SP5982.M13R.ab1	6	1.62	15	2.55	18	3.03	9	1.55	58	11.7	13	2.1	37	6.2	4	0.76
Anther_High_Quality_EST.seq.Contig2068	14	3.79	27	4.58	6	1.01	9	1.55	0	0	12	1.94	38	6.37	4	0.76
Anther_High_Quality_EST.seq.Contig1908	16	4.33	64	10.86	7	1.18	5	0.86	3	0.61	20	3.23	38	6.37	4	0.76
rayctn0_0110_H10.ab1	4	1.08	17	2.89	25	4.21	9	1.55	18	3.63	20	3.23	40	6.71	4	0.76
rayctn0_0021_D06.ab1	13	3.52	7	1.19	16	2.7	0	0	35	7.06	98	15.81	41	6.87	4	0.76
rayctn0_0092_G12.ab1	29	7.84	78	13.24	115	19.37	32	5.52	92	18.56	180	29.04	47	7.88	4	0.76
Anther_High_Quality_EST.seq.Contig4930	177	47.88	115	19.52	81	13.65	38	6.55	187	37.72	1029	166.03	47	7.88	4	0.76
Anther_High_Quality_EST.seq.Contig2199	5	1.35	36	6.11	12	2.02	0	0	9	1.82	28	4.52	48	8.05	4	0.76
rayctn0_0006_B11.ab1	5	1.35	8	1.36	34	5.73	2	0.34	11	2.22	13	2.1	54	9.05	4	0.76
Anther_High_Quality_EST.seq.Contig534	75	20.29	162	27.5	32	5.39	941	162.29	34	6.86	30	4.84	54	9.05	4	0.76
Anther_High_Quality_EST.seq.Contig2206	11	2.98	37	6.28	30	5.05	0	0	57	11.5	102	16.46	54	9.05	4	0.76
G05_425487.77.S1104113516.Anther-SP10157.M13R.ab1	15	4.06	33	5.6	25	4.21	0	0	14	2.82	12	1.94	55	9.22	4	0.76
rayctn0_0218_B12.ab1	0	0	3	0.51	19	3.2	10	1.72	18	3.63	21	3.39	57	9.55	4	0.76
rmhcyd0_001145.y1.scf	73	19.75	62	10.52	57	9.6	26	4.48	66	13.31	71	11.46	62	10.39	4	0.76
E02_425247.50.S1104112241.Anther-SP8882.M13R.ab1	0	0	0	0	0	0	152	26.21	80	16.13	45	7.26	64	10.73	4	0.76
rmhcyd0_001487.y1.scf	0	0	2	0.34	0	0	0	0	9	1.82	13	2.1	85	14.25	4	0.76
Anther_High_Quality_EST.seq.Contig4617	237	64.11	239	40.57	432	72.77	4	0.69	6	1.21	0	0	99	16.6	4	0.76
Anther_High_Quality_EST.seq.Contig378	21	5.68	29	4.92	95	16	74	12.76	136	27.43	40	6.45	103	17.27	4	0.76
Anther_High_Quality_EST.seq.Contig2834	2	0.54	0	0	2	0.34	0	0	23	4.64	19	3.07	121	20.28	4	0.76
rayctn0_0105_F10.ab1	0	0	0	0	0	0	0	0	13	2.62	29	4.68	125	20.95	4	0.76
Anther_High_Quality_EST.seq.Contig4399	14	3.79	36	6.11	60	10.11	38	6.55	132	26.62	48	7.74	148	24.81	4	0.76
Anther_High_Quality_EST.seq.Contig1357	31	8.39	35	5.94	39	6.57	602	103.82	68	13.71	31	5	182	30.51	4	0.76
Anther_High_Quality_EST.seq.Contig2716	5	1.35	22	3.73	22	3.71	11	1.9	184	37.11	176	28.4	206	34.53	4	0.76
Anther_High_Quality_EST.seq.Contig4222	134	36.25	17	2.89	3232	544.46	23410	4037.42	2	0.4	16	2.58	277	46.43	4	0.76
Anther_High_Quality_EST.seq.Contig3687	30	8.11	168	28.52	28	4.72	1717	296.12	31	6.25	148	23.88	302	50.62	4	0.76
rayctn0_0055_G02.ab1	3	0.81	5	0.85	0	0	0	0	3	0.61	171	27.59	325	54.48	4	0.76
rmhcyd0_002672.y1.scf	3	0.81	15	2.55	0	0	0	0	0	0	25	4.03	339	56.83	4	0.76
rayctn0_0063_D06.ab1	3	0.81	3	0.51	11	1.85	8	1.38	56	11.29	138	22.27	350	58.67	4	0.76
rayctn0_0112_G03.ab1	15	4.06	3	0.51	53	8.93	12	2.07	0	0	24	3.87	399	66.88	4	0.76
Anther_High_Quality_EST.seq.Contig4552	5	1.35	3	0.51	3	0.51	1049	180.92	57	11.5	78	12.59	415	69.57	4	0.76
rmhcyd0_000791.y1.scf	3	0.81	7	1.19	55	9.27	6	1.03	38	7.66	138	22.27	460	77.11	4	0.76
rayctn0_0009_E02.ab1	0	0	0	0	6	1.01	0	0	2	0.4	75	12.1	591	99.07	4	0.76
Anther_High_Quality_EST.seq.Contig4692	711	192.32	1528	259.38	332	55.93	169	29.15	141	28.44	515	83.09	672	112.65	4	0.76
Anther_High_Quality_EST.seq.Contig2470	25	6.76	8	1.36	59	9.94	8	1.38	0	0	78	12.59	754	126.39	4	0.76
E12_425484.60.S1104113403.Anther-SP10044.M13R.ab1	106	28.67	12	2.04	195	32.85	11	1.9	34	6.86	11	1.77	801	134.27	4	0.76
rayctn0_0145_H08.ab1	458	123.89	937	159.05	196	33.02	1122	193.51	325	65.55	4436	715.74	1683	282.12	4	0.76
Anther_High_Quality_EST.seq.Contig3877	554	149.85	1355	230.01	1586	267.18	11675	2013.53	658	132.71	1293	208.62	1736	291	4	0.76
Anther_High_Quality_EST.seq.Contig4571	21	5.68	0	0	23	3.87	128	22.08	431	86.93	322	51.95	1877	314.64	4	0.76
Anther_High_Quality_EST.seq.Contig3728	0	0	2	0.34	0	0	1375	237.14	97	19.56	13	2.1	2301	385.71	4	0.76
rayctn0_0078_D12.ab1	107	28.94	250	42.44	33	5.56	33	5.69	134	27.03	1820	293.65	2354	394.6	4	0.76
Anther_High_Quality_EST.seq.Contig4860	614	166.08	442	75.03	529	89.11	12	2.07	1165	234.96	121	19.52	3938	660.12	4	0.76
Anther_High_Quality_EST.seq.Contig4002	19	5.14	7	1.19	14	2.36	0	0	13	2.62	535	86.32	14218	2383.33	4	0.76
Anther_High_Quality_EST.seq.Contig2558	0	0	9	1.53	8	1.35	4	0.69	5	1.01	781	126.01	39081	6551.06	4	0.76
rayctn0_0103_H01.ab1	0	0	0	0	0	0	0	0	0	0	0	0	0	0	5	0.95
Anther_High_Quality_EST.seq.Contig369	0	0	0	0	0	0	0	0	0	0	0	0	0	0	5	0.95
h1_E01.ab1	0	0	0	0	0	0	0	0	0	0	0	0	0	0	5	0.95
C12_397230.36.S1103220406.Anther-36.M13R.ab1	0	0	0	0	0	0	0	0	0	0	0	0	0	0	5	0.95
F06_434689.66.S1104162545.Anther-SP16289.M13R.ab1	0	0	0	0	0	0	0	0	0	0	0	0	0	0	5	0.95
rayctn0_0113_G06.ab1	0	0	0	0	0	0	0	0	0	0	0	0	0	0	5	0.95
Anther_High_Quality_EST.seq.Contig143	0	0	0	0	0	0	0	0	0	0	0	0	0	0	5	0.95
Anther_High_Quality_EST.seq.Contig3048	0	0	0	0	0	0	0	0	0	0	0	0	0	0	5	0.95
rayctn0_0016_F11.ab1	0	0	2	0.34	0	0	0	0	0	0	0	0	0	0	5	0.95
rmhcyd0_001236.y1.scf	0	0	2	0.34	0	0	0	0	0	0	0	0	0	0	5	0.95
rayctn0_0117_F10.ab1	0	0	4	0.68	0	0	0	0	0	0	0	0	0	0	5	0.95
B02_435802.14.S1104183357.Anther-SP18061.M13R.ab1	0	0	4	0.68	0	0	0	0	0	0	0	0	0	0	5	0.95
F11_429041.71.S1104132742.Anther-SP13607.M13R.ab1	0	0	0	0	2	0.34	0	0	0	0	0	0	0	0	5	0.95
D10_427248.46.S1104122333.Anther-SP11278.M13R.ab1	0	0	0	0	3	0.51	0	0	0	0	0	0	0	0	5	0.95
C12_432363.36.S1104152899.Anther-SP15684.M13R.ab1	0	0	0	0	4	0.67	0	0	0	0	0	0	0	0	5	0.95
rayctn0_0032_C09.ab1	8	2.16	0	0	4	0.67	0	0	0	0	0	0	0	0	5	0.95
Anther_High_Quality_EST.seq.Contig4920	21	5.68	62	10.52	4	0.67	0	0	0	0	0	0	0	0	5	0.95
D09_432336.45.S1104152140.Anther-SP14925.M13R.ab1	4	1.08	2	0.34	5	0.84	0	0	0	0	0	0	0	0	5	0.95
rayctn0_0086_E05.ab1	6	1.62	6	1.02	7	1.18	0	0	0	0	0	0	0	0	5	0.95
rayctn0_0116_H09.ab1	24	6.49	19	3.23	10	1.68	0	0	0	0	0	0	0	0	5	0.95
D08_430847.44.S1104142619.Anther-SP14444.M13R.ab1	0	0	0	0	18	3.03	0	0	0	0	0	0	0	0	5	0.95
Anther_High_Quality_EST.seq.Contig1312	0	0	0	0	20	3.37	0	0	0	0	0	0	0	0	5	0.95
D02_422707.38.S1104093093.Anther-SP6854.M13R.ab1	59	15.96	113	19.18	126	21.23	0	0	0	0	0	0	0	0	5	0.95
rayctn0_0138_D08.ab1	0	0	0	0	0	0	2	0.34	0	0	0	0	0	0	5	0.95
D04_422743.40.S1104094535.Anther-SP8296.M13R.ab1	957	258.86	13	2.21	1562	263.13	2	0.34	0	0	0	0	0	0	5	0.95
D01_422721.37.S1104093860.Anther-SP7621.M13R.ab1	7	1.89	2	0.34	5	0.84	3	0.52	0	0	0	0	0	0	5	0.95
Anther_High_Quality_EST.seq.Contig3062	0	0	0	0	0	0	13	2.24	0	0	0	0	0	0	5	0.95
D04_489429.40.S1105272039.Anther-SA40.M13R.ab1	3	0.81	4	0.68	44	7.41	18	3.1	0	0	0	0	0	0	5	0.95
rayctn0_0078_B01.ab1	0	0	0	0	209	35.21	28	4.83	0	0	0	0	0	0	5	0.95
D08_425279.44.S1104113099.Anther-SP9740.M13R.ab1	2	0.54	0	0	11	1.85	63	10.87	0	0	0	0	0	0	5	0.95
Anther_High_Quality_EST.seq.Contig2356	0	0	0	0	124	20.89	1420	244.9	0	0	0	0	0	0	5	0.95
Anther_High_Quality_EST.seq.Contig3213	0	0	0	0	0	0	1789	308.54	0	0	0	0	0	0	5	0.95
Anther_High_Quality_EST.seq.Contig4982	26	7.03	3	0.51	4477	754.19	17836	3076.09	0	0	0	0	0	0	5	0.95
rayctn0_0096_D03.ab1	0	0	0	0	0	0	0	0	2	0.4	0	0	0	0	5	0.95
Anther_High_Quality_EST.seq.Contig1623	0	0	0	0	0	0	0	0	2	0.4	0	0	0	0	5	0.95
E11_408526.59.S1103292738.Anther-SP251.M13R.ab1	3	0.81	0	0	0	0	0	0	2	0.4	0	0	0	0	5	0.95
F07_420286.67.S1104072162.Anther-SP4579.M13R.ab1	4	1.08	5	0.85	2	0.34	0	0	2	0.4	0	0	0	0	5	0.95
C06_489433.30.S1105272221.Anther-SA222.M13R.ab1	5	1.35	2	0.34	16	2.7	0	0	2	0.4	0	0	0	0	5	0.95
Anther_High_Quality_EST.seq.Contig2177	524	141.74	187	31.74	85	14.32	2	0.34	2	0.4	0	0	0	0	5	0.95
Anther_High_Quality_EST.seq.Contig4326	2	0.54	0	0	2	0.34	0	0	3	0.61	0	0	0	0	5	0.95
rayctn0_0171_F10.ab1	0	0	0	0	0	0	0	0	4	0.81	0	0	0	0	5	0.95
rayctn0_0023_E01.ab1	0	0	0	0	13	2.19	0	0	4	0.81	0	0	0	0	5	0.95
rayctn0_0018_D08.ab1	309	83.58	369	62.64	22	3.71	0	0	6	1.21	0	0	0	0	5	0.95
F05_425266.65.S1104112832.Anther-SP9473.M13R.ab1	25	6.76	7	1.19	40	6.74	0	0	24	4.84	0	0	0	0	5	0.95
rayctn0_0219_F02.ab1	0	0	2	0.34	0	0	0	0	25	5.04	0	0	0	0	5	0.95
E07_435804.55.S1104183494.Anther-SP18198.M13R.ab1	3	0.81	3	0.51	6	1.01	2	0.34	5	1.01	2	0.32	0	0	5	0.95
C09_422077.33.S1104082512.Anther-SP5889.M13R.ab1	0	0	0	0	4	0.67	5	0.86	0	0	8	1.29	0	0	5	0.95
rayctn0_0119_G06.ab1	10	2.7	9	1.53	3	0.51	0	0	7	1.41	8	1.29	0	0	5	0.95
G11_410395.83.S1103303090.Anther-SP1523.M13R.ab1	4	1.08	0	0	7	1.18	3	0.52	38	7.66	9	1.45	0	0	5	0.95
Anther_High_Quality_EST.seq.Contig4718	0	0	0	0	5	0.84	457	78.82	8	1.61	10	1.61	0	0	5	0.95
rayctn0_0024_A09.ab1	24	6.49	82	13.92	8	1.35	43	7.42	0	0	14	2.26	0	0	5	0.95
rayctn0_0083_F09.ab1	2	0.54	13	2.21	2	0.34	0	0	5	1.01	14	2.26	0	0	5	0.95
rmhcyd0_001338.y1.scf	15	4.06	43	7.3	66	11.12	60	10.35	35	7.06	16	2.58	0	0	5	0.95
rmhcyd0_000576.y1.scf	10	2.7	0	0	4	0.67	0	0	2	0.4	17	2.74	0	0	5	0.95
B01_411931.13.S1103312396.Anther-SP1933.M13R.ab1	0	0	0	0	2	0.34	7	1.21	0	0	19	3.07	0	0	5	0.95
rmhcyd0_002035.y1.scf	2	0.54	12	2.04	18	3.03	29	5	31	6.25	22	3.55	0	0	5	0.95
Anther_High_Quality_EST.seq.Contig1864	21	5.68	16	2.72	21	3.54	0	0	5	1.01	23	3.71	0	0	5	0.95
Anther_High_Quality_EST.seq.Contig352	28	7.57	2	0.34	19	3.2	0	0	64	12.91	26	4.2	0	0	5	0.95
Anther_High_Quality_EST.seq.Contig4166	18	4.87	27	4.58	8	1.35	276	47.6	49	9.88	27	4.36	0	0	5	0.95
rayctn0_0072_E02.ab1	20	5.41	8	1.36	7	1.18	6	1.03	3	0.61	32	5.16	0	0	5	0.95
rayctn0_0129_E03.ab1	916	247.77	48	8.15	2886	486.17	247	42.6	3	0.61	74	11.94	0	0	5	0.95
Anther_High_Quality_EST.seq.Contig1693	23	6.22	63	10.69	24	4.04	0	0	30	6.05	104	16.78	0	0	5	0.95
rayctn0_0042_C11.ab1	36	9.74	20	3.39	10	1.68	0	0	153	30.86	184	29.69	0	0	5	0.95
rayctn0_0035_B08.ab1	2	0.54	4	0.68	0	0	0	0	390	78.66	223	35.98	0	0	5	0.95
Anther_High_Quality_EST.seq.Contig854	6	1.62	101	17.14	37	6.23	23	3.97	88	17.75	231	37.27	0	0	5	0.95
G02_425504.74.S1104113897.Anther-SP10538.M13R.ab1	5	1.35	4	0.68	3	0.51	0	0	470	94.79	605	97.62	0	0	5	0.95
rayctn0_0153_G11.ab1	0	0	0	0	2	0.34	0	0	0	0	0	0	2	0.34	5	0.95
E03_427254.51.S1104122530.Anther-SP11475.M13R.ab1	0	0	3	0.51	7	1.18	0	0	0	0	0	0	2	0.34	5	0.95
Anther_High_Quality_EST.seq.Contig2049	6	1.62	0	0	0	0	0	0	2	0.4	0	0	2	0.34	5	0.95
Anther_High_Quality_EST.seq.Contig232	80	21.64	21	3.56	93	15.67	0	0	9	1.82	0	0	2	0.34	5	0.95
Anther_High_Quality_EST.seq.Contig1868	4	1.08	8	1.36	13	2.19	2	0.34	12	2.42	0	0	2	0.34	5	0.95
E05_427264.53.S1104123300.Anther-SP12245.M13R.ab1	6	1.62	23	3.9	57	9.6	179	30.87	9	1.82	5	0.81	2	0.34	5	0.95
rayctn0_0013_A04.ab1	0	0	0	0	0	0	0	0	0	0	11	1.77	2	0.34	5	0.95
rmhcyd0_000342.y1.scf	7	1.89	6	1.02	0	0	2	0.34	2	0.4	25	4.03	2	0.34	5	0.95
rayctn0_0107_E06.ab1	2	0.54	3	0.51	0	0	0	0	9	1.82	36	5.81	2	0.34	5	0.95
Anther_High_Quality_EST.seq.Contig418	5	1.35	2	0.34	0	0	0	0	3	0.61	0	0	3	0.5	5	0.95
rayctn0_0058_F05.ab1	6	1.62	4	0.68	2	0.34	0	0	3	0.61	0	0	3	0.5	5	0.95
rayctn0_0015_A06.ab1	3	0.81	3	0.51	4	0.67	0	0	5	1.01	0	0	3	0.5	5	0.95
C11_423116.35.S1104094722.Anther-SP8483.M13R.ab1	2	0.54	7	1.19	9	1.52	69	11.9	5	1.01	0	0	3	0.5	5	0.95
Anther_High_Quality_EST.seq.Contig1099	4	1.08	0	0	7	1.18	0	0	6	1.21	0	0	3	0.5	5	0.95
G03_422740.75.S1104094378.Anther-SP8139.M13R.ab1	11	2.98	0	0	4	0.67	0	0	9	1.82	0	0	3	0.5	5	0.95
Anther_High_Quality_EST.seq.Contig2196	0	0	15	2.55	20	3.37	4	0.69	13	2.62	0	0	3	0.5	5	0.95
C04_408533.28.S1103293187.Anther-SP700.M13R.ab1	16	4.33	20	3.39	7	1.18	0	0	45	9.08	0	0	3	0.5	5	0.95
Anther_High_Quality_EST.seq.Contig509	0	0	0	0	28	4.72	114	19.66	7	1.41	4	0.65	3	0.5	5	0.95
G05_432343.77.S1104152268.Anther-SP15053.M13R.ab1	0	0	0	0	0	0	0	0	0	0	0	0	4	0.67	5	0.95
E04_422084.52.S1104082723.Anther-SP6100.M13R.ab1	0	0	0	0	0	0	5	0.86	0	0	0	0	4	0.67	5	0.95
Anther_High_Quality_EST.seq.Contig3449	4	1.08	3	0.51	0	0	0	0	3	0.61	0	0	4	0.67	5	0.95
C01_415393.25.S1104022792.Anther-SP4249.M13R.ab1	0	0	2	0.34	5	0.84	0	0	4	0.81	0	0	4	0.67	5	0.95
D06_434689.42.S1104162521.Anther-SP16265.M13R.ab1	25	6.76	30	5.09	21	3.54	0	0	12	2.42	0	0	4	0.67	5	0.95
B10_435777.22.S1104183077.Anther-SP17781.M13R.ab1	6	1.62	17	2.89	251	42.28	3288	567.07	8	1.61	8	1.29	4	0.67	5	0.95
Anther_High_Quality_EST.seq.Contig446	3	0.81	5	0.85	27	4.55	1026	176.95	2	0.4	9	1.45	4	0.67	5	0.95
rayctn0_0080_F03.ab1	3	0.81	7	1.19	3	0.51	0	0	25	5.04	24	3.87	4	0.67	5	0.95
rayctn0_0047_D07.ab1	12	3.25	25	4.24	51	8.59	0	0	3	0.61	0	0	6	1.01	5	0.95
rayctn0_0005_B05.ab1	15	4.06	7	1.19	45	7.58	4	0.69	11	2.22	0	0	6	1.01	5	0.95
C02_415382.26.S1104022217.Anther-SP3674.M13R.ab1	4	1.08	4	0.68	2	0.34	0	0	5	1.01	2	0.32	6	1.01	5	0.95
rayctn0_0098_D11.ab1	7	1.89	5	0.85	2	0.34	18	3.1	17	3.43	12	1.94	6	1.01	5	0.95
Anther_High_Quality_EST.seq.Contig96	17	4.6	0	0	0	0	0	0	25	5.04	19	3.07	6	1.01	5	0.95
H04_425250.88.S1104112375.Anther-SP9016.M13R.ab1	32	8.66	2	0.34	34	5.73	0	0	181	36.51	56	9.04	6	1.01	5	0.95
Anther_High_Quality_EST.seq.Contig1103	146	39.49	3	0.51	573	96.53	206	35.53	130	26.22	19	3.07	7	1.17	5	0.95
rayctn0_0162_D06.ab1	6	1.62	60	10.18	51	8.59	8	1.38	7	1.41	28	4.52	7	1.17	5	0.95
F09_430856.69.S1104142932.Anther-SP14757.M13R.ab1	2	0.54	21	3.56	92	15.5	198	34.15	13	2.62	28	4.52	7	1.17	5	0.95
rayctn0_0044_E02.ab1	277	74.93	234	39.72	279	47	32	5.52	45	9.08	32	5.16	7	1.17	5	0.95
Anther_High_Quality_EST.seq.Contig3398	4	1.08	8	1.36	9	1.52	2	0.34	11	2.22	7	1.13	8	1.34	5	0.95
rayctn0_0004_H05.ab1	10	2.7	36	6.11	25	4.21	10	1.72	12	2.42	13	2.1	8	1.34	5	0.95
Anther_High_Quality_EST.seq.Contig2760	33	8.93	31	5.26	13	2.19	5	0.86	1022	206.12	1232	198.78	8	1.34	5	0.95
rayctn0_0175_A06.ab1	7	1.89	2	0.34	0	0	0	0	0	0	28	4.52	9	1.51	5	0.95
rayctn0_0152_G01.ab1	2	0.54	0	0	0	0	0	0	0	0	0	0	10	1.68	5	0.95
E10_422716.58.S1104093497.Anther-SP7258.M13R.ab1	6	1.62	0	0	6	1.01	0	0	5	1.01	0	0	10	1.68	5	0.95
rayctn0_0008_F01.ab1	17	4.6	28	4.75	29	4.89	20	3.45	8	1.61	2	0.32	10	1.68	5	0.95
E02_411937.50.S1103312529.Anther-SP2066.M13R.ab1	6	1.62	13	2.21	12	2.02	34	5.86	2	0.4	3	0.48	10	1.68	5	0.95
C01_432336.25.S1104152120.Anther-SP14905.M13R.ab1	0	0	15	2.55	13	2.19	9	1.55	0	0	16	2.58	10	1.68	5	0.95
A06_420301.9.S1104072581.Anther-SP4998.M13R.ab1	23	6.22	14	2.38	10	1.68	6	1.03	14	2.82	21	3.39	10	1.68	5	0.95
B06_425250.18.S1104112305.Anther-SP8946.M13R.ab1	2	0.54	3	0.51	4	0.67	5	0.86	5	1.01	0	0	11	1.84	5	0.95
G03_429025.75.S1104132074.Anther-SP12939.M13R.ab1	19	5.14	19	3.23	13	2.19	5	0.86	7	1.41	0	0	11	1.84	5	0.95
rayctn0_0063_E08.ab1	0	0	0	0	92	15.5	56	9.66	0	0	6	0.97	11	1.84	5	0.95
Anther_High_Quality_EST.seq.Contig677	2	0.54	26	4.41	16	2.7	0	0	33	6.66	34	5.49	11	1.84	5	0.95
F04_411908.64.S1103312159.Anther-SP1696.M13R.ab1	5	1.35	3	0.51	3	0.51	147	25.35	14	2.82	51	8.23	11	1.84	5	0.95
E12_433585.60.S1104162827.Anther-SP16571.M13R.ab1	0	0	8	1.36	8	1.35	4	0.69	20	4.03	26	4.2	12	2.01	5	0.95
Anther_High_Quality_EST.seq.Contig1192	54	14.61	8	1.36	16	2.7	13	2.24	21	4.24	30	4.84	12	2.01	5	0.95
Anther_High_Quality_EST.seq.Contig4197	92	24.89	73	12.39	82	13.81	3	0.52	39	7.87	42	6.78	12	2.01	5	0.95
H05_435748.89.S1104182568.Anther-SP17272.M13R.ab1	5	1.35	2	0.34	3	0.51	2	0.34	7	1.41	0	0	13	2.18	5	0.95
B11_422701.23.S1104092886.Anther-SP6647.M13R.ab1	155	41.93	100	16.97	263	44.3	134	23.11	10	2.02	0	0	14	2.35	5	0.95
ps_01_E06.ab1	9	2.43	9	1.53	32	5.39	7	1.21	23	4.64	0	0	14	2.35	5	0.95
Anther_High_Quality_EST.seq.Contig1782	13	3.52	6	1.02	2	0.34	0	0	26	5.24	16	2.58	14	2.35	5	0.95
Anther_High_Quality_EST.seq.Contig2438	0	0	17	2.89	0	0	2587	446.17	197	39.73	761	122.79	14	2.35	5	0.95
rayctn0_0159_E07.ab1	7	1.89	18	3.06	16	2.7	3	0.52	11	2.22	7	1.13	15	2.51	5	0.95
rayctn0_0045_B05.ab1	10	2.7	12	2.04	12	2.02	0	0	18	3.63	3	0.48	16	2.68	5	0.95
H11_435808.95.S1104182766.Anther-SP17470.M13R.ab1	84	22.72	30	5.09	106	17.86	2	0.34	51	10.29	7	1.13	16	2.68	5	0.95
Anther_High_Quality_EST.seq.Contig42	35	9.47	19	3.23	19	3.2	0	0	32	6.45	10	1.61	16	2.68	5	0.95
rayctn0_0087_F07.ab1	18	4.87	6	1.02	0	0	0	0	16	3.23	30	4.84	16	2.68	5	0.95
Anther_High_Quality_EST.seq.Contig4114	9	2.43	49	8.32	20	3.37	6	1.03	15	3.03	48	7.74	16	2.68	5	0.95
G11_425250.83.S1104112370.Anther-SP9011.M13R.ab1	13	3.52	16	2.72	22	3.71	2	0.34	24	4.84	12	1.94	17	2.85	5	0.95
Anther_High_Quality_EST.seq.Contig1895	17	4.6	9	1.53	21	3.54	63	10.87	21	4.24	57	9.2	17	2.85	5	0.95
rayctn0_0131_E05.ab1	9	2.43	27	4.58	54	9.1	6	1.03	22	4.44	21	3.39	18	3.02	5	0.95
rayctn0_0079_C11.ab1	18	4.87	62	10.52	81	13.65	2	0.34	163	32.87	167	26.95	18	3.02	5	0.95
Anther_High_Quality_EST.seq.Contig1122	31	8.39	57	9.68	36	6.06	11	1.9	10	2.02	11	1.77	19	3.18	5	0.95
Anther_High_Quality_EST.seq.Contig988	29	7.84	33	5.6	45	7.58	114	19.66	89	17.95	24	3.87	20	3.35	5	0.95
rayctn0_0029_F11.ab1	5	1.35	31	5.26	65	10.95	3	0.52	16	3.23	30	4.84	20	3.35	5	0.95
rayctn0_0172_C03.ab1	6	1.62	9	1.53	5	0.84	0	0	43	8.67	83	13.39	20	3.35	5	0.95
D08_425516.44.S1104111155.Anther-SP10796.M13R.ab1	18	4.87	13	2.21	34	5.73	5	0.86	10	2.02	15	2.42	21	3.52	5	0.95
Anther_High_Quality_EST.seq.Contig1997	3	0.81	4	0.68	2	0.34	0	0	5	1.01	8	1.29	22	3.69	5	0.95
H01_435756.85.S1104182660.Anther-SP17364.M13R.ab1	19	5.14	14	2.38	21	3.54	9	1.55	32	6.45	12	1.94	22	3.69	5	0.95
Anther_High_Quality_EST.seq.Contig2844	26	7.03	17	2.89	83	13.98	37	6.38	55	11.09	75	12.1	22	3.69	5	0.95
G05_425499.77.S1104113804.Anther-SP10445.M13R.ab1	25	6.76	19	3.23	53	8.93	5	0.86	44	8.87	10	1.61	23	3.86	5	0.95
Anther_High_Quality_EST.seq.Contig1121	14	3.79	21	3.56	40	6.74	7	1.21	131	26.42	234	37.76	24	4.02	5	0.95
rayctn0_0141_C02.ab1	14	3.79	48	8.15	42	7.08	5	0.86	14	2.82	33	5.32	25	4.19	5	0.95
rmhcyd0_001531.y1.scf	8	2.16	38	6.45	20	3.37	16	2.76	8	1.61	0	0	27	4.53	5	0.95
A01_422087.1.S1104082768.Anther-SP6145.M13R.ab1	4	1.08	0	0	190	32.01	4	0.69	17	3.43	0	0	27	4.53	5	0.95
rayctn0_0060_B05.ab1	0	0	0	0	0	0	0	0	13	2.62	0	0	28	4.69	5	0.95
A05_415377.5.S1104022004.Anther-SP3461.M13R.ab1	0	0	3	0.51	13	2.19	0	0	7	1.41	0	0	29	4.86	5	0.95
p2_F10.ab1	2	0.54	2	0.34	25	4.21	3	0.52	53	10.69	31	5	29	4.86	5	0.95
rayctn0_0005_D05.ab1	2	0.54	18	3.06	3	0.51	0	0	20	4.03	0	0	32	5.36	5	0.95
rayctn0_0059_E07.ab1	6	1.62	0	0	4	0.67	81	13.97	316	63.73	121	19.52	35	5.87	5	0.95
Anther_High_Quality_EST.seq.Contig2743	78	21.1	199	33.78	38	6.4	61	10.52	54	10.89	21	3.39	36	6.03	5	0.95
Anther_High_Quality_EST.seq.Contig3678	17	4.6	12	2.04	26	4.38	2	0.34	8	1.61	29	4.68	36	6.03	5	0.95
Anther_High_Quality_EST.seq.Contig1368	280	75.74	483	81.99	630	106.13	0	0	26	5.24	27	4.36	38	6.37	5	0.95
Anther_High_Quality_EST.seq.Contig216	31	8.39	29	4.92	26	4.38	6	1.03	30	6.05	4	0.65	40	6.71	5	0.95
H12_422701.96.S1104092959.Anther-SP6720.M13R.ab1	4	1.08	7	1.19	53	8.93	453	78.13	5	1.01	0	0	41	6.87	5	0.95
Anther_High_Quality_EST.seq.Contig3867	26	7.03	49	8.32	72	12.13	4	0.69	36	7.26	5	0.81	43	7.21	5	0.95
Anther_High_Quality_EST.seq.Contig3885	46	12.44	49	8.32	22	3.71	0	0	29	5.85	44	7.1	46	7.71	5	0.95
Anther_High_Quality_EST.seq.Contig2008	20	5.41	41	6.96	67	11.29	33	5.69	25	5.04	35	5.65	49	8.21	5	0.95
Anther_High_Quality_EST.seq.Contig2981	19	5.14	24	4.07	63	10.61	15	2.59	30	6.05	0	0	51	8.55	5	0.95
rayctn0_0124_B01.ab1	15	4.06	0	0	9	1.52	9	1.55	18	3.63	22	3.55	52	8.72	5	0.95
F09_435741.69.S1104182260.Anther-SP16964.M13R.ab1	42	11.36	70	11.88	33	5.56	15	2.59	38	7.66	43	6.94	53	8.88	5	0.95
rayctn0_0012_D09.ab1	16	4.33	5	0.85	23	3.87	13	2.24	34	6.86	5	0.81	66	11.06	5	0.95
rayctn0_0172_G01.ab1	12	3.25	54	9.17	79	13.31	30	5.17	21	4.24	0	0	70	11.73	5	0.95
B07_422721.19.S1104093842.Anther-SP7603.M13R.ab1	115	31.11	296	50.25	78	13.14	3	0.52	456	91.97	0	0	72	12.07	5	0.95
Anther_High_Quality_EST.seq.Contig2336	4	1.08	15	2.55	28	4.72	197	33.98	37	7.46	29	4.68	76	12.74	5	0.95
Anther_High_Quality_EST.seq.Contig2174	8	2.16	4	0.68	18	3.03	33	5.69	117	23.6	58	9.36	86	14.42	5	0.95
E12_435777.60.S1104183115.Anther-SP17819.M13R.ab1	38	10.28	41	6.96	83	13.98	237	40.87	10	2.02	17	2.74	94	15.76	5	0.95
E02_408529.50.S1103292921.Anther-SP434.M13R.ab1	0	0	10	1.7	5	0.84	0	0	0	0	16	2.58	95	15.92	5	0.95
rayctn0_0001_H07.ab1	2	0.54	2	0.34	0	0	0	0	0	0	0	0	113	18.94	5	0.95
rayctn0_0100_A02.ab1	12	3.25	13	2.21	20	3.37	29	5	34	6.86	128	20.65	120	20.12	5	0.95
rmhcyd0_000123.y1.scf	25	6.76	46	7.81	49	8.25	105	18.11	105	21.18	90	14.52	127	21.29	5	0.95
B12_429041.24.S1104132695.Anther-SP13560.M13R.ab1	164	44.36	59	10.02	348	58.62	0	0	17	3.43	0	0	156	26.15	5	0.95
Anther_High_Quality_EST.seq.Contig2655	26	7.03	41	6.96	57	9.6	23	3.97	125	25.21	100	16.13	164	27.49	5	0.95
Anther_High_Quality_EST.seq.Contig1149	67	18.12	31	5.26	263	44.3	29	5	12	2.42	41	6.62	168	28.16	5	0.95
Anther_High_Quality_EST.seq.Contig2704	10	2.7	8	1.36	16	2.7	73	12.59	96	19.36	305	49.21	195	32.69	5	0.95
Anther_High_Quality_EST.seq.Contig4737	0	0	0	0	0	0	0	0	3	0.61	42	6.78	200	33.53	5	0.95
rayctn0_0128_A03.ab1	38	10.28	48	8.15	76	12.8	328	56.57	1169	235.77	328	52.92	231	38.72	5	0.95
rayctn0_0032_D04.ab1	27	7.3	42	7.13	20	3.37	58	10	36	7.26	69	11.13	272	45.59	5	0.95
H11_435784.95.S1104183342.Anther-SP18046.M13R.ab1	231	62.48	698	118.48	142	23.92	69	11.9	134	27.03	760	122.62	281	47.1	5	0.95
rayctn0_0037_E05.ab1	0	0	0	0	0	0	2	0.34	12	2.42	42	6.78	388	65.04	5	0.95
rayctn0_0116_A12.ab1	0	0	3	0.51	4	0.67	13	2.24	16	3.23	61	9.84	470	78.79	5	0.95
rayctn0_0009_D01.ab1	11	2.98	15	2.55	22	3.71	2	0.34	44	8.87	240	38.72	539	90.35	5	0.95
Anther_High_Quality_EST.seq.Contig3767	3	0.81	14	2.38	17	2.86	0	0	21	4.24	524	84.55	572	95.88	5	0.95
Anther_High_Quality_EST.seq.Contig4656	53	14.34	179	30.38	11	1.85	247	42.6	8	1.61	97	15.65	646	108.29	5	0.95
B01_413745.13.S1104012396.Anther-SP2893.M13R.ab1	353	95.48	268	45.49	413	69.57	127	21.9	126	25.41	254	40.98	683	114.49	5	0.95
rayctn0_0115_F02.ab1	0	0	6	1.02	6	1.01	2	0.34	25	5.04	210	33.88	702	117.67	5	0.95
Anther_High_Quality_EST.seq.Contig3672	0	0	0	0	0	0	0	0	4	0.81	166	26.78	1024	171.65	5	0.95
Anther_High_Quality_EST.seq.Contig4735	189	51.12	956	162.28	896	150.94	16	2.76	776	156.51	30	4.84	1043	174.84	5	0.95
Anther_High_Quality_EST.seq.Contig2318	2	0.54	2	0.34	5	0.84	0	0	2	0.4	268	43.24	1288	215.9	5	0.95
rmhcyd0_002242.y1.scf	0	0	0	0	0	0	0	0	0	0	11	1.77	4920	824.73	5	0.95
Anther_High_Quality_EST.seq.Contig3624	23	6.22	21	3.56	31	5.22	41	7.07	3034	611.92	30365	4899.34	8060	1351.08	5	0.95
rayctn0_0024_E11.ab1	0	0	0	0	2	0.34	4	0.69	19	3.83	1949	314.47	9157	1534.97	5	0.95
Anther_High_Quality_EST.seq.Contig4808	280	75.74	74	12.56	306	51.55	24	4.14	1966	396.51	1818	293.33	9501	1592.63	5	0.95
Anther_High_Quality_EST.seq.Contig1787	0	0	0	0	0	0	0	0	0	0	0	0	0	0	6	1.14
Anther_High_Quality_EST.seq.Contig3910	0	0	0	0	0	0	0	0	0	0	0	0	0	0	6	1.14
G11_408526.83.S1103292762.Anther-SP275.M13R.ab1	0	0	0	0	0	0	0	0	0	0	0	0	0	0	6	1.14
D09_429031.45.S1104132236.Anther-SP13101.M13R.ab1	0	0	0	0	0	0	0	0	0	0	0	0	0	0	6	1.14
p1_B08.ab1	0	0	0	0	0	0	0	0	0	0	0	0	0	0	6	1.14
rayctn0_0128_H08.ab1	0	0	0	0	0	0	0	0	0	0	0	0	0	0	6	1.14
rayctn0_00221_B11.ab1	0	0	0	0	0	0	0	0	0	0	0	0	0	0	6	1.14
E12_489429.60.S1105272059.Anther-SA60.M13R.ab1	2	0.54	0	0	0	0	0	0	0	0	0	0	0	0	6	1.14
rayctn0_0022_D10.ab1	2	0.54	0	0	0	0	0	0	0	0	0	0	0	0	6	1.14
Anther_High_Quality_EST.seq.Contig1361	4	1.08	0	0	0	0	0	0	0	0	0	0	0	0	6	1.14
rayctn0_0115_H05.ab1	5	1.35	0	0	0	0	0	0	0	0	0	0	0	0	6	1.14
Anther_High_Quality_EST.seq.Contig460	11	2.98	0	0	0	0	0	0	0	0	0	0	0	0	6	1.14
Anther_High_Quality_EST.seq.Contig1508	7	1.89	6	1.02	0	0	0	0	0	0	0	0	0	0	6	1.14
B09_432347.21.S1104152596.Anther-SP15381.M13R.ab1	2	0.54	0	0	2	0.34	0	0	0	0	0	0	0	0	6	1.14
D09_425487.45.S1104113484.Anther-SP10125.M13R.ab1	0	0	2	0.34	2	0.34	0	0	0	0	0	0	0	0	6	1.14
D11_425487.47.S1104113486.Anther-SP10127.M13R.ab1	3	0.81	5	0.85	2	0.34	0	0	0	0	0	0	0	0	6	1.14
A07_430841.7.S1104142390.Anther-SP14215.M13R.ab1	0	0	0	0	4	0.67	0	0	0	0	0	0	0	0	6	1.14
F12_413743.72.S1104012359.Anther-SP2856.M13R.ab1	10	2.7	3	0.51	7	1.18	0	0	0	0	0	0	0	0	6	1.14
E11_420286.59.S1104072154.Anther-SP4571.M13R.ab1	41	11.09	0	0	86	14.49	0	0	0	0	0	0	0	0	6	1.14
rayctn0_0082_B10.ab1	0	0	0	0	0	0	2	0.34	0	0	0	0	0	0	6	1.14
[truncated: 8,527 more rows]

## Sheet: File 2
gene identifier	TTP_raw	TTP_norm	UNP_raw	UNP_norm	BNP_raw	BNP_norm	MTP_raw	MTP_norm	RO_raw	RO_norm	ST_raw	ST_norm	LV_raw	LV_norm	EB_raw	EB_norm
Anther_High_Quality_EST.seq.Contig4598	17477	4727.44	422	71.63	197429	33258.7	109	18.8	0	0	0	0	0	0	2	0.38
Anther_High_Quality_EST.seq.Contig3781	13304	3598.66	2069	351.21	58234	9810.05	54	9.31	0	0	0	0	0	0	0	0
rayctn0_0078_G12.ab1	12604	3409.32	477	80.97	20876	3516.75	79	13.62	0	0	3	0.48	0	0	0	0
Anther_High_Quality_EST.seq.Contig4740	5511	1490.7	13539	2298.22	1624	273.58	101	17.42	0	0	26	4.2	0	0	28	5.3
B10_410395.22.S1103303029.Anther-SP1462.M13R.ab1	4413	1193.69	231	39.21	13567	2285.48	72	12.42	0	0	0	0	0	0	6	1.14
Anther_High_Quality_EST.seq.Contig3507	4285	1159.07	10875	1846.01	1148	193.39	3	0.52	0	0	0	0	0	0	3	0.57
Anther_High_Quality_EST.seq.Contig651	4015	1086.04	6805	1155.14	4196	706.85	3	0.52	0	0	0	0	0	0	6	1.14
Anther_High_Quality_EST.seq.Contig2870	3952	1069	124	21.05	127697	21511.7	221088	38130.1	0	0	0	0	0	0	13	2.46
Anther_High_Quality_EST.seq.Contig4914	2842	768.75	283	48.04	32166	5418.65	394	67.95	0	0	0	0	0	0	0	0
Anther_High_Quality_EST.seq.Contig5024	1550	419.27	2304	391.1	1807	304.41	1100	189.71	0	0	0	0	0	0	6	1.14
F10_50658.69.S1107082572.Anther-AD70.M13R.ab1	1529	413.59	855	145.13	121	20.38	2	0.34	0	0	0	0	0	0	2	0.38
Anther_High_Quality_EST.seq.Contig2841	1467	396.82	4333	735.52	536	90.29	2	0.34	0	0	0	0	0	0	0	0
Anther_High_Quality_EST.seq.Contig3970	1413	382.21	683	115.94	25	4.21	571	98.48	0	0	0	0	0	0	0	0
Anther_High_Quality_EST.seq.Contig4503	1316	355.97	2939	498.89	863	145.38	5516	951.32	0	0	0	0	0	0	0	0
rmhcyd0_001592.y1.scf	1024	276.99	1525	258.87	4966	836.57	13310	2295.52	0	0	0	0	0	0	0	0
Anther_High_Quality_EST.seq.Contig1791	964	260.76	2454	416.56	206	34.7	2	0.34	0	0	0	0	0	0	0	0
Anther_High_Quality_EST.seq.Contig4003	950	256.97	2264	384.31	782	131.73	2967	511.71	27	5.45	138	22.27	0	0	7	1.33
Anther_High_Quality_EST.seq.Contig4094	944	255.35	1566	265.83	144	24.26	3	0.52	0	0	0	0	0	0	3	0.57
Anther_High_Quality_EST.seq.Contig2245	647	175.01	259	43.96	182	30.66	482	83.13	0	0	7	1.13	0	0	0	0
Anther_High_Quality_EST.seq.Contig4891	607	164.19	39	6.62	625	105.29	0	0	0	0	0	0	0	0	0	0
rmhcyd0_001916.y1.scf	575	155.53	393	66.71	13932	2346.97	6323	1090.5	0	0	0	0	0	0	0	0
Anther_High_Quality_EST.seq.Contig4784	555	150.12	27	4.58	8023	1351.55	20374	3513.81	0	0	0	0	0	0	0	0
Anther_High_Quality_EST.seq.Contig2177	524	141.74	187	31.74	85	14.32	2	0.34	2	0.4	0	0	0	0	5	0.95
Anther_High_Quality_EST.seq.Contig2436	505	136.6	22	3.73	12269	2066.82	193	33.29	0	0	0	0	0	0	0	0
Anther_High_Quality_EST.seq.Contig1998	485	131.19	563	95.57	251	42.28	10	1.72	7	1.41	14	2.26	0	0	8	1.52
rmhcyd0_001157.y1.scf	430	116.31	1847	313.52	177	29.82	86	14.83	17	3.43	5	0.81	0	0	3	0.57
Anther_High_Quality_EST.seq.Contig3003	405	109.55	156	26.48	445	74.96	2	0.34	0	0	0	0	0	0	0	0
G10_429025.82.S1104132081.Anther-SP12946.M13R.ab1	375	101.44	281	47.7	581	97.87	1054	181.78	3	0.61	0	0	0	0	9	1.7
Anther_High_Quality_EST.seq.Contig827	349	94.4	304	51.6	471	79.34	2	0.34	0	0	0	0	0	0	21	3.98
rayctn0_0014_C08.ab1	315	85.21	169	28.69	0	0	69	11.9	8	1.61	7	1.13	0	0	0	0
G04_435804.76.S1104183515.Anther-SP18219.M13R.ab1	302	81.69	110	18.67	306	51.55	0	0	0	0	0	0	0	0	3	0.57
rayctn0_0096_E03.ab1	287	77.63	535	90.82	233	39.25	0	0	2	0.4	0	0	0	0	0	0
Anther_High_Quality_EST.seq.Contig3598	255	68.98	299	50.75	138	23.25	0	0	0	0	3	0.48	0	0	0	0
B04_50660.15.S1107082710.Anther-AD208.M13R.ab1	252	68.16	832	141.23	346	58.29	0	0	0	0	0	0	0	0	30	5.68
Anther_High_Quality_EST.seq.Contig2225	240	64.92	263	44.64	6259	1054.39	16787	2895.18	0	0	0	0	0	0	0	0
Anther_High_Quality_EST.seq.Contig4291	223	60.32	296	50.25	466	78.5	5	0.86	0	0	14	2.26	0	0	2	0.38
Anther_High_Quality_EST.seq.Contig3032	217	58.7	431	73.16	16	2.7	8	1.38	0	0	0	0	0	0	0	0
Anther_High_Quality_EST.seq.Contig3110	210	56.8	338	57.37	160	26.95	185	31.91	9	1.82	0	0	0	0	7	1.33
rayctn0_0093_G09.ab1	209	56.53	465	78.93	567	95.52	0	0	0	0	0	0	0	0	0	0
Anther_High_Quality_EST.seq.Contig2822	190	51.39	266	45.15	31	5.22	63	10.87	0	0	0	0	0	0	0	0
rayctn0_0075_D07.ab1	184	49.77	143	24.27	41	6.91	0	0	0	0	0	0	0	0	0	0
D03_422084.39.S1104082710.Anther-SP6087.M13R.ab1	181	48.96	164	27.84	79	13.31	2	0.34	8	1.61	5	0.81	0	0	0	0
Anther_High_Quality_EST.seq.Contig2810	156	42.2	22	3.73	7481	1260.24	39717	6849.81	2	0.4	0	0	0	0	0	0
Anther_High_Quality_EST.seq.Contig461	144	38.95	305	51.77	41	6.91	7	1.21	0	0	0	0	0	0	7	1.33
Anther_High_Quality_EST.seq.Contig1512	142	38.41	43	7.3	362	60.98	0	0	0	0	0	0	0	0	2	0.38
rayctn0_0082_A02.ab1	133	35.98	1165	197.76	869	146.39	0	0	0	0	0	0	0	0	3	0.57
B09_489429.21.S1105272020.Anther-SA21.M13R.ab1	132	35.71	64	10.86	104	17.52	17	2.93	0	0	10	1.61	0	0	0	0
Anther_High_Quality_EST.seq.Contig4933	132	35.71	187	31.74	101	17.01	345	59.5	0	0	8	1.29	0	0	8	1.52
Anther_High_Quality_EST.seq.Contig4710	129	34.89	456	77.41	60	10.11	0	0	0	0	0	0	0	0	2	0.38
Anther_High_Quality_EST.seq.Contig3321	115	31.11	145	24.61	164	27.63	71	12.25	0	0	13	2.1	0	0	10	1.89
Anther_High_Quality_EST.seq.Contig4602	3774	1020.85	8489	1440.99	142	23.92	8	1.38	21	4.24	0	0	2	0.34	30	5.68
rayctn0_0172_E01.ab1	111	30.02	131	22.24	55	9.27	0	0	0	0	0	0	0	0	0	0
Anther_High_Quality_EST.seq.Contig4271	93	25.16	24	4.07	5572	938.65	29384	5067.73	0	0	5	0.81	0	0	0	0
H03_411973.87.S1103312950.Anther-SP2487.M13R.ab1	86	23.26	385	65.35	2	0.34	91	15.69	0	0	0	0	0	0	0	0
Anther_High_Quality_EST.seq.Contig4871	82	22.18	96	16.3	105	17.69	3	0.52	0	0	0	0	0	0	6	1.14
Anther_High_Quality_EST.seq.Contig2930	3969	1073.59	6699	1137.14	2487	418.96	16	2.76	27	5.45	10	1.61	3	0.5	9	1.7
Anther_High_Quality_EST.seq.Contig4471	70	18.93	93	15.79	89	14.99	64	11.04	0	0	0	0	0	0	13	2.46
Anther_High_Quality_EST.seq.Contig4854	5802	1569.41	2203	373.96	14745	2483.93	2404	414.61	7	1.41	26	4.2	5	0.84	15	2.84
Anther_High_Quality_EST.seq.Contig3634	67	18.12	35	5.94	2678	451.13	111	19.14	0	0	0	0	0	0	0	0
rayctn0_0104_F11.ab1	66	17.85	61	10.35	24	4.04	0	0	2	0.4	5	0.81	0	0	0	0
Anther_High_Quality_EST.seq.Contig4544	65	17.58	65	11.03	189	31.84	340	58.64	4	0.81	0	0	0	0	12	2.27
Anther_High_Quality_EST.seq.Contig1104	65	17.58	98	16.64	55	9.27	48	8.28	2	0.4	0	0	0	0	2	0.38
rayctn0_0030_C06.ab1	60	16.23	99	16.81	225	37.9	29	5	0	0	11	1.77	0	0	3	0.57
D02_422707.38.S1104093093.Anther-SP6854.M13R.ab1	59	15.96	113	19.18	126	21.23	0	0	0	0	0	0	0	0	5	0.95
Anther_High_Quality_EST.seq.Contig3140	58	15.69	73	12.39	31	5.22	0	0	0	0	0	0	0	0	0	0
H11_425490.95.S1104113630.Anther-SP10271.M13R.ab1	45	12.17	82	13.92	63	10.61	2798	482.56	0	0	0	0	0	0	11	2.08
Anther_High_Quality_EST.seq.Contig4294	38	10.28	135	22.92	56	9.43	5	0.86	0	0	0	0	0	0	3	0.57
B05_408531.17.S1103293080.Anther-SP593.M13R.ab1	37	10.01	31	5.26	178	29.99	18	3.1	3	0.61	0	0	0	0	0	0
rmhcyd0_002193.y1.scf	36	9.74	106	17.99	269	45.32	21	3.62	0	0	0	0	0	0	0	0
rayctn0_0023_D11.ab1	36	9.74	35	5.94	84	14.15	121	20.87	0	0	0	0	0	0	0	0
G12_433583.84.S1104162755.Anther-SP16499.M13R.ab1	3011	814.46	6811	1156.15	138	23.25	2	0.34	6	1.21	0	0	5	0.84	3	0.57
Anther_High_Quality_EST.seq.Contig2107	35	9.47	32	5.43	21	3.54	13	2.24	2	0.4	0	0	0	0	0	0
A08_430856.8.S1104142871.Anther-SP14696.M13R.ab1	34	9.2	194	32.93	61	10.28	10	1.72	4	0.81	0	0	0	0	12	2.27
Anther_High_Quality_EST.seq.Contig3148	34	9.2	25	4.24	27	4.55	25	4.31	0	0	0	0	0	0	0	0
G02_425513.74.S1104111089.Anther-SP10730.M13R.ab1	33	8.93	100	16.97	31	5.22	0	0	2	0.4	0	0	0	0	0	0
p1_D09.ab1	32	8.66	51	8.66	88	14.82	0	0	0	0	0	0	0	0	4	0.76
rayctn0_0156_B06.ab1	30	8.11	55	9.34	58	9.77	4	0.69	3	0.61	11	1.77	0	0	0	0
F05_489432.65.S1105272160.Anther-SA161.M13R.ab1	27	7.3	72	12.22	56	9.43	0	0	0	0	0	0	0	0	0	0
Anther_High_Quality_EST.seq.Contig318	26	7.03	89	15.11	30	5.05	0	0	0	0	0	0	0	0	2	0.38
Anther_High_Quality_EST.seq.Contig4115	1204	325.68	981	166.52	601	101.24	10	1.72	9	1.82	0	0	3	0.5	9	1.7
rayctn0_0006_D09.ab1	22	5.95	78	13.24	82	13.81	465	80.2	0	0	0	0	0	0	0	0
Anther_High_Quality_EST.seq.Contig949	21	5.68	26	4.41	46	7.75	2	0.34	0	0	4	0.65	0	0	0	0
rayctn0_0055_E10.ab1	21	5.68	39	6.62	43	7.24	4	0.69	6	1.21	0	0	0	0	3	0.57
Anther_High_Quality_EST.seq.Contig4071	640	173.12	194	32.93	368	61.99	0	0	6	1.21	0	0	2	0.34	33	6.25
rmhcyd0_001751.y1.scf	17	4.6	41	6.96	9	1.52	36	6.21	0	0	0	0	0	0	0	0
F07_435780.67.S1104183218.Anther-SP17922.M13R.ab1	469	126.86	307	52.11	34	5.73	78	13.45	0	0	9	1.45	2	0.34	7	1.33
Anther_High_Quality_EST.seq.Contig921	460	124.43	652	110.68	700	117.92	425	73.3	26	5.24	0	0	2	0.34	80	15.15
Anther_High_Quality_EST.seq.Contig366	11	2.98	16	2.72	73	12.3	23	3.97	0	0	0	0	0	0	0	0
Anther_High_Quality_EST.seq.Contig4747	330	89.26	440	74.69	417	70.25	3	0.52	0	0	8	1.29	2	0.34	10	1.89
D07_432356.43.S1104152426.Anther-SP15211.M13R.ab1	311	84.12	17	2.89	638	107.48	282	48.64	0	0	0	0	2	0.34	0	0
Anther_High_Quality_EST.seq.Contig326	5814	1572.66	6611	1122.21	595	100.23	12	2.07	73	14.72	80	12.91	44	7.38	32	6.06
H06_422732.90.S1104094201.Anther-SP7962.M13R.ab1	762	206.12	2550	432.86	976	164.42	0	0	10	2.02	11	1.77	9	1.51	2	0.38
rayctn0_0024_D05.ab1	188	50.85	376	63.83	116	19.54	5	0.86	12	2.42	26	4.2	3	0.5	11	2.08
Anther_High_Quality_EST.seq.Contig4935	2168	586.43	2996	508.57	2976	501.33	4142	714.35	74	14.92	169	27.27	38	6.37	230	43.57
rayctn0_0007_E12.ab1	156	42.2	229	38.87	122	20.55	28	4.83	15	3.03	0	0	3	0.5	15	2.84
rayctn0_0058_H04.ab1	635	171.76	2792	473.94	91	15.33	329	56.74	45	9.08	83	13.39	13	2.18	10	1.89
Anther_High_Quality_EST.seq.Contig1073	268	72.49	392	66.54	178	29.99	520	89.68	4	0.81	10	1.61	6	1.01	23	4.36
Anther_High_Quality_EST.seq.Contig723	260	70.33	257	43.63	326	54.92	2	0.34	3	0.61	0	0	6	1.01	7	1.33
rayctn0_0044_E02.ab1	277	74.93	234	39.72	279	47	32	5.52	45	9.08	32	5.16	7	1.17	5	0.95
rmhcyd0_001690.y1.scf	114	30.84	130	22.07	110	18.53	77	13.28	2	0.4	0	0	3	0.5	18	3.41
Anther_High_Quality_EST.seq.Contig4074	344	93.05	288	48.89	400	67.38	43	7.42	13	2.62	37	5.97	9	1.51	16	3.03
Anther_High_Quality_EST.seq.Contig4667	1223	330.82	692	117.47	1715	288.91	490	84.51	8	1.61	3	0.48	34	5.7	110	20.84
Anther_High_Quality_EST.seq.Contig1928	216	58.43	86	14.6	378	63.68	1374	236.97	5	1.01	0	0	6	1.01	0	0
Anther_High_Quality_EST.seq.Contig5012	307	83.04	341	57.88	184	31	10	1.72	0	0	0	0	9	1.51	9	1.7
G09_411916.81.S1103312272.Anther-SP1809.M13R.ab1	172	46.53	122	20.71	144	24.26	0	0	0	0	0	0	7	1.17	15	2.84
Anther_High_Quality_EST.seq.Contig2222	729	197.19	564	95.74	1562	263.13	790	136.25	14	2.82	20	3.23	31	5.2	79	14.96
Anther_High_Quality_EST.seq.Contig4059	3236	875.32	3782	641.99	21585	3636.19	78	13.45	182	36.71	98	15.81	171	28.66	49	9.28
Anther_High_Quality_EST.seq.Contig672	149	40.3	812	137.84	17	2.86	153	26.39	13	2.62	30	4.84	9	1.51	21	3.98
Anther_High_Quality_EST.seq.Contig4545	1828	494.46	2731	463.58	1270	213.94	102	17.59	184	37.11	177	28.56	112	18.77	118	22.35
A07_425513.7.S1104111022.Anther-SP10663.M13R.ab1	42	11.36	41	6.96	12	2.02	161	27.77	4	0.81	0	0	3	0.5	0	0
Anther_High_Quality_EST.seq.Contig1355	52	14.07	142	24.1	240	40.43	0	0	6	1.21	12	1.94	4	0.67	8	1.52
rayctn0_0140_E11.ab1	210	56.8	526	89.29	382	64.35	123	21.21	68	13.71	72	11.62	19	3.18	48	9.09
B11_422701.23.S1104092886.Anther-SP6647.M13R.ab1	155	41.93	100	16.97	263	44.3	134	23.11	10	2.02	0	0	14	2.35	5	0.95
G05_408526.77.S1103292756.Anther-SP269.M13R.ab1	69	18.66	166	28.18	113	19.04	83	14.31	3	0.61	0	0	7	1.17	17	3.22
Anther_High_Quality_EST.seq.Contig4023	89	24.07	141	23.93	929	156.5	272	46.91	9	1.82	12	1.94	9	1.51	0	0
Anther_High_Quality_EST.seq.Contig776	388	104.95	550	93.36	153	25.77	304	52.43	58	11.7	28	4.52	43	7.21	7	1.33
rayctn0_0149_D09.ab1	23	6.22	36	6.11	13	2.19	25	4.31	0	0	0	0	3	0.5	2	0.38
Anther_High_Quality_EST.seq.Contig1368	280	75.74	483	81.99	630	106.13	0	0	26	5.24	27	4.36	38	6.37	5	0.95
Anther_High_Quality_EST.seq.Contig2943	167	45.17	146	24.78	116	19.54	37	6.38	0	0	12	1.94	24	4.02	17	3.22
B06_50658.17.S1107082520.Anther-AD18.M13R.ab1	34	9.2	43	7.3	863	145.38	86	14.83	8	1.61	0	0	5	0.84	0	0
rmhcyd0_000244.y1.scf	195	52.75	185	31.4	431	72.61	524	90.37	0	0	11	1.77	30	5.03	2	0.38
E09_415391.57.S1104022728.Anther-SP4185.M13R.ab1	848	229.38	569	96.59	3038	511.78	56	9.66	64	12.91	60	9.68	142	23.8	118	22.35
G01_425516.73.S1104111184.Anther-SP10825.M13R.ab1	54	14.61	92	15.62	92	15.5	2	0.34	16	3.23	11	1.77	10	1.68	3	0.57
Anther_High_Quality_EST.seq.Contig871	53	14.34	62	10.52	205	34.53	280	48.29	8	1.61	10	1.61	11	1.84	4	0.76
rayctn0_0123_A02.ab1	49	13.25	58	9.85	206	34.7	5	0.86	0	0	0	0	11	1.84	4	0.76
Anther_High_Quality_EST.seq.Contig2800	318	86.02	1412	239.68	741	124.83	1521	262.32	79	15.93	31	5	85	14.25	17	3.22
Anther_High_Quality_EST.seq.Contig895	302	81.69	556	94.38	504	84.9	240	41.39	70	14.12	74	11.94	84	14.08	48	9.09
Anther_High_Quality_EST.seq.Contig416	65	17.58	75	12.73	411	69.24	45	7.76	14	2.82	16	2.58	4	0.67	2	0.38
Anther_High_Quality_EST.seq.Contig5055	1129	305.39	12	2.04	9906	1668.76	10223	1763.11	0	0	0	0	0	0	2	0.38
D04_422743.40.S1104094535.Anther-SP8296.M13R.ab1	957	258.86	13	2.21	1562	263.13	2	0.34	0	0	0	0	0	0	5	0.95
rayctn0_0129_E03.ab1	916	247.77	48	8.15	2886	486.17	247	42.6	3	0.61	74	11.94	0	0	5	0.95
rayctn0_0116_B09.ab1	855	231.27	16	2.72	12265	2066.15	33275	5738.79	0	0	0	0	0	0	2	0.38
Anther_High_Quality_EST.seq.Contig3407	765	206.93	17	2.89	1646	277.28	2	0.34	0	0	0	0	0	0	2	0.38
Anther_High_Quality_EST.seq.Contig5032	437	118.21	2	0.34	1614	271.89	6951	1198.81	0	0	0	0	0	0	0	0
Anther_High_Quality_EST.seq.Contig5061	425	114.96	8	1.36	12307	2073.23	18581	3204.58	0	0	0	0	0	0	0	0
Anther_High_Quality_EST.seq.Contig5030	402	108.74	11	1.87	6064	1021.54	14380	2480.05	0	0	0	0	0	0	2	0.38
Anther_High_Quality_EST.seq.Contig3237	255	68.98	2	0.34	4194	706.52	66	11.38	0	0	0	0	0	0	3	0.57
rayctn0_0029_A07.ab1	227	61.4	17	2.89	3647	614.37	4	0.69	0	0	0	0	0	0	2	0.38
G01_429043.73.S1104132840.Anther-SP13705.M13R.ab1	207	55.99	0	0	112	18.87	0	0	0	0	0	0	0	0	2	0.38
rayctn0_0021_D01.ab1	192	51.94	14	2.38	164	27.63	0	0	0	0	0	0	0	0	2	0.38
F02_425490.62.S1104113597.Anther-SP10238.M13R.ab1	180	48.69	89	15.11	232	39.08	264	45.53	2	0.4	0	0	0	0	58	10.99
Anther_High_Quality_EST.seq.Contig2130	167	45.17	0	0	193	32.51	635	109.52	0	0	0	0	0	0	14	2.65
Anther_High_Quality_EST.seq.Contig844	164	44.36	5	0.85	7388	1244.58	30033	5179.66	0	0	0	0	0	0	9	1.7
Anther_High_Quality_EST.seq.Contig2135	158	42.74	59	10.02	424	71.43	13	2.24	0	0	3	0.48	0	0	22	4.17
Anther_High_Quality_EST.seq.Contig4621	140	37.87	6	1.02	2988	503.36	15188	2619.41	0	0	0	0	0	0	0	0
Anther_High_Quality_EST.seq.Contig886	135	36.52	9	1.53	127	21.39	4	0.69	11	2.22	0	0	0	0	0	0
Anther_High_Quality_EST.seq.Contig1204	126	34.08	10	1.7	226	38.07	11	1.9	4	0.81	0	0	0	0	0	0
Anther_High_Quality_EST.seq.Contig1994	124	33.54	5	0.85	1510	254.37	3593	619.67	0	0	0	0	0	0	0	0
Anther_High_Quality_EST.seq.Contig1469	123	33.27	0	0	328	55.25	0	0	0	0	0	0	0	0	12	2.27
Anther_High_Quality_EST.seq.Contig5037	106	28.67	4	0.68	7868	1325.44	35668	6151.5	0	0	0	0	0	0	6	1.14
Anther_High_Quality_EST.seq.Contig4638	98	26.51	5	0.85	5337	899.07	16706	2881.21	0	0	0	0	0	0	2	0.38
Anther_High_Quality_EST.seq.Contig2194	97	26.24	4	0.68	1180	198.78	15	2.59	0	0	14	2.26	0	0	0	0
B05_433583.17.S1104162688.Anther-SP16432.M13R.ab1	97	26.24	2	0.34	66	11.12	0	0	3	0.61	0	0	0	0	0	0
Anther_High_Quality_EST.seq.Contig4591	96	25.97	6	1.02	1773	298.68	3	0.52	0	0	0	0	0	0	4	0.76
Anther_High_Quality_EST.seq.Contig3139	93	25.16	4	0.68	4486	755.71	12124	2090.97	0	0	0	0	0	0	3	0.57
Anther_High_Quality_EST.seq.Contig4711	91	24.62	2	0.34	947	159.53	0	0	0	0	0	0	0	0	4	0.76
Anther_High_Quality_EST.seq.Contig4248	89	24.07	0	0	1857	312.83	0	0	0	0	0	0	0	0	10	1.89
Anther_High_Quality_EST.seq.Contig1637	68	18.39	11	1.87	1355	228.26	38	6.55	0	0	0	0	0	0	11	2.08
Anther_High_Quality_EST.seq.Contig3986	68	18.39	7	1.19	245	41.27	9	1.55	0	0	0	0	0	0	0	0
Anther_High_Quality_EST.seq.Contig3013	65	17.58	2	0.34	387	65.19	0	0	0	0	0	0	0	0	2	0.38
rmhcyd0_000612.y1.scf	63	17.04	49	8.32	88	14.82	153	26.39	0	0	0	0	0	0	18	3.41
Anther_High_Quality_EST.seq.Contig2724	58	15.69	0	0	1264	212.93	5798	999.95	8	1.61	5	0.81	0	0	2	0.38
rayctn0_0111_F10.ab1	55	14.88	0	0	26	4.38	30	5.17	0	0	0	0	0	0	0	0
Anther_High_Quality_EST.seq.Contig4173	54	14.61	3	0.51	35	5.9	0	0	0	0	0	0	0	0	0	0
Anther_High_Quality_EST.seq.Contig1960	54	14.61	23	3.9	4934	831.18	21737	3748.88	5	1.01	12	1.94	0	0	0	0
Anther_High_Quality_EST.seq.Contig4253	54	14.61	30	5.09	189	31.84	33	5.69	0	0	0	0	0	0	7	1.33
Anther_High_Quality_EST.seq.Contig3161	53	14.34	0	0	2770	466.63	2581	445.13	0	0	0	0	0	0	0	0
Anther_High_Quality_EST.seq.Contig1939	49	13.25	7	1.19	2181	367.41	9498	1638.08	10	2.02	0	0	0	0	4	0.76
Anther_High_Quality_EST.seq.Contig4181	48	12.98	7	1.19	688	115.9	10584	1825.37	0	0	0	0	0	0	0	0
Anther_High_Quality_EST.seq.Contig4421	47	12.71	10	1.7	1170	197.1	3904	673.31	0	0	0	0	0	0	7	1.33
Anther_High_Quality_EST.seq.Contig679	42	11.36	3	0.51	534	89.96	8	1.38	0	0	0	0	0	0	3	0.57
rayctn0_0001_H01.ab1	41	11.09	2	0.34	1577	265.66	4047	697.97	0	0	0	0	0	0	0	0
E11_420286.59.S1104072154.Anther-SP4571.M13R.ab1	41	11.09	0	0	86	14.49	0	0	0	0	0	0	0	0	6	1.14
G11_425516.83.S1104111194.Anther-SP10835.M13R.ab1	37	10.01	21	3.56	197	33.19	8	1.38	0	0	7	1.13	0	0	0	0
rayctn0_0118_B11.ab1	36	9.74	20	3.39	375	63.17	261	45.01	9	1.82	0	0	0	0	0	0
Anther_High_Quality_EST.seq.Contig4000	35	9.47	3	0.51	2659	447.93	3	0.52	0	0	0	0	0	0	0	0
rmhcyd0_002239.y1.scf	33	8.93	10	1.7	1552	261.45	4	0.69	2	0.4	3	0.48	0	0	10	1.89
H07_427261.91.S1104123146.Anther-SP12091.M13R.ab1	33	8.93	0	0	115	19.37	69	11.9	0	0	0	0	0	0	0	0
G09_422718.81.S1104093712.Anther-SP7473.M13R.ab1	30	8.11	0	0	172	28.97	0	0	0	0	0	0	0	0	0	0
C10_489433.34.S1105272225.Anther-SA226.M13R.ab1	30	8.11	0	0	56	9.43	12	2.07	2	0.4	0	0	0	0	2	0.38
Anther_High_Quality_EST.seq.Contig2672	28	7.57	4	0.68	1829	308.11	12054	2078.9	0	0	0	0	0	0	0	0
rayctn0_0110_A11.ab1	28	7.57	4	0.68	1017	171.32	3	0.52	0	0	0	0	0	0	0	0
Anther_High_Quality_EST.seq.Contig224	26	7.03	0	0	544	91.64	0	0	0	0	0	0	0	0	0	0
Anther_High_Quality_EST.seq.Contig4982	26	7.03	3	0.51	4477	754.19	17836	3076.09	0	0	0	0	0	0	5	0.95
Anther_High_Quality_EST.seq.Contig3580	26	7.03	0	0	1443	243.09	48	8.28	0	0	0	0	0	0	3	0.57
Anther_High_Quality_EST.seq.Contig4651	24	6.49	2	0.34	2759	464.78	7653	1319.88	0	0	0	0	0	0	0	0
rayctn0_0156_C06.ab1	23	6.22	0	0	338	56.94	2	0.34	0	0	0	0	0	0	0	0
Anther_High_Quality_EST.seq.Contig5038	23	6.22	2	0.34	3424	576.8	5530	953.73	0	0	0	0	0	0	0	0
B02_433575.14.S1104162205.Anther-SP15949.M13R.ab1	22	5.95	0	0	106	17.86	0	0	0	0	0	0	0	0	3	0.57
F10_425244.70.S1104112165.Anther-SP8806.M13R.ab1	20	5.41	20	3.39	71	11.96	2	0.34	0	0	0	0	0	0	4	0.76
Anther_High_Quality_EST.seq.Contig3198	20	5.41	0	0	1015	170.99	239	41.22	0	0	0	0	0	0	0	0
C01_432353.25.S1104152696.Anther-SP15481.M13R.ab1	19	5.14	4	0.68	57	9.6	2	0.34	0	0	0	0	0	0	2	0.38
Anther_High_Quality_EST.seq.Contig5036	19	5.14	0	0	32	5.39	213	36.74	0	0	0	0	0	0	0	0
Anther_High_Quality_EST.seq.Contig4136	18	4.87	13	2.21	85	14.32	31	5.35	2	0.4	0	0	0	0	4	0.76
Anther_High_Quality_EST.seq.Contig3347	18	4.87	0	0	287	48.35	1619	279.22	0	0	0	0	0	0	3	0.57
rmhcyd0_000277.y1.scf	18	4.87	0	0	25	4.21	151	26.04	0	0	0	0	0	0	0	0
Anther_High_Quality_EST.seq.Contig4628	18	4.87	0	0	64	10.78	232	40.01	0	0	0	0	0	0	0	0
rayctn0_0025_C09.ab1	17	4.6	10	1.7	817	137.63	98	16.9	0	0	0	0	0	0	0	0
Anther_High_Quality_EST.seq.Contig4951	16	4.33	0	0	2331	392.68	6547	1129.13	0	0	0	0	0	0	2	0.38
Anther_High_Quality_EST.seq.Contig708	16	4.33	0	0	226	38.07	2764	476.69	0	0	0	0	0	0	0	0
Anther_High_Quality_EST.seq.Contig2267	15	4.06	0	0	140	23.58	2362	407.36	0	0	0	0	0	0	0	0
Anther_High_Quality_EST.seq.Contig5059	494	133.62	16	2.72	15933	2684.06	19844	3422.41	2	0.4	0	0	2	0.34	0	0
F06_429028.66.S1104132161.Anther-SP13026.M13R.ab1	14	3.79	0	0	16	2.7	112	19.32	0	0	0	0	0	0	0	0
Anther_High_Quality_EST.seq.Contig2434	14	3.79	3	0.51	4200	707.53	171	29.49	0	0	0	0	0	0	0	0
rayctn0_0055_D12.ab1	14	3.79	5	0.85	27	4.55	0	0	0	0	0	0	0	0	0	0
Anther_High_Quality_EST.seq.Contig357	13	3.52	0	0	724	121.96	1376	237.31	0	0	0	0	0	0	0	0
Anther_High_Quality_EST.seq.Contig4678	13	3.52	0	0	729	122.81	290	50.01	0	0	0	0	0	0	0	0
Anther_High_Quality_EST.seq.Contig4910	11	2.98	10	1.7	525	88.44	2091	360.63	0	0	0	0	0	0	0	0
Anther_High_Quality_EST.seq.Contig4632	11	2.98	0	0	11	1.85	106	18.28	0	0	0	0	0	0	0	0
Anther_High_Quality_EST.seq.Contig4842	11	2.98	0	0	543	91.47	7920	1365.93	0	0	0	0	0	0	0	0
Anther_High_Quality_EST.seq.Contig4435	11	2.98	0	0	1190	200.47	5643	973.22	0	0	0	0	0	0	0	0
Anther_High_Quality_EST.seq.Contig4277	1176	318.1	44	7.47	6770	1140.47	5	0.86	3	0.61	0	0	7	1.17	52	9.85
rayctn0_0090_C04.ab1	10	2.7	0	0	835	140.66	10355	1785.88	0	0	0	0	0	0	0	0
Anther_High_Quality_EST.seq.Contig5009	10	2.7	0	0	411	69.24	1151	198.51	0	0	0	0	0	0	0	0
Anther_High_Quality_EST.seq.Contig4096	458	123.89	20	3.39	4718	794.79	15	2.59	0	0	5	0.81	3	0.5	2	0.38
Anther_High_Quality_EST.seq.Contig4878	9	2.43	0	0	414	69.74	33	5.69	0	0	0	0	0	0	0	0
Anther_High_Quality_EST.seq.Contig3136	9	2.43	0	0	520	87.6	3034	523.26	0	0	0	0	0	0	0	0
H04_489432.88.S1105272183.Anther-SA184.M13R.ab1	9	2.43	12	2.04	100	16.85	369	63.64	0	0	0	0	0	0	0	0
B03_415394.15.S1104022878.Anther-SP4335.M13R.ab1	9	2.43	3	0.51	241	40.6	0	0	0	0	0	0	0	0	0	0
G07_425264.79.S1104112750.Anther-SP9391.M13R.ab1	9	2.43	0	0	79	13.31	0	0	0	0	0	0	0	0	0	0
Anther_High_Quality_EST.seq.Contig4709	271	73.3	48	8.15	1994	335.91	26	4.48	7	1.41	31	5	2	0.34	35	6.63
rayctn0_0083_A10.ab1	274	74.12	13	2.21	12307	2073.23	15929	2747.2	0	0	0	0	5	0.84	0	0
Anther_High_Quality_EST.seq.Contig4469	86	23.26	17	2.89	9827	1655.45	233	40.18	0	0	0	0	2	0.34	2	0.38
B09_425513.21.S1104111036.Anther-SP10677.M13R.ab1	159	43.01	63	10.69	269	45.32	10	1.72	50	10.08	20	3.23	4	0.67	45	8.52
Anther_High_Quality_EST.seq.Contig232	80	21.64	21	3.56	93	15.67	0	0	9	1.82	0	0	2	0.34	5	0.95
rayctn0_0060_F04.ab1	63	17.04	40	6.79	145	24.43	2	0.34	3	0.61	18	2.9	2	0.34	3	0.57
A07_411973.7.S1103312870.Anther-SP2407.M13R.ab1	61	16.5	14	2.38	37	6.23	206	35.53	9	1.82	17	2.74	2	0.34	4	0.76
Anther_High_Quality_EST.seq.Contig1356	113	30.57	57	9.68	234	39.42	0	0	13	2.62	21	3.39	4	0.67	30	5.68
Anther_High_Quality_EST.seq.Contig654	47	12.71	0	0	1006	169.47	9	1.55	0	0	0	0	2	0.34	2	0.38
Anther_High_Quality_EST.seq.Contig516	127	34.35	105	17.82	6324	1065.34	14653	2527.14	35	7.06	0	0	7	1.17	4	0.76
G10_425244.82.S1104112177.Anther-SP8818.M13R.ab1	72	19.48	78	13.24	143	24.09	2	0.34	0	0	16	2.58	4	0.67	23	4.36
Anther_High_Quality_EST.seq.Contig4333	65	17.58	3	0.51	41	6.91	352	60.71	15	3.03	23	3.71	4	0.67	8	1.52
H06_435771.90.S1104183049.Anther-SP17753.M13R.ab1	32	8.66	5	0.85	133	22.41	6	1.03	3	0.61	0	0	2	0.34	0	0
Anther_High_Quality_EST.seq.Contig1214	62	16.77	9	1.53	4603	775.42	6	1.03	0	0	0	0	4	0.67	3	0.57
A07_422701.7.S1104092870.Anther-SP6631.M13R.ab1	974	263.46	186	31.57	670	112.87	123	21.21	137	27.63	44	7.1	64	10.73	23	4.36
B11_432353.23.S1104152694.Anther-SP15479.M13R.ab1	72	19.48	31	5.26	61	10.28	3	0.52	7	1.41	15	2.42	5	0.84	13	2.46
Anther_High_Quality_EST.seq.Contig5062	174	47.07	17	2.89	5499	926.36	33160	5718.96	49	9.88	57	9.2	13	2.18	9	1.7
H09_422079.93.S1104082668.Anther-SP6045.M13R.ab1	35	9.47	23	3.9	81	13.65	147	25.35	11	2.22	0	0	3	0.5	2	0.38
Anther_High_Quality_EST.seq.Contig1383	23	6.22	3	0.51	1815	305.75	1760	303.54	3	0.61	0	0	2	0.34	0	0
H08_429028.92.S1104132187.Anther-SP13052.M13R.ab1	316	85.48	16	2.72	253	42.62	0	0	4	0.81	0	0	30	5.03	0	0
D06_411908.42.S1103312137.Anther-SP1674.M13R.ab1	292	78.98	273	46.34	229	38.58	308	53.12	63	12.71	13	2.1	30	5.03	21	3.98
Anther_High_Quality_EST.seq.Contig358	261	70.6	58	9.85	812	136.79	69	11.9	25	5.04	101	16.3	30	5.03	25	4.74
E10_425258.58.S1104112537.Anther-SP9178.M13R.ab1	901	243.72	399	67.73	788	132.75	116	20.01	63	12.71	135	21.78	109	18.27	92	17.43
H03_420299.90.S1104072566.Anther-SP4983.M13R.ab1	16	4.33	7	1.19	45	7.58	5	0.86	0	0	0	0	2	0.34	2	0.38
rmhcyd0_002184.y1.scf	16	4.33	13	2.21	35	5.9	549	94.68	0	0	0	0	2	0.34	2	0.38
rmhcyd0_000311.y1.scf	22	5.95	3	0.51	216	36.39	20	3.45	0	0	0	0	3	0.5	3	0.57
G09_435741.81.S1104182272.Anther-SP16976.M13R.ab1	742	200.71	450	76.39	958	161.38	624	107.62	111	22.39	95	15.33	112	18.77	55	10.42
Anther_High_Quality_EST.seq.Contig3085	878	237.49	376	63.83	1153	194.23	396	68.3	67	13.51	19	3.07	134	22.46	104	19.7
Anther_High_Quality_EST.seq.Contig3283	359	97.11	204	34.63	768	129.38	157	27.08	48	9.68	39	6.29	56	9.39	36	6.82
F06_429041.66.S1104132737.Anther-SP13602.M13R.ab1	664	179.61	294	49.91	1533	258.25	9	1.55	201	40.54	101	16.3	113	18.94	29	5.49
Anther_High_Quality_EST.seq.Contig157	40	10.82	27	4.58	56	9.43	0	0	9	1.82	3	0.48	7	1.17	6	1.14
A04_429025.4.S1104132003.Anther-SP12868.M13R.ab1	101	27.32	47	7.98	79	13.31	0	0	12	2.42	0	0	18	3.02	3	0.57
Anther_High_Quality_EST.seq.Contig1676	22	5.95	19	3.23	114	19.2	1603	276.46	0	0	0	0	4	0.67	0	0
Anther_High_Quality_EST.seq.Contig2114	337	91.16	113	19.18	403	67.89	1049	180.92	13	2.62	28	4.52	63	10.56	10	1.89
Anther_High_Quality_EST.seq.Contig1330	138	37.33	3	0.51	357	60.14	158	27.25	4	0.81	0	0	28	4.69	9	1.7
Anther_High_Quality_EST.seq.Contig1590	65	17.58	93	15.79	314	52.9	839	144.7	20	4.03	18	2.9	14	2.35	14	2.65
Anther_High_Quality_EST.seq.Contig3189	58	15.69	22	3.73	129	21.73	6	1.03	13	2.62	7	1.13	13	2.18	14	2.65
H10_408535.94.S1103293349.Anther-SP862.M13R.ab1	64	17.31	12	2.04	2004	337.59	10	1.72	0	0	0	0	17	2.85	11	2.08
Anther_High_Quality_EST.seq.Contig2172	111	30.02	59	10.02	145	24.43	31	5.35	30	6.05	17	2.74	30	5.03	4	0.76
rayctn0_0214_B12.ab1	161	43.55	158	26.82	351	59.13	1325	228.52	52	10.49	31	5	44	7.38	34	6.44
F03_401561.63.S1103242346.Anther-S255.M13R.ab1	69	18.66	16	2.72	104	17.52	1119	192.99	8	1.61	21	3.39	19	3.18	3	0.57
D10_430849.46.S1104142717.Anther-SP14542.M13R.ab1	123	33.27	46	7.81	191	32.18	18	3.1	19	3.83	0	0	34	5.7	3	0.57
Anther_High_Quality_EST.seq.Contig1519	330	89.26	286	48.55	471	79.34	154	26.56	89	17.95	78	12.59	94	15.76	66	12.5
F06_413755.66.S1104012833.Anther-SP3330.M13R.ab1	47	12.71	33	5.6	67	11.29	45	7.76	10	2.02	0	0	14	2.35	8	1.52
Anther_High_Quality_EST.seq.Contig218	205	55.45	147	24.95	557	93.83	289	49.84	36	7.26	21	3.39	63	10.56	28	5.3
Anther_High_Quality_EST.seq.Contig1823	302	81.69	238	40.4	248	41.78	3503	604.15	89	17.95	40	6.45	94	15.76	50	9.47
Anther_High_Quality_EST.seq.Contig961	70	18.93	12	2.04	232	39.08	6	1.03	13	2.62	0	0	22	3.69	0	0
G11_427265.83.S1104123426.Anther-SP12371.M13R.ab1	44	11.9	17	2.89	78	13.14	8	1.38	9	1.82	7	1.13	15	2.51	6	1.14
Anther_High_Quality_EST.seq.Contig3385	290	78.44	78	13.24	561	94.51	101	17.42	34	6.86	6	0.97	99	16.6	10	1.89
E03_435808.51.S1104182722.Anther-SP17426.M13R.ab1	257	69.52	107	18.16	392	66.04	296	51.05	63	12.71	51	8.23	88	14.75	71	13.45
Anther_High_Quality_EST.seq.Contig3768	55	14.88	3	0.51	2215	373.14	14929	2574.74	0	0	9	1.45	21	3.52	15	2.84
Anther_High_Quality_EST.seq.Contig3182	76	20.56	400	67.9	62	10.44	999	172.29	43	8.67	0	0	36	6.03	32	6.06
rayctn0_0121_G01.ab1	11	2.98	80	13.58	0	0	84	14.49	7	1.41	0	0	0	0	0	0
Anther_High_Quality_EST.seq.Contig3864	11	2.98	70	11.88	252	42.45	11	1.9	13	2.62	0	0	4	0.67	8	1.52
B06_422074.18.S1104082401.Anther-SP5778.M13R.ab1	4	1.08	49	8.32	21	3.54	0	0	0	0	0	0	0	0	3	0.57
rayctn0_0065_E06.ab1	58	15.69	427	72.48	103	17.35	355	61.23	71	14.32	86	13.88	31	5.2	7	1.33
G10_427270.82.S1104123809.Anther-SP12754.M13R.ab1	106	28.67	301	51.09	315	53.06	87	15	45	9.08	62	10	38	6.37	40	7.58
Anther_High_Quality_EST.seq.Contig495	5	1.35	48	8.15	28	4.72	5	0.86	0	0	0	0	0	0	4	0.76
rayctn0_0106_E03.ab1	5	1.35	46	7.81	47	7.92	9	1.55	9	1.82	0	0	8	1.34	6	1.14
Anther_High_Quality_EST.seq.Contig950	848	229.38	9411	1597.5	3168	533.68	5250	905.44	795	160.34	81	13.07	1178	197.47	994	188.28
Anther_High_Quality_EST.seq.Contig4530	109	29.48	231	39.21	374	63	242	41.74	47	9.48	52	8.39	3	0.5	22	4.17
Anther_High_Quality_EST.seq.Contig4897	78	21.1	862	146.32	184	31	706	121.76	106	21.38	163	26.3	97	16.26	30	5.68
D05_435736.41.S1104182040.Anther-SP16744.M13R.ab1	310	83.85	1511	256.49	622	104.78	2058	354.93	162	32.67	163	26.3	191	32.02	42	7.96
Anther_High_Quality_EST.seq.Contig2340	617	166.9	1444	245.12	1782	300.19	71	12.25	201	40.54	365	58.89	26	4.36	160	30.31
Anther_High_Quality_EST.seq.Contig856	7	1.89	39	6.62	88	14.82	352	60.71	0	0	0	0	0	0	0	0
rayctn0_0109_C11.ab1	13	3.52	39	6.62	41	6.91	0	0	8	1.61	0	0	6	1.01	8	1.52
F06_50658.65.S1107082568.Anther-AD66.M13R.ab1	4	1.08	39	6.62	114	19.2	47	8.11	0	0	0	0	4	0.67	3	0.57
Anther_High_Quality_EST.seq.Contig1540	74	20.02	227	38.53	155	26.11	38	6.55	20	4.03	34	5.49	17	2.85	32	6.06
C10_411931.34.S1103312417.Anther-SP1954.M13R.ab1	1163	314.59	4356	739.42	4516	760.76	11904	2053.03	623	125.65	470	75.83	148	24.81	539	102.09
Anther_High_Quality_EST.seq.Contig4954	22161	5994.44	102826	17454.5	9467	1594.8	117772	20311.6	10820	2182.24	1246	201.04	8849	1483.34	2172	411.41
B10_427260.22.S1104122981.Anther-SP11926.M13R.ab1	116	31.38	345	58.56	209	35.21	351	60.54	57	11.5	30	4.84	26	4.36	67	12.69
Anther_High_Quality_EST.seq.Contig3339	14	3.79	35	5.94	37	6.23	43	7.42	0	0	0	0	0	0	4	0.76
Anther_High_Quality_EST.seq.Contig4976	60	16.23	181	30.72	238	40.09	1619	279.22	12	2.42	28	4.52	27	4.53	18	3.41
C09_425287.33.S1104113280.Anther-SP9921.M13R.ab1	8	2.16	33	5.6	570	96.02	384	66.23	2	0.4	0	0	7	1.17	6	1.14
H01_435766.85.S1104182852.Anther-SP17556.M13R.ab1	145	39.22	949	161.09	516	86.92	7426	1280.73	32	6.45	25	4.03	148	24.81	64	12.12
D01_429044.37.S1104132900.Anther-SP13765.M13R.ab1	9	2.43	29	4.92	70	11.79	29	5	4	0.81	0	0	0	0	0	0
A10_420311.13.S1104072681.Anther-SP5098.M13R.ab1	29	7.84	154	26.14	77	12.97	5	0.86	5	1.01	20	3.23	2	0.34	7	1.33
F07_433581.67.S1104162450.Anther-SP16194.M13R.ab1	6	1.62	26	4.41	22	3.71	0	0	0	0	0	0	0	0	0	0
Anther_High_Quality_EST.seq.Contig2849	117	31.65	580	98.45	218	36.72	44	7.59	42	8.47	18	2.9	4	0.67	0	0
Anther_High_Quality_EST.seq.Contig1010	5	1.35	23	3.9	0	0	441	76.06	0	0	0	0	0	0	0	0
Anther_High_Quality_EST.seq.Contig3011	17	4.6	66	11.2	11	1.85	497	85.72	0	0	14	2.26	3	0.5	0	0
G05_413750.77.S1104012652.Anther-SP3149.M13R.ab1	12	3.25	21	3.56	2	0.34	385	66.4	0	0	0	0	4	0.67	0	0
Anther_High_Quality_EST.seq.Contig1613	28	7.57	279	47.36	29	4.89	302	52.08	25	5.04	11	1.77	7	1.17	34	6.44
rmhcyd0_000426.y1.scf	93	25.16	251	42.61	36	6.06	6427	1108.44	16	3.23	11	1.77	13	2.18	56	10.61
Anther_High_Quality_EST.seq.Contig3733	6	1.62	18	3.06	1281	215.8	12233	2109.77	0	0	0	0	0	0	0	0
G09_422737.81.S1104094288.Anther-SP8049.M13R.ab1	0	0	54	9.17	4	0.67	244	42.08	0	0	9	1.45	0	0	0	0
rayctn0_0179_A02.ab1	18	4.87	259	43.96	114	19.2	46	7.93	15	3.03	8	1.29	16	2.68	12	2.27
D01_411937.37.S1103312516.Anther-SP2053.M13R.ab1	11	2.98	41	6.96	2	0.34	284	48.98	6	1.21	8	1.29	0	0	0	0
Anther_High_Quality_EST.seq.Contig1251	1451	392.49	2760	468.5	3974	669.46	605	104.34	70	14.12	7	1.13	0	0	592	112.13
Anther_High_Quality_EST.seq.Contig1081	4067	1100.1	5285	897.12	0	0	0	0	0	0	0	0	0	0	0	0
Anther_High_Quality_EST.seq.Contig483	3134	847.73	21234	3604.43	0	0	3	0.52	0	0	0	0	0	0	0	0
B10_408541.22.S1103293757.Anther-SP1270.M13R.ab1	2860	773.62	37684	6396.79	4	0.67	0	0	3	0.61	0	0	0	0	4	0.76
Anther_High_Quality_EST.seq.Contig4606	2070	559.92	13464	2285.49	54	9.1	2	0.34	95	19.16	7	1.13	0	0	20	3.79
rayctn0_0081_A02.ab1	1983	536.39	5564	944.48	0	0	0	0	0	0	0	0	0	0	0	0
H05_415384.89.S1104022472.Anther-SP3929.M13R.ab1	1063	287.54	1615	274.14	0	0	0	0	0	0	0	0	0	0	0	0
A05_433575.5.S1104162196.Anther-SP15940.M13R.ab1	1017	275.09	8380	1422.49	9	1.52	0	0	2	0.4	0	0	0	0	3	0.57
B03_422698.15.S1104092782.Anther-SP6543.M13R.ab1	679	183.67	5419	919.87	5	0.84	0	0	0	0	0	0	0	0	0	0
rayctn0_0119_B09.ab1	668	180.69	818	138.85	40	6.74	8	1.38	13	2.62	101	16.3	0	0	4	0.76
rmhcyd0_002166.y1.scf	445	120.37	2249	381.76	3	0.51	0	0	0	0	0	0	0	0	0	0
Anther_High_Quality_EST.seq.Contig2273	444	120.1	756	128.33	15	2.53	3	0.52	14	2.82	25	4.03	0	0	0	0
D06_415384.42.S1104022425.Anther-SP3882.M13R.ab1	318	86.02	285	48.38	10	1.68	0	0	0	0	0	0	0	0	0	0
C12_425266.36.S1104112803.Anther-SP9444.M13R.ab1	10744	2906.2	15812	2684.06	10	1.68	19	3.28	15	3.03	0	0	2	0.34	13	2.46
rayctn0_0018_D08.ab1	309	83.58	369	62.64	22	3.71	0	0	6	1.21	0	0	0	0	5	0.95
B07_430841.19.S1104142402.Anther-SP14227.M13R.ab1	256	69.25	1764	299.44	0	0	0	0	0	0	0	0	0	0	0	0
F01_425513.61.S1104111076.Anther-SP10717.M13R.ab1	217	58.7	470	79.78	24	4.04	0	0	21	4.24	62	10	0	0	6	1.14
Anther_High_Quality_EST.seq.Contig3124	216	58.43	206	34.97	73	12.3	0	0	8	1.61	25	4.03	0	0	0	0
E12_433568.60.S1104162059.Anther-SP15803.M13R.ab1	5095	1378.17	6978	1184.5	3	0.51	0	0	6	1.21	0	0	2	0.34	2	0.38
C12_401561.36.S1103242319.Anther-S228.M13R.ab1	127	34.35	150	25.46	30	5.05	0	0	0	0	0	0	0	0	20	3.79
E11_422698.59.S1104092826.Anther-SP6587.M13R.ab1	123	33.27	212	35.99	16	2.7	2	0.34	9	1.82	10	1.61	0	0	18	3.41
Anther_High_Quality_EST.seq.Contig1454	117	31.65	360	61.11	50	8.42	0	0	18	3.63	0	0	0	0	0	0
rmhcyd0_002016.y1.scf	105	28.4	1010	171.45	38	6.4	0	0	13	2.62	17	2.74	0	0	24	4.55
Anther_High_Quality_EST.seq.Contig2350	96	25.97	52	8.83	27	4.55	0	0	10	2.02	13	2.1	0	0	7	1.33
rayctn0_0204_B12.ab1	82	22.18	120	20.37	31	5.22	13	2.24	2	0.4	22	3.55	0	0	20	3.79
F11_422059.71.S1104082070.Anther-SP5447.M13R.ab1	80	21.64	52	8.83	0	0	0	0	0	0	0	0	0	0	0	0
B04_413743.16.S1104012303.Anther-SP2800.M13R.ab1	77	20.83	333	56.53	0	0	0	0	0	0	0	0	0	0	0	0
Anther_High_Quality_EST.seq.Contig1046	67	18.12	34	5.77	0	0	4	0.69	0	0	8	1.29	0	0	3	0.57
F12_411954.72.S1103312743.Anther-SP2280.M13R.ab1	65	17.58	23	3.9	0	0	0	0	0	0	0	0	0	0	2	0.38
F03_420286.63.S1104072158.Anther-SP4575.M13R.ab1	57	15.42	322	54.66	5	0.84	0	0	0	0	0	0	0	0	11	2.08
Anther_High_Quality_EST.seq.Contig4920	21	5.68	62	10.52	4	0.67	0	0	0	0	0	0	0	0	5	0.95
rayctn0_0095_F10.ab1	20	5.41	30	5.09	3	0.51	0	0	0	0	0	0	0	0	3	0.57
Anther_High_Quality_EST.seq.Contig3451	2115	572.1	4803	815.3	1005	169.3	178	30.7	429	86.52	184	29.69	10	1.68	235	44.51
rayctn0_0169_C08.ab1	612	165.54	2363	401.11	50	8.42	3	0.52	160	32.27	148	23.88	3	0.5	49	9.28
rayctn0_0048_B07.ab1	12	3.25	77	13.07	4	0.67	0	0	0	0	0	0	0	0	0	0
Anther_High_Quality_EST.seq.Contig2289	305	82.5	1006	170.77	53	8.93	65	11.21	23	4.64	11	1.77	2	0.34	3	0.57
Anther_High_Quality_EST.seq.Contig297	273	73.85	1223	207.6	0	0	0	0	0	0	0	0	2	0.34	0	0
H05_415394.89.S1104022952.Anther-SP4409.M13R.ab1	4017	1086.58	8306	1409.93	66	11.12	109	18.8	0	0	27	4.36	33	5.53	46	8.71
Anther_High_Quality_EST.seq.Contig1173	219	59.24	540	91.66	15	2.53	22	3.79	31	6.25	0	0	2	0.34	24	4.55
rayctn0_0161_B07.ab1	192	51.94	307	52.11	64	10.78	81	13.97	17	3.43	39	6.29	2	0.34	32	6.06
Anther_High_Quality_EST.seq.Contig243	183	49.5	117	19.86	36	6.06	9	1.55	0	0	13	2.1	2	0.34	26	4.92
Anther_High_Quality_EST.seq.Contig3701	409	110.63	1385	235.1	78	13.14	4	0.69	80	16.13	93	15.01	7	1.17	59	11.18
Anther_High_Quality_EST.seq.Contig3505	1622	438.74	8751	1485.47	106	17.86	22	3.79	221	44.57	54	8.71	30	5.03	89	16.86
G01_430856.73.S1104142936.Anther-SP14761.M13R.ab1	91	24.62	315	53.47	0	0	0	0	0	0	0	0	2	0.34	0	0
Anther_High_Quality_EST.seq.Contig542	834	225.59	729	123.75	34	5.73	157	27.08	61	12.3	79	12.75	25	4.19	54	10.23
rmhcyd0_002230.y1.scf	581	157.16	12583	2135.94	81	13.65	9	1.55	2	0.4	25	4.03	26	4.36	17	3.22
rmhcyd0_000608.y1.scf	458	123.89	477	80.97	35	5.9	24	4.14	42	8.47	39	6.29	25	4.19	7	1.33
B05_422721.17.S1104093840.Anther-SP7601.M13R.ab1	237	64.11	422	71.63	99	16.68	10	1.72	0	0	12	1.94	14	2.35	40	7.58
H09_422068.93.S1104082284.Anther-SP5661.M13R.ab1	43	11.63	121	20.54	22	3.71	0	0	7	1.41	18	2.9	3	0.5	14	2.65
Anther_High_Quality_EST.seq.Contig2959	3061	827.98	4996	848.06	852	143.53	1475	254.39	347	69.99	196	31.62	239	40.06	242	45.84
rmhcyd0_001309.y1.scf	35	9.47	48	8.15	21	3.54	20	3.45	4	0.81	8	1.29	3	0.5	10	1.89
Anther_High_Quality_EST.seq.Contig4357	453	122.53	909	154.3	283	47.67	140	24.15	71	14.32	143	23.07	53	8.88	20	3.79
Anther_High_Quality_EST.seq.Contig935	512	138.49	1157	196.4	322	54.24	13	2.24	118	23.8	154	24.85	69	11.57	123	23.3
Anther_High_Quality_EST.seq.Contig3036	331	89.53	555	94.21	43	7.24	39	6.73	96	19.36	5	0.81	48	8.05	32	6.06
D11_408531.47.S1103293110.Anther-SP623.M13R.ab1	501	135.52	950	161.26	85	14.32	277	47.77	34	6.86	84	13.55	73	12.24	26	4.92
Anther_High_Quality_EST.seq.Contig4220	89	24.07	260	44.13	54	9.1	2	0.34	0	0	0	0	13	2.18	26	4.92
G10_425258.82.S1104112561.Anther-SP9202.M13R.ab1	38	10.28	67	11.37	17	2.86	34	5.86	3	0.61	0	0	7	1.17	9	1.7
Anther_High_Quality_EST.seq.Contig299	3860	1044.11	8396	1425.21	1004	169.13	263	45.36	545	109.92	1361	219.6	802	134.44	429	81.26
G02_422074.74.S1104082457.Anther-SP5834.M13R.ab1	91	24.62	161	27.33	14	2.36	22	3.79	25	5.04	17	2.74	28	4.69	12	2.27
C09_435744.33.S1104182320.Anther-SP17024.M13R.ab1	16	4.33	26	4.41	10	1.68	0	0	3	0.61	3	0.48	5	0.84	0	0
Anther_High_Quality_EST.seq.Contig768	998	269.95	1870	317.43	219	36.89	15	2.59	104	20.98	169	27.27	345	57.83	141	26.71
A02_429025.2.S1104132001.Anther-SP12866.M13R.ab1	34	9.2	97	16.47	9	1.52	2	0.34	3	0.61	12	1.94	13	2.18	8	1.52
Anther_High_Quality_EST.seq.Contig4304	347	93.86	168	28.52	361	60.81	154	26.56	0	0	0	0	0	0	99	18.75
rayctn0_0015_D11.ab1	298	80.61	9	1.53	0	0	0	0	2	0.4	0	0	0	0	0	0
D10_432330.46.S1104152045.Anther-SP14830.M13R.ab1	189	51.12	8	1.36	0	0	2	0.34	0	0	0	0	0	0	0	0
D09_420315.48.S1104072908.Anther-SP5325.M13R.ab1	120	32.46	0	0	56	9.43	0	0	12	2.42	0	0	0	0	0	0
rayctn0_0126_F10.ab1	104	28.13	9	1.53	0	0	0	0	0	0	0	0	0	0	3	0.57
A05_411937.5.S1103312484.Anther-SP2021.M13R.ab1	95	25.7	61	10.35	26	4.38	0	0	17	3.43	0	0	0	0	11	2.08
Anther_High_Quality_EST.seq.Contig4209	37	10.01	10	1.7	7	1.18	13	2.24	0	0	2	0.32	0	0	0	0
Anther_High_Quality_EST.seq.Contig3513	27	7.3	21	3.56	12	2.02	0	0	3	0.61	0	0	0	0	2	0.38
A05_410395.5.S1103303012.Anther-SP1445.M13R.ab1	24	6.49	0	0	6	1.01	0	0	0	0	0	0	0	0	3	0.57
rayctn0_0116_H09.ab1	24	6.49	19	3.23	10	1.68	0	0	0	0	0	0	0	0	5	0.95
Anther_High_Quality_EST.seq.Contig64	20	5.41	0	0	9	1.52	0	0	0	0	0	0	0	0	2	0.38
B04_425490.16.S1104113551.Anther-SP10192.M13R.ab1	16	4.33	5	0.85	0	0	0	0	0	0	0	0	0	0	2	0.38
B10_422711.22.S1104093269.Anther-SP7030.M13R.ab1	13	3.52	0	0	9	1.52	0	0	0	0	0	0	0	0	2	0.38
Anther_High_Quality_EST.seq.Contig3431	12	3.25	0	0	0	0	0	0	0	0	0	0	0	0	0	0
F11_425264.71.S1104112742.Anther-SP9383.M13R.ab1	12	3.25	3	0.51	4	0.67	0	0	0	0	0	0	0	0	0	0
Anther_High_Quality_EST.seq.Contig4107	10	2.7	10	1.7	4	0.67	0	0	0	0	0	0	0	0	0	0
Anther_High_Quality_EST.seq.Contig4531	9	2.43	10	1.7	0	0	0	0	0	0	0	0	0	0	0	0
ps_01_C06.ab1	254	68.71	176	29.88	102	17.18	45	7.76	37	7.46	74	11.94	2	0.34	8	1.52
H03_423116.87.S1104094774.Anther-SP8535.M13R.ab1	338	91.43	36	6.11	351	59.13	0	0	9	1.82	0	0	3	0.5	86	16.29
Anther_High_Quality_EST.seq.Contig4381	510	137.95	703	119.33	196	33.02	6	1.03	84	16.94	29	4.68	6	1.01	172	32.58
Anther_High_Quality_EST.seq.Contig2921	270	73.03	148	25.12	150	25.27	264	45.53	68	13.71	72	11.62	6	1.01	55	10.42
D04_425495.40.S1104113671.Anther-SP10312.M13R.ab1	88	23.8	0	0	110	18.53	81	13.97	7	1.41	0	0	2	0.34	28	5.3
B04_422713.16.S1104093359.Anther-SP7120.M13R.ab1	353	95.48	177	30.05	193	32.51	43	7.42	37	7.46	35	5.65	11	1.84	43	8.14
Anther_High_Quality_EST.seq.Contig716	985	266.44	557	94.55	129	21.73	0	0	113	22.79	317	51.15	43	7.21	74	14.02
Anther_High_Quality_EST.seq.Contig1002	124	33.54	48	8.15	92	15.5	0	0	0	0	0	0	9	1.51	33	6.25
E07_430847.55.S1104142630.Anther-SP14455.M13R.ab1	107	28.94	33	5.6	26	4.38	0	0	2	0.4	0	0	9	1.51	2	0.38
B09_433578.21.S1104162308.Anther-SP16052.M13R.ab1	2450	662.71	187	31.74	341	57.44	2	0.34	6	1.21	15	2.42	240	40.23	9	1.7
Anther_High_Quality_EST.seq.Contig3773	50	13.52	0	0	3	0.51	0	0	5	1.01	0	0	5	0.84	2	0.38
Anther_High_Quality_EST.seq.Contig1466	246	66.54	109	18.5	166	27.96	19	3.28	43	8.67	0	0	28	4.69	41	7.77
Anther_High_Quality_EST.seq.Contig4172	413	111.71	325	55.17	383	64.52	2	0.34	76	15.33	85	13.71	55	9.22	106	20.08
F12_422721.72.S1104093895.Anther-SP7656.M13R.ab1	14	3.79	0	0	0	0	0	0	0	0	0	0	2	0.34	0	0
F10_422721.70.S1104093893.Anther-SP7654.M13R.ab1	46	12.44	0	0	14	2.36	6	1.03	14	2.82	0	0	7	1.17	0	0
Anther_High_Quality_EST.seq.Contig3194	362	97.92	164	27.84	254	42.79	3	0.52	89	17.95	76	12.26	64	10.73	49	9.28
Anther_High_Quality_EST.seq.Contig745	471	127.4	319	54.15	526	88.61	22	3.79	134	27.03	75	12.1	85	14.25	41	7.77
Anther_High_Quality_EST.seq.Contig1735	218	58.97	130	22.07	147	24.76	7	1.21	48	9.68	51	8.23	42	7.04	59	11.18
H11_425484.95.S1104113438.Anther-SP10079.M13R.ab1	46	12.44	27	4.58	36	6.06	0	0	6	1.21	14	2.26	9	1.51	8	1.52
Anther_High_Quality_EST.seq.Contig4781	523	141.47	680	115.43	727	122.47	201	34.67	109	21.98	57	9.2	104	17.43	164	31.06
Anther_High_Quality_EST.seq.Contig1841	221	59.78	65	11.03	16	2.7	7	1.21	0	0	11	1.77	45	7.54	0	0
Anther_High_Quality_EST.seq.Contig3943	1498	405.2	79	13.41	196	33.02	25	4.31	31	6.25	29	4.68	324	54.31	35	6.63
B07_420299.22.S1104072498.Anther-SP4915.M13R.ab1	200	54.1	169	28.69	133	22.41	18	3.1	30	6.05	21	3.39	44	7.38	20	3.79
F02_425499.62.S1104113789.Anther-SP10430.M13R.ab1	206	55.72	221	37.51	205	34.53	109	18.8	26	5.24	62	10	47	7.88	7	1.33
Anther_High_Quality_EST.seq.Contig4668	349	94.4	127	21.56	340	57.28	93	16.04	89	17.95	111	17.91	88	14.75	32	6.06
rayctn0_0180_F12.ab1	59	15.96	50	8.49	19	3.2	0	0	5	1.01	0	0	15	2.51	10	1.89
Anther_High_Quality_EST.seq.Contig1595	600	162.3	428	72.65	328	55.25	25	4.31	0	0	9	1.45	158	26.49	82	15.53
A05_433581.5.S1104162388.Anther-SP16132.M13R.ab1	225	60.86	208	35.31	292	49.19	26	4.48	35	7.06	54	8.71	60	10.06	77	14.58
Anther_High_Quality_EST.seq.Contig3801	825	223.16	832	141.23	635	106.97	18	3.1	105	21.18	151	24.36	248	41.57	93	17.62
H06_413739.90.S1104012185.Anther-SP2682.M13R.ab1	412	111.44	156	26.48	33	5.56	0	0	76	15.33	44	7.1	124	20.79	100	18.94
F05_425490.65.S1104113600.Anther-SP10241.M13R.ab1	72	19.48	53	9	74	12.47	77	13.28	23	4.64	24	3.87	24	4.02	22	4.17
Anther_High_Quality_EST.seq.Contig3341	748	202.33	77	13.07	1040	175.2	4	0.69	45	9.08	52	8.39	264	44.25	9	1.7
Anther_High_Quality_EST.seq.Contig2638	83	22.45	45	7.64	24	4.04	0	0	0	0	9	1.45	30	5.03	0	0
B09_422719.21.S1104093748.Anther-SP7509.M13R.ab1	32	8.66	13	2.21	22	3.71	3	0.52	4	0.81	9	1.45	12	2.01	9	1.7
rmhcyd0_000706.y1.scf	50	13.52	70	11.88	64	10.78	70	12.07	9	1.82	16	2.58	19	3.18	15	2.84
F07_413747.67.S1104012546.Anther-SP3043.M13R.ab1	57	15.42	24	4.07	29	4.89	0	0	18	3.63	16	2.58	22	3.69	9	1.7
Anther_High_Quality_EST.seq.Contig4764	170	45.98	701	118.99	225	37.9	15	2.59	109	21.98	0	0	0	0	2	0.38
rayctn0_0003_C11.ab1	79	21.37	465	78.93	97	16.34	8	1.38	87	17.55	0	0	0	0	21	3.98
E12_410390.60.S1103302971.Anther-SP1404.M13R.ab1	80	21.64	273	46.34	50	8.42	0	0	37	7.46	0	0	16	2.68	21	3.98
G04_427262.76.S1104123227.Anther-SP12172.M13R.ab1	59	15.96	236	40.06	22	3.71	36	6.21	7	1.41	0	0	44	7.38	9	1.7
Anther_High_Quality_EST.seq.Contig2355	40	10.82	215	36.5	27	4.55	13	2.24	28	5.65	0	0	10	1.68	25	4.74
C02_422084.26.S1104082697.Anther-SP6074.M13R.ab1	27	7.3	205	34.8	2	0.34	0	0	0	0	0	0	0	0	13	2.46
Anther_High_Quality_EST.seq.Contig3900	24	6.49	166	28.18	8	1.35	3	0.52	19	3.83	0	0	7	1.17	12	2.27
F09_427267.69.S1104123604.Anther-SP12549.M13R.ab1	52	14.07	132	22.41	91	15.33	0	0	0	0	0	0	0	0	25	4.74
Anther_High_Quality_EST.seq.Contig307	31	8.39	112	19.01	8	1.35	5	0.86	9	1.82	0	0	14	2.35	2	0.38
Anther_High_Quality_EST.seq.Contig2393	17	4.6	63	10.69	10	1.68	11	1.9	9	1.82	0	0	3	0.5	4	0.76
rmhcyd0_000377.y1.scf	7	1.89	63	10.69	8	1.35	5	0.86	2	0.4	0	0	4	0.67	6	1.14
E03_427255.51.S1104122626.Anther-SP11571.M13R.ab1	8	2.16	56	9.51	0	0	0	0	0	0	0	0	0	0	0	0
Anther_High_Quality_EST.seq.Contig4265	471	127.4	2468	418.94	82	13.81	4	0.69	318	64.14	84	13.55	135	22.63	247	46.79
Anther_High_Quality_EST.seq.Contig2341	322	87.1	3523	598.02	350	58.96	74	12.76	0	0	162	26.14	240	40.23	579	109.67
Anther_High_Quality_EST.seq.Contig4199	346	93.59	1669	283.31	390	65.7	218	37.6	195	39.33	77	12.42	126	21.12	103	19.51
A11_432343.11.S1104152202.Anther-SP14987.M13R.ab1	103	27.86	1657	281.27	30	5.05	4	0.69	57	11.5	103	16.62	0	0	275	52.09
D02_401557.38.S1103242129.Anther-S38.M13R.ab1	377	101.98	2043	346.8	273	45.99	16	2.76	205	41.35	140	22.59	15	2.51	89	16.86
Anther_High_Quality_EST.seq.Contig3955	3342	903.99	6296	1068.73	382	64.35	27	4.66	20	4.03	547	88.26	382	64.03	1346	254.95
A06_432350.6.S1104152293.Anther-SP15078.M13R.ab1	209	56.53	813	138.01	78	13.14	17	2.93	78	15.73	73	11.78	97	16.26	93	17.62
E10_411937.58.S1103312537.Anther-SP2074.M13R.ab1	298	80.61	811	137.67	302	50.87	60	10.35	160	32.27	73	11.78	204	34.2	164	31.06
Anther_High_Quality_EST.seq.Contig5050	170	45.98	1077	182.82	119	20.05	0	0	168	33.88	118	19.04	0	0	169	32.01
D06_429025.42.S1104132041.Anther-SP12906.M13R.ab1	218	58.97	1049	178.07	182	30.66	30	5.17	101	20.37	115	18.56	220	36.88	18	3.41
rmhcyd0_002526.y1.scf	689	186.37	2869	487.01	558	94	806	139.01	111	22.39	319	51.47	26	4.36	62	11.74
Anther_High_Quality_EST.seq.Contig3749	251	67.89	682	115.77	409	68.9	75	12.93	138	27.83	80	12.91	0	0	6	1.14
G02_50658.73.S1107082576.Anther-AD74.M13R.ab1	180	48.69	622	105.58	114	19.2	0	0	20	4.03	77	12.42	2	0.34	6	1.14
Anther_High_Quality_EST.seq.Contig4578	1863	503.93	4472	759.11	1693	285.2	14	2.41	431	86.93	560	90.36	955	160.08	242	45.84
rmhcyd0_001324.y1.scf	228	61.67	664	112.71	120	20.22	126	21.73	64	12.91	91	14.68	94	15.76	33	6.25
E11_430849.59.S1104142730.Anther-SP14555.M13R.ab1	176	47.61	782	132.74	354	59.63	116	20.01	105	21.18	109	17.59	146	24.47	48	9.09
Anther_High_Quality_EST.seq.Contig3277	264	71.41	435	73.84	311	52.39	5	0.86	85	17.14	69	11.13	107	17.94	13	2.46
Anther_High_Quality_EST.seq.Contig3702	51	13.8	453	76.9	285	48.01	97	16.73	22	4.44	75	12.1	83	13.91	9	1.7
rayctn0_0111_C01.ab1	108	29.21	332	56.36	54	9.1	143	24.66	51	10.29	55	8.87	52	8.72	65	12.31
rayctn0_0024_A03.ab1	882	238.58	1666	282.8	500	84.23	178	30.7	303	61.11	283	45.66	92	15.42	146	27.65
Anther_High_Quality_EST.seq.Contig1805	65	17.58	338	57.37	103	17.35	57	9.83	58	11.7	60	9.68	40	6.71	73	13.83
Anther_High_Quality_EST.seq.Contig3681	103	27.86	528	89.63	187	31.5	87	15	48	9.68	98	15.81	19	3.18	52	9.85
Anther_High_Quality_EST.seq.Contig2005	3165	856.12	12092	2052.59	2790	470	374	64.5	1914	386.03	2519	406.44	2165	362.91	1168	221.24
Anther_High_Quality_EST.seq.Contig383	139	37.6	364	61.79	145	24.43	58	10	71	14.32	86	13.88	67	11.23	28	5.3
Anther_High_Quality_EST.seq.Contig4349	301	81.42	660	112.03	398	67.05	150	25.87	36	7.26	162	26.14	60	10.06	36	6.82
Anther_High_Quality_EST.seq.Contig4416	98	26.51	386	65.52	328	55.25	258	44.5	78	15.73	95	15.33	65	10.9	57	10.8
B06_430843.18.S1104142497.Anther-SP14322.M13R.ab1	302	81.69	1800	305.55	152	25.61	221	38.11	293	59.09	146	23.56	161	26.99	110	20.84
E10_430849.58.S1104142729.Anther-SP14554.M13R.ab1	177	47.88	1374	233.23	178	29.99	96	16.56	99	19.97	100	16.13	80	13.41	19	3.6
Anther_High_Quality_EST.seq.Contig3019	324	87.64	1379	234.08	391	65.87	26	4.48	183	36.91	199	32.11	240	40.23	299	56.63
G07_411931.79.S1103312462.Anther-SP1999.M13R.ab1	90	24.34	223	37.85	31	5.22	29	5	37	7.46	51	8.23	44	7.38	25	4.74
D10_423119.46.S1104094829.Anther-SP8590.M13R.ab1	133	35.98	457	77.57	44	7.41	3	0.52	25	5.04	93	15.01	28	4.69	10	1.89
Anther_High_Quality_EST.seq.Contig268	67	18.12	233	39.55	21	3.54	13	2.24	37	7.46	45	7.26	23	3.86	44	8.33
F12_435804.72.S1104183511.Anther-SP18215.M13R.ab1	116	31.38	446	75.71	10	1.68	16	2.76	27	5.45	49	7.91	43	7.21	12	2.27
G05_427264.77.S1104123324.Anther-SP12269.M13R.ab1	134	36.25	549	93.19	102	17.18	66	11.38	103	20.77	49	7.91	101	16.93	81	15.34
Anther_High_Quality_EST.seq.Contig2023	146	39.49	558	94.72	96	16.17	66	11.38	101	20.37	54	8.71	59	9.89	46	8.71
Anther_High_Quality_EST.seq.Contig1506	951	257.24	1658	281.44	754	127.02	106	18.28	342	68.98	276	44.53	200	33.53	273	51.71
rayctn0_0082_F07.ab1	181	48.96	1195	202.85	149	25.1	174	30.01	102	20.57	277	44.69	299	50.12	23	4.36
rayctn0_0101_C02.ab1	29	7.84	352	59.75	93	15.67	7	1.21	54	10.89	52	8.39	3	0.5	26	4.92
Anther_High_Quality_EST.seq.Contig3550	392	106.03	1581	268.37	314	52.9	76	13.11	307	61.92	223	35.98	55	9.22	47	8.9
rayctn0_0135_F05.ab1	805	217.75	2120	359.87	517	87.09	30	5.17	415	83.7	223	35.98	293	49.11	336	63.64
rayctn0_0152_D06.ab1	147	39.76	1112	188.76	633	106.63	338	58.29	103	20.77	178	28.72	85	14.25	63	11.93
Anther_High_Quality_EST.seq.Contig3646	87	23.53	449	76.22	19	3.2	10	1.72	0	0	114	18.39	9	1.51	4	0.76
H03_427248.87.S1104122374.Anther-SP11319.M13R.ab1	683	184.75	1586	269.22	858	144.54	641	110.55	333	67.16	133	21.46	57	9.55	183	34.66
F09_413737.69.S1104012068.Anther-SP2565.M13R.ab1	375	101.44	875	148.53	166	27.96	20	3.45	125	25.21	196	31.62	8	1.34	18	3.41
Anther_High_Quality_EST.seq.Contig3457	303	81.96	873	148.19	147	24.76	93	16.04	167	33.68	181	29.2	183	30.68	68	12.88
Anther_High_Quality_EST.seq.Contig3137	396	107.12	844	143.27	336	56.6	20	3.45	156	31.46	207	33.4	110	18.44	167	31.63
Anther_High_Quality_EST.seq.Contig1965	414	111.98	1493	253.43	126	21.23	13	2.24	263	53.04	167	26.95	160	26.82	310	58.72
Anther_High_Quality_EST.seq.Contig69	455	123.08	1581	268.37	149	25.1	116	20.01	159	32.07	149	24.04	105	17.6	47	8.9
D11_422740.47.S1104094350.Anther-SP8111.M13R.ab1	652	176.36	5079	862.15	565	95.18	1217	209.89	284	57.28	149	24.04	134	22.46	484	91.68
C11_432356.35.S1104152418.Anther-SP15203.M13R.ab1	346	93.59	1420	241.04	224	37.73	413	71.23	205	41.35	216	34.85	171	28.66	156	29.55
rayctn0_0126_G09.ab1	200	54.1	824	139.87	165	27.8	145	25.01	172	34.69	184	29.69	125	20.95	140	26.52
Anther_High_Quality_EST.seq.Contig2398	108	29.21	325	55.17	113	19.04	20	3.45	39	7.87	37	5.97	39	6.54	25	4.74
Anther_High_Quality_EST.seq.Contig4904	367	99.27	2926	496.68	671	113.04	292	50.36	515	103.87	404	65.18	333	55.82	194	36.75
rayctn0_0180_A06.ab1	277	74.93	2662	451.87	427	71.93	77	13.28	110	22.19	232	37.43	73	12.24	196	37.13
Anther_High_Quality_EST.seq.Contig4415	732	198	2302	390.76	1276	214.95	878	151.42	337	67.97	326	52.6	515	86.33	120	22.73
rayctn0_0017_C05.ab1	2	0.54	39	6.62	23	3.87	0	0	8	1.61	0	0	9	1.51	3	0.57
Anther_High_Quality_EST.seq.Contig1964	101	27.32	491	83.35	189	31.84	0	0	41	8.27	35	5.65	0	0	45	8.52
H02_422068.86.S1104082277.Anther-SP5654.M13R.ab1	9	2.43	38	6.45	24	4.04	2	0.34	0	0	0	0	0	0	6	1.14
rayctn0_0063_D12.ab1	0	0	38	6.45	14	2.36	0	0	2	0.4	0	0	0	0	2	0.38
Anther_High_Quality_EST.seq.Contig3709	2911	787.41	11562	1962.63	281	47.34	22	3.79	2082	419.91	1246	201.04	87	14.58	2096	397.01
Anther_High_Quality_EST.seq.Contig310	13	3.52	35	5.94	16	2.7	0	0	4	0.81	0	0	0	0	3	0.57
E06_429025.54.S1104132053.Anther-SP12918.M13R.ab1	4	1.08	35	5.94	0	0	0	0	4	0.81	0	0	0	0	4	0.76
rayctn0_0055_A12.ab1	7	1.89	34	5.77	21	3.54	19	3.28	2	0.4	0	0	7	1.17	6	1.14
H04_420301.91.S1104072663.Anther-SP5080.M13R.ab1	3	0.81	34	5.77	0	0	0	0	0	0	0	0	0	0	0	0
rayctn0_0131_D05.ab1	17	4.6	33	5.6	8	1.35	0	0	0	0	0	0	0	0	7	1.33
H09_429034.93.S1104132380.Anther-SP13245.M13R.ab1	15	4.06	33	5.6	14	2.36	4	0.69	3	0.61	0	0	2	0.34	2	0.38
Anther_High_Quality_EST.seq.Contig3983	23	6.22	193	32.76	43	7.24	81	13.97	16	3.23	27	4.36	43	7.21	13	2.46
F02_422079.62.S1104082637.Anther-SP6014.M13R.ab1	3	0.81	32	5.43	0	0	0	0	0	0	0	0	0	0	0	0
h_C09.ab1	150	40.57	990	168.05	149	25.1	2	0.34	51	10.29	26	4.2	0	0	75	14.21
B02_408535.14.S1103293269.Anther-SP782.M13R.ab1	54	14.61	489	83.01	0	0	0	0	3	0.61	25	4.03	0	0	32	6.06
rayctn0_0094_C10.ab1	83	22.45	1719	291.8	62	10.44	6	1.03	23	4.64	24	3.87	41	6.87	20	3.79
F12_420296.74.S1104072455.Anther-SP4872.M13R.ab1	44	11.9	174	29.54	2	0.34	0	0	25	5.04	22	3.55	12	2.01	37	7.01
H11_425513.95.S1104111110.Anther-SP10751.M13R.ab1	5	1.35	25	4.24	5	0.84	7	1.21	0	0	0	0	0	0	0	0
C01_427265.25.S1104123368.Anther-SP12313.M13R.ab1	41	11.09	197	33.44	62	10.44	54	9.31	5	1.01	18	2.9	14	2.35	12	2.27
Anther_High_Quality_EST.seq.Contig857	47	12.71	281	47.7	40	6.74	2	0.34	24	4.84	17	2.74	9	1.51	30	5.68
Anther_High_Quality_EST.seq.Contig1982	62	16.77	443	75.2	88	14.82	4	0.69	26	5.24	16	2.58	2	0.34	47	8.9
rayctn0_0024_A09.ab1	24	6.49	82	13.92	8	1.35	43	7.42	0	0	14	2.26	0	0	5	0.95
B02_435756.14.S1104182589.Anther-SP17293.M13R.ab1	35	9.47	85	14.43	31	5.22	0	0	14	2.82	13	2.1	2	0.34	2	0.38
rayctn0_0061_H10.ab1	10	2.7	54	9.17	13	2.19	12	2.07	8	1.61	13	2.1	3	0.5	0	0
E06_401561.54.S1103242337.Anther-S246.M13R.ab1	4	1.08	20	3.39	10	1.68	14	2.41	2	0.4	0	0	0	0	0	0
Anther_High_Quality_EST.seq.Contig2475	2	0.54	20	3.39	2	0.34	0	0	0	0	0	0	0	0	0	0
Anther_High_Quality_EST.seq.Contig128	9	2.43	84	14.26	24	4.04	0	0	4	0.81	12	1.94	0	0	0	0
rayctn0_0161_C08.ab1	10	2.7	55	9.34	6	1.01	3	0.52	2	0.4	12	1.94	2	0.34	4	0.76
B03_433583.15.S1104162686.Anther-SP16430.M13R.ab1	8	2.16	19	3.23	3	0.51	0	0	0	0	0	0	0	0	2	0.38
rayctn0_0011_D12.ab1	42	11.36	178	30.22	19	3.2	9	1.55	6	1.21	11	1.77	0	0	32	6.06
rayctn0_0129_C01.ab1	353	95.48	1127	191.31	237	39.92	3	0.52	2	0.4	10	1.61	0	0	130	24.62
F09_425272.69.S1104112932.Anther-SP9573.M13R.ab1	32	8.66	196	33.27	65	10.95	62	10.69	10	2.02	9	1.45	20	3.35	18	3.41
C12_435736.36.S1104182035.Anther-SP16739.M13R.ab1	49	13.25	223	37.85	54	9.1	43	7.42	28	5.65	8	1.29	30	5.03	24	4.55
rayctn0_0120_B09.ab1	8	2.16	16	2.72	0	0	0	0	0	0	0	0	0	0	0	0
Anther_High_Quality_EST.seq.Contig3915	15	4.06	74	12.56	8	1.35	12	2.07	9	1.82	7	1.13	18	3.02	4	0.76
Anther_High_Quality_EST.seq.Contig435	47	12.71	205	34.8	50	8.42	4	0.69	0	0	7	1.13	7	1.17	32	6.06
C08_429043.32.S1104132799.Anther-SP13664.M13R.ab1	2	0.54	34	5.77	8	1.35	19	3.28	6	1.21	7	1.13	0	0	3	0.57
rayctn0_0018_F04.ab1	72	19.48	290	49.23	53	8.93	11	1.9	25	5.04	6	0.97	34	5.7	21	3.98
H09_435780.93.S1104183244.Anther-SP17948.M13R.ab1	85	22.99	318	53.98	76	12.8	0	0	45	9.08	6	0.97	12	2.01	0	0
Anther_High_Quality_EST.seq.Contig3421	186	50.31	708	120.18	152	25.61	30	5.17	75	15.13	6	0.97	17	2.85	50	9.47
rayctn0_0084_D02.ab1	53	14.34	261	44.3	12	2.02	3	0.52	28	5.65	5	0.81	7	1.17	20	3.79
Anther_High_Quality_EST.seq.Contig22	17	4.6	85	14.43	0	0	0	0	9	1.82	5	0.81	8	1.34	12	2.27
rayctn0_0159_A05.ab1	14	3.79	37	6.28	2	0.34	0	0	5	1.01	5	0.81	0	0	0	0
rayctn0_0024_D09.ab1	37	10.01	268	45.49	209	35.21	187	32.25	56	11.29	4	0.65	50	8.38	24	4.55
rayctn0_0133_G09.ab1	30	8.11	68	11.54	10	1.68	0	0	11	2.22	3	0.48	10	1.68	6	1.14
Anther_High_Quality_EST.seq.Contig4686	47	12.71	3	0.51	3247	546.99	10632	1833.65	0	0	0	0	55	9.22	0	0
Anther_High_Quality_EST.seq.Contig2464	25	6.76	5	0.85	1681	283.18	73	12.59	14	2.82	0	0	0	0	0	0
Anther_High_Quality_EST.seq.Contig1743	11	2.98	10	1.7	1264	212.93	201	34.67	9	1.82	0	0	15	2.51	0	0
rayctn0_0094_B03.ab1	2	0.54	0	0	1213	204.34	7502	1293.84	0	0	0	0	0	0	0	0
Anther_High_Quality_EST.seq.Contig3576	6	1.62	0	0	1139	191.87	7609	1312.29	0	0	0	0	0	0	0	0
Anther_High_Quality_EST.seq.Contig4766	0	0	0	0	928	156.33	1700	293.19	0	0	0	0	0	0	0	0
Anther_High_Quality_EST.seq.Contig3272	2	0.54	0	0	914	153.97	3000	517.4	0	0	0	0	0	0	0	0
Anther_High_Quality_EST.seq.Contig4229	0	0	2	0.34	870	146.56	165	28.46	0	0	0	0	0	0	0	0
Anther_High_Quality_EST.seq.Contig4048	2	0.54	0	0	868	146.22	2772	478.07	0	0	0	0	0	0	0	0
rayctn0_0086_F05.ab1	5	1.35	6	1.02	845	142.35	661	114	0	0	0	0	0	0	0	0
Anther_High_Quality_EST.seq.Contig2295	7	1.89	2	0.34	810	136.45	378	65.19	0	0	0	0	0	0	0	0
1102_G08.ab1	0	0	0	0	707	119.1	2682	462.55	0	0	0	0	0	0	0	0
Anther_High_Quality_EST.seq.Contig4903	0	0	0	0	689	116.07	4536	782.3	0	0	0	0	0	0	0	0
Anther_High_Quality_EST.seq.Contig4988	4	1.08	0	0	612	103.1	34	5.86	0	0	0	0	0	0	0	0
C01_408540.25.S1103293664.Anther-SP1177.M13R.ab1	0	0	0	0	602	101.41	14914	2572.15	0	0	0	0	0	0	0	0
rayctn0_0125_A04.ab1	0	0	0	0	600	101.08	379	65.36	0	0	0	0	0	0	0	0
Anther_High_Quality_EST.seq.Contig2502	5	1.35	6	1.02	597	100.57	139	23.97	26	5.24	25	4.03	14	2.35	0	0
Anther_High_Quality_EST.seq.Contig3453	2	0.54	3	0.51	584	98.38	3479	600.01	0	0	0	0	0	0	0	0
rmhcyd0_000439.y1.scf	2	0.54	0	0	580	97.71	3633	626.57	0	0	0	0	0	0	0	0
rayctn0_0111_D03.ab1	12	3.25	6	1.02	574	96.7	3233	557.58	2	0.4	0	0	0	0	0	0
Anther_High_Quality_EST.seq.Contig4270	5	1.35	4	0.68	551	92.82	5372	926.48	0	0	0	0	0	0	0	0
Anther_High_Quality_EST.seq.Contig735	19	5.14	20	3.39	483	81.37	273	47.08	16	3.23	0	0	4	0.67	0	0
rayctn0_0113_B02.ab1	0	0	0	0	465	78.33	603	104	0	0	0	0	0	0	0	0
Anther_High_Quality_EST.seq.Contig4890	2	0.54	7	1.19	435	73.28	1117	192.64	3	0.61	0	0	0	0	0	0
rayctn0_0012_A12.ab1	0	0	0	0	418	70.42	99	17.07	0	0	0	0	0	0	0	0
G12_425490.84.S1104113619.Anther-SP10260.M13R.ab1	3	0.81	8	1.36	399	67.22	27	4.66	0	0	0	0	0	0	0	0
rmhcyd0_001774.y1.scf	0	0	0	0	385	64.86	2075	357.87	2	0.4	0	0	0	0	0	0
Anther_High_Quality_EST.seq.Contig1813	15	4.06	12	2.04	358	60.31	1011	174.36	10	2.02	5	0.81	57	9.55	0	0
Anther_High_Quality_EST.seq.Contig4677	0	0	0	0	347	58.46	287	49.5	0	0	0	0	0	0	0	0
rayctn0_0030_E05.ab1	4	1.08	0	0	334	56.27	4399	758.68	4	0.81	4	0.65	0	0	0	0
Anther_High_Quality_EST.seq.Contig1116	3	0.81	0	0	332	55.93	4798	827.49	9	1.82	7	1.13	12	2.01	0	0
Anther_High_Quality_EST.seq.Contig4972	0	0	0	0	320	53.91	5045	870.09	0	0	0	0	0	0	0	0
Anther_High_Quality_EST.seq.Contig3242	2	0.54	3	0.51	288	48.52	2531	436.51	2	0.4	4	0.65	0	0	0	0
G12_430841.84.S1104142467.Anther-SP14292.M13R.ab1	0	0	0	0	278	46.83	61	10.52	0	0	0	0	2	0.34	0	0
Anther_High_Quality_EST.seq.Contig4665	2	0.54	0	0	277	46.66	690	119	0	0	0	0	0	0	0	0
Anther_High_Quality_EST.seq.Contig3050	0	0	0	0	275	46.33	1638	282.5	0	0	0	0	0	0	0	0
Anther_High_Quality_EST.seq.Contig3073	0	0	11	1.87	260	43.8	9487	1636.18	0	0	0	0	0	0	0	0
rayctn0_0060_G03.ab1	0	0	6	1.02	252	42.45	94	16.21	0	0	7	1.13	3	0.5	0	0
rayctn0_0122_F09.ab1	0	0	0	0	250	42.11	57	9.83	0	0	0	0	0	0	0	0
Anther_High_Quality_EST.seq.Contig2428	0	0	0	0	242	40.77	16826	2901.9	0	0	0	0	0	0	0	0
Anther_High_Quality_EST.seq.Contig2881	11	2.98	14	2.38	242	40.77	83	14.31	4	0.81	0	0	0	0	0	0
Anther_High_Quality_EST.seq.Contig2221	0	0	0	0	229	38.58	168	28.97	0	0	0	0	2	0.34	0	0
Anther_High_Quality_EST.seq.Contig4886	0	0	0	0	220	37.06	302	52.08	19	3.83	11	1.77	9	1.51	0	0
Anther_High_Quality_EST.seq.Contig4212	0	0	0	0	194	32.68	3939	679.34	0	0	0	0	0	0	0	0
C04_420286.28.S1104072123.Anther-SP4540.M13R.ab1	0	0	0	0	191	32.18	81	13.97	0	0	0	0	0	0	0	0
Anther_High_Quality_EST.seq.Contig757	10	2.7	0	0	187	31.5	30	5.17	2	0.4	8	1.29	0	0	0	0
Anther_High_Quality_EST.seq.Contig4203	0	0	0	0	185	31.16	1028	177.29	0	0	0	0	0	0	0	0
B08_425499.20.S1104113747.Anther-SP10388.M13R.ab1	2	0.54	0	0	173	29.14	13	2.24	0	0	0	0	0	0	0	0
E03_411937.51.S1103312530.Anther-SP2067.M13R.ab1	7	1.89	0	0	170	28.64	233	40.18	0	0	0	0	0	0	0	0
rayctn0_0093_D06.ab1	0	0	0	0	169	28.47	568	97.96	0	0	0	0	0	0	0	0
Anther_High_Quality_EST.seq.Contig3268	0	0	0	0	169	28.47	191	32.94	0	0	23	3.71	0	0	0	0
Anther_High_Quality_EST.seq.Contig4275	0	0	0	0	168	28.3	877	151.25	0	0	0	0	0	0	0	0
Anther_High_Quality_EST.seq.Contig3400	0	0	0	0	159	26.78	168	28.97	0	0	2	0.32	0	0	0	0
B07_415383.19.S1104022306.Anther-SP3763.M13R.ab1	2	0.54	16	2.72	158	26.62	1104	190.4	0	0	12	1.94	4	0.67	0	0
Anther_High_Quality_EST.seq.Contig985	0	0	0	0	156	26.28	6981	1203.98	0	0	0	0	0	0	0	0
F12_427254.72.S1104122551.Anther-SP11496.M13R.ab1	17	4.6	14	2.38	153	25.77	837	144.35	22	4.44	0	0	12	2.01	0	0
Anther_High_Quality_EST.seq.Contig819	2	0.54	0	0	142	23.92	645	111.24	0	0	0	0	6	1.01	0	0
Anther_High_Quality_EST.seq.Contig2845	6	1.62	2	0.34	138	23.25	76	13.11	0	0	0	0	0	0	0	0
rayctn0_0096_C07.ab1	0	0	0	0	136	22.91	323	55.71	5	1.01	0	0	0	0	0	0
Anther_High_Quality_EST.seq.Contig3406	0	0	5	0.85	132	22.24	682	117.62	0	0	0	0	0	0	0	0
rayctn0_0144_H06.ab1	8	2.16	12	2.04	127	21.39	32	5.52	0	0	0	0	0	0	0	0
Anther_High_Quality_EST.seq.Contig4099	0	0	6	1.02	124	20.89	1485	256.11	0	0	0	0	0	0	0	0
rayctn0_0050_A04.ab1	0	0	0	0	123	20.72	27	4.66	0	0	0	0	0	0	0	0
rayctn0_0046_G01.ab1	0	0	0	0	122	20.55	12	2.07	0	0	0	0	0	0	0	0
rayctn0_0037_E09.ab1	0	0	2	0.34	121	20.38	64	11.04	0	0	0	0	0	0	0	0
F10_425487.70.S1104113509.Anther-SP10150.M13R.ab1	5	1.35	0	0	115	19.37	34	5.86	0	0	0	0	0	0	0	0
Anther_High_Quality_EST.seq.Contig4851	0	0	0	0	99	16.68	7389	1274.35	0	0	0	0	0	0	0	0
Anther_High_Quality_EST.seq.Contig3504	0	0	0	0	84	14.15	15	2.59	0	0	0	0	0	0	0	0
Anther_High_Quality_EST.seq.Contig4082	0	0	0	0	77	12.97	343	59.16	2	0.4	9	1.45	4	0.67	0	0
rayctn0_0069_G09.ab1	0	0	0	0	73	12.3	648	111.76	0	0	9	1.45	0	0	0	0
Anther_High_Quality_EST.seq.Contig4600	0	0	0	0	70	11.79	1660	286.29	0	0	0	0	0	0	0	0
G09_427252.81.S1104122464.Anther-SP11409.M13R.ab1	0	0	0	0	69	11.62	72	12.42	2	0.4	0	0	0	0	0	0
Anther_High_Quality_EST.seq.Contig5058	0	0	7	1.19	15136	2549.8	32777	5652.9	0	0	9	1.45	0	0	12	2.27
E08_427266.56.S1104123495.Anther-SP12440.M13R.ab1	0	0	0	0	62	10.44	54	9.31	0	0	0	0	0	0	0	0
Anther_High_Quality_EST.seq.Contig3897	0	0	0	0	58	9.77	1264	218	0	0	0	0	0	0	0	0
Anther_High_Quality_EST.seq.Contig1093	0	0	0	0	57	9.6	549	94.68	0	0	0	0	3	0.5	0	0
F03_427245.63.S1104122254.Anther-SP11199.M13R.ab1	0	0	0	0	54	9.1	44	7.59	0	0	0	0	0	0	0	0
H10_435756.94.S1104182669.Anther-SP17373.M13R.ab1	0	0	0	0	54	9.1	301	51.91	0	0	0	0	0	0	0	0
Anther_High_Quality_EST.seq.Contig1651	0	0	2	0.34	51	8.59	1585	273.36	0	0	0	0	0	0	0	0
Anther_High_Quality_EST.seq.Contig1341	0	0	0	0	51	8.59	446	76.92	0	0	0	0	0	0	0	0
Anther_High_Quality_EST.seq.Contig1347	0	0	0	0	49	8.25	20	3.45	0	0	0	0	0	0	0	0
Anther_High_Quality_EST.seq.Contig4144	0	0	0	0	48	8.09	29	5	0	0	0	0	0	0	0	0
Anther_High_Quality_EST.seq.Contig629	2	0.54	0	0	46	7.75	109	18.8	3	0.61	0	0	0	0	0	0
Anther_High_Quality_EST.seq.Contig3337	0	0	0	0	45	7.58	173	29.84	2	0.4	0	0	0	0	0	0
Anther_High_Quality_EST.seq.Contig4222	134	36.25	17	2.89	3232	544.46	23410	4037.42	2	0.4	16	2.58	277	46.43	4	0.76
Anther_High_Quality_EST.seq.Contig3390	0	0	0	0	41	6.91	14	2.41	0	0	0	0	0	0	0	0
H03_401559.87.S1103242274.Anther-S183.M13R.ab1	3	0.81	6	1.02	39	6.57	17	2.93	0	0	0	0	0	0	0	0
H08_429039.92.S1104132667.Anther-SP13532.M13R.ab1	0	0	0	0	37	6.23	61	10.52	0	0	0	0	0	0	0	0
rmhcyd0_001894.y1.scf	15	4.06	12	2.04	1401	236.01	11198	1931.27	9	1.82	3	0.48	4	0.67	2	0.38
F02_422722.62.S1104093981.Anther-SP7742.M13R.ab1	7	1.89	2	0.34	35	5.9	848	146.25	0	0	6	0.97	0	0	0	0
E06_435741.54.S1104182245.Anther-SP16949.M13R.ab1	0	0	0	0	34	5.73	1136	195.92	0	0	0	0	0	0	0	0
C01_427239.25.S1104122024.Anther-SP10969.M13R.ab1	11	2.98	0	0	32	5.39	83	14.31	3	0.61	0	0	0	0	0	0
B04_433581.16.S1104162399.Anther-SP16143.M13R.ab1	0	0	0	0	30	5.05	16	2.76	0	0	0	0	0	0	0	0
H03_427271.87.S1104123910.Anther-SP12855.M13R.ab1	0	0	0	0	30	5.05	137	23.63	0	0	0	0	0	0	0	0
D10_422077.46.S1104082525.Anther-SP5902.M13R.ab1	2	0.54	15	2.55	29	4.89	23	3.97	2	0.4	0	0	0	0	0	0
Anther_High_Quality_EST.seq.Contig3811	0	0	0	0	2196	369.94	4620	796.79	0	0	0	0	0	0	4	0.76
B08_430841.20.S1104142403.Anther-SP14228.M13R.ab1	0	0	0	0	27	4.55	15	2.59	0	0	0	0	0	0	0	0
H09_489429.93.S1105272092.Anther-SA93.M13R.ab1	7	1.89	2	0.34	25	4.21	12	2.07	0	0	0	0	0	0	0	0
Anther_High_Quality_EST.seq.Contig1219	2	0.54	0	0	24	4.04	196	33.8	0	0	0	0	0	0	0	0
Anther_High_Quality_EST.seq.Contig2820	5	1.35	5	0.85	5145	866.72	47878	8257.3	0	0	0	0	0	0	12	2.27
p2_A12.ab1	0	0	0	0	22	3.71	116	20.01	0	0	0	0	0	0	0	0
H05_430833.89.S1104142280.Anther-SP14105.M13R.ab1	3	0.81	12	2.04	19	3.2	24	4.14	0	0	3	0.48	0	0	0	0
Anther_High_Quality_EST.seq.Contig4254	44	11.9	8	1.36	10362	1745.57	7778	1341.44	0	0	3	0.48	2	0.34	31	5.87
A02_427264.2.S1104123249.Anther-SP12194.M13R.ab1	0	0	0	0	17	2.86	15	2.59	0	0	0	0	0	0	0	0
D09_422732.45.S1104094156.Anther-SP7917.M13R.ab1	2	0.54	0	0	15	2.53	205	35.36	0	0	0	0	0	0	0	0
E10_411922.58.S1103312345.Anther-SP1882.M13R.ab1	0	0	0	0	14	2.36	159	27.42	0	0	0	0	0	0	0	0
Anther_High_Quality_EST.seq.Contig1292	0	0	0	0	14	2.36	25	4.31	0	0	0	0	0	0	0	0
Anther_High_Quality_EST.seq.Contig4658	2	0.54	0	0	1041	175.37	4110	708.83	0	0	0	0	0	0	4	0.76
Anther_High_Quality_EST.seq.Contig832	0	0	0	0	13	2.19	15	2.59	0	0	0	0	0	0	0	0
Anther_High_Quality_EST.seq.Contig3217	3	0.81	9	1.53	13	2.19	16	2.76	0	0	0	0	0	0	0	0
rayctn0_0142_C01.ab1	5	1.35	11	1.87	721	121.46	6469	1115.68	0	0	0	0	0	0	3	0.57
rayctn0_0027_G04.ab1	4	1.08	0	0	430	72.44	732	126.24	0	0	8	1.29	0	0	2	0.38
rayctn0_0066_G09.ab1	85	22.99	53	9	555	93.49	1106	190.75	23	4.64	43	6.94	25	4.19	3	0.57
rayctn0_0056_F03.ab1	98	26.51	43	7.3	2906	489.54	3156	544.3	14	2.82	80	12.91	12	2.01	16	3.03
Anther_High_Quality_EST.seq.Contig5042	0	0	0	0	507	85.41	26	4.48	0	0	0	0	0	0	3	0.57
Anther_High_Quality_EST.seq.Contig421	0	0	3	0.51	331	55.76	2155	371.66	2	0.4	0	0	5	0.84	2	0.38
Anther_High_Quality_EST.seq.Contig3465	0	0	3	0.51	307	51.72	2666	459.79	0	0	0	0	0	0	2	0.38
Anther_High_Quality_EST.seq.Contig5060	0	0	3	0.51	2174	366.23	5652	974.78	0	0	0	0	0	0	15	2.84
Anther_High_Quality_EST.seq.Contig4234	5	1.35	2	0.34	321	54.08	642	110.72	3	0.61	17	2.74	4	0.67	3	0.57
Anther_High_Quality_EST.seq.Contig3588	1351	365.44	1625	275.84	6867	1156.81	2845	490.66	549	110.73	446	71.96	4	0.67	77	14.58
Anther_High_Quality_EST.seq.Contig3413	2	0.54	0	0	179	30.15	1248	215.24	0	0	0	0	0	0	2	0.38
H02_425487.86.S1104113525.Anther-SP10166.M13R.ab1	11	2.98	4	0.68	623	104.95	197	33.98	4	0.81	15	2.42	3	0.5	7	1.33
Anther_High_Quality_EST.seq.Contig3931	4	1.08	17	2.89	174	29.31	1280	220.76	0	0	0	0	0	0	2	0.38
Anther_High_Quality_EST.seq.Contig392	4	1.08	5	0.85	260	43.8	43	7.42	0	0	0	0	0	0	4	0.76
Anther_High_Quality_EST.seq.Contig4365	3	0.81	0	0	228	38.41	238	41.05	0	0	0	0	0	0	4	0.76
C06_397230.30.S1103220400.Anther-30.M13R.ab1	8	2.16	6	1.02	113	19.04	26	4.48	2	0.4	0	0	3	0.5	2	0.38
B11_422065.23.S1104082118.Anther-SP5495.M13R.ab1	6	1.62	10	1.7	111	18.7	155	26.73	7	1.41	0	0	20	3.35	2	0.38
F05_429031.65.S1104132256.Anther-SP13121.M13R.ab1	2	0.54	4	0.68	495	83.39	228	39.32	0	0	0	0	0	0	9	1.7
G03_435766.75.S1104182842.Anther-SP17546.M13R.ab1	0	0	0	0	107	18.03	873	150.56	6	1.21	0	0	10	1.68	2	0.38
G12_411937.84.S1103312563.Anther-SP2100.M13R.ab1	8	2.16	10	1.7	107	18.03	498	85.89	12	2.42	0	0	0	0	2	0.38
Anther_High_Quality_EST.seq.Contig1638	3	0.81	0	0	317	53.4	6387	1101.54	0	0	0	0	0	0	6	1.14
B10_435777.22.S1104183077.Anther-SP17781.M13R.ab1	6	1.62	17	2.89	251	42.28	3288	567.07	8	1.61	8	1.29	4	0.67	5	0.95
Anther_High_Quality_EST.seq.Contig462	150	40.57	166	28.18	569	95.85	2080	358.73	6	1.21	0	0	109	18.27	12	2.27
Anther_High_Quality_EST.seq.Contig1646	2	0.54	8	1.36	90	15.16	672	115.9	0	0	0	0	0	0	2	0.38
Anther_High_Quality_EST.seq.Contig537	4	1.08	5	0.85	170	28.64	44	7.59	2	0.4	9	1.45	0	0	4	0.76
rayctn0_0078_B01.ab1	0	0	0	0	209	35.21	28	4.83	0	0	0	0	0	0	5	0.95
Anther_High_Quality_EST.seq.Contig3435	47	12.71	56	9.51	744	125.33	2772	478.07	38	7.66	15	2.42	2	0.34	18	3.41
Anther_High_Quality_EST.seq.Contig1270	5	1.35	2	0.34	117	19.71	537	92.61	4	0.81	27	4.36	0	0	3	0.57
F11_435802.71.S1104183414.Anther-SP18118.M13R.ab1	238	64.38	239	40.57	1663	280.15	597	102.96	119	24	84	13.55	134	22.46	43	8.14
Anther_High_Quality_EST.seq.Contig1821	0	0	9	1.53	214	36.05	1429	246.45	0	0	0	0	0	0	6	1.14
D10_435768.46.S1104182909.Anther-SP17613.M13R.ab1	7	1.89	0	0	212	35.71	94	16.21	2	0.4	0	0	2	0.34	6	1.14
G02_50660.73.S1107082768.Anther-AD266.M13R.ab1	54	14.61	60	10.18	505	85.07	439	75.71	8	1.61	16	2.58	44	7.38	15	2.84
Anther_High_Quality_EST.seq.Contig4721	0	0	11	1.87	99	16.68	2396	413.23	0	0	0	0	0	0	3	0.57
Anther_High_Quality_EST.seq.Contig1446	4	1.08	0	0	64	10.78	644	111.07	8	1.61	4	0.65	2	0.34	2	0.38
Anther_High_Quality_EST.seq.Contig4889	29	7.84	24	4.07	463	78	557	96.06	3	0.61	0	0	0	0	15	2.84
Anther_High_Quality_EST.seq.Contig4844	68	18.39	63	10.69	1081	182.1	3670	632.95	89	17.95	19	3.07	0	0	36	6.82
Anther_High_Quality_EST.seq.Contig1164	0	0	17	2.89	57	9.6	661	114	0	0	0	0	6	1.01	2	0.38
Anther_High_Quality_EST.seq.Contig3279	0	0	0	0	57	9.6	407	70.19	0	0	0	0	0	0	2	0.38
Anther_High_Quality_EST.seq.Contig4182	67	18.12	119	20.2	537	90.46	2335	402.71	49	9.88	40	6.45	11	1.84	19	3.6
Anther_High_Quality_EST.seq.Contig2356	0	0	0	0	124	20.89	1420	244.9	0	0	0	0	0	0	5	0.95
Anther_High_Quality_EST.seq.Contig1381	0	0	6	1.02	72	12.13	53	9.14	0	0	0	0	0	0	3	0.57
Anther_High_Quality_EST.seq.Contig1297	6	1.62	0	0	177	29.82	925	159.53	0	0	7	1.13	0	0	8	1.52
Anther_High_Quality_EST.seq.Contig1035	7	1.89	2	0.34	195	32.85	41	7.07	0	0	8	1.29	0	0	9	1.7
rayctn0_0063_E08.ab1	0	0	0	0	92	15.5	56	9.66	0	0	6	0.97	11	1.84	5	0.95
Anther_High_Quality_EST.seq.Contig1870	12	3.25	7	1.19	102	17.18	2547	439.27	20	4.03	0	0	20	3.35	6	1.14
Anther_High_Quality_EST.seq.Contig4287	0	0	0	0	143	24.09	124	21.39	0	0	0	0	0	0	9	1.7
C12_425244.36.S1104112131.Anther-SP8772.M13R.ab1	0	0	0	0	47	7.92	24	4.14	0	0	0	0	0	0	3	0.57
H07_408526.91.S1103292770.Anther-SP283.M13R.ab1	8	2.16	6	1.02	30	5.05	421	72.61	0	0	0	0	0	0	2	0.38
rayctn0_0120_C01.ab1	0	0	0	0	99	16.68	2550	439.79	0	0	0	0	0	0	7	1.33
C11_430843.35.S1104142514.Anther-SP14339.M13R.ab1	6	1.62	13	2.21	78	13.14	53	9.14	10	2.02	13	2.1	3	0.5	6	1.14
C03_433568.27.S1104162026.Anther-SP15770.M13R.ab1	4	1.08	6	1.02	90	15.16	290	50.01	0	0	0	0	4	0.67	7	1.33
D11_408529.47.S1103292918.Anther-SP431.M13R.ab1	19	5.14	21	3.56	89	14.99	632	109	13	2.62	11	1.77	3	0.5	7	1.33
1102_G05.ab1	0	0	0	0	73	12.3	643	110.9	0	0	6	0.97	0	0	6	1.14
E05_427264.53.S1104123300.Anther-SP12245.M13R.ab1	6	1.62	23	3.9	57	9.6	179	30.87	9	1.82	5	0.81	2	0.34	5	0.95
Anther_High_Quality_EST.seq.Contig4098	0	0	0	0	43	7.24	204	35.18	0	0	10	1.61	0	0	4	0.76
Anther_High_Quality_EST.seq.Contig2898	107	28.94	363	61.62	2470	416.09	1258	216.96	10	2.02	0	0	0	0	235	44.51
Anther_High_Quality_EST.seq.Contig1281	0	0	0	0	20	3.37	2423	417.88	0	0	0	0	0	0	2	0.38
F12_425513.72.S1104111087.Anther-SP10728.M13R.ab1	25	6.76	15	2.55	105	17.69	136	23.46	17	3.43	0	0	18	3.02	12	2.27
F07_433575.67.S1104162258.Anther-SP16002.M13R.ab1	102	27.59	189	32.08	673	113.37	1723	297.16	89	17.95	120	19.36	28	4.69	79	14.96
D05_413741.41.S1104012232.Anther-SP2729.M13R.ab1	31	8.39	35	5.94	127	21.39	679	117.1	17	3.43	12	1.94	3	0.5	15	2.84
Anther_High_Quality_EST.seq.Contig3202	0	0	0	0	21	3.54	23	3.97	0	0	0	0	3	0.5	3	0.57
Anther_High_Quality_EST.seq.Contig1123	8	2.16	4	0.68	108	18.19	604	104.17	0	0	0	0	0	0	16	3.03
Anther_High_Quality_EST.seq.Contig3072	14	3.79	11	1.87	114	19.2	400	68.99	0	0	0	0	25	4.19	17	3.22
Anther_High_Quality_EST.seq.Contig1124	53	14.34	36	6.11	391	65.87	598	103.13	73	14.72	73	11.78	34	5.7	59	11.18
Anther_High_Quality_EST.seq.Contig3200	7	1.89	25	4.24	39	6.57	252	43.46	5	1.01	0	0	0	0	6	1.14
Anther_High_Quality_EST.seq.Contig1809	2	0.54	14	2.38	155	26.11	492	84.85	3	0.61	0	0	3	0.5	24	4.55
Anther_High_Quality_EST.seq.Contig4971	30	8.11	21	3.56	230	38.75	1038	179.02	3	0.61	0	0	0	0	36	6.82
G08_422747.80.S1104094671.Anther-SP8432.M13R.ab1	2	0.54	15	2.55	43	7.24	246	42.43	0	0	4	0.65	0	0	7	1.33
G04_420296.78.S1104072459.Anther-SP4876.M13R.ab1	11	2.98	4	0.68	208	35.04	1333	229.9	0	0	0	0	2	0.34	34	6.44
C11_413741.35.S1104012226.Anther-SP2723.M13R.ab1	10	2.7	3	0.51	41	6.91	742	127.97	0	0	4	0.65	5	0.84	7	1.33
B04_435746.16.S1104182399.Anther-SP17103.M13R.ab1	156	42.2	237	40.23	362	60.98	487	83.99	73	14.72	34	5.49	71	11.9	64	12.12
Anther_High_Quality_EST.seq.Contig4198	40	10.82	14	2.38	279	47	1177	202.99	39	7.87	44	7.1	18	3.02	53	10.04
E05_489433.53.S1105272244.Anther-SA245.M13R.ab1	5	1.35	0	0	32	5.39	36	6.21	0	0	0	0	0	0	7	1.33
Anther_High_Quality_EST.seq.Contig3692	106	28.67	94	15.96	4323	728.25	43	7.42	365	73.62	767	123.75	4	0.67	0	0
Anther_High_Quality_EST.seq.Contig3543	2	0.54	0	0	480	80.86	2	0.34	0	0	0	0	0	0	0	0
C09_432350.33.S1104152320.Anther-SP15105.M13R.ab1	4	1.08	3	0.51	425	71.6	0	0	3	0.61	0	0	0	0	0	0
rayctn0_0017_C01.ab1	0	0	0	0	424	71.43	0	0	0	0	0	0	0	0	0	0
A11_433583.11.S1104162682.Anther-SP16426.M13R.ab1	0	0	0	0	416	70.08	2	0.34	0	0	0	0	0	0	0	0
E09_435808.57.S1104182728.Anther-SP17432.M13R.ab1	18	4.87	27	4.58	266	44.81	15	2.59	20	4.03	34	5.49	3	0.5	0	0
rayctn0_0123_G10.ab1	0	0	0	0	225	37.9	8	1.38	0	0	0	0	0	0	0	0
D03_432353.39.S1104152710.Anther-SP15495.M13R.ab1	7	1.89	11	1.87	212	35.71	14	2.41	2	0.4	0	0	0	0	0	0
A02_432356.2.S1104152385.Anther-SP15170.M13R.ab1	0	0	0	0	200	33.69	2	0.34	0	0	15	2.42	0	0	0	0
G03_427255.75.S1104122650.Anther-SP11595.M13R.ab1	9	2.43	8	1.36	199	33.52	2	0.34	0	0	0	0	22	3.69	0	0
F07_408540.67.S1103293706.Anther-SP1219.M13R.ab1	0	0	0	0	189	31.84	0	0	0	0	0	0	0	0	0	0
Anther_High_Quality_EST.seq.Contig3312	11	2.98	19	3.23	166	27.96	23	3.97	31	6.25	15	2.42	39	6.54	0	0
E11_420301.62.S1104072634.Anther-SP5051.M13R.ab1	4	1.08	0	0	145	24.43	0	0	4	0.81	11	1.77	0	0	0	0
Anther_High_Quality_EST.seq.Contig877	7	1.89	16	2.72	132	22.24	21	3.62	2	0.4	0	0	20	3.35	0	0
rayctn0_0123_A09.ab1	2	0.54	0	0	131	22.07	2	0.34	16	3.23	7	1.13	0	0	0	0
Anther_High_Quality_EST.seq.Contig3384	6	1.62	0	0	116	19.54	0	0	0	0	0	0	0	0	0	0
rayctn0_0025_F09.ab1	7	1.89	0	0	112	18.87	4	0.69	0	0	0	0	0	0	0	0
Anther_High_Quality_EST.seq.Contig3089	0	0	0	0	106	17.86	2	0.34	0	0	0	0	0	0	0	0
Anther_High_Quality_EST.seq.Contig1667	0	0	0	0	85	14.32	10	1.72	0	0	0	0	0	0	0	0
Anther_High_Quality_EST.seq.Contig1538	0	0	0	0	63	10.61	6	1.03	12	2.42	5	0.81	0	0	0	0
B04_430829.16.S1104142111.Anther-SP13936.M13R.ab1	34	9.2	5	0.85	63	10.61	0	0	13	2.62	2	0.32	7	1.17	0	0
Anther_High_Quality_EST.seq.Contig163	2	0.54	0	0	61	10.28	0	0	0	0	0	0	0	0	0	0
A08_411973.8.S1103312871.Anther-SP2408.M13R.ab1	0	0	2	0.34	57	9.6	11	1.9	0	0	0	0	0	0	0	0
rayctn0_0024_B02.ab1	20	5.41	4	0.68	56	9.43	0	0	8	1.61	13	2.1	0	0	0	0
C07_435784.31.S1104183278.Anther-SP17982.M13R.ab1	8	2.16	0	0	56	9.43	0	0	0	0	0	0	0	0	0	0
Anther_High_Quality_EST.seq.Contig1157	0	0	2	0.34	55	9.27	13	2.24	3	0.61	0	0	0	0	0	0
Anther_High_Quality_EST.seq.Contig3349	0	0	0	0	55	9.27	8	1.38	0	0	0	0	0	0	0	0
D02_411937.38.S1103312517.Anther-SP2054.M13R.ab1	3	0.81	0	0	49	8.25	0	0	0	0	0	0	0	0	0	0
Anther_High_Quality_EST.seq.Contig3285	0	0	0	0	45	7.58	31	5.35	2	0.4	11	1.77	0	0	0	0
rayctn0_0063_F09.ab1	0	0	0	0	45	7.58	3	0.52	0	0	0	0	0	0	0	0
Anther_High_Quality_EST.seq.Contig721	0	0	0	0	39	6.57	4	0.69	0	0	0	0	0	0	0	0
Anther_High_Quality_EST.seq.Contig171	5	1.35	3	0.51	39	6.57	2	0.34	2	0.4	0	0	0	0	0	0
E11_422701.59.S1104092922.Anther-SP6683.M13R.ab1	0	0	0	0	38	6.4	0	0	0	0	0	0	0	0	0	0
F08_433568.68.S1104162067.Anther-SP15811.M13R.ab1	0	0	0	0	36	6.06	0	0	7	1.41	0	0	0	0	0	0
Anther_High_Quality_EST.seq.Contig1156	42	11.36	4	0.68	1214	204.51	187	32.25	0	0	77	12.42	0	0	2	0.38
H12_435777.96.S1104183151.Anther-SP17855.M13R.ab1	0	0	2	0.34	29	4.89	3	0.52	2	0.4	0	0	0	0	0	0
Anther_High_Quality_EST.seq.Contig4689	0	0	9	1.53	28	4.72	0	0	0	0	0	0	0	0	0	0
D06_425504.42.S1104113865.Anther-SP10506.M13R.ab1	2	0.54	3	0.51	26	4.38	0	0	0	0	0	0	0	0	0	0
Anther_High_Quality_EST.seq.Contig385	0	0	0	0	26	4.38	0	0	0	0	0	0	0	0	0	0
A10_435748.10.S1104182489.Anther-SP17193.M13R.ab1	0	0	0	0	24	4.04	9	1.55	0	0	0	0	0	0	0	0
C01_397230.25.S1103220395.Anther-25.M13R.ab1	0	0	0	0	24	4.04	0	0	0	0	0	0	0	0	0	0
H04_429034.88.S1104132375.Anther-SP13240.M13R.ab1	0	0	0	0	23	3.87	2	0.34	0	0	0	0	0	0	0	0
rayctn0_0018_H03.ab1	0	0	0	0	23	3.87	0	0	0	0	0	0	0	0	0	0
G10_401561.82.S1103242365.Anther-S274.M13R.ab1	2	0.54	0	0	21	3.54	0	0	0	0	0	0	0	0	0	0
D01_435777.37.S1104183092.Anther-SP17796.M13R.ab1	0	0	2	0.34	18	3.03	0	0	0	0	0	0	0	0	0	0
D08_432360.44.S1104152811.Anther-SP15596.M13R.ab1	0	0	2	0.34	17	2.86	0	0	0	0	0	0	0	0	0	0
rayctn0_0188_G11.ab1	0	0	0	0	15	2.53	0	0	0	0	0	0	0	0	0	0
Anther_High_Quality_EST.seq.Contig3043	259	70.06	23	3.9	1920	323.44	111	19.14	166	33.48	122	19.68	38	6.37	7	1.33
rayctn0_0218_G11.ab1	87	23.53	242	41.08	745	125.5	364	62.78	104	20.98	116	18.72	44	7.38	3	0.57
D09_432353.45.S1104152716.Anther-SP15501.M13R.ab1	0	0	0	0	13	2.19	0	0	0	0	0	0	0	0	0	0
rayctn0_0139_D02.ab1	0	0	0	0	13	2.19	0	0	0	0	0	0	0	0	0	0
Anther_High_Quality_EST.seq.Contig4962	177	47.88	6	1.02	3373	568.21	11	1.9	106	21.38	108	17.43	0	0	24	4.55
Anther_High_Quality_EST.seq.Contig4104	109	29.48	27	4.58	1252	210.91	45	7.76	32	6.45	52	8.39	2	0.34	10	1.89
Anther_High_Quality_EST.seq.Contig4617	237	64.11	239	40.57	432	72.77	4	0.69	6	1.21	0	0	99	16.6	4	0.76
D04_425266.40.S1104112807.Anther-SP9448.M13R.ab1	181	48.96	4	0.68	586	98.72	3	0.52	118	23.8	8	1.29	21	3.52	6	1.14
Anther_High_Quality_EST.seq.Contig4965	58	15.69	119	20.2	558	94	17	2.93	14	2.82	32	5.16	14	2.35	6	1.14
Anther_High_Quality_EST.seq.Contig1720	1085	293.49	221	37.51	3426	577.14	129	22.25	79	15.93	179	28.88	758	127.06	37	7.01
rmhcyd0_000726.y1.scf	15	4.06	9	1.53	272	45.82	4	0.69	28	5.65	27	4.36	23	3.86	3	0.57
Anther_High_Quality_EST.seq.Contig1516	32	8.66	0	0	180	30.32	0	0	7	1.41	17	2.74	0	0	2	0.38
B10_413739.22.S1104012117.Anther-SP2614.M13R.ab1	7	1.89	0	0	291	49.02	18	3.1	12	2.42	51	8.23	0	0	4	0.76
Anther_High_Quality_EST.seq.Contig1435	13	3.52	84	14.26	213	35.88	46	7.93	2	0.4	26	4.2	0	0	3	0.57
A05_425250.5.S1104112292.Anther-SP8933.M13R.ab1	5	1.35	3	0.51	471	79.34	9	1.55	0	0	0	0	0	0	9	1.7
H07_433573.91.S1104162186.Anther-SP15930.M13R.ab1	0	0	0	0	104	17.52	4	0.69	0	0	0	0	0	0	2	0.38
rayctn0_0139_A10.ab1	651	176.09	594	100.83	1569	264.31	188	32.42	118	23.8	49	7.91	297	49.79	31	5.87
G08_410390.80.S1103302991.Anther-SP1424.M13R.ab1	126	34.08	39	6.62	463	78	29	5	81	16.34	53	8.55	19	3.18	10	1.89
Anther_High_Quality_EST.seq.Contig4893	5	1.35	0	0	524	88.27	64	11.04	7	1.41	24	3.87	0	0	12	2.27
B03_411973.15.S1103312878.Anther-SP2415.M13R.ab1	26	7.03	20	3.39	563	94.84	2	0.34	21	4.24	7	1.13	6	1.01	13	2.46
G05_425484.77.S1104113420.Anther-SP10061.M13R.ab1	0	0	0	0	80	13.48	40	6.9	0	0	11	1.77	6	1.01	2	0.38
A01_422087.1.S1104082768.Anther-SP6145.M13R.ab1	4	1.08	0	0	190	32.01	4	0.69	17	3.43	0	0	27	4.53	5	0.95
E08_430833.56.S1104142247.Anther-SP14072.M13R.ab1	2	0.54	2	0.34	76	12.8	12	2.07	0	0	0	0	0	0	2	0.38
H03_413747.87.S1104012566.Anther-SP3063.M13R.ab1	22	5.95	71	12.05	140	23.58	0	0	9	1.82	0	0	22	3.69	4	0.76
Anther_High_Quality_EST.seq.Contig1307	35	9.47	41	6.96	278	46.83	42	7.24	42	8.47	65	10.49	31	5.2	8	1.52
C11_489442.35.S1105272418.Anther-SA419.M13R.ab1	17	4.6	10	1.7	65	10.95	7	1.21	10	2.02	13	2.1	0	0	2	0.38
Anther_High_Quality_EST.seq.Contig295	3	0.81	4	0.68	253	42.62	6	1.03	3	0.61	5	0.81	0	0	8	1.52
G01_408526.73.S1103292752.Anther-SP265.M13R.ab1	12	3.25	14	2.38	119	20.05	30	5.17	21	4.24	0	0	0	0	4	0.76
rayctn0_0099_B05.ab1	2	0.54	15	2.55	59	9.94	8	1.38	0	0	0	0	3	0.5	2	0.38
B03_413755.15.S1104012782.Anther-SP3279.M13R.ab1	20	5.41	21	3.56	57	9.6	0	0	11	2.22	5	0.81	11	1.84	2	0.38
rayctn0_0080_E04.ab1	0	0	5	0.85	56	9.43	0	0	6	1.21	0	0	0	0	2	0.38
Anther_High_Quality_EST.seq.Contig159	14	3.79	4	0.68	189	31.84	5	0.86	0	0	0	0	3	0.5	7	1.33
F04_422059.64.S1104082063.Anther-SP5440.M13R.ab1	19	5.14	15	2.55	287	48.35	75	12.93	17	3.43	0	0	64	10.73	11	2.08
Anther_High_Quality_EST.seq.Contig1837	147	39.76	128	21.73	331	55.76	19	3.28	53	10.69	0	0	75	12.57	13	2.46
E04_422740.52.S1104094355.Anther-SP8116.M13R.ab1	4	1.08	0	0	50	8.42	0	0	5	1.01	13	2.1	0	0	2	0.38
E01_415382.49.S1104022240.Anther-SP3697.M13R.ab1	60	16.23	116	19.69	246	41.44	33	5.69	26	5.24	23	3.71	42	7.04	10	1.89
Anther_High_Quality_EST.seq.Contig5013	651	176.09	216	36.67	3369	567.54	1395	240.59	272	54.86	605	97.62	47	7.88	140	26.52
Anther_High_Quality_EST.seq.Contig3246	8	2.16	0	0	665	112.03	24	4.14	23	4.64	0	0	28	4.69	28	5.3
Anther_High_Quality_EST.seq.Contig4952	0	0	2	0.34	141	23.75	21	3.62	2	0.4	9	1.45	0	0	6	1.14
Anther_High_Quality_EST.seq.Contig305	46	12.44	29	4.92	534	89.96	2	0.34	38	7.66	30	4.84	16	2.68	25	4.74
Anther_High_Quality_EST.seq.Contig4215	7	1.89	14	2.38	203	34.2	20	3.45	4	0.81	0	0	5	0.84	10	1.89
C11_432347.35.S1104152610.Anther-SP15395.M13R.ab1	12	3.25	15	2.55	61	10.28	3	0.52	4	0.81	0	0	12	2.01	3	0.57
B04_435756.16.S1104182591.Anther-SP17295.M13R.ab1	2	0.54	0	0	39	6.57	0	0	2	0.4	0	0	0	0	2	0.38
Anther_High_Quality_EST.seq.Contig864	40	10.82	20	3.39	309	52.05	4	0.69	3	0.61	0	0	14	2.35	16	3.03
rayctn0_0140_B02.ab1	9	2.43	4	0.68	37	6.23	4	0.69	0	0	0	0	2	0.34	2	0.38
Anther_High_Quality_EST.seq.Contig3286	33	8.93	17	2.89	220	37.06	7	1.21	4	0.81	11	1.77	0	0	12	2.27
C06_415394.30.S1104022893.Anther-SP4350.M13R.ab1	4	1.08	0	0	35	5.9	14	2.41	2	0.4	2	0.32	0	0	2	0.38
Anther_High_Quality_EST.seq.Contig1798	17	4.6	4	0.68	555	93.49	14	2.41	12	2.42	0	0	14	2.35	34	6.44
Anther_High_Quality_EST.seq.Contig4122	526	142.28	303	51.43	2030	341.97	428	73.82	396	79.87	489	78.9	108	18.1	125	23.68
rayctn0_0128_H07.ab1	0	0	3	0.51	96	16.17	19	3.28	3	0.61	0	0	0	0	6	1.14
Anther_High_Quality_EST.seq.Contig726	39	10.55	105	17.82	508	85.58	213	36.74	12	2.42	6	0.97	81	13.58	33	6.25
Anther_High_Quality_EST.seq.Contig4498	0	0	7	1.19	59	9.94	0	0	0	0	0	0	0	0	4	0.76
Anther_High_Quality_EST.seq.Contig1143	19	5.14	2	0.34	426	71.76	18	3.1	23	4.64	28	4.52	0	0	29	5.49
E10_420296.60.S1104072441.Anther-SP4858.M13R.ab1	20	5.41	0	0	187	31.5	14	2.41	4	0.81	0	0	0	0	13	2.46
G03_420299.78.S1104072554.Anther-SP4971.M13R.ab1	7	1.89	22	3.73	128	21.56	22	3.79	7	1.41	14	2.26	4	0.67	9	1.7
Anther_High_Quality_EST.seq.Contig797	156	42.2	176	29.88	1110	186.99	340	58.64	105	21.18	128	20.65	32	5.36	78	14.77
rayctn0_0117_D09.ab1	31	8.39	55	9.34	202	34.03	5	0.86	12	2.42	14	2.26	24	4.02	15	2.84
C07_425484.31.S1104113374.Anther-SP10015.M13R.ab1	2	0.54	5	0.85	81	13.65	2	0.34	12	2.42	0	0	9	1.51	6	1.14
Anther_High_Quality_EST.seq.Contig4305	8	2.16	12	2.04	120	20.22	3	0.52	16	3.23	19	3.07	4	0.67	9	1.7
G06_429025.78.S1104132077.Anther-SP12942.M13R.ab1	174	47.07	12	2.04	1124	189.35	31	5.35	91	18.35	190	30.66	61	10.23	88	16.67
H02_408536.86.S1103293437.Anther-SP950.M13R.ab1	120	32.46	56	9.51	441	74.29	33	5.69	61	12.3	26	4.2	24	4.02	35	6.63
rayctn0_0063_D03.ab1	17	4.6	20	3.39	111	18.7	26	4.48	15	3.03	9	1.45	10	1.68	9	1.7
Anther_High_Quality_EST.seq.Contig3397	122	33	136	23.09	708	119.27	14	2.41	122	24.61	63	10.16	54	9.05	58	10.99
rmhcyd0_001995.y1.scf	108	29.21	285	48.38	1005	169.3	95	16.38	208	41.95	260	41.95	236	39.56	83	15.72
Anther_High_Quality_EST.seq.Contig2034	95	25.7	269	45.66	784	132.07	0	0	90	18.15	83	13.39	0	0	66	12.5
Anther_High_Quality_EST.seq.Contig66	12	3.25	25	4.24	82	13.81	0	0	0	0	15	2.42	2	0.34	7	1.33
G01_425247.73.S1104112264.Anther-SP8905.M13R.ab1	4	1.08	0	0	23	3.87	4	0.69	0	0	0	0	0	0	2	0.38
D06_401559.42.S1103242229.Anther-S138.M13R.ab1	17	4.6	2	0.34	68	11.46	3	0.52	0	0	0	0	0	0	6	1.14
Anther_High_Quality_EST.seq.Contig1433	22	5.95	43	7.3	133	22.41	8	1.38	3	0.61	22	3.55	6	1.01	12	2.27
B11_435739.23.S1104182118.Anther-SP16822.M13R.ab1	2	0.54	10	1.7	96	16.17	11	1.9	10	2.02	16	2.58	0	0	9	1.7
rayctn0_0020_E09.ab1	111	30.02	111	18.84	261	43.97	2	0.34	34	6.86	0	0	46	7.71	25	4.74
C01_413737.25.S1104012024.Anther-SP2521.M13R.ab1	118	31.92	49	8.32	466	78.5	16	2.76	37	7.46	9	1.45	31	5.2	45	8.52
Anther_High_Quality_EST.seq.Contig36	0	0	2	0.34	31	5.22	10	1.72	0	0	0	0	3	0.5	3	0.57
rayctn0_0146_F04.ab1	0	0	0	0	41	6.91	6	1.03	4	0.81	0	0	6	1.01	4	0.76
rayctn0_0047_D07.ab1	12	3.25	25	4.24	51	8.59	0	0	3	0.61	0	0	6	1.01	5	0.95
Anther_High_Quality_EST.seq.Contig3552	66	17.85	314	53.3	635	106.97	342	58.98	90	18.15	152	24.52	137	22.96	66	12.5
F04_427270.64.S1104123791.Anther-SP12736.M13R.ab1	231	62.48	222	37.68	913	153.8	47	8.11	117	23.6	96	15.49	102	17.1	97	18.37
rayctn0_0145_B02.ab1	2	0.54	6	1.02	83	13.98	51	8.8	11	2.22	10	1.61	8	1.34	9	1.7
H12_489429.96.S1105272095.Anther-SA96.M13R.ab1	45	12.17	173	29.37	415	69.91	7	1.21	28	5.65	37	5.97	21	3.52	45	8.52
E09_433586.57.S1104162920.Anther-SP16664.M13R.ab1	0	0	0	0	90	15.16	6	1.03	0	0	0	0	0	0	10	1.89
Anther_High_Quality_EST.seq.Contig1254	745	201.52	390	66.2	2726	459.22	61	10.52	214	43.16	290	46.79	234	39.22	307	58.15
D04_489429.40.S1105272039.Anther-SA40.M13R.ab1	3	0.81	4	0.68	44	7.41	18	3.1	0	0	0	0	0	0	5	0.95
F10_435768.70.S1104182933.Anther-SP17637.M13R.ab1	8	2.16	4	0.68	26	4.38	0	0	0	0	0	0	0	0	3	0.57
Anther_High_Quality_EST.seq.Contig1431	138	37.33	85	14.43	501	84.4	52	8.97	39	7.87	72	11.62	110	18.44	61	11.55
C11_422711.35.S1104093282.Anther-SP7043.M13R.ab1	5	1.35	0	0	123	20.72	9	1.55	0	0	0	0	0	0	15	2.84
Anther_High_Quality_EST.seq.Contig3418	212	57.34	165	28.01	975	164.25	48	8.28	35	7.06	113	18.23	48	8.05	119	22.54
B04_433575.16.S1104162207.Anther-SP15951.M13R.ab1	17	4.6	61	10.35	161	27.12	35	6.04	21	4.24	16	2.58	20	3.35	21	3.98
G09_432353.81.S1104152752.Anther-SP15537.M13R.ab1	6	1.62	0	0	29	4.89	2	0.34	2	0.4	0	0	0	0	4	0.76
rayctn0_0063_A11.ab1	4	1.08	9	1.53	42	7.08	0	0	4	0.81	0	0	0	0	6	1.14
Anther_High_Quality_EST.seq.Contig364	41	11.09	29	4.92	180	30.32	0	0	27	5.45	4	0.65	21	3.52	27	5.11
E01_432350.49.S1104152336.Anther-SP15121.M13R.ab1	144	38.95	265	44.98	456	76.82	37	6.38	81	16.34	21	3.39	47	7.88	69	13.07
H03_422732.87.S1104094198.Anther-SP7959.M13R.ab1	59	15.96	70	11.88	311	52.39	67	11.56	59	11.9	13	2.1	51	8.55	49	9.28
D12_408540.48.S1103293687.Anther-SP1200.M13R.ab1	47	12.71	34	5.77	95	16	27	4.66	13	2.62	21	3.39	2	0.34	15	2.84
Anther_High_Quality_EST.seq.Contig1039	34	9.2	40	6.79	203	34.2	6	1.03	40	8.07	42	6.78	18	3.02	33	6.25
G11_415382.83.S1104022274.Anther-SP3731.M13R.ab1	12	3.25	19	3.23	158	26.62	26	4.48	31	6.25	15	2.42	0	0	26	4.92
Anther_High_Quality_EST.seq.Contig959	18	4.87	50	8.49	85	14.32	4	0.69	9	1.82	10	1.61	0	0	14	2.65
Anther_High_Quality_EST.seq.Contig4111	37	10.01	103	17.48	348	58.62	31	5.35	42	8.47	46	7.42	8	1.34	59	11.18
rayctn0_0076_F10.ab1	24	6.49	40	6.79	142	23.92	9	1.55	27	5.45	19	3.07	14	2.35	25	4.74
rayctn0_0131_B03.ab1	3	0.81	0	0	146	24.6	75	12.93	0	0	0	0	0	0	28	5.3
Anther_High_Quality_EST.seq.Contig1150	104	28.13	113	19.18	250	42.11	34	5.86	11	2.22	0	0	8	1.34	48	9.09
D03_415383.39.S1104022326.Anther-SP3783.M13R.ab1	15	4.06	2	0.34	77	12.97	0	0	0	0	5	0.81	0	0	15	2.84
Anther_High_Quality_EST.seq.Contig4315	14	3.79	14	2.38	87	14.66	5	0.86	16	3.23	2	0.32	0	0	17	3.22
rayctn0_0170_H10.ab1	58	15.69	138	23.43	290	48.85	39	6.73	43	8.67	21	3.39	37	6.2	57	10.8
Anther_High_Quality_EST.seq.Contig2838	1132	306.2	972	165	2740	461.58	34	5.86	347	69.99	346	55.83	0	0	544	103.04
F04_422721.64.S1104093887.Anther-SP7648.M13R.ab1	11	2.98	3	0.51	109	18.36	10	1.72	21	4.24	0	0	7	1.17	22	4.17
Anther_High_Quality_EST.seq.Contig2281	87	23.53	59	10.02	376	63.34	2	0.34	5	1.01	25	4.03	0	0	76	14.4
Anther_High_Quality_EST.seq.Contig4146	117	31.65	2	0.34	326	54.92	0	0	11	2.22	0	0	14	2.35	68	12.88
E01_422701.49.S1104092912.Anther-SP6673.M13R.ab1	47	12.71	67	11.37	117	19.71	2	0.34	15	3.03	11	1.77	2	0.34	25	4.74
Anther_High_Quality_EST.seq.Contig2664	2	0.54	4	0.68	2	0.34	4853	836.98	0	0	0	0	0	0	0	0
rayctn0_0021_A07.ab1	3	0.81	0	0	9	1.52	4077	703.14	19	3.83	45	7.26	0	0	0	0
D06_50658.41.S1107082544.Anther-AD42.M13R.ab1	0	0	3	0.51	8	1.35	3835	661.41	19	3.83	40	6.45	35	5.87	0	0
Anther_High_Quality_EST.seq.Contig3132	0	0	0	0	0	0	2619	451.69	0	0	0	0	0	0	0	0
Anther_High_Quality_EST.seq.Contig590	2	0.54	0	0	4	0.67	2232	384.94	9	1.82	7	1.13	16	2.68	0	0
Anther_High_Quality_EST.seq.Contig4346	0	0	0	0	28	4.72	1978	341.14	5	1.01	14	2.26	0	0	0	0
rayctn0_0122_F08.ab1	5	1.35	2	0.34	62	10.44	1834	316.3	243	49.01	98	15.81	92	15.42	0	0
Anther_High_Quality_EST.seq.Contig4663	0	0	2	0.34	20	3.37	1661	286.47	0	0	0	0	7	1.17	0	0
Anther_High_Quality_EST.seq.Contig2925	0	0	0	0	3	0.51	1471	253.7	0	0	0	0	0	0	0	0
rayctn0_0128_B11.ab1	0	0	0	0	74	12.47	1411	243.35	2	0.4	15	2.42	23	3.86	0	0
Anther_High_Quality_EST.seq.Contig3473	0	0	0	0	3	0.51	1223	210.93	0	0	0	0	0	0	0	0
Anther_High_Quality_EST.seq.Contig4702	0	0	0	0	2	0.34	1093	188.5	0	0	0	0	2	0.34	0	0
Anther_High_Quality_EST.seq.Contig3206	2	0.54	0	0	3	0.51	1051	181.26	0	0	0	0	4	0.67	0	0
Anther_High_Quality_EST.seq.Contig423	0	0	0	0	0	0	1029	177.47	0	0	0	0	0	0	0	0
Anther_High_Quality_EST.seq.Contig4310	0	0	0	0	0	0	836	144.18	0	0	0	0	0	0	0	0
Anther_High_Quality_EST.seq.Contig2903	0	0	2	0.34	27	4.55	746	128.66	3	0.61	13	2.1	0	0	0	0
Anther_High_Quality_EST.seq.Contig4894	0	0	0	0	0	0	731	126.07	0	0	0	0	0	0	0	0
E01_433568.49.S1104162048.Anther-SP15792.M13R.ab1	0	0	4	0.68	0	0	696	120.04	0	0	0	0	0	0	0	0
B03_415384.15.S1104022398.Anther-SP3855.M13R.ab1	2	0.54	0	0	3	0.51	695	119.86	0	0	0	0	0	0	0	0
Anther_High_Quality_EST.seq.Contig688	9	2.43	9	1.53	33	5.56	626	107.96	0	0	17	2.74	6	1.01	0	0
H09_425520.93.S1104111300.Anther-SP10941.M13R.ab1	0	0	0	0	2	0.34	625	107.79	0	0	0	0	0	0	0	0
rayctn0_0058_C09.ab1	40	10.82	78	13.24	45	7.58	607	104.69	0	0	0	0	21	3.52	0	0
A09_427257.9.S1104122776.Anther-SP11721.M13R.ab1	0	0	0	0	0	0	606	104.51	0	0	0	0	0	0	0	0
H01_411908.85.S1103312180.Anther-SP1717.M13R.ab1	0	0	2	0.34	6	1.01	606	104.51	0	0	0	0	0	0	0	0
Anther_High_Quality_EST.seq.Contig5057	0	0	0	0	5	0.84	547	94.34	0	0	0	0	0	0	0	0
Anther_High_Quality_EST.seq.Contig1500	3	0.81	4	0.68	36	6.06	518	89.34	5	1.01	12	1.94	13	2.18	0	0
Anther_High_Quality_EST.seq.Contig4240	4	1.08	0	0	69	11.62	476	82.09	2	0.4	26	4.2	8	1.34	0	0
rayctn0_0116_E08.ab1	9	2.43	11	1.87	8	1.35	374	64.5	42	8.47	21	3.39	5	0.84	0	0
rayctn0_0056_H11.ab1	101	27.32	35	5.94	80	13.48	371	63.98	50	10.08	13	2.1	29	4.86	0	0
Anther_High_Quality_EST.seq.Contig340	0	0	0	0	0	0	335	57.78	0	0	0	0	0	0	0	0
C01_425287.25.S1104113272.Anther-SP9913.M13R.ab1	0	0	0	0	11	1.85	315	54.33	8	1.61	5	0.81	13	2.18	0	0
Anther_High_Quality_EST.seq.Contig939	0	0	0	0	12	2.02	286	49.33	0	0	0	0	0	0	0	0
Anther_High_Quality_EST.seq.Contig1789	15	4.06	0	0	88	14.82	262	45.19	34	6.86	0	0	0	0	0	0
rmhcyd0_001201.y1.scf	6	1.62	15	2.55	25	4.21	239	41.22	5	1.01	13	2.1	17	2.85	0	0
rayctn0_0180_C11.ab1	0	0	0	0	0	0	238	41.05	0	0	0	0	0	0	0	0
H06_422072.90.S1104082377.Anther-SP5754.M13R.ab1	0	0	0	0	0	0	234	40.36	3	0.61	8	1.29	0	0	0	0
Anther_High_Quality_EST.seq.Contig1536	0	0	0	0	0	0	228	39.32	0	0	0	0	0	0	0	0
Anther_High_Quality_EST.seq.Contig4845	0	0	3	0.51	0	0	207	35.7	0	0	0	0	0	0	0	0
Anther_High_Quality_EST.seq.Contig3113	3	0.81	5	0.85	70	11.79	204	35.18	17	3.43	0	0	8	1.34	0	0
rayctn0_0129_F11.ab1	8	2.16	26	4.41	14	2.36	201	34.67	2	0.4	43	6.94	2	0.34	0	0
Anther_High_Quality_EST.seq.Contig2218	0	0	0	0	4	0.67	184	31.73	0	0	20	3.23	0	0	0	0
C11_427271.35.S1104123858.Anther-SP12803.M13R.ab1	0	0	2	0.34	0	0	172	29.66	0	0	23	3.71	0	0	0	0
Anther_High_Quality_EST.seq.Contig707	0	0	0	0	10	1.68	163	28.11	0	0	0	0	24	4.02	0	0
Anther_High_Quality_EST.seq.Contig2955	4	1.08	0	0	9	1.52	154	26.56	12	2.42	0	0	9	1.51	0	0
Anther_High_Quality_EST.seq.Contig3877	554	149.85	1355	230.01	1586	267.18	11675	2013.53	658	132.71	1293	208.62	1736	291	4	0.76
D12_433585.48.S1104162815.Anther-SP16559.M13R.ab1	0	0	0	0	21	3.54	153	26.39	0	0	0	0	6	1.01	0	0
D10_425258.46.S1104112525.Anther-SP9166.M13R.ab1	0	0	0	0	7	1.18	153	26.39	0	0	0	0	0	0	0	0
G07_50659.78.S1107082677.Anther-AD175.M13R.ab1	0	0	0	0	0	0	150	25.87	0	0	0	0	0	0	0	0
Anther_High_Quality_EST.seq.Contig1377	8	2.16	0	0	12	2.02	149	25.7	0	0	0	0	2	0.34	0	0
Anther_High_Quality_EST.seq.Contig3331	0	0	0	0	10	1.68	145	25.01	0	0	0	0	0	0	0	0
Anther_High_Quality_EST.seq.Contig612	0	0	0	0	2	0.34	142	24.49	0	0	0	0	0	0	0	0
D06_433583.42.S1104162713.Anther-SP16457.M13R.ab1	3	0.81	0	0	7	1.18	132	22.77	0	0	0	0	0	0	0	0
D09_432363.45.S1104152908.Anther-SP15693.M13R.ab1	0	0	0	0	0	0	132	22.77	0	0	0	0	0	0	0	0
Anther_High_Quality_EST.seq.Contig33	0	0	0	0	0	0	129	22.25	0	0	0	0	0	0	0	0
Anther_High_Quality_EST.seq.Contig2625	0	0	0	0	9	1.52	114	19.66	0	0	0	0	0	0	0	0
A06_427265.6.S1104123349.Anther-SP12294.M13R.ab1	0	0	0	0	0	0	108	18.63	0	0	0	0	0	0	0	0
Anther_High_Quality_EST.seq.Contig3030	0	0	0	0	0	0	106	18.28	0	0	0	0	0	0	0	0
E08_422077.56.S1104082535.Anther-SP5912.M13R.ab1	0	0	0	0	0	0	103	17.76	0	0	0	0	0	0	0	0
Anther_High_Quality_EST.seq.Contig225	0	0	0	0	0	0	103	17.76	0	0	0	0	6	1.01	0	0
E02_420311.53.S1104072721.Anther-SP5138.M13R.ab1	0	0	0	0	4	0.67	99	17.07	0	0	0	0	2	0.34	0	0
Anther_High_Quality_EST.seq.Contig1404	0	0	0	0	3	0.51	96	16.56	0	0	0	0	0	0	0	0
rayctn0_0133_D02.ab1	5	1.35	18	3.06	16	2.7	94	16.21	3	0.61	0	0	0	0	0	0
Anther_High_Quality_EST.seq.Contig5008	0	0	0	0	35	5.9	90	15.52	8	1.61	10	1.61	2	0.34	0	0
E07_422087.55.S1104082822.Anther-SP6199.M13R.ab1	0	0	0	0	27	4.55	88	15.18	8	1.61	9	1.45	2	0.34	0	0
Anther_High_Quality_EST.seq.Contig3204	0	0	0	0	6	1.01	83	14.31	0	0	0	0	0	0	0	0
H03_425484.87.S1104113430.Anther-SP10071.M13R.ab1	0	0	0	0	2	0.34	82	14.14	0	0	0	0	0	0	0	0
D11_427271.47.S1104123870.Anther-SP12815.M13R.ab1	0	0	0	0	0	0	79	13.62	0	0	0	0	0	0	0	0
H09_425244.93.S1104112188.Anther-SP8829.M13R.ab1	0	0	0	0	7	1.18	78	13.45	0	0	6	0.97	0	0	0	0
ps_02_E05.ab1	0	0	0	0	0	0	77	13.28	0	0	0	0	0	0	0	0
rayctn0_0217_D05.ab1	0	0	0	0	0	0	76	13.11	6	1.21	3	0.48	0	0	0	0
rayctn0_0049_G05.ab1	3	0.81	2	0.34	8	1.35	72	12.42	5	1.01	8	1.29	0	0	0	0
Anther_High_Quality_EST.seq.Contig2111	0	0	0	0	0	0	69	11.9	0	0	0	0	0	0	0	0
E04_408524.52.S1103292635.Anther-SP148.M13R.ab1	0	0	0	0	0	0	65	11.21	0	0	0	0	0	0	0	0
rayctn0_0061_G05.ab1	0	0	3	0.51	4	0.67	2283	393.74	0	0	14	2.26	39	6.54	2	0.38
A07_430856.7.S1104142870.Anther-SP14695.M13R.ab1	0	0	0	0	0	0	55	9.49	0	0	0	0	0	0	0	0
H11_433581.95.S1104162478.Anther-SP16222.M13R.ab1	7	1.89	5	0.85	24	4.04	51	8.8	7	1.41	10	1.61	2	0.34	0	0
D09_420299.48.S1104072524.Anther-SP4941.M13R.ab1	0	0	0	0	0	0	50	8.62	0	0	0	0	0	0	0	0
Anther_High_Quality_EST.seq.Contig581	15	4.06	8	1.36	7	1.18	3571	615.87	0	0	0	0	0	0	4	0.76
Anther_High_Quality_EST.seq.Contig3000	0	0	0	0	0	0	43	7.42	0	0	0	0	0	0	0	0
rayctn0_0171_F07.ab1	2	0.54	17	2.89	8	1.35	43	7.42	6	1.21	0	0	3	0.5	0	0
E08_411942.56.S1103312631.Anther-SP2168.M13R.ab1	0	0	0	0	0	0	42	7.24	7	1.41	0	0	0	0	0	0
Anther_High_Quality_EST.seq.Contig937	2	0.54	0	0	12	2.02	39	6.73	0	0	0	0	0	0	0	0
Anther_High_Quality_EST.seq.Contig23	0	0	0	0	0	0	37	6.38	0	0	0	0	0	0	0	0
Anther_High_Quality_EST.seq.Contig3704	0	0	0	0	0	0	2674	461.17	0	0	20	3.23	2	0.34	4	0.76
H05_411908.89.S1103312184.Anther-SP1721.M13R.ab1	0	0	0	0	0	0	4141	714.18	0	0	0	0	33	5.53	7	1.33
Anther_High_Quality_EST.seq.Contig2994	0	0	0	0	0	0	31	5.35	0	0	0	0	0	0	0	0
rayctn0_0007_A06.ab1	0	0	0	0	0	0	1156	199.37	0	0	0	0	0	0	2	0.38
A11_435766.11.S1104182778.Anther-SP17482.M13R.ab1	0	0	0	0	2	0.34	30	5.17	0	0	0	0	0	0	0	0
E04_434689.52.S1104162531.Anther-SP16275.M13R.ab1	0	0	0	0	4	0.67	29	5	0	0	0	0	0	0	0	0
Anther_High_Quality_EST.seq.Contig2407	4	1.08	0	0	2	0.34	28	4.83	0	0	0	0	0	0	0	0
B05_410390.17.S1103302928.Anther-SP1361.M13R.ab1	5	1.35	6	1.02	12	2.02	28	4.83	4	0.81	4	0.65	2	0.34	0	0
rmhcyd0_001901.y1.scf	0	0	2	0.34	17	2.86	28	4.83	2	0.4	0	0	0	0	0	0
rayctn0_0170_E10.ab1	3	0.81	5	0.85	6	1.01	1014	174.88	0	0	17	2.74	65	10.9	2	0.38
rayctn0_0059_C02.ab1	0	0	0	0	10	1.68	26	4.48	0	0	0	0	0	0	0	0
rayctn0_0130_F03.ab1	0	0	2	0.34	2	0.34	26	4.48	2	0.4	0	0	0	0	0	0
Anther_High_Quality_EST.seq.Contig409	11	2.98	25	4.24	13	2.19	12063	2080.45	10	2.02	51	8.23	71	11.9	25	4.74
H06_415391.90.S1104022761.Anther-SP4218.M13R.ab1	2	0.54	0	0	0	0	25	4.31	2	0.4	0	0	4	0.67	0	0
Anther_High_Quality_EST.seq.Contig971	0	0	0	0	0	0	25	4.31	0	0	0	0	0	0	0	0
A04_430837.4.S1104142291.Anther-SP14116.M13R.ab1	0	0	0	0	0	0	1400	241.45	0	0	0	0	0	0	3	0.57
rayctn0_0045_D06.ab1	0	0	0	0	0	0	906	156.25	8	1.61	16	2.58	0	0	2	0.38
Anther_High_Quality_EST.seq.Contig2559	62	16.77	252	42.78	119	20.05	3962	683.31	105	21.18	0	0	0	0	9	1.7
Anther_High_Quality_EST.seq.Contig4607	48	12.98	70	11.88	151	25.44	3071	529.64	15	3.03	59	9.52	20	3.35	7	1.33
rayctn0_0053_C05.ab1	238	64.38	857	145.47	611	102.93	17811	3071.78	151	30.45	199	32.11	378	63.36	41	7.77
Anther_High_Quality_EST.seq.Contig3687	30	8.11	168	28.52	28	4.72	1717	296.12	31	6.25	148	23.88	302	50.62	4	0.76
D12_427245.48.S1104122239.Anther-SP11184.M13R.ab1	0	0	0	0	0	0	22	3.79	0	0	2	0.32	0	0	0	0
B05_422722.17.S1104093936.Anther-SP7697.M13R.ab1	36	9.74	194	32.93	394	66.37	2528	435.99	99	19.97	118	19.04	88	14.75	7	1.33
Anther_High_Quality_EST.seq.Contig3213	0	0	0	0	0	0	1789	308.54	0	0	0	0	0	0	5	0.95
Anther_High_Quality_EST.seq.Contig1884	0	0	0	0	0	0	18	3.1	0	0	0	0	0	0	0	0
B12_427261.24.S1104123079.Anther-SP12024.M13R.ab1	0	0	0	0	0	0	16	2.76	0	0	0	0	0	0	0	0
rayctn0_0134_B08.ab1	0	0	0	0	11	1.85	15	2.59	0	0	0	0	0	0	0	0
Anther_High_Quality_EST.seq.Contig3323	92	24.89	207	35.14	123	20.72	5352	923.04	86	17.35	129	20.81	4	0.67	20	3.79
rmhcyd0_001529.y1.scf	4	1.08	3	0.51	97	16.34	494	85.2	54	10.89	48	7.74	6	1.01	2	0.38
Anther_High_Quality_EST.seq.Contig534	75	20.29	162	27.5	32	5.39	941	162.29	34	6.86	30	4.84	54	9.05	4	0.76
Anther_High_Quality_EST.seq.Contig586	99	26.78	42	7.13	303	51.04	2198	379.08	130	26.22	8	1.29	25	4.19	10	1.89
Anther_High_Quality_EST.seq.Contig2118	81	21.91	98	16.64	216	36.39	26377	4549.12	1730	348.92	426	68.73	37	6.2	122	23.11
rayctn0_0077_C03.ab1	0	0	0	0	0	0	839	144.7	0	0	102	16.46	25	4.19	4	0.76
Anther_High_Quality_EST.seq.Contig446	3	0.81	5	0.85	27	4.55	1026	176.95	2	0.4	9	1.45	4	0.67	5	0.95
rayctn0_0153_E02.ab1	14	3.79	3	0.51	10	1.68	1166	201.09	3	0.61	0	0	20	3.35	6	1.14
Anther_High_Quality_EST.seq.Contig2990	4	1.08	9	1.53	53	8.93	705	121.59	13	2.62	21	3.39	6	1.01	4	0.76
rayctn0_0156_D07.ab1	76	20.56	225	38.19	379	63.85	3821	658.99	71	14.32	721	116.33	50	8.38	22	4.17
Anther_High_Quality_EST.seq.Contig3547	146	39.49	45	7.64	176	29.65	3534	609.49	3	0.61	152	24.52	36	6.03	22	4.17
Anther_High_Quality_EST.seq.Contig4695	0	0	0	0	0	0	312	53.81	0	0	0	0	0	0	2	0.38
Anther_High_Quality_EST.seq.Contig4400	150	40.57	270	45.83	163	27.46	3869	667.27	163	32.87	337	54.37	109	18.27	31	5.87
A04_415384.4.S1104022387.Anther-SP3844.M13R.ab1	0	0	0	0	0	0	241	41.56	0	0	0	0	0	0	2	0.38
Anther_High_Quality_EST.seq.Contig867	6	1.62	0	0	41	6.91	238	41.05	0	0	11	1.77	0	0	2	0.38
Anther_High_Quality_EST.seq.Contig3096	0	0	0	0	0	0	218	37.6	0	0	0	0	0	0	2	0.38
Anther_High_Quality_EST.seq.Contig2739	857	231.81	1410	239.34	463	78	6250	1077.91	159	32.07	362	58.41	708	118.68	58	10.99
Anther_High_Quality_EST.seq.Contig1958	12	3.25	50	8.49	33	5.56	317	54.67	30	6.05	53	8.55	14	2.35	3	0.57
Anther_High_Quality_EST.seq.Contig3002	0	0	0	0	0	0	408	70.37	0	0	0	0	0	0	4	0.76
Anther_High_Quality_EST.seq.Contig4833	267	72.22	291	49.4	240	40.43	2149	370.63	367	74.02	363	58.57	488	81.8	22	4.17
Anther_High_Quality_EST.seq.Contig3313	2	0.54	7	1.19	30	5.05	383	66.05	9	1.82	37	5.97	0	0	4	0.76
Anther_High_Quality_EST.seq.Contig1617	179	48.42	20	3.39	399	67.22	2383	410.99	94	18.96	43	6.94	18	3.02	25	4.74
H05_427268.89.S1104123720.Anther-SP12665.M13R.ab1	0	0	0	0	0	0	373	64.33	0	0	0	0	0	0	4	0.76
A08_422719.8.S1104093735.Anther-SP7496.M13R.ab1	0	0	0	0	0	0	275	47.43	3	0.61	0	0	0	0	3	0.57
Anther_High_Quality_EST.seq.Contig4718	0	0	0	0	5	0.84	457	78.82	8	1.61	10	1.61	0	0	5	0.95
H12_422701.96.S1104092959.Anther-SP6720.M13R.ab1	4	1.08	7	1.19	53	8.93	453	78.13	5	1.01	0	0	41	6.87	5	0.95
Anther_High_Quality_EST.seq.Contig3686	76	20.56	129	21.9	85	14.32	597	102.96	5	1.01	63	10.16	76	12.74	7	1.33
Anther_High_Quality_EST.seq.Contig3041	0	0	0	0	11	1.85	251	43.29	0	0	0	0	0	0	3	0.57
Anther_High_Quality_EST.seq.Contig1235	22	5.95	69	11.71	212	35.71	1323	228.17	50	10.08	318	51.31	54	9.05	16	3.03
Anther_High_Quality_EST.seq.Contig3269	2	0.54	2	0.34	11	1.85	1479	255.08	16	3.23	23	3.71	0	0	18	3.41
rayctn0_0131_C09.ab1	70	18.93	8	1.36	82	13.81	1304	224.9	103	20.77	178	28.72	31	5.2	16	3.03
Anther_High_Quality_EST.seq.Contig2985	13	3.52	39	6.62	65	10.95	1352	233.17	0	0	0	0	2	0.34	17	3.22
Anther_High_Quality_EST.seq.Contig4262	97	26.24	119	20.2	86	14.49	1139	196.44	66	13.31	12	1.94	22	3.69	15	2.84
Anther_High_Quality_EST.seq.Contig2180	2	0.54	9	1.53	22	3.71	488	84.16	52	10.49	17	2.74	3	0.5	7	1.33
F06_411966.66.S1103312833.Anther-SP2370.M13R.ab1	3	0.81	3	0.51	0	0	984	169.71	0	0	10	1.61	0	0	15	2.84
D08_425499.44.S1104113771.Anther-SP10412.M13R.ab1	17	4.6	47	7.98	72	12.13	858	147.98	68	13.71	67	10.81	6	1.01	14	2.65
Anther_High_Quality_EST.seq.Contig541	0	0	0	0	0	0	245	42.25	0	0	0	0	0	0	4	0.76
Anther_High_Quality_EST.seq.Contig1554	79	21.37	144	24.44	259	43.63	3410	588.11	178	35.9	134	21.62	135	22.63	56	10.61
F01_408529.61.S1103292932.Anther-SP445.M13R.ab1	10	2.7	2	0.34	58	9.77	411	70.88	37	7.46	11	1.77	20	3.35	7	1.33
rayctn0_0086_H01.ab1	22	5.95	33	5.6	39	6.57	1388	239.38	44	8.87	62	10	2	0.34	24	4.55
Anther_High_Quality_EST.seq.Contig4166	18	4.87	27	4.58	8	1.35	276	47.6	49	9.88	27	4.36	0	0	5	0.95
Anther_High_Quality_EST.seq.Contig4984	41	11.09	34	5.77	68	11.46	816	140.73	7	1.41	11	1.77	21	3.52	16	3.03
rayctn0_0142_E10.ab1	70	18.93	141	23.93	252	42.45	638	110.03	120	24.2	59	9.52	113	18.94	13	2.46
rayctn0_0077_B10.ab1	38	10.28	54	9.17	104	17.52	1173	202.3	46	9.28	100	16.13	53	8.88	24	4.55
Anther_High_Quality_EST.seq.Contig3149	8	2.16	24	4.07	106	17.86	822	141.77	78	15.73	49	7.91	19	3.18	17	3.22
Anther_High_Quality_EST.seq.Contig1202	33	8.93	27	4.58	125	21.06	421	72.61	65	13.11	0	0	31	5.2	9	1.7
B11_433582.23.S1104162598.Anther-SP16342.M13R.ab1	0	0	0	0	0	0	93	16.04	0	0	0	0	0	0	2	0.38
rmhcyd0_001147.y1.scf	0	0	5	0.85	0	0	454	78.3	0	0	0	0	7	1.17	10	1.89
Anther_High_Quality_EST.seq.Contig1129	0	0	0	0	10	1.68	407	70.19	0	0	0	0	0	0	9	1.7
Anther_High_Quality_EST.seq.Contig4341	99	26.78	62	10.52	317	53.4	1394	240.42	138	27.83	7	1.13	34	5.7	31	5.87
Anther_High_Quality_EST.seq.Contig473	50	13.52	35	5.94	303	51.04	2991	515.84	239	48.2	93	15.01	264	44.25	69	13.07
rmhcyd0_001381.y1.scf	391	105.76	1105	187.57	299	50.37	7320	1262.45	574	115.77	555	89.55	473	79.29	176	33.34
rmhcyd0_001153.y1.scf	0	0	0	0	5	0.84	166	28.63	0	0	0	0	0	0	4	0.76
rayctn0_0122_D06.ab1	114	30.84	246	41.76	348	58.62	2528	435.99	126	25.41	172	27.75	126	21.12	62	11.74
F02_420284.62.S1104072061.Anther-SP4478.M13R.ab1	0	0	0	0	5	0.84	241	41.56	0	0	0	0	4	0.67	6	1.14
Anther_High_Quality_EST.seq.Contig1352	49	13.25	117	19.86	57	9.6	1397	240.93	81	16.34	91	14.68	95	15.92	35	6.63
F09_430856.69.S1104142932.Anther-SP14757.M13R.ab1	2	0.54	21	3.56	92	15.5	198	34.15	13	2.62	28	4.52	7	1.17	5	0.95
Anther_High_Quality_EST.seq.Contig825	34	9.2	17	2.89	19	3.2	1522	262.49	15	3.03	25	4.03	3	0.5	39	7.39
Anther_High_Quality_EST.seq.Contig3005	0	0	0	0	8	1.35	272	46.91	0	0	0	0	0	0	7	1.33
rayctn0_0143_C04.ab1	0	0	0	0	0	0	231	39.84	0	0	0	0	0	0	6	1.14
E04_422717.52.S1104093587.Anther-SP7348.M13R.ab1	8	2.16	5	0.85	132	22.24	1265	218.17	72	14.52	74	11.94	0	0	33	6.25
Anther_High_Quality_EST.seq.Contig3015	376	101.71	827	140.38	3587	604.26	9741	1679.99	1187	239.4	965	155.7	665	111.47	256	48.49
Anther_High_Quality_EST.seq.Contig945	99	26.78	89	15.11	56	9.43	299	51.57	26	5.24	46	7.42	26	4.36	8	1.52
Anther_High_Quality_EST.seq.Contig2600	6	1.62	7	1.19	3	0.51	565	97.44	3	0.61	68	10.97	101	16.93	16	3.03
rayctn0_0167_F11.ab1	54	14.61	49	8.32	28	4.72	537	92.61	37	7.46	83	13.39	39	6.54	17	3.22
Anther_High_Quality_EST.seq.Contig1490	73	19.75	127	21.56	157	26.45	1053	181.61	74	14.92	8	1.29	45	7.54	34	6.44
Anther_High_Quality_EST.seq.Contig4194	108	29.21	68	11.54	416	70.08	758	130.73	26	5.24	11	1.77	111	18.61	25	4.74
D01_427270.37.S1104123764.Anther-SP12709.M13R.ab1	54	14.61	66	11.2	36	6.06	263	45.36	35	7.06	30	4.84	9	1.51	9	1.7
D03_420315.42.S1104072902.Anther-SP5319.M13R.ab1	58	15.69	93	15.79	112	18.87	228	39.32	8	1.61	13	2.1	29	4.86	8	1.52
Anther_High_Quality_EST.seq.Contig2604	12	3.25	5	0.85	15	2.53	113	19.49	0	0	0	0	17	2.85	4	0.76
H11_422732.95.S1104094206.Anther-SP7967.M13R.ab1	3	0.81	0	0	0	0	112	19.32	0	0	0	0	5	0.84	4	0.76
E04_425258.52.S1104112531.Anther-SP9172.M13R.ab1	29	7.84	71	12.05	27	4.55	830	143.15	36	7.26	75	12.1	79	13.24	30	5.68
rayctn0_0161_E11.ab1	316	85.48	719	122.05	318	53.57	3636	627.08	301	60.71	299	48.24	258	43.25	132	25
Anther_High_Quality_EST.seq.Contig546	56	15.15	64	10.86	104	17.52	780	134.52	63	12.71	47	7.58	33	5.53	29	5.49
Anther_High_Quality_EST.seq.Contig4403	7	1.89	0	0	17	2.86	236	40.7	0	0	0	0	4	0.67	9	1.7
Anther_High_Quality_EST.seq.Contig1685	44	11.9	12	2.04	25	4.21	259	44.67	22	4.44	43	6.94	10	1.68	10	1.89
Anther_High_Quality_EST.seq.Contig4664	11	2.98	0	0	27	4.55	155	26.73	7	1.41	0	0	3	0.5	6	1.14
rayctn0_0086_D10.ab1	6	1.62	5	0.85	25	4.21	198	34.15	3	0.61	0	0	0	0	8	1.52
rayctn0_0162_C04.ab1	7	1.89	45	7.64	75	12.63	467	80.54	21	4.24	0	0	6	1.01	19	3.6
Anther_High_Quality_EST.seq.Contig4570	181	48.96	355	60.26	297	50.03	2354	405.98	351	70.79	191	30.82	144	24.14	97	18.37
Anther_High_Quality_EST.seq.Contig4138	9	2.43	13	2.21	58	9.77	169	29.15	6	1.21	16	2.58	11	1.84	7	1.33
Anther_High_Quality_EST.seq.Contig1329	16	4.33	16	2.72	76	12.8	190	32.77	32	6.45	25	4.03	48	8.05	8	1.52
Anther_High_Quality_EST.seq.Contig4983	1083	292.95	968	164.32	3111	524.08	6362	1097.23	1034	208.54	1119	180.55	231	38.72	276	52.28
Anther_High_Quality_EST.seq.Contig3306	1434	387.89	3318	563.22	2592	436.65	23918	4125.03	1852	373.52	1613	260.25	2711	454.44	1044	197.75
Anther_High_Quality_EST.seq.Contig4184	33	8.93	53	9	73	12.3	573	98.82	11	2.22	64	10.33	42	7.04	25	4.74
Anther_High_Quality_EST.seq.Contig1758	137	37.06	39	6.62	204	34.37	709	122.28	85	17.14	27	4.36	74	12.4	31	5.87
Anther_High_Quality_EST.seq.Contig509	0	0	0	0	28	4.72	114	19.66	7	1.41	4	0.65	3	0.5	5	0.95
Anther_High_Quality_EST.seq.Contig1833	120	32.46	181	30.72	68	11.46	2951	508.95	0	0	0	0	0	0	131	24.81
G12_411916.84.S1103312275.Anther-SP1812.M13R.ab1	19	5.14	7	1.19	18	3.03	224	38.63	6	1.21	58	9.36	0	0	10	1.89
Anther_High_Quality_EST.seq.Contig1545	0	0	0	0	10	1.68	44	7.59	0	0	0	0	0	0	2	0.38
E11_435768.59.S1104182922.Anther-SP17626.M13R.ab1	6	1.62	6	1.02	19	3.2	153	26.39	0	0	26	4.2	4	0.67	7	1.33
E03_413745.51.S1104012434.Anther-SP2931.M13R.ab1	2	0.54	3	0.51	6	1.01	153	26.39	0	0	0	0	13	2.18	7	1.33
Anther_High_Quality_EST.seq.Contig4614	581	157.16	1317	223.56	982	165.43	7432	1281.76	1080	217.82	840	135.53	817	136.95	345	65.35
Anther_High_Quality_EST.seq.Contig1180	241	65.19	189	32.08	329	55.42	2027	349.59	275	55.46	306	49.37	302	50.62	95	17.99
Anther_High_Quality_EST.seq.Contig1866	98	26.51	212	35.99	205	34.53	483	83.3	87	17.55	71	11.46	15	2.51	23	4.36
Anther_High_Quality_EST.seq.Contig3270	3	0.81	14	2.38	13	2.19	187	32.25	8	1.61	0	0	6	1.01	9	1.7
G07_425247.79.S1104112270.Anther-SP8911.M13R.ab1	2	0.54	2	0.34	15	2.53	296	51.05	0	0	0	0	0	0	15	2.84
rayctn0_0134_C03.ab1	10	2.7	2	0.34	26	4.38	685	118.14	4	0.81	0	0	67	11.23	35	6.63
E03_435736.51.S1104182050.Anther-SP16754.M13R.ab1	55	14.88	96	16.3	118	19.88	1777	306.47	110	22.19	89	14.36	78	13.07	94	17.8
rayctn0_0026_E12.ab1	54	14.61	72	12.22	32	5.39	606	104.51	87	17.55	48	7.74	28	4.69	33	6.25
Anther_High_Quality_EST.seq.Contig1779	168	45.44	242	41.08	407	68.56	584	100.72	114	22.99	146	23.56	123	20.62	33	6.25
Anther_High_Quality_EST.seq.Contig4648	15	4.06	43	7.3	106	17.86	473	81.58	34	6.86	36	5.81	7	1.17	27	5.11
rayctn0_0118_H10.ab1	0	0	0	0	0	0	35	6.04	0	0	0	0	0	0	2	0.38
D08_422709.44.S1104093195.Anther-SP6956.M13R.ab1	42	11.36	87	14.77	78	13.14	279	48.12	23	4.64	43	6.94	9	1.51	16	3.03
Anther_High_Quality_EST.seq.Contig4981	2	0.54	0	0	0	0	34	5.86	0	0	0	0	2	0.34	2	0.38
rayctn0_0102_H09.ab1	38	10.28	69	11.71	93	15.67	219	37.77	46	9.28	9	1.45	30	5.03	13	2.46
C12_408531.36.S1103293099.Anther-SP612.M13R.ab1	141	38.14	212	35.99	157	26.45	804	138.66	150	30.25	6	0.97	109	18.27	48	9.09
A10_410390.10.S1103302921.Anther-SP1354.M13R.ab1	126	34.08	296	50.25	40	6.74	2058	354.93	72	14.52	99	15.97	141	23.64	127	24.06
A10_408527.10.S1103292785.Anther-SP298.M13R.ab1	51	13.8	100	16.97	26	4.38	866	149.36	35	7.06	61	9.84	34	5.7	54	10.23
Anther_High_Quality_EST.seq.Contig3366	0	0	0	0	2	0.34	32	5.52	0	0	0	0	0	0	2	0.38
A12_427255.12.S1104122587.Anther-SP11532.M13R.ab1	7	1.89	0	0	0	0	109	18.8	21	4.24	29	4.68	5	0.84	7	1.33
Anther_High_Quality_EST.seq.Contig3023	45	12.17	82	13.92	143	24.09	789	136.08	151	30.45	122	19.68	147	24.64	51	9.66
Anther_High_Quality_EST.seq.Contig3342	6	1.62	16	2.72	6	1.01	270	46.57	5	1.01	27	4.36	5	0.84	18	3.41
E01_435780.49.S1104183200.Anther-SP17904.M13R.ab1	6	1.62	8	1.36	28	4.72	105	18.11	11	2.22	0	0	26	4.36	7	1.33
F12_427255.72.S1104122647.Anther-SP11592.M13R.ab1	0	0	0	0	2	0.34	30	5.17	2	0.4	0	0	0	0	2	0.38
Anther_High_Quality_EST.seq.Contig1195	28	7.57	135	22.92	146	24.6	596	102.79	78	15.73	53	8.55	39	6.54	40	7.58
Anther_High_Quality_EST.seq.Contig577	19	5.14	51	8.66	205	34.53	680	117.28	23	4.64	24	3.87	4	0.67	46	8.71
Anther_High_Quality_EST.seq.Contig1275	300	81.15	224	38.02	354	59.63	2097	361.66	217	43.77	388	62.6	12	2.01	143	27.09
G02_413745.74.S1104012457.Anther-SP2954.M13R.ab1	9	2.43	0	0	49	8.25	190	32.77	0	0	0	0	0	0	13	2.46
Anther_High_Quality_EST.seq.Contig4350	0	0	0	0	5	0.84	44	7.59	0	0	0	0	0	0	3	0.57
Anther_High_Quality_EST.seq.Contig4141	0	0	0	0	0	0	101	17.42	0	0	0	0	0	0	7	1.33
C11_423116.35.S1104094722.Anther-SP8483.M13R.ab1	2	0.54	7	1.19	9	1.52	69	11.9	5	1.01	0	0	3	0.5	5	0.95
Anther_High_Quality_EST.seq.Contig3084	6	1.62	11	1.87	10	1.68	205	35.36	27	5.45	42	6.78	23	3.86	15	2.84
B07_411931.19.S1103312402.Anther-SP1939.M13R.ab1	26	7.03	15	2.55	21	3.54	162	27.94	5	1.01	0	0	15	2.51	12	2.27
Anther_High_Quality_EST.seq.Contig4690	194	52.48	302	51.26	419	70.58	2122	365.97	211	42.56	323	52.12	441	73.92	158	29.93
rayctn0_0115_F01.ab1	89	24.07	294	49.91	80	13.48	590	101.75	60	12.1	62	10	96	16.09	44	8.33
Anther_High_Quality_EST.seq.Contig2681	112	30.3	116	19.69	135	22.74	814	140.39	72	14.52	32	5.16	91	15.25	61	11.55
D08_425279.44.S1104113099.Anther-SP9740.M13R.ab1	2	0.54	0	0	11	1.85	63	10.87	0	0	0	0	0	0	5	0.95
F02_420311.65.S1104072733.Anther-SP5150.M13R.ab1	7	1.89	9	1.53	15	2.53	162	27.94	12	2.42	0	0	3	0.5	13	2.46
E01_435777.49.S1104183104.Anther-SP17808.M13R.ab1	0	0	0	0	0	0	248	42.77	8	1.61	6	0.97	0	0	20	3.79
C01_425266.25.S1104112792.Anther-SP9433.M13R.ab1	25	6.76	14	2.38	36	6.06	399	68.81	28	5.65	13	2.1	8	1.34	33	6.25
Anther_High_Quality_EST.seq.Contig1048	4	1.08	3	0.51	0	0	36	6.21	0	0	0	0	0	0	3	0.57
Anther_High_Quality_EST.seq.Contig3947	286	77.36	290	49.23	908	152.96	3558	613.63	584	117.78	893	144.08	261	43.75	300	56.82
Anther_High_Quality_EST.seq.Contig791	25	6.76	33	5.6	26	4.38	319	55.02	32	6.45	76	12.26	38	6.37	27	5.11
Anther_High_Quality_EST.seq.Contig3156	26	7.03	22	3.73	179	30.15	520	89.68	15	3.03	39	6.29	30	5.03	44	8.33
Anther_High_Quality_EST.seq.Contig437	129	34.89	79	13.41	17	2.86	3432	591.9	483	97.41	365	58.89	215	36.04	295	55.88
Anther_High_Quality_EST.seq.Contig4620	310	83.85	178	30.22	355	59.8	1250	215.58	132	26.62	212	34.21	182	30.51	108	20.46
H09_432350.93.S1104152380.Anther-SP15165.M13R.ab1	361	97.65	668	113.39	813	136.96	978	168.67	203	40.94	162	26.14	221	37.05	87	16.48
Anther_High_Quality_EST.seq.Contig3225	8	2.16	10	1.7	8	1.35	191	32.94	15	3.03	8	1.29	3	0.5	17	3.22
Anther_High_Quality_EST.seq.Contig4233	11	2.98	4	0.68	27	4.55	521	89.85	14	2.82	28	4.52	30	5.03	47	8.9
G03_413755.75.S1104012842.Anther-SP3339.M13R.ab1	2	0.54	0	0	11	1.85	33	5.69	0	0	0	0	3	0.5	3	0.57
B04_422079.16.S1104082591.Anther-SP5968.M13R.ab1	0	0	0	0	2	0.34	22	3.79	0	0	0	0	0	0	2	0.38
A12_430841.12.S1104142395.Anther-SP14220.M13R.ab1	0	0	0	0	19	3.2	97	16.73	0	0	0	0	0	0	9	1.7
Anther_High_Quality_EST.seq.Contig800	331	89.53	472	80.12	786	132.41	4313	743.84	389	78.46	292	47.11	280	46.94	434	82.21
Anther_High_Quality_EST.seq.Contig3448	86	23.26	89	15.11	152	25.61	458	78.99	67	13.51	62	10	99	16.6	48	9.09
Anther_High_Quality_EST.seq.Contig2567	0	0	4	0.68	46	7.75	643	110.9	0	0	0	0	3	0.5	70	13.26
C11_415389.35.S1104022610.Anther-SP4067.M13R.ab1	112	30.3	178	30.22	169	28.47	569	98.13	91	18.35	11	1.77	95	15.92	63	11.93
Anther_High_Quality_EST.seq.Contig4862	24	6.49	51	8.66	22	3.71	818	141.08	0	0	0	0	77	12.91	91	17.24
Anther_High_Quality_EST.seq.Contig3417	33	8.93	48	8.15	22	3.71	240	41.39	19	3.83	9	1.45	2	0.34	27	5.11
Anther_High_Quality_EST.seq.Contig8	8	2.16	5	0.85	28	4.72	53	9.14	9	1.82	0	0	2	0.34	6	1.14
Anther_High_Quality_EST.seq.Contig4168	36	9.74	53	9	98	16.51	319	55.02	22	4.44	58	9.36	32	5.36	37	7.01
Anther_High_Quality_EST.seq.Contig3293	37	10.01	31	5.26	285	48.01	576	99.34	86	17.35	25	4.03	55	9.22	69	13.07
Anther_High_Quality_EST.seq.Contig4846	139	37.6	67	11.37	75	12.63	1232	212.48	51	10.29	22	3.55	14	2.35	148	28.03
Anther_High_Quality_EST.seq.Contig4370	356	96.3	25	4.24	40	6.74	1239	213.68	221	44.57	68	10.97	3	0.5	150	28.41
Anther_High_Quality_EST.seq.Contig4727	124	33.54	247	41.93	50	8.42	1433	247.14	203	40.94	210	33.88	5	0.84	185	35.04
A04_435802.4.S1104183347.Anther-SP18051.M13R.ab1	0	0	0	0	0	0	30	5.17	0	0	0	0	0	0	4	0.76
Anther_High_Quality_EST.seq.Contig1115	23	6.22	2	0.34	34	5.73	158	27.25	11	2.22	5	0.81	10	1.68	22	4.17
Anther_High_Quality_EST.seq.Contig1037	77	20.83	56	9.51	51	8.59	179	30.87	18	3.63	19	3.07	37	6.2	25	4.74
Anther_High_Quality_EST.seq.Contig1840	16	4.33	3	0.51	25	4.21	197	33.98	17	3.43	7	1.13	2	0.34	28	5.3
rayctn0_0085_D12.ab1	429	116.04	453	76.9	241	40.6	1431	246.8	244	49.21	119	19.2	131	21.96	204	38.64
Anther_High_Quality_EST.seq.Contig3125	222	60.05	511	86.74	720	121.29	1550	267.32	227	45.78	283	45.66	259	43.42	226	42.81
Anther_High_Quality_EST.seq.Contig4964	83	22.45	367	62.3	728	122.64	1851	319.23	336	67.77	420	67.77	139	23.3	280	53.04
Anther_High_Quality_EST.seq.Contig3094	25	6.76	9	1.53	22	3.71	150	25.87	15	3.03	20	3.23	10	1.68	23	4.36
B02_425276.14.S1104112973.Anther-SP9614.M13R.ab1	130	35.16	96	16.3	207	34.87	606	104.51	36	7.26	10	1.61	5	0.84	93	17.62
Anther_High_Quality_EST.seq.Contig3485	72	19.48	118	20.03	145	24.43	475	81.92	88	17.75	68	10.97	60	10.06	73	13.83
C07_435771.31.S1104182990.Anther-SP17694.M13R.ab1	222	60.05	510	86.57	200	33.69	1034	178.33	134	27.03	50	8.07	160	26.82	160	30.31
H01_420289.86.S1104072372.Anther-SP4789.M13R.ab1	0	0	3	0.51	11	1.85	76	13.11	9	1.82	0	0	2	0.34	12	2.27
B04_422213.16.S1104083071.Anther-SP6448.M13R.ab1	35	9.47	59	10.02	97	16.34	255	43.98	54	10.89	57	9.2	65	10.9	42	7.96
F02_432343.62.S1104152253.Anther-SP15038.M13R.ab1	4	1.08	0	0	27	4.55	168	28.97	6	1.21	0	0	15	2.51	28	5.3
Anther_High_Quality_EST.seq.Contig2146	47	12.71	106	17.99	110	18.53	215	37.08	25	5.04	31	5	22	3.69	41	7.77
Anther_High_Quality_EST.seq.Contig4782	304	82.23	529	89.8	905	152.46	4231	729.7	278	56.07	535	86.32	32	5.36	810	153.43
Anther_High_Quality_EST.seq.Contig405	15	4.06	27	4.58	28	4.72	57	9.83	11	2.22	11	1.77	9	1.51	11	2.08
rayctn0_0015_C05.ab1	5	1.35	9	1.53	15	2.53	636	109.69	11	2.22	10	1.61	3	0.5	123	23.3
D05_433573.41.S1104162136.Anther-SP15880.M13R.ab1	11	2.98	13	2.21	33	5.56	67	11.56	11	2.22	0	0	8	1.34	13	2.46
Anther_High_Quality_EST.seq.Contig4609	68	18.39	74	12.56	70	11.79	529	91.23	64	12.91	87	14.04	96	16.09	104	19.7
A02_433585.2.S1104162769.Anther-SP16513.M13R.ab1	28	7.57	37	6.28	28	4.72	55	9.49	6	1.21	4	0.65	8	1.34	11	2.08
Anther_High_Quality_EST.seq.Contig3660	10	2.7	8	1.36	37	6.23	185	31.91	10	2.02	31	5	12	2.01	38	7.2
H10_411942.94.S1103312669.Anther-SP2206.M13R.ab1	0	0	0	0	4	0.67	33	5.69	0	0	7	1.13	7	1.17	7	1.33
Anther_High_Quality_EST.seq.Contig928	7	1.89	6	1.02	32	5.39	152	26.21	6	1.21	0	0	8	1.34	33	6.25
Anther_High_Quality_EST.seq.Contig3335	58	15.69	42	7.13	58	9.77	171	29.49	16	3.23	14	2.26	0	0	38	7.2
rmhcyd0_000658.y1.scf	12	3.25	36	6.11	46	7.75	58	10	10	2.02	12	1.94	4	0.67	13	2.46
H10_425276.94.S1104113053.Anther-SP9694.M13R.ab1	25	6.76	18	3.06	22	3.71	102	17.59	0	0	0	0	0	0	23	4.36

## Sheet: File 3
gene identifier	TTP_raw	TTP_norm	UNP_raw	UNP_norm	BNP_raw	BNP_norm	MTP_raw	MTP_norm	RO_raw	RO_norm	ST_raw	ST_norm	LV_raw	LV_norm	EB_raw	EB_norm
Anther_High_Quality_EST.seq.Contig3781	13304	3598.66	2069	351.21	58234	9810.05	54	9.31	0	0	0	0	0	0	0	0
Anther_High_Quality_EST.seq.Contig4914	2842	768.75	283	48.04	32166	5418.65	394	67.95	0	0	0	0	0	0	0	0
Anther_High_Quality_EST.seq.Contig2841	1467	396.82	4333	735.52	536	90.29	2	0.34	0	0	0	0	0	0	0	0
Anther_High_Quality_EST.seq.Contig3970	1413	382.21	683	115.94	25	4.21	571	98.48	0	0	0	0	0	0	0	0
Anther_High_Quality_EST.seq.Contig4503	1316	355.97	2939	498.89	863	145.38	5516	951.32	0	0	0	0	0	0	0	0
rmhcyd0_001592.y1.scf	1024	276.99	1525	258.87	4966	836.57	13310	2295.52	0	0	0	0	0	0	0	0
Anther_High_Quality_EST.seq.Contig1791	964	260.76	2454	416.56	206	34.7	2	0.34	0	0	0	0	0	0	0	0
Anther_High_Quality_EST.seq.Contig4891	607	164.19	39	6.62	625	105.29	0	0	0	0	0	0	0	0	0	0
rmhcyd0_001916.y1.scf	575	155.53	393	66.71	13932	2346.97	6323	1090.5	0	0	0	0	0	0	0	0
Anther_High_Quality_EST.seq.Contig4784	555	150.12	27	4.58	8023	1351.55	20374	3513.81	0	0	0	0	0	0	0	0
Anther_High_Quality_EST.seq.Contig2436	505	136.6	22	3.73	12269	2066.82	193	33.29	0	0	0	0	0	0	0	0
Anther_High_Quality_EST.seq.Contig3003	405	109.55	156	26.48	445	74.96	2	0.34	0	0	0	0	0	0	0	0
Anther_High_Quality_EST.seq.Contig2225	240	64.92	263	44.64	6259	1054.39	16787	2895.18	0	0	0	0	0	0	0	0
Anther_High_Quality_EST.seq.Contig3032	217	58.7	431	73.16	16	2.7	8	1.38	0	0	0	0	0	0	0	0
rayctn0_0093_G09.ab1	209	56.53	465	78.93	567	95.52	0	0	0	0	0	0	0	0	0	0
Anther_High_Quality_EST.seq.Contig2822	190	51.39	266	45.15	31	5.22	63	10.87	0	0	0	0	0	0	0	0
rayctn0_0075_D07.ab1	184	49.77	143	24.27	41	6.91	0	0	0	0	0	0	0	0	0	0
rayctn0_0172_E01.ab1	111	30.02	131	22.24	55	9.27	0	0	0	0	0	0	0	0	0	0
H03_411973.87.S1103312950.Anther-SP2487.M13R.ab1	86	23.26	385	65.35	2	0.34	91	15.69	0	0	0	0	0	0	0	0
Anther_High_Quality_EST.seq.Contig3634	67	18.12	35	5.94	2678	451.13	111	19.14	0	0	0	0	0	0	0	0
Anther_High_Quality_EST.seq.Contig3140	58	15.69	73	12.39	31	5.22	0	0	0	0	0	0	0	0	0	0
rmhcyd0_002193.y1.scf	36	9.74	106	17.99	269	45.32	21	3.62	0	0	0	0	0	0	0	0
rayctn0_0023_D11.ab1	36	9.74	35	5.94	84	14.15	121	20.87	0	0	0	0	0	0	0	0
Anther_High_Quality_EST.seq.Contig3148	34	9.2	25	4.24	27	4.55	25	4.31	0	0	0	0	0	0	0	0
F05_489432.65.S1105272160.Anther-SA161.M13R.ab1	27	7.3	72	12.22	56	9.43	0	0	0	0	0	0	0	0	0	0
rayctn0_0006_D09.ab1	22	5.95	78	13.24	82	13.81	465	80.2	0	0	0	0	0	0	0	0
rmhcyd0_001751.y1.scf	17	4.6	41	6.96	9	1.52	36	6.21	0	0	0	0	0	0	0	0
Anther_High_Quality_EST.seq.Contig366	11	2.98	16	2.72	73	12.3	23	3.97	0	0	0	0	0	0	0	0
Anther_High_Quality_EST.seq.Contig5032	437	118.21	2	0.34	1614	271.89	6951	1198.81	0	0	0	0	0	0	0	0
Anther_High_Quality_EST.seq.Contig5061	425	114.96	8	1.36	12307	2073.23	18581	3204.58	0	0	0	0	0	0	0	0
Anther_High_Quality_EST.seq.Contig4621	140	37.87	6	1.02	2988	503.36	15188	2619.41	0	0	0	0	0	0	0	0
Anther_High_Quality_EST.seq.Contig1994	124	33.54	5	0.85	1510	254.37	3593	619.67	0	0	0	0	0	0	0	0
Anther_High_Quality_EST.seq.Contig3986	68	18.39	7	1.19	245	41.27	9	1.55	0	0	0	0	0	0	0	0
rayctn0_0111_F10.ab1	55	14.88	0	0	26	4.38	30	5.17	0	0	0	0	0	0	0	0
Anther_High_Quality_EST.seq.Contig4173	54	14.61	3	0.51	35	5.9	0	0	0	0	0	0	0	0	0	0
Anther_High_Quality_EST.seq.Contig3161	53	14.34	0	0	2770	466.63	2581	445.13	0	0	0	0	0	0	0	0
Anther_High_Quality_EST.seq.Contig4181	48	12.98	7	1.19	688	115.9	10584	1825.37	0	0	0	0	0	0	0	0
rayctn0_0001_H01.ab1	41	11.09	2	0.34	1577	265.66	4047	697.97	0	0	0	0	0	0	0	0
Anther_High_Quality_EST.seq.Contig4000	35	9.47	3	0.51	2659	447.93	3	0.52	0	0	0	0	0	0	0	0
H07_427261.91.S1104123146.Anther-SP12091.M13R.ab1	33	8.93	0	0	115	19.37	69	11.9	0	0	0	0	0	0	0	0
G09_422718.81.S1104093712.Anther-SP7473.M13R.ab1	30	8.11	0	0	172	28.97	0	0	0	0	0	0	0	0	0	0
Anther_High_Quality_EST.seq.Contig2672	28	7.57	4	0.68	1829	308.11	12054	2078.9	0	0	0	0	0	0	0	0
rayctn0_0110_A11.ab1	28	7.57	4	0.68	1017	171.32	3	0.52	0	0	0	0	0	0	0	0
Anther_High_Quality_EST.seq.Contig224	26	7.03	0	0	544	91.64	0	0	0	0	0	0	0	0	0	0
Anther_High_Quality_EST.seq.Contig4651	24	6.49	2	0.34	2759	464.78	7653	1319.88	0	0	0	0	0	0	0	0
rayctn0_0156_C06.ab1	23	6.22	0	0	338	56.94	2	0.34	0	0	0	0	0	0	0	0
Anther_High_Quality_EST.seq.Contig5038	23	6.22	2	0.34	3424	576.8	5530	953.73	0	0	0	0	0	0	0	0
Anther_High_Quality_EST.seq.Contig3198	20	5.41	0	0	1015	170.99	239	41.22	0	0	0	0	0	0	0	0
Anther_High_Quality_EST.seq.Contig5036	19	5.14	0	0	32	5.39	213	36.74	0	0	0	0	0	0	0	0
rmhcyd0_000277.y1.scf	18	4.87	0	0	25	4.21	151	26.04	0	0	0	0	0	0	0	0
Anther_High_Quality_EST.seq.Contig4628	18	4.87	0	0	64	10.78	232	40.01	0	0	0	0	0	0	0	0
rayctn0_0025_C09.ab1	17	4.6	10	1.7	817	137.63	98	16.9	0	0	0	0	0	0	0	0
Anther_High_Quality_EST.seq.Contig708	16	4.33	0	0	226	38.07	2764	476.69	0	0	0	0	0	0	0	0
Anther_High_Quality_EST.seq.Contig2267	15	4.06	0	0	140	23.58	2362	407.36	0	0	0	0	0	0	0	0
F06_429028.66.S1104132161.Anther-SP13026.M13R.ab1	14	3.79	0	0	16	2.7	112	19.32	0	0	0	0	0	0	0	0
Anther_High_Quality_EST.seq.Contig2434	14	3.79	3	0.51	4200	707.53	171	29.49	0	0	0	0	0	0	0	0
rayctn0_0055_D12.ab1	14	3.79	5	0.85	27	4.55	0	0	0	0	0	0	0	0	0	0
Anther_High_Quality_EST.seq.Contig357	13	3.52	0	0	724	121.96	1376	237.31	0	0	0	0	0	0	0	0
Anther_High_Quality_EST.seq.Contig4678	13	3.52	0	0	729	122.81	290	50.01	0	0	0	0	0	0	0	0
Anther_High_Quality_EST.seq.Contig4910	11	2.98	10	1.7	525	88.44	2091	360.63	0	0	0	0	0	0	0	0
Anther_High_Quality_EST.seq.Contig4632	11	2.98	0	0	11	1.85	106	18.28	0	0	0	0	0	0	0	0
Anther_High_Quality_EST.seq.Contig4842	11	2.98	0	0	543	91.47	7920	1365.93	0	0	0	0	0	0	0	0
Anther_High_Quality_EST.seq.Contig4435	11	2.98	0	0	1190	200.47	5643	973.22	0	0	0	0	0	0	0	0
rayctn0_0090_C04.ab1	10	2.7	0	0	835	140.66	10355	1785.88	0	0	0	0	0	0	0	0
Anther_High_Quality_EST.seq.Contig5009	10	2.7	0	0	411	69.24	1151	198.51	0	0	0	0	0	0	0	0
Anther_High_Quality_EST.seq.Contig4878	9	2.43	0	0	414	69.74	33	5.69	0	0	0	0	0	0	0	0
Anther_High_Quality_EST.seq.Contig3136	9	2.43	0	0	520	87.6	3034	523.26	0	0	0	0	0	0	0	0
H04_489432.88.S1105272183.Anther-SA184.M13R.ab1	9	2.43	12	2.04	100	16.85	369	63.64	0	0	0	0	0	0	0	0
B03_415394.15.S1104022878.Anther-SP4335.M13R.ab1	9	2.43	3	0.51	241	40.6	0	0	0	0	0	0	0	0	0	0
G07_425264.79.S1104112750.Anther-SP9391.M13R.ab1	9	2.43	0	0	79	13.31	0	0	0	0	0	0	0	0	0	0
Anther_High_Quality_EST.seq.Contig856	7	1.89	39	6.62	88	14.82	352	60.71	0	0	0	0	0	0	0	0
F07_433581.67.S1104162450.Anther-SP16194.M13R.ab1	6	1.62	26	4.41	22	3.71	0	0	0	0	0	0	0	0	0	0
Anther_High_Quality_EST.seq.Contig1010	5	1.35	23	3.9	0	0	441	76.06	0	0	0	0	0	0	0	0
Anther_High_Quality_EST.seq.Contig3733	6	1.62	18	3.06	1281	215.8	12233	2109.77	0	0	0	0	0	0	0	0
Anther_High_Quality_EST.seq.Contig1081	4067	1100.1	5285	897.12	0	0	0	0	0	0	0	0	0	0	0	0
Anther_High_Quality_EST.seq.Contig483	3134	847.73	21234	3604.43	0	0	3	0.52	0	0	0	0	0	0	0	0
rayctn0_0081_A02.ab1	1983	536.39	5564	944.48	0	0	0	0	0	0	0	0	0	0	0	0
H05_415384.89.S1104022472.Anther-SP3929.M13R.ab1	1063	287.54	1615	274.14	0	0	0	0	0	0	0	0	0	0	0	0
B03_422698.15.S1104092782.Anther-SP6543.M13R.ab1	679	183.67	5419	919.87	5	0.84	0	0	0	0	0	0	0	0	0	0
rmhcyd0_002166.y1.scf	445	120.37	2249	381.76	3	0.51	0	0	0	0	0	0	0	0	0	0
D06_415384.42.S1104022425.Anther-SP3882.M13R.ab1	318	86.02	285	48.38	10	1.68	0	0	0	0	0	0	0	0	0	0
B07_430841.19.S1104142402.Anther-SP14227.M13R.ab1	256	69.25	1764	299.44	0	0	0	0	0	0	0	0	0	0	0	0
F11_422059.71.S1104082070.Anther-SP5447.M13R.ab1	80	21.64	52	8.83	0	0	0	0	0	0	0	0	0	0	0	0
B04_413743.16.S1104012303.Anther-SP2800.M13R.ab1	77	20.83	333	56.53	0	0	0	0	0	0	0	0	0	0	0	0
rayctn0_0048_B07.ab1	12	3.25	77	13.07	4	0.67	0	0	0	0	0	0	0	0	0	0
D10_432330.46.S1104152045.Anther-SP14830.M13R.ab1	189	51.12	8	1.36	0	0	2	0.34	0	0	0	0	0	0	0	0
Anther_High_Quality_EST.seq.Contig3431	12	3.25	0	0	0	0	0	0	0	0	0	0	0	0	0	0
F11_425264.71.S1104112742.Anther-SP9383.M13R.ab1	12	3.25	3	0.51	4	0.67	0	0	0	0	0	0	0	0	0	0
Anther_High_Quality_EST.seq.Contig4107	10	2.7	10	1.7	4	0.67	0	0	0	0	0	0	0	0	0	0
Anther_High_Quality_EST.seq.Contig4531	9	2.43	10	1.7	0	0	0	0	0	0	0	0	0	0	0	0
E03_427255.51.S1104122626.Anther-SP11571.M13R.ab1	8	2.16	56	9.51	0	0	0	0	0	0	0	0	0	0	0	0
H04_420301.91.S1104072663.Anther-SP5080.M13R.ab1	3	0.81	34	5.77	0	0	0	0	0	0	0	0	0	0	0	0
F02_422079.62.S1104082637.Anther-SP6014.M13R.ab1	3	0.81	32	5.43	0	0	0	0	0	0	0	0	0	0	0	0
H11_425513.95.S1104111110.Anther-SP10751.M13R.ab1	5	1.35	25	4.24	5	0.84	7	1.21	0	0	0	0	0	0	0	0
Anther_High_Quality_EST.seq.Contig2475	2	0.54	20	3.39	2	0.34	0	0	0	0	0	0	0	0	0	0
rayctn0_0120_B09.ab1	8	2.16	16	2.72	0	0	0	0	0	0	0	0	0	0	0	0
rayctn0_0094_B03.ab1	2	0.54	0	0	1213	204.34	7502	1293.84	0	0	0	0	0	0	0	0
Anther_High_Quality_EST.seq.Contig3576	6	1.62	0	0	1139	191.87	7609	1312.29	0	0	0	0	0	0	0	0
Anther_High_Quality_EST.seq.Contig4766	0	0	0	0	928	156.33	1700	293.19	0	0	0	0	0	0	0	0
Anther_High_Quality_EST.seq.Contig3272	2	0.54	0	0	914	153.97	3000	517.4	0	0	0	0	0	0	0	0
Anther_High_Quality_EST.seq.Contig4229	0	0	2	0.34	870	146.56	165	28.46	0	0	0	0	0	0	0	0
Anther_High_Quality_EST.seq.Contig4048	2	0.54	0	0	868	146.22	2772	478.07	0	0	0	0	0	0	0	0
rayctn0_0086_F05.ab1	5	1.35	6	1.02	845	142.35	661	114	0	0	0	0	0	0	0	0
Anther_High_Quality_EST.seq.Contig2295	7	1.89	2	0.34	810	136.45	378	65.19	0	0	0	0	0	0	0	0
1102_G08.ab1	0	0	0	0	707	119.1	2682	462.55	0	0	0	0	0	0	0	0
Anther_High_Quality_EST.seq.Contig4903	0	0	0	0	689	116.07	4536	782.3	0	0	0	0	0	0	0	0
Anther_High_Quality_EST.seq.Contig4988	4	1.08	0	0	612	103.1	34	5.86	0	0	0	0	0	0	0	0
C01_408540.25.S1103293664.Anther-SP1177.M13R.ab1	0	0	0	0	602	101.41	14914	2572.15	0	0	0	0	0	0	0	0
rayctn0_0125_A04.ab1	0	0	0	0	600	101.08	379	65.36	0	0	0	0	0	0	0	0
Anther_High_Quality_EST.seq.Contig3453	2	0.54	3	0.51	584	98.38	3479	600.01	0	0	0	0	0	0	0	0
rmhcyd0_000439.y1.scf	2	0.54	0	0	580	97.71	3633	626.57	0	0	0	0	0	0	0	0
Anther_High_Quality_EST.seq.Contig4270	5	1.35	4	0.68	551	92.82	5372	926.48	0	0	0	0	0	0	0	0
rayctn0_0113_B02.ab1	0	0	0	0	465	78.33	603	104	0	0	0	0	0	0	0	0
rayctn0_0012_A12.ab1	0	0	0	0	418	70.42	99	17.07	0	0	0	0	0	0	0	0
G12_425490.84.S1104113619.Anther-SP10260.M13R.ab1	3	0.81	8	1.36	399	67.22	27	4.66	0	0	0	0	0	0	0	0
Anther_High_Quality_EST.seq.Contig4677	0	0	0	0	347	58.46	287	49.5	0	0	0	0	0	0	0	0
Anther_High_Quality_EST.seq.Contig4972	0	0	0	0	320	53.91	5045	870.09	0	0	0	0	0	0	0	0
Anther_High_Quality_EST.seq.Contig4665	2	0.54	0	0	277	46.66	690	119	0	0	0	0	0	0	0	0
Anther_High_Quality_EST.seq.Contig3050	0	0	0	0	275	46.33	1638	282.5	0	0	0	0	0	0	0	0
Anther_High_Quality_EST.seq.Contig3073	0	0	11	1.87	260	43.8	9487	1636.18	0	0	0	0	0	0	0	0
rayctn0_0122_F09.ab1	0	0	0	0	250	42.11	57	9.83	0	0	0	0	0	0	0	0
Anther_High_Quality_EST.seq.Contig2428	0	0	0	0	242	40.77	16826	2901.9	0	0	0	0	0	0	0	0
Anther_High_Quality_EST.seq.Contig4212	0	0	0	0	194	32.68	3939	679.34	0	0	0	0	0	0	0	0
C04_420286.28.S1104072123.Anther-SP4540.M13R.ab1	0	0	0	0	191	32.18	81	13.97	0	0	0	0	0	0	0	0
Anther_High_Quality_EST.seq.Contig4203	0	0	0	0	185	31.16	1028	177.29	0	0	0	0	0	0	0	0
B08_425499.20.S1104113747.Anther-SP10388.M13R.ab1	2	0.54	0	0	173	29.14	13	2.24	0	0	0	0	0	0	0	0
E03_411937.51.S1103312530.Anther-SP2067.M13R.ab1	7	1.89	0	0	170	28.64	233	40.18	0	0	0	0	0	0	0	0
rayctn0_0093_D06.ab1	0	0	0	0	169	28.47	568	97.96	0	0	0	0	0	0	0	0
Anther_High_Quality_EST.seq.Contig4275	0	0	0	0	168	28.3	877	151.25	0	0	0	0	0	0	0	0
Anther_High_Quality_EST.seq.Contig985	0	0	0	0	156	26.28	6981	1203.98	0	0	0	0	0	0	0	0
Anther_High_Quality_EST.seq.Contig2845	6	1.62	2	0.34	138	23.25	76	13.11	0	0	0	0	0	0	0	0
Anther_High_Quality_EST.seq.Contig3406	0	0	5	0.85	132	22.24	682	117.62	0	0	0	0	0	0	0	0
rayctn0_0144_H06.ab1	8	2.16	12	2.04	127	21.39	32	5.52	0	0	0	0	0	0	0	0
Anther_High_Quality_EST.seq.Contig4099	0	0	6	1.02	124	20.89	1485	256.11	0	0	0	0	0	0	0	0
rayctn0_0050_A04.ab1	0	0	0	0	123	20.72	27	4.66	0	0	0	0	0	0	0	0
rayctn0_0046_G01.ab1	0	0	0	0	122	20.55	12	2.07	0	0	0	0	0	0	0	0
rayctn0_0037_E09.ab1	0	0	2	0.34	121	20.38	64	11.04	0	0	0	0	0	0	0	0
F10_425487.70.S1104113509.Anther-SP10150.M13R.ab1	5	1.35	0	0	115	19.37	34	5.86	0	0	0	0	0	0	0	0
Anther_High_Quality_EST.seq.Contig4851	0	0	0	0	99	16.68	7389	1274.35	0	0	0	0	0	0	0	0
Anther_High_Quality_EST.seq.Contig3504	0	0	0	0	84	14.15	15	2.59	0	0	0	0	0	0	0	0
Anther_High_Quality_EST.seq.Contig4600	0	0	0	0	70	11.79	1660	286.29	0	0	0	0	0	0	0	0
E08_427266.56.S1104123495.Anther-SP12440.M13R.ab1	0	0	0	0	62	10.44	54	9.31	0	0	0	0	0	0	0	0
Anther_High_Quality_EST.seq.Contig3897	0	0	0	0	58	9.77	1264	218	0	0	0	0	0	0	0	0
F03_427245.63.S1104122254.Anther-SP11199.M13R.ab1	0	0	0	0	54	9.1	44	7.59	0	0	0	0	0	0	0	0
H10_435756.94.S1104182669.Anther-SP17373.M13R.ab1	0	0	0	0	54	9.1	301	51.91	0	0	0	0	0	0	0	0
Anther_High_Quality_EST.seq.Contig1651	0	0	2	0.34	51	8.59	1585	273.36	0	0	0	0	0	0	0	0
Anther_High_Quality_EST.seq.Contig1341	0	0	0	0	51	8.59	446	76.92	0	0	0	0	0	0	0	0
Anther_High_Quality_EST.seq.Contig1347	0	0	0	0	49	8.25	20	3.45	0	0	0	0	0	0	0	0
Anther_High_Quality_EST.seq.Contig4144	0	0	0	0	48	8.09	29	5	0	0	0	0	0	0	0	0
Anther_High_Quality_EST.seq.Contig3390	0	0	0	0	41	6.91	14	2.41	0	0	0	0	0	0	0	0
H03_401559.87.S1103242274.Anther-S183.M13R.ab1	3	0.81	6	1.02	39	6.57	17	2.93	0	0	0	0	0	0	0	0
H08_429039.92.S1104132667.Anther-SP13532.M13R.ab1	0	0	0	0	37	6.23	61	10.52	0	0	0	0	0	0	0	0
E06_435741.54.S1104182245.Anther-SP16949.M13R.ab1	0	0	0	0	34	5.73	1136	195.92	0	0	0	0	0	0	0	0
B04_433581.16.S1104162399.Anther-SP16143.M13R.ab1	0	0	0	0	30	5.05	16	2.76	0	0	0	0	0	0	0	0
H03_427271.87.S1104123910.Anther-SP12855.M13R.ab1	0	0	0	0	30	5.05	137	23.63	0	0	0	0	0	0	0	0
B08_430841.20.S1104142403.Anther-SP14228.M13R.ab1	0	0	0	0	27	4.55	15	2.59	0	0	0	0	0	0	0	0
H09_489429.93.S1105272092.Anther-SA93.M13R.ab1	7	1.89	2	0.34	25	4.21	12	2.07	0	0	0	0	0	0	0	0
Anther_High_Quality_EST.seq.Contig1219	2	0.54	0	0	24	4.04	196	33.8	0	0	0	0	0	0	0	0
p2_A12.ab1	0	0	0	0	22	3.71	116	20.01	0	0	0	0	0	0	0	0
A02_427264.2.S1104123249.Anther-SP12194.M13R.ab1	0	0	0	0	17	2.86	15	2.59	0	0	0	0	0	0	0	0
D09_422732.45.S1104094156.Anther-SP7917.M13R.ab1	2	0.54	0	0	15	2.53	205	35.36	0	0	0	0	0	0	0	0
E10_411922.58.S1103312345.Anther-SP1882.M13R.ab1	0	0	0	0	14	2.36	159	27.42	0	0	0	0	0	0	0	0
Anther_High_Quality_EST.seq.Contig1292	0	0	0	0	14	2.36	25	4.31	0	0	0	0	0	0	0	0
Anther_High_Quality_EST.seq.Contig832	0	0	0	0	13	2.19	15	2.59	0	0	0	0	0	0	0	0
Anther_High_Quality_EST.seq.Contig3217	3	0.81	9	1.53	13	2.19	16	2.76	0	0	0	0	0	0	0	0
Anther_High_Quality_EST.seq.Contig3543	2	0.54	0	0	480	80.86	2	0.34	0	0	0	0	0	0	0	0
rayctn0_0017_C01.ab1	0	0	0	0	424	71.43	0	0	0	0	0	0	0	0	0	0
A11_433583.11.S1104162682.Anther-SP16426.M13R.ab1	0	0	0	0	416	70.08	2	0.34	0	0	0	0	0	0	0	0
rayctn0_0123_G10.ab1	0	0	0	0	225	37.9	8	1.38	0	0	0	0	0	0	0	0
F07_408540.67.S1103293706.Anther-SP1219.M13R.ab1	0	0	0	0	189	31.84	0	0	0	0	0	0	0	0	0	0
Anther_High_Quality_EST.seq.Contig3384	6	1.62	0	0	116	19.54	0	0	0	0	0	0	0	0	0	0
rayctn0_0025_F09.ab1	7	1.89	0	0	112	18.87	4	0.69	0	0	0	0	0	0	0	0
Anther_High_Quality_EST.seq.Contig3089	0	0	0	0	106	17.86	2	0.34	0	0	0	0	0	0	0	0
Anther_High_Quality_EST.seq.Contig1667	0	0	0	0	85	14.32	10	1.72	0	0	0	0	0	0	0	0
Anther_High_Quality_EST.seq.Contig163	2	0.54	0	0	61	10.28	0	0	0	0	0	0	0	0	0	0
A08_411973.8.S1103312871.Anther-SP2408.M13R.ab1	0	0	2	0.34	57	9.6	11	1.9	0	0	0	0	0	0	0	0
C07_435784.31.S1104183278.Anther-SP17982.M13R.ab1	8	2.16	0	0	56	9.43	0	0	0	0	0	0	0	0	0	0
Anther_High_Quality_EST.seq.Contig3349	0	0	0	0	55	9.27	8	1.38	0	0	0	0	0	0	0	0
D02_411937.38.S1103312517.Anther-SP2054.M13R.ab1	3	0.81	0	0	49	8.25	0	0	0	0	0	0	0	0	0	0
rayctn0_0063_F09.ab1	0	0	0	0	45	7.58	3	0.52	0	0	0	0	0	0	0	0
Anther_High_Quality_EST.seq.Contig721	0	0	0	0	39	6.57	4	0.69	0	0	0	0	0	0	0	0
E11_422701.59.S1104092922.Anther-SP6683.M13R.ab1	0	0	0	0	38	6.4	0	0	0	0	0	0	0	0	0	0
Anther_High_Quality_EST.seq.Contig4689	0	0	9	1.53	28	4.72	0	0	0	0	0	0	0	0	0	0
D06_425504.42.S1104113865.Anther-SP10506.M13R.ab1	2	0.54	3	0.51	26	4.38	0	0	0	0	0	0	0	0	0	0
Anther_High_Quality_EST.seq.Contig385	0	0	0	0	26	4.38	0	0	0	0	0	0	0	0	0	0
A10_435748.10.S1104182489.Anther-SP17193.M13R.ab1	0	0	0	0	24	4.04	9	1.55	0	0	0	0	0	0	0	0
C01_397230.25.S1103220395.Anther-25.M13R.ab1	0	0	0	0	24	4.04	0	0	0	0	0	0	0	0	0	0
H04_429034.88.S1104132375.Anther-SP13240.M13R.ab1	0	0	0	0	23	3.87	2	0.34	0	0	0	0	0	0	0	0
rayctn0_0018_H03.ab1	0	0	0	0	23	3.87	0	0	0	0	0	0	0	0	0	0
G10_401561.82.S1103242365.Anther-S274.M13R.ab1	2	0.54	0	0	21	3.54	0	0	0	0	0	0	0	0	0	0
D01_435777.37.S1104183092.Anther-SP17796.M13R.ab1	0	0	2	0.34	18	3.03	0	0	0	0	0	0	0	0	0	0
D08_432360.44.S1104152811.Anther-SP15596.M13R.ab1	0	0	2	0.34	17	2.86	0	0	0	0	0	0	0	0	0	0
rayctn0_0188_G11.ab1	0	0	0	0	15	2.53	0	0	0	0	0	0	0	0	0	0
D09_432353.45.S1104152716.Anther-SP15501.M13R.ab1	0	0	0	0	13	2.19	0	0	0	0	0	0	0	0	0	0
rayctn0_0139_D02.ab1	0	0	0	0	13	2.19	0	0	0	0	0	0	0	0	0	0
Anther_High_Quality_EST.seq.Contig2664	2	0.54	4	0.68	2	0.34	4853	836.98	0	0	0	0	0	0	0	0
Anther_High_Quality_EST.seq.Contig3132	0	0	0	0	0	0	2619	451.69	0	0	0	0	0	0	0	0
Anther_High_Quality_EST.seq.Contig2925	0	0	0	0	3	0.51	1471	253.7	0	0	0	0	0	0	0	0
Anther_High_Quality_EST.seq.Contig3473	0	0	0	0	3	0.51	1223	210.93	0	0	0	0	0	0	0	0
Anther_High_Quality_EST.seq.Contig423	0	0	0	0	0	0	1029	177.47	0	0	0	0	0	0	0	0
Anther_High_Quality_EST.seq.Contig4310	0	0	0	0	0	0	836	144.18	0	0	0	0	0	0	0	0
Anther_High_Quality_EST.seq.Contig4894	0	0	0	0	0	0	731	126.07	0	0	0	0	0	0	0	0
E01_433568.49.S1104162048.Anther-SP15792.M13R.ab1	0	0	4	0.68	0	0	696	120.04	0	0	0	0	0	0	0	0
B03_415384.15.S1104022398.Anther-SP3855.M13R.ab1	2	0.54	0	0	3	0.51	695	119.86	0	0	0	0	0	0	0	0
H09_425520.93.S1104111300.Anther-SP10941.M13R.ab1	0	0	0	0	2	0.34	625	107.79	0	0	0	0	0	0	0	0
A09_427257.9.S1104122776.Anther-SP11721.M13R.ab1	0	0	0	0	0	0	606	104.51	0	0	0	0	0	0	0	0
H01_411908.85.S1103312180.Anther-SP1717.M13R.ab1	0	0	2	0.34	6	1.01	606	104.51	0	0	0	0	0	0	0	0
Anther_High_Quality_EST.seq.Contig5057	0	0	0	0	5	0.84	547	94.34	0	0	0	0	0	0	0	0
Anther_High_Quality_EST.seq.Contig340	0	0	0	0	0	0	335	57.78	0	0	0	0	0	0	0	0
Anther_High_Quality_EST.seq.Contig939	0	0	0	0	12	2.02	286	49.33	0	0	0	0	0	0	0	0
rayctn0_0180_C11.ab1	0	0	0	0	0	0	238	41.05	0	0	0	0	0	0	0	0
Anther_High_Quality_EST.seq.Contig1536	0	0	0	0	0	0	228	39.32	0	0	0	0	0	0	0	0
Anther_High_Quality_EST.seq.Contig4845	0	0	3	0.51	0	0	207	35.7	0	0	0	0	0	0	0	0
D10_425258.46.S1104112525.Anther-SP9166.M13R.ab1	0	0	0	0	7	1.18	153	26.39	0	0	0	0	0	0	0	0
G07_50659.78.S1107082677.Anther-AD175.M13R.ab1	0	0	0	0	0	0	150	25.87	0	0	0	0	0	0	0	0
Anther_High_Quality_EST.seq.Contig3331	0	0	0	0	10	1.68	145	25.01	0	0	0	0	0	0	0	0
Anther_High_Quality_EST.seq.Contig612	0	0	0	0	2	0.34	142	24.49	0	0	0	0	0	0	0	0
D06_433583.42.S1104162713.Anther-SP16457.M13R.ab1	3	0.81	0	0	7	1.18	132	22.77	0	0	0	0	0	0	0	0
D09_432363.45.S1104152908.Anther-SP15693.M13R.ab1	0	0	0	0	0	0	132	22.77	0	0	0	0	0	0	0	0
Anther_High_Quality_EST.seq.Contig33	0	0	0	0	0	0	129	22.25	0	0	0	0	0	0	0	0
Anther_High_Quality_EST.seq.Contig2625	0	0	0	0	9	1.52	114	19.66	0	0	0	0	0	0	0	0
A06_427265.6.S1104123349.Anther-SP12294.M13R.ab1	0	0	0	0	0	0	108	18.63	0	0	0	0	0	0	0	0
Anther_High_Quality_EST.seq.Contig3030	0	0	0	0	0	0	106	18.28	0	0	0	0	0	0	0	0
E08_422077.56.S1104082535.Anther-SP5912.M13R.ab1	0	0	0	0	0	0	103	17.76	0	0	0	0	0	0	0	0
Anther_High_Quality_EST.seq.Contig1404	0	0	0	0	3	0.51	96	16.56	0	0	0	0	0	0	0	0
Anther_High_Quality_EST.seq.Contig3204	0	0	0	0	6	1.01	83	14.31	0	0	0	0	0	0	0	0
H03_425484.87.S1104113430.Anther-SP10071.M13R.ab1	0	0	0	0	2	0.34	82	14.14	0	0	0	0	0	0	0	0
D11_427271.47.S1104123870.Anther-SP12815.M13R.ab1	0	0	0	0	0	0	79	13.62	0	0	0	0	0	0	0	0
ps_02_E05.ab1	0	0	0	0	0	0	77	13.28	0	0	0	0	0	0	0	0
Anther_High_Quality_EST.seq.Contig2111	0	0	0	0	0	0	69	11.9	0	0	0	0	0	0	0	0
E04_408524.52.S1103292635.Anther-SP148.M13R.ab1	0	0	0	0	0	0	65	11.21	0	0	0	0	0	0	0	0
A07_430856.7.S1104142870.Anther-SP14695.M13R.ab1	0	0	0	0	0	0	55	9.49	0	0	0	0	0	0	0	0
D09_420299.48.S1104072524.Anther-SP4941.M13R.ab1	0	0	0	0	0	0	50	8.62	0	0	0	0	0	0	0	0
Anther_High_Quality_EST.seq.Contig3000	0	0	0	0	0	0	43	7.42	0	0	0	0	0	0	0	0
Anther_High_Quality_EST.seq.Contig937	2	0.54	0	0	12	2.02	39	6.73	0	0	0	0	0	0	0	0
Anther_High_Quality_EST.seq.Contig23	0	0	0	0	0	0	37	6.38	0	0	0	0	0	0	0	0
Anther_High_Quality_EST.seq.Contig2994	0	0	0	0	0	0	31	5.35	0	0	0	0	0	0	0	0
A11_435766.11.S1104182778.Anther-SP17482.M13R.ab1	0	0	0	0	2	0.34	30	5.17	0	0	0	0	0	0	0	0
E04_434689.52.S1104162531.Anther-SP16275.M13R.ab1	0	0	0	0	4	0.67	29	5	0	0	0	0	0	0	0	0
Anther_High_Quality_EST.seq.Contig2407	4	1.08	0	0	2	0.34	28	4.83	0	0	0	0	0	0	0	0
rayctn0_0059_C02.ab1	0	0	0	0	10	1.68	26	4.48	0	0	0	0	0	0	0	0
Anther_High_Quality_EST.seq.Contig971	0	0	0	0	0	0	25	4.31	0	0	0	0	0	0	0	0
Anther_High_Quality_EST.seq.Contig1884	0	0	0	0	0	0	18	3.1	0	0	0	0	0	0	0	0
B12_427261.24.S1104123079.Anther-SP12024.M13R.ab1	0	0	0	0	0	0	16	2.76	0	0	0	0	0	0	0	0
rayctn0_0134_B08.ab1	0	0	0	0	11	1.85	15	2.59	0	0	0	0	0	0	0	0
