# Supplementary material for: Transcriptome Profiling Analysis Reveals That Flavonoid and Ascorbate-Glutathione Cycle Are Important during Anther Development in Upland Cotton
Source: PLoS One. 2012 Nov 14;7(11):e49244. doi: 10.1371/journal.pone.0049244 (PMC3498337; doi:10.1371/journal.pone.0049244)
Supplement: Table S4 — The analysis of the molecular function and cellular component term enrichment status and hierarchy of anther stage-enriched genes. (XLS) [file pone.0049244.s004.xls]

## Sheet: Sheet1
	Table S4. The analysis of the molecular function and cellular component term "enrichment status" and "hierarchy" of anther stage-enriched genes. File 1. The analysis of the molecular function and cellular component term "enrichment status" and "hierarchy" of anther stage-enriched genes at TTP. File 2. The analysis of the molecular function and cellular component term "enrichment status" and "hier…

## Sheet: File 1
	The analysis of the molecular function and cellular component term "enrichment status" and "hierarchy" of anther stage-enriched genes at TTP.

## Sheet: File 2
	The analysis of the molecular function and cellular component term "enrichment status" and "hierarchy" of anther stage-enriched genes at UNP.

## Sheet: File 3
	The analysis of the molecular function and cellular component term "enrichment status" and "hierarchy" of anther stage-enriched genes at BNP.

## Sheet: File 4
	The analysis of the molecular function and cellular component term "enrichment status" and "hierarchy" of anther stage-enriched genes at MTP.
