# Supplementary material for: Transcriptome Profiling Analysis Reveals That Flavonoid and Ascorbate-Glutathione Cycle Are Important during Anther Development in Upland Cotton
Source: PLoS One. 2012 Nov 14;7(11):e49244. doi: 10.1371/journal.pone.0049244 (PMC3498337; doi:10.1371/journal.pone.0049244)
Supplement: Table S5 — Transcription factor analysis. (XLS) [file pone.0049244.s005.xls]

## Sheet: File 1
Transcription factors identified from the cotton anther stage-enriched unigenes	TF families
Anther_High_Quality_EST.seq.Contig5024	MADS
G10_429025.82.S1104132081.Anther-SP12946.M13R.ab1	MADS
Anther_High_Quality_EST.seq.Contig4003	MADS
Anther_High_Quality_EST.seq.Contig4503	MADS
Anther_High_Quality_EST.seq.Contig4304	MADS
Anther_High_Quality_EST.seq.Contig832	MADS
Anther_High_Quality_EST.seq.Contig4471	MYB
Anther_High_Quality_EST.seq.Contig159	MYB
Anther_High_Quality_EST.seq.Contig3485	MYB
rayctn0_0123_A02.ab1	ERF
B03_413755.15.S1104012782.Anther-SP3279.M13R.ab1	ERF
rayctn0_0133_G09.ab1	ERF
rayctn0_0020_E09.ab1	WRKY
E07_430847.55.S1104142630.Anther-SP14455.M13R.ab1	WRKY
Anther_High_Quality_EST.seq.Contig827	ZF-HD
F03_420286.63.S1104072158.Anther-SP4575.M13R.ab1	ZF-HD
Anther_High_Quality_EST.seq.Contig4846	bHLH
Anther_High_Quality_EST.seq.Contig3140	bHLH
rayctn0_0018_D08.ab1	ZFP
Anther_High_Quality_EST.seq.Contig2114	NAC
Anther_High_Quality_EST.seq.Contig3110	HBP
Anther_High_Quality_EST.seq.Contig4530	BZIP
B09_422719.21.S1104093748.Anther-SP7509.M13R.ab1	DP
Anther_High_Quality_EST.seq.Contig1964	HMG
