# Supplementary material for: Transcriptome Profiling Analysis Reveals That Flavonoid and Ascorbate-Glutathione Cycle Are Important during Anther Development in Upland Cotton
Source: PLoS One. 2012 Nov 14;7(11):e49244. doi: 10.1371/journal.pone.0049244 (PMC3498337; doi:10.1371/journal.pone.0049244)
Supplement: Table S6 — Homology analysis compared with rice and Arabidopsis. (XLS) [file pone.0049244.s006.xls]

## Sheet: Sheet1
		Supplemental table S6. Homology analysis comparing with rice and Arabidopsis. File 1. The homologous genes in rice of stage-enriched genes in cotton anthers. File 2. The anther stage-enriched genes in rice. File 3. The homologous genes between upland cotton and rice among the stage-enriched genes. File 4. The homologous genes in Arabidopsis of stage-enriched genes in cotton anthers. File 5. The p…

## Sheet: File 1
Genes in upland cotton	Genes in rice
rmhcyd0_000608.y1.scf	LOC_Os01g04360
G12_411937.84.S1103312563.Anther-SP2100.M13R.ab1	LOC_Os01g04620
Anther_High_Quality_EST.seq.Contig3189	LOC_Os01g05070
rmhcyd0_000612.y1.scf	LOC_Os01g05840
B11_435739.23.S1104182118.Anther-SP16822.M13R.ab1	LOC_Os01g07100
G03_427255.75.S1104122650.Anther-SP11595.M13R.ab1	LOC_Os01g07310
rayctn0_0172_E01.ab1	LOC_Os01g07770
rayctn0_0129_F11.ab1	LOC_Os01g08220
Anther_High_Quality_EST.seq.Contig2849	LOC_Os01g08860
C11_423116.35.S1104094722.Anther-SP8483.M13R.ab1	LOC_Os01g09670
F12_427255.72.S1104122647.Anther-SP11592.M13R.ab1	LOC_Os01g10900
Anther_High_Quality_EST.seq.Contig2681	LOC_Os01g12530
C06_397230.30.S1103220400.Anther-30.M13R.ab1	LOC_Os01g12650
Anther_High_Quality_EST.seq.Contig4198	LOC_Os01g13360
G04_427262.76.S1104123227.Anther-SP12172.M13R.ab1	LOC_Os01g14100
Anther_High_Quality_EST.seq.Contig3660	LOC_Os01g15130
A02_429025.2.S1104132001.Anther-SP12866.M13R.ab1	LOC_Os01g15770
B04_50660.15.S1107082710.Anther-AD208.M13R.ab1	LOC_Os01g15810
Anther_High_Quality_EST.seq.Contig4984	LOC_Os01g17390
Anther_High_Quality_EST.seq.Contig473	LOC_Os01g17390
Anther_High_Quality_EST.seq.Contig3136	LOC_Os01g19410
D02_401557.38.S1103242129.Anther-S38.M13R.ab1	LOC_Os01g19450
rayctn0_0011_D12.ab1	LOC_Os01g21034
E10_425258.58.S1104112537.Anther-SP9178.M13R.ab1	LOC_Os01g22900
p2_A12.ab1	LOC_Os01g24750
E01_415382.49.S1104022240.Anther-SP3697.M13R.ab1	LOC_Os01g25440
F12_422721.72.S1104093895.Anther-SP7656.M13R.ab1	LOC_Os01g26039
rmhcyd0_000726.y1.scf	LOC_Os01g32120
Anther_High_Quality_EST.seq.Contig4711	LOC_Os01g32364
B03_411973.15.S1103312878.Anther-SP2415.M13R.ab1	LOC_Os01g32364
rayctn0_0024_A03.ab1	LOC_Os01g34700
rayctn0_0109_C11.ab1	LOC_Os01g37090
G07_411931.79.S1103312462.Anther-SP1999.M13R.ab1	LOC_Os01g37960
B06_50658.17.S1107082520.Anther-AD18.M13R.ab1	LOC_Os01g40420
Anther_High_Quality_EST.seq.Contig3451	LOC_Os01g41550
Anther_High_Quality_EST.seq.Contig4988	LOC_Os01g42110
Anther_High_Quality_EST.seq.Contig4215	LOC_Os01g42370
Anther_High_Quality_EST.seq.Contig4591	LOC_Os01g43490
Anther_High_Quality_EST.seq.Contig163	LOC_Os01g43490
Anther_High_Quality_EST.seq.Contig4709	LOC_Os01g43520
Anther_High_Quality_EST.seq.Contig4104	LOC_Os01g43520
Anther_High_Quality_EST.seq.Contig4962	LOC_Os01g46350
Anther_High_Quality_EST.seq.Contig4023	LOC_Os01g47400
B04_422213.16.S1104083071.Anther-SP6448.M13R.ab1	LOC_Os01g51250
Anther_High_Quality_EST.seq.Contig3687	LOC_Os01g52230
Anther_High_Quality_EST.seq.Contig1798	LOC_Os01g52500
rayctn0_0161_B07.ab1	LOC_Os01g53370
Anther_High_Quality_EST.seq.Contig1039	LOC_Os01g53700
Anther_High_Quality_EST.seq.Contig4074	LOC_Os01g54340
Anther_High_Quality_EST.seq.Contig1330	LOC_Os01g55610
Anther_High_Quality_EST.seq.Contig3050	LOC_Os01g55795
Anther_High_Quality_EST.seq.Contig4897	LOC_Os01g56180
rayctn0_0116_H09.ab1	LOC_Os01g56510
G04_420296.78.S1104072459.Anther-SP4876.M13R.ab1	LOC_Os01g56880
Anther_High_Quality_EST.seq.Contig1251	LOC_Os01g57610
Anther_High_Quality_EST.seq.Contig3931	LOC_Os01g59200
rayctn0_0065_E06.ab1	LOC_Os01g59610
Anther_High_Quality_EST.seq.Contig3285	LOC_Os01g60110
Anther_High_Quality_EST.seq.Contig4498	LOC_Os01g60770
Anther_High_Quality_EST.seq.Contig1965	LOC_Os01g62230
Anther_High_Quality_EST.seq.Contig2838	LOC_Os01g62260
B02_425276.14.S1104112973.Anther-SP9614.M13R.ab1	LOC_Os01g62620
D09_432363.45.S1104152908.Anther-SP15693.M13R.ab1	LOC_Os01g62900
D11_408529.47.S1103292918.Anther-SP431.M13R.ab1	LOC_Os01g63060
Anther_High_Quality_EST.seq.Contig3124	LOC_Os01g64020
H05_430833.89.S1104142280.Anther-SP14105.M13R.ab1	LOC_Os01g64760
B05_410390.17.S1103302928.Anther-SP1361.M13R.ab1	LOC_Os01g64760
Anther_High_Quality_EST.seq.Contig921	LOC_Os01g65100
Anther_High_Quality_EST.seq.Contig3339	LOC_Os01g65230
Anther_High_Quality_EST.seq.Contig825	LOC_Os01g65790
Anther_High_Quality_EST.seq.Contig2222	LOC_Os01g65880
C11_413741.35.S1104012226.Anther-SP2723.M13R.ab1	LOC_Os01g66860
E01_435780.49.S1104183200.Anther-SP17904.M13R.ab1	LOC_Os01g67340
Anther_High_Quality_EST.seq.Contig928	LOC_Os01g67870
rayctn0_0134_C03.ab1	LOC_Os01g68510
Anther_High_Quality_EST.seq.Contig1297	LOC_Os01g68900
F04_422059.64.S1104082063.Anther-SP5440.M13R.ab1	LOC_Os01g69090
Anther_High_Quality_EST.seq.Contig405	LOC_Os01g69900
Anther_High_Quality_EST.seq.Contig4609	LOC_Os01g69900
B10_427260.22.S1104122981.Anther-SP11926.M13R.ab1	LOC_Os01g69940
H09_432350.93.S1104152380.Anther-SP15165.M13R.ab1	LOC_Os01g69940
Anther_High_Quality_EST.seq.Contig3198	LOC_Os01g70430
E12_410390.60.S1103302971.Anther-SP1404.M13R.ab1	LOC_Os01g71000
Anther_High_Quality_EST.seq.Contig1329	LOC_Os01g74250
Anther_High_Quality_EST.seq.Contig4952	LOC_Os01g74450
Anther_High_Quality_EST.seq.Contig877	LOC_Os02g01010
Anther_High_Quality_EST.seq.Contig1143	LOC_Os02g02560
rayctn0_0086_D10.ab1	LOC_Os02g02840
Anther_High_Quality_EST.seq.Contig2464	LOC_Os02g02890
Anther_High_Quality_EST.seq.Contig3073	LOC_Os02g02920
Anther_High_Quality_EST.seq.Contig3701	LOC_Os02g03870
A07_422701.7.S1104092870.Anther-SP6631.M13R.ab1	LOC_Os02g04170
Anther_High_Quality_EST.seq.Contig4172	LOC_Os02g04710
Anther_High_Quality_EST.seq.Contig1554	LOC_Os02g07060
B04_430829.16.S1104142111.Anther-SP13936.M13R.ab1	LOC_Os02g08530
Anther_High_Quality_EST.seq.Contig1124	LOC_Os02g09130
rayctn0_0085_D12.ab1	LOC_Os02g09150
Anther_High_Quality_EST.seq.Contig1833	LOC_Os02g11040
rayctn0_0116_E08.ab1	LOC_Os02g11070
H03_425484.87.S1104113430.Anther-SP10071.M13R.ab1	LOC_Os02g12300
Anther_High_Quality_EST.seq.Contig3148	LOC_Os02g13260
rayctn0_0149_D09.ab1	LOC_Os02g13330
Anther_High_Quality_EST.seq.Contig945	LOC_Os02g16660
rayctn0_0060_F04.ab1	LOC_Os02g16909
Anther_High_Quality_EST.seq.Contig4203	LOC_Os02g17240
Anther_High_Quality_EST.seq.Contig3096	LOC_Os02g17240
Anther_High_Quality_EST.seq.Contig1195	LOC_Os02g18480
Anther_High_Quality_EST.seq.Contig577	LOC_Os02g18840
Anther_High_Quality_EST.seq.Contig4964	LOC_Os02g19140
Anther_High_Quality_EST.seq.Contig1735	LOC_Os02g20410
Anther_High_Quality_EST.seq.Contig708	LOC_Os02g22130
rayctn0_0128_B11.ab1	LOC_Os02g22130
Anther_High_Quality_EST.seq.Contig4136	LOC_Os02g25580
rayctn0_0076_F10.ab1	LOC_Os02g30050
E04_422717.52.S1104093587.Anther-SP7348.M13R.ab1	LOC_Os02g31030
Anther_High_Quality_EST.seq.Contig421	LOC_Os02g32740
Anther_High_Quality_EST.seq.Contig3947	LOC_Os02g33710
Anther_High_Quality_EST.seq.Contig1866	LOC_Os02g34690
Anther_High_Quality_EST.seq.Contig4233	LOC_Os02g35190
Anther_High_Quality_EST.seq.Contig1010	LOC_Os02g35760
Anther_High_Quality_EST.seq.Contig651	LOC_Os02g35870
E12_433568.60.S1104162059.Anther-SP15803.M13R.ab1	LOC_Os02g36870
rayctn0_0170_E10.ab1	LOC_Os02g36950
C04_420286.28.S1104072123.Anther-SP4540.M13R.ab1	LOC_Os02g36974
rmhcyd0_000706.y1.scf	LOC_Os02g37030
E04_422740.52.S1104094355.Anther-SP8116.M13R.ab1	LOC_Os02g37420
Anther_High_Quality_EST.seq.Contig3306	LOC_Os02g39795
G12_430841.84.S1104142467.Anther-SP14292.M13R.ab1	LOC_Os02g39950
Anther_High_Quality_EST.seq.Contig4920	LOC_Os02g41904
H10_408535.94.S1103293349.Anther-SP862.M13R.ab1	LOC_Os02g42310
A11_432343.11.S1104152202.Anther-SP14987.M13R.ab1	LOC_Os02g42650
F02_422722.62.S1104093981.Anther-SP7742.M13R.ab1	LOC_Os02g42660
Anther_High_Quality_EST.seq.Contig1685	LOC_Os02g42660
rayctn0_0030_C06.ab1	LOC_Os02g42710
rayctn0_0094_B03.ab1	LOC_Os02g42820
Anther_High_Quality_EST.seq.Contig4903	LOC_Os02g42820
rmhcyd0_001774.y1.scf	LOC_Os02g42820
Anther_High_Quality_EST.seq.Contig4240	LOC_Os02g42820
Anther_High_Quality_EST.seq.Contig1545	LOC_Os02g42820
Anther_High_Quality_EST.seq.Contig3421	LOC_Os02g43150
rayctn0_0133_G09.ab1	LOC_Os02g43820
Anther_High_Quality_EST.seq.Contig1960	LOC_Os02g44470
rayctn0_0090_C04.ab1	LOC_Os02g44470
G10_425244.82.S1104112177.Anther-SP8818.M13R.ab1	LOC_Os02g46680
D08_432360.44.S1104152811.Anther-SP15596.M13R.ab1	LOC_Os02g46760
rayctn0_0118_H10.ab1	LOC_Os02g47200
D06_411908.42.S1103312137.Anther-SP1674.M13R.ab1	LOC_Os02g47310
D11_408531.47.S1103293110.Anther-SP623.M13R.ab1	LOC_Os02g47580
F10_422721.70.S1104093893.Anther-SP7654.M13R.ab1	LOC_Os02g47650
Anther_High_Quality_EST.seq.Contig3552	LOC_Os02g48290
Anther_High_Quality_EST.seq.Contig4690	LOC_Os02g48560
rayctn0_0122_F08.ab1	LOC_Os02g48570
D07_432356.43.S1104152426.Anther-SP15211.M13R.ab1	LOC_Os02g48720
F12_435804.72.S1104183511.Anther-SP18215.M13R.ab1	LOC_Os02g49326
Anther_High_Quality_EST.seq.Contig4721	LOC_Os02g50770
C12_425244.36.S1104112131.Anther-SP8772.M13R.ab1	LOC_Os02g51600
Anther_High_Quality_EST.seq.Contig4107	LOC_Os02g51910
Anther_High_Quality_EST.seq.Contig1173	LOC_Os02g52150
rayctn0_0104_F11.ab1	LOC_Os02g52830
Anther_High_Quality_EST.seq.Contig4933	LOC_Os02g52840
Anther_High_Quality_EST.seq.Contig1841	LOC_Os02g52840
Anther_High_Quality_EST.seq.Contig4614	LOC_Os02g52860
Anther_High_Quality_EST.seq.Contig4972	LOC_Os02g53820
Anther_High_Quality_EST.seq.Contig3085	LOC_Os02g54820
F02_420311.65.S1104072733.Anther-SP5150.M13R.ab1	LOC_Os02g54890
F09_413737.69.S1104012068.Anther-SP2565.M13R.ab1	LOC_Os02g55140
F06_429028.66.S1104132161.Anther-SP13026.M13R.ab1	LOC_Os02g55330
Anther_High_Quality_EST.seq.Contig3293	LOC_Os02g55330
D03_432353.39.S1104152710.Anther-SP15495.M13R.ab1	LOC_Os02g55440
Anther_High_Quality_EST.seq.Contig4620	LOC_Os02g56900
F06_50658.65.S1107082568.Anther-AD66.M13R.ab1	LOC_Os02g57400
rmhcyd0_001995.y1.scf	LOC_Os02g57540
rayctn0_0046_G01.ab1	LOC_Os02g57854
rayctn0_0153_E02.ab1	LOC_Os02g58010
F08_433568.68.S1104162067.Anther-SP15811.M13R.ab1	LOC_Os02g58410
A06_432350.6.S1104152293.Anther-SP15078.M13R.ab1	LOC_Os03g01150
rmhcyd0_001690.y1.scf	LOC_Os03g01180
Anther_High_Quality_EST.seq.Contig299	LOC_Os03g01190
H07_427261.91.S1104123146.Anther-SP12091.M13R.ab1	LOC_Os03g01210
Anther_High_Quality_EST.seq.Contig4740	LOC_Os03g01320
C11_415389.35.S1104022610.Anther-SP4067.M13R.ab1	LOC_Os03g02270
Anther_High_Quality_EST.seq.Contig2245	LOC_Os03g02685
Anther_High_Quality_EST.seq.Contig2172	LOC_Os03g04020
Anther_High_Quality_EST.seq.Contig2340	LOC_Os03g04340
A09_427257.9.S1104122776.Anther-SP11721.M13R.ab1	LOC_Os03g04560
D06_50658.41.S1107082544.Anther-AD42.M13R.ab1	LOC_Os03g04650
E03_411937.51.S1103312530.Anther-SP2067.M13R.ab1	LOC_Os03g05280
rayctn0_0077_C03.ab1	LOC_Os03g05530
B09_422719.21.S1104093748.Anther-SP7509.M13R.ab1	LOC_Os03g05760
B04_435756.16.S1104182591.Anther-SP17295.M13R.ab1	LOC_Os03g05850
H06_435771.90.S1104183049.Anther-SP17753.M13R.ab1	LOC_Os03g06220
Anther_High_Quality_EST.seq.Contig2281	LOC_Os03g06610
C12_425266.36.S1104112803.Anther-SP9444.M13R.ab1	LOC_Os03g07140
G01_430856.73.S1104142936.Anther-SP14761.M13R.ab1	LOC_Os03g07430
Anther_High_Quality_EST.seq.Contig4862	LOC_Os03g09250
G05_427264.77.S1104123324.Anther-SP12269.M13R.ab1	LOC_Os03g10120
Anther_High_Quality_EST.seq.Contig4648	LOC_Os03g10200
B07_415383.19.S1104022306.Anther-SP3763.M13R.ab1	LOC_Os03g10860
Anther_High_Quality_EST.seq.Contig776	LOC_Os03g11290
F03_401561.63.S1103242346.Anther-S255.M13R.ab1	LOC_Os03g11420
H03_422732.87.S1104094198.Anther-SP7959.M13R.ab1	LOC_Os03g11900
rayctn0_0055_A12.ab1	LOC_Os03g12020
Anther_High_Quality_EST.seq.Contig36	LOC_Os03g12180
Anther_High_Quality_EST.seq.Contig3156	LOC_Os03g13040
Anther_High_Quality_EST.seq.Contig1998	LOC_Os03g13070
F02_425490.62.S1104113597.Anther-SP10238.M13R.ab1	LOC_Os03g13210
Anther_High_Quality_EST.seq.Contig4665	LOC_Os03g13540
Anther_High_Quality_EST.seq.Contig3237	LOC_Os03g14050
G04_435804.76.S1104183515.Anther-SP18219.M13R.ab1	LOC_Os03g14270
Anther_High_Quality_EST.seq.Contig4094	LOC_Os03g15710
Anther_High_Quality_EST.seq.Contig383	LOC_Os03g15750
rayctn0_0120_C01.ab1	LOC_Os03g15940
Anther_High_Quality_EST.seq.Contig2925	LOC_Os03g15940
rmhcyd0_002526.y1.scf	LOC_Os03g15960
C01_425266.25.S1104112792.Anther-SP9433.M13R.ab1	LOC_Os03g16570
Anther_High_Quality_EST.seq.Contig3418	LOC_Os03g16670
rayctn0_0059_C02.ab1	LOC_Os03g16940
Anther_High_Quality_EST.seq.Contig69	LOC_Os03g17000
Anther_High_Quality_EST.seq.Contig3406	LOC_Os03g17020
Anther_High_Quality_EST.seq.Contig1270	LOC_Os03g17740
Anther_High_Quality_EST.seq.Contig3335	LOC_Os03g18070
rayctn0_0126_G09.ab1	LOC_Os03g18590
C10_489433.34.S1105272225.Anther-SA226.M13R.ab1	LOC_Os03g18980
Anther_High_Quality_EST.seq.Contig4122	LOC_Os03g19240
rmhcyd0_000311.y1.scf	LOC_Os03g19290
H02_425487.86.S1104113525.Anther-SP10166.M13R.ab1	LOC_Os03g19290
Anther_High_Quality_EST.seq.Contig4910	LOC_Os03g20120
A10_408527.10.S1103292785.Anther-SP298.M13R.ab1	LOC_Os03g21000
Anther_High_Quality_EST.seq.Contig3011	LOC_Os03g21620
Anther_High_Quality_EST.seq.Contig1506	LOC_Os03g21890
Anther_High_Quality_EST.seq.Contig2664	LOC_Os03g22200
G03_435766.75.S1104182842.Anther-SP17546.M13R.ab1	LOC_Os03g22800
H02_422068.86.S1104082277.Anther-SP5654.M13R.ab1	LOC_Os03g23030
Anther_High_Quality_EST.seq.Contig3094	LOC_Os03g24040
rmhcyd0_001751.y1.scf	LOC_Os03g24220
Anther_High_Quality_EST.seq.Contig4357	LOC_Os03g25770
Anther_High_Quality_EST.seq.Contig4349	LOC_Os03g25770
Anther_High_Quality_EST.seq.Contig4315	LOC_Os03g26200
rayctn0_0144_H06.ab1	LOC_Os03g27800
Anther_High_Quality_EST.seq.Contig3149	LOC_Os03g27960
Anther_High_Quality_EST.seq.Contig961	LOC_Os03g32170
Anther_High_Quality_EST.seq.Contig3801	LOC_Os03g32580
Anther_High_Quality_EST.seq.Contig3013	LOC_Os03g36790
Anther_High_Quality_EST.seq.Contig3457	LOC_Os03g38020
Anther_High_Quality_EST.seq.Contig1743	LOC_Os03g40270
E10_420296.60.S1104072441.Anther-SP4858.M13R.ab1	LOC_Os03g40270
Anther_High_Quality_EST.seq.Contig1446	LOC_Os03g43760
C12_435736.36.S1104182035.Anther-SP16739.M13R.ab1	LOC_Os03g44500
Anther_High_Quality_EST.seq.Contig4965	LOC_Os03g44620
rayctn0_0077_B10.ab1	LOC_Os03g47790
Anther_High_Quality_EST.seq.Contig3686	LOC_Os03g47810
B09_489429.21.S1105272020.Anther-SA21.M13R.ab1	LOC_Os03g47940
Anther_High_Quality_EST.seq.Contig2800	LOC_Os03g48080
C01_427265.25.S1104123368.Anther-SP12313.M13R.ab1	LOC_Os03g49180
D10_422077.46.S1104082525.Anther-SP5902.M13R.ab1	LOC_Os03g49770
rmhcyd0_002016.y1.scf	LOC_Os03g50160
rayctn0_0058_C09.ab1	LOC_Os03g50280
Anther_High_Quality_EST.seq.Contig516	LOC_Os03g50885
Anther_High_Quality_EST.seq.Contig4333	LOC_Os03g50885
Anther_High_Quality_EST.seq.Contig4222	LOC_Os03g50885
Anther_High_Quality_EST.seq.Contig3435	LOC_Os03g50885
Anther_High_Quality_EST.seq.Contig3015	LOC_Os03g50885
Anther_High_Quality_EST.seq.Contig3269	LOC_Os03g51150
C11_430843.35.S1104142514.Anther-SP14339.M13R.ab1	LOC_Os03g51250
A08_430856.8.S1104142871.Anther-SP14696.M13R.ab1	LOC_Os03g51430
C11_422711.35.S1104093282.Anther-SP7043.M13R.ab1	LOC_Os03g52120
C01_397230.25.S1103220395.Anther-25.M13R.ab1	LOC_Os03g52770
H07_433573.91.S1104162186.Anther-SP15930.M13R.ab1	LOC_Os03g53800
Anther_High_Quality_EST.seq.Contig4220	LOC_Os03g55040
rayctn0_0129_E03.ab1	LOC_Os03g55290
rayctn0_0204_B12.ab1	LOC_Os03g55290
rayctn0_0129_C01.ab1	LOC_Os03g55290
H04_489432.88.S1105272183.Anther-SA184.M13R.ab1	LOC_Os03g56820
Anther_High_Quality_EST.seq.Contig3202	LOC_Os03g57880
Anther_High_Quality_EST.seq.Contig4846	LOC_Os03g58830
D10_435768.46.S1104182909.Anther-SP17613.M13R.ab1	LOC_Os03g59060
rayctn0_0169_C08.ab1	LOC_Os03g59280
Anther_High_Quality_EST.seq.Contig1275	LOC_Os03g61829
Anther_High_Quality_EST.seq.Contig3448	LOC_Os03g61920
Anther_High_Quality_EST.seq.Contig437	LOC_Os03g61970
G01_408526.73.S1103292752.Anther-SP265.M13R.ab1	LOC_Os03g62270
Anther_High_Quality_EST.seq.Contig4890	LOC_Os03g62500
Anther_High_Quality_EST.seq.Contig4234	LOC_Os03g62500
B10_408541.22.S1103293757.Anther-SP1270.M13R.ab1	LOC_Os03g62860
B05_408531.17.S1103293080.Anther-SP593.M13R.ab1	LOC_Os03g63290
Anther_High_Quality_EST.seq.Contig1037	LOC_Os03g63554
E11_430849.59.S1104142730.Anther-SP14555.M13R.ab1	LOC_Os03g63680
H12_489429.96.S1105272095.Anther-SA96.M13R.ab1	LOC_Os03g63970
Anther_High_Quality_EST.seq.Contig4370	LOC_Os03g64340
Anther_High_Quality_EST.seq.Contig358	LOC_Os04g01530
Anther_High_Quality_EST.seq.Contig1046	LOC_Os04g01590
H11_425513.95.S1104111110.Anther-SP10751.M13R.ab1	LOC_Os04g01740
Anther_High_Quality_EST.seq.Contig4199	LOC_Os04g02900
A05_433575.5.S1104162196.Anther-SP15940.M13R.ab1	LOC_Os04g05050
H09_422068.93.S1104082284.Anther-SP5661.M13R.ab1	LOC_Os04g08450
rayctn0_0214_B12.ab1	LOC_Os04g10400
Anther_High_Quality_EST.seq.Contig3032	LOC_Os04g10690
rmhcyd0_001916.y1.scf	LOC_Os04g11130
rayctn0_0093_D06.ab1	LOC_Os04g11130
Anther_High_Quality_EST.seq.Contig3002	LOC_Os04g15840
Anther_High_Quality_EST.seq.Contig4891	LOC_Os04g21160
D04_489429.40.S1105272039.Anther-SA40.M13R.ab1	LOC_Os04g21160
rayctn0_0020_E09.ab1	LOC_Os04g21950
rayctn0_0015_D11.ab1	LOC_Os04g28420
Anther_High_Quality_EST.seq.Contig4277	LOC_Os04g31070
Anther_High_Quality_EST.seq.Contig3030	LOC_Os04g31070
Anther_High_Quality_EST.seq.Contig3397	LOC_Os04g31340
B05_422721.17.S1104093840.Anther-SP7601.M13R.ab1	LOC_Os04g33040
H11_425490.95.S1104113630.Anther-SP10271.M13R.ab1	LOC_Os04g33740
h_C09.ab1	LOC_Os04g34240
rayctn0_0061_G05.ab1	LOC_Os04g35680
Anther_High_Quality_EST.seq.Contig2194	LOC_Os04g36750
D03_422084.39.S1104082710.Anther-SP6087.M13R.ab1	LOC_Os04g36800
Anther_High_Quality_EST.seq.Contig1667	LOC_Os04g37550
Anther_High_Quality_EST.seq.Contig385	LOC_Os04g38450
Anther_High_Quality_EST.seq.Contig5038	LOC_Os04g38560
Anther_High_Quality_EST.seq.Contig4212	LOC_Os04g38560
Anther_High_Quality_EST.seq.Contig4600	LOC_Os04g38560
D09_420299.48.S1104072524.Anther-SP4941.M13R.ab1	LOC_Os04g38560
Anther_High_Quality_EST.seq.Contig3321	LOC_Os04g38680
rmhcyd0_000658.y1.scf	LOC_Os04g39040
rmhcyd0_002166.y1.scf	LOC_Os04g39110
B02_435756.14.S1104182589.Anther-SP17293.M13R.ab1	LOC_Os04g39430
Anther_High_Quality_EST.seq.Contig867	LOC_Os04g39900
Anther_High_Quality_EST.seq.Contig4983	LOC_Os04g42090
Anther_High_Quality_EST.seq.Contig305	LOC_Os04g43070
rayctn0_0078_B01.ab1	LOC_Os04g43170
Anther_High_Quality_EST.seq.Contig1512	LOC_Os04g43200
Anther_High_Quality_EST.seq.Contig1928	LOC_Os04g43200
rayctn0_0180_C11.ab1	LOC_Os04g43200
Anther_High_Quality_EST.seq.Contig581	LOC_Os04g43360
Anther_High_Quality_EST.seq.Contig4871	LOC_Os04g43650
Anther_High_Quality_EST.seq.Contig1254	LOC_Os04g43650
F12_425513.72.S1104111087.Anther-SP10728.M13R.ab1	LOC_Os04g44430
Anther_High_Quality_EST.seq.Contig4082	LOC_Os04g45010
Anther_High_Quality_EST.seq.Contig4886	LOC_Os04g45160
Anther_High_Quality_EST.seq.Contig3113	LOC_Os04g45160
H03_401559.87.S1103242274.Anther-S183.M13R.ab1	LOC_Os04g45200
Anther_High_Quality_EST.seq.Contig1048	LOC_Os04g45580
Anther_High_Quality_EST.seq.Contig1002	LOC_Os04g45720
A10_410390.10.S1103302921.Anther-SP1354.M13R.ab1	LOC_Os04g45720
Anther_High_Quality_EST.seq.Contig895	LOC_Os04g45970
rayctn0_0060_G03.ab1	LOC_Os04g46200
rayctn0_0123_A02.ab1	LOC_Os04g46400
F06_429041.66.S1104132737.Anther-SP13602.M13R.ab1	LOC_Os04g47590
Anther_High_Quality_EST.seq.Contig3137	LOC_Os04g48140
H05_415394.89.S1104022952.Anther-SP4409.M13R.ab1	LOC_Os04g48400
rayctn0_0131_D05.ab1	LOC_Os04g48750
Anther_High_Quality_EST.seq.Contig791	LOC_Os04g48880
Anther_High_Quality_EST.seq.Contig2638	LOC_Os04g49210
Anther_High_Quality_EST.seq.Contig2005	LOC_Os04g50970
Anther_High_Quality_EST.seq.Contig461	LOC_Os04g51110
rayctn0_0050_A04.ab1	LOC_Os04g51270
Anther_High_Quality_EST.seq.Contig4570	LOC_Os04g51970
A01_422087.1.S1104082768.Anther-SP6145.M13R.ab1	LOC_Os04g52140
Anther_High_Quality_EST.seq.Contig586	LOC_Os04g52140
Anther_High_Quality_EST.seq.Contig4602	LOC_Os04g52320
Anther_High_Quality_EST.seq.Contig800	LOC_Os04g53195
C10_411931.34.S1103312417.Anther-SP1954.M13R.ab1	LOC_Os04g53620
Anther_High_Quality_EST.seq.Contig1381	LOC_Os04g53930
Anther_High_Quality_EST.seq.Contig5055	LOC_Os04g54850
Anther_High_Quality_EST.seq.Contig4878	LOC_Os04g54850
Anther_High_Quality_EST.seq.Contig3576	LOC_Os04g54850
Anther_High_Quality_EST.seq.Contig1352	LOC_Os04g55060
Anther_High_Quality_EST.seq.Contig1617	LOC_Os04g55650
Anther_High_Quality_EST.seq.Contig2898	LOC_Os04g55710
G12_425490.84.S1104113619.Anther-SP10260.M13R.ab1	LOC_Os04g55720
D01_435777.37.S1104183092.Anther-SP17796.M13R.ab1	LOC_Os04g55940
Anther_High_Quality_EST.seq.Contig1637	LOC_Os04g56160
Anther_High_Quality_EST.seq.Contig4173	LOC_Os04g56160
Anther_High_Quality_EST.seq.Contig409	LOC_Os04g56160
rayctn0_0014_C08.ab1	LOC_Os04g56930
Anther_High_Quality_EST.seq.Contig3485	LOC_Os04g58020
B10_413739.22.S1104012117.Anther-SP2614.M13R.ab1	LOC_Os04g58240
rayctn0_0044_E02.ab1	LOC_Os04g58280
Anther_High_Quality_EST.seq.Contig4059	LOC_Os04g58280
Anther_High_Quality_EST.seq.Contig2295	LOC_Os04g58555
D04_425495.40.S1104113671.Anther-SP10312.M13R.ab1	LOC_Os04g59590
Anther_High_Quality_EST.seq.Contig3900	LOC_Os05g01820
B05_422722.17.S1104093936.Anther-SP7697.M13R.ab1	LOC_Os05g01940
Anther_High_Quality_EST.seq.Contig5013	LOC_Os05g02520
H06_413739.90.S1104012185.Anther-SP2682.M13R.ab1	LOC_Os05g04170
D08_425499.44.S1104113771.Anther-SP10412.M13R.ab1	LOC_Os05g05690
F12_420296.74.S1104072455.Anther-SP4872.M13R.ab1	LOC_Os05g06350
Anther_High_Quality_EST.seq.Contig4935	LOC_Os05g07940
Anther_High_Quality_EST.seq.Contig768	LOC_Os05g08530
Anther_High_Quality_EST.seq.Contig3864	LOC_Os05g09580
rayctn0_0101_C02.ab1	LOC_Os05g12580
Anther_High_Quality_EST.seq.Contig1341	LOC_Os05g12680
Anther_High_Quality_EST.seq.Contig4664	LOC_Os05g12680
Anther_High_Quality_EST.seq.Contig4435	LOC_Os05g19670
Anther_High_Quality_EST.seq.Contig1377	LOC_Os05g19670
Anther_High_Quality_EST.seq.Contig1958	LOC_Os05g23700
Anther_High_Quality_EST.seq.Contig4893	LOC_Os05g23860
Anther_High_Quality_EST.seq.Contig871	LOC_Os05g25070
Anther_High_Quality_EST.seq.Contig3182	LOC_Os05g26660
Anther_High_Quality_EST.seq.Contig3342	LOC_Os05g26820
G09_432353.81.S1104152752.Anther-SP15537.M13R.ab1	LOC_Os05g28690
B04_433575.16.S1104162207.Anther-SP15951.M13R.ab1	LOC_Os05g28960
F05_429031.65.S1104132256.Anther-SP13121.M13R.ab1	LOC_Os05g29990
G05_408526.77.S1103292756.Anther-SP269.M13R.ab1	LOC_Os05g30970
B04_422713.16.S1104093359.Anther-SP7120.M13R.ab1	LOC_Os05g30970
Anther_High_Quality_EST.seq.Contig1073	LOC_Os05g32380
Anther_High_Quality_EST.seq.Contig1870	LOC_Os05g33360
Anther_High_Quality_EST.seq.Contig745	LOC_Os05g33820
Anther_High_Quality_EST.seq.Contig3588	LOC_Os05g33900
Anther_High_Quality_EST.seq.Contig4782	LOC_Os05g34170
Anther_High_Quality_EST.seq.Contig2502	LOC_Os05g34770
Anther_High_Quality_EST.seq.Contig4503	LOC_Os05g34940
rayctn0_0120_B09.ab1	LOC_Os05g34980
Anther_High_Quality_EST.seq.Contig2625	LOC_Os05g35690
rmhcyd0_001147.y1.scf	LOC_Os05g37030
rayctn0_0131_C09.ab1	LOC_Os05g38150
rayctn0_0140_E11.ab1	LOC_Os05g38230
Anther_High_Quality_EST.seq.Contig2218	LOC_Os05g39250
Anther_High_Quality_EST.seq.Contig4400	LOC_Os05g39670
Anther_High_Quality_EST.seq.Contig590	LOC_Os05g39800
Anther_High_Quality_EST.seq.Contig5036	LOC_Os05g40740
Anther_High_Quality_EST.seq.Contig5009	LOC_Os05g40740
Anther_High_Quality_EST.seq.Contig4658	LOC_Os05g40740
Anther_High_Quality_EST.seq.Contig3413	LOC_Os05g40740
B11_422065.23.S1104082118.Anther-SP5495.M13R.ab1	LOC_Os05g41270
A06_427265.6.S1104123349.Anther-SP12294.M13R.ab1	LOC_Os05g41270
Anther_High_Quality_EST.seq.Contig4695	LOC_Os05g41270
G06_429025.78.S1104132077.Anther-SP12942.M13R.ab1	LOC_Os05g41420
F09_430856.69.S1104142932.Anther-SP14757.M13R.ab1	LOC_Os05g41480
rayctn0_0049_G05.ab1	LOC_Os05g44260
E05_427264.53.S1104123300.Anther-SP12245.M13R.ab1	LOC_Os05g45280
F01_408529.61.S1103292932.Anther-SP445.M13R.ab1	LOC_Os05g45280
A10_420311.13.S1104072681.Anther-SP5098.M13R.ab1	LOC_Os05g45590
Anther_High_Quality_EST.seq.Contig1538	LOC_Os05g45590
D10_423119.46.S1104094829.Anther-SP8590.M13R.ab1	LOC_Os05g46220
A07_430856.7.S1104142870.Anther-SP14695.M13R.ab1	LOC_Os05g46620
Anther_High_Quality_EST.seq.Contig1104	LOC_Os05g48040
rayctn0_0007_A06.ab1	LOC_Os05g48700
rayctn0_0021_A07.ab1	LOC_Os05g48840
Anther_High_Quality_EST.seq.Contig4689	LOC_Os05g50380
rayctn0_0056_H11.ab1	LOC_Os05g50710
Anther_High_Quality_EST.seq.Contig1823	LOC_Os05g51670
Anther_High_Quality_EST.seq.Contig2407	LOC_Os05g51670
E08_427266.56.S1104123495.Anther-SP12440.M13R.ab1	LOC_Os06g01450
Anther_High_Quality_EST.seq.Contig939	LOC_Os06g02180
rayctn0_0218_G11.ab1	LOC_Os06g02420
D01_411937.37.S1103312516.Anther-SP2053.M13R.ab1	LOC_Os06g03610
Anther_High_Quality_EST.seq.Contig971	LOC_Os06g03610
F09_427267.69.S1104123604.Anther-SP12549.M13R.ab1	LOC_Os06g03970
Anther_High_Quality_EST.seq.Contig2921	LOC_Os06g04390
B03_413755.15.S1104012782.Anther-SP3279.M13R.ab1	LOC_Os06g05340
F11_422059.71.S1104082070.Anther-SP5447.M13R.ab1	LOC_Os06g05550
C12_408531.36.S1103293099.Anther-SP612.M13R.ab1	LOC_Os06g06440
rmhcyd0_001324.y1.scf	LOC_Os06g06720
rayctn0_0152_D06.ab1	LOC_Os06g07969
Anther_High_Quality_EST.seq.Contig159	LOC_Os06g08440
E06_435741.54.S1104182245.Anther-SP16949.M13R.ab1	LOC_Os06g09230
A04_415384.4.S1104022387.Anther-SP3844.M13R.ab1	LOC_Os06g09230
Anther_High_Quality_EST.seq.Contig4184	LOC_Os06g09320
Anther_High_Quality_EST.seq.Contig2118	LOC_Os06g09450
Anther_High_Quality_EST.seq.Contig3749	LOC_Os06g11490
Anther_High_Quality_EST.seq.Contig4889	LOC_Os06g11600
Anther_High_Quality_EST.seq.Contig3704	LOC_Os06g11650
Anther_High_Quality_EST.seq.Contig2822	LOC_Os06g12250
Anther_High_Quality_EST.seq.Contig672	LOC_Os06g12600
G09_422737.81.S1104094288.Anther-SP8049.M13R.ab1	LOC_Os06g13100
Anther_High_Quality_EST.seq.Contig4727	LOC_Os06g14620
Anther_High_Quality_EST.seq.Contig5012	LOC_Os06g15370
Anther_High_Quality_EST.seq.Contig4606	LOC_Os06g15990
D11_422740.47.S1104094350.Anther-SP8111.M13R.ab1	LOC_Os06g16380
F05_425490.65.S1104113600.Anther-SP10241.M13R.ab1	LOC_Os06g16420
H06_422072.90.S1104082377.Anther-SP5754.M13R.ab1	LOC_Os06g16420
Anther_High_Quality_EST.seq.Contig1490	LOC_Os06g31100
B07_430841.19.S1104142402.Anther-SP14227.M13R.ab1	LOC_Os06g31270
Anther_High_Quality_EST.seq.Contig2930	LOC_Os06g36560
Anther_High_Quality_EST.seq.Contig4099	LOC_Os06g36560
A08_422719.8.S1104093735.Anther-SP7496.M13R.ab1	LOC_Os06g36990
Anther_High_Quality_EST.seq.Contig366	LOC_Os06g37160
Anther_High_Quality_EST.seq.Contig4621	LOC_Os06g38510
Anther_High_Quality_EST.seq.Contig5037	LOC_Os06g38510
Anther_High_Quality_EST.seq.Contig4181	LOC_Os06g38510
Anther_High_Quality_EST.seq.Contig4651	LOC_Os06g38510
Anther_High_Quality_EST.seq.Contig4842	LOC_Os06g38510
C01_408540.25.S1103293664.Anther-SP1177.M13R.ab1	LOC_Os06g38510
Anther_High_Quality_EST.seq.Contig4365	LOC_Os06g38510
A10_435748.10.S1104182489.Anther-SP17193.M13R.ab1	LOC_Os06g39060
F10_425487.70.S1104113509.Anther-SP10150.M13R.ab1	LOC_Os06g39750
D08_422709.44.S1104093195.Anther-SP6956.M13R.ab1	LOC_Os06g40630
rayctn0_0063_E08.ab1	LOC_Os06g40720
Anther_High_Quality_EST.seq.Contig4844	LOC_Os06g42020
E04_425258.52.S1104112531.Anther-SP9172.M13R.ab1	LOC_Os06g43620
H03_423116.87.S1104094774.Anther-SP8535.M13R.ab1	LOC_Os06g43930
Anther_High_Quality_EST.seq.Contig1235	LOC_Os06g44250
B03_415394.15.S1104022878.Anther-SP4335.M13R.ab1	LOC_Os06g44310
Anther_High_Quality_EST.seq.Contig435	LOC_Os06g44890
Anther_High_Quality_EST.seq.Contig2881	LOC_Os06g44890
B04_433581.16.S1104162399.Anther-SP16143.M13R.ab1	LOC_Os06g45240
Anther_High_Quality_EST.seq.Contig340	LOC_Os06g45240
Anther_High_Quality_EST.seq.Contig1093	LOC_Os06g45350
Anther_High_Quality_EST.seq.Contig4702	LOC_Os06g45350
G07_425247.79.S1104112270.Anther-SP8911.M13R.ab1	LOC_Os06g45350
rayctn0_0055_D12.ab1	LOC_Os06g46680
E01_433568.49.S1104162048.Anther-SP15792.M13R.ab1	LOC_Os06g47110
Anther_High_Quality_EST.seq.Contig33	LOC_Os06g47110
Anther_High_Quality_EST.seq.Contig1383	LOC_Os06g48320
F04_422721.64.S1104093887.Anther-SP7648.M13R.ab1	LOC_Os06g48700
F03_427245.63.S1104122254.Anther-SP11199.M13R.ab1	LOC_Os06g49460
rayctn0_0161_E11.ab1	LOC_Os06g49460
A05_411937.5.S1103312484.Anther-SP2021.M13R.ab1	LOC_Os06g50154
A05_425250.5.S1104112292.Anther-SP8933.M13R.ab1	LOC_Os06g50300
Anther_High_Quality_EST.seq.Contig4971	LOC_Os06g51130
Anther_High_Quality_EST.seq.Contig4182	LOC_Os06g51390
E09_415391.57.S1104022728.Anther-SP4185.M13R.ab1	LOC_Os07g01560
Anther_High_Quality_EST.seq.Contig3132	LOC_Os07g01560
Anther_High_Quality_EST.seq.Contig3213	LOC_Os07g01560
F10_50658.69.S1107082572.Anther-AD70.M13R.ab1	LOC_Os07g02810
Anther_High_Quality_EST.seq.Contig3217	LOC_Os07g05620
Anther_High_Quality_EST.seq.Contig2600	LOC_Os07g07480
rayctn0_0082_F07.ab1	LOC_Os07g08030
A07_425513.7.S1104111022.Anther-SP10663.M13R.ab1	LOC_Os07g08340
rayctn0_0121_G01.ab1	LOC_Os07g09050
D04_425266.40.S1104112807.Anther-SP9448.M13R.ab1	LOC_Os07g09190
rayctn0_0162_C04.ab1	LOC_Os07g09600
Anther_High_Quality_EST.seq.Contig716	LOC_Os07g14160
F07_433581.67.S1104162450.Anther-SP16194.M13R.ab1	LOC_Os07g15370
rayctn0_0066_G09.ab1	LOC_Os07g17330
D06_429025.42.S1104132041.Anther-SP12906.M13R.ab1	LOC_Os07g22710
Anther_High_Quality_EST.seq.Contig364	LOC_Os07g30840
D12_408540.48.S1103293687.Anther-SP1200.M13R.ab1	LOC_Os07g31370
rayctn0_0015_C05.ab1	LOC_Os07g31430
C12_401561.36.S1103242319.Anther-S228.M13R.ab1	LOC_Os07g31500
A02_432356.2.S1104152385.Anther-SP15170.M13R.ab1	LOC_Os07g34006
Anther_High_Quality_EST.seq.Contig857	LOC_Os07g34598
Anther_High_Quality_EST.seq.Contig4904	LOC_Os07g36140
Anther_High_Quality_EST.seq.Contig4000	LOC_Os07g36410
Anther_High_Quality_EST.seq.Contig357	LOC_Os07g37310
Anther_High_Quality_EST.seq.Contig2604	LOC_Os07g37620
Anther_High_Quality_EST.seq.Contig1292	LOC_Os07g38560
G05_425484.77.S1104113420.Anther-SP10061.M13R.ab1	LOC_Os07g38730
rayctn0_0053_C05.ab1	LOC_Os07g38730
Anther_High_Quality_EST.seq.Contig726	LOC_Os07g39520
Anther_High_Quality_EST.seq.Contig1180	LOC_Os07g39870
F12_411954.72.S1103312743.Anther-SP2280.M13R.ab1	LOC_Os07g41650
Anther_High_Quality_EST.seq.Contig3323	LOC_Os07g44070
Anther_High_Quality_EST.seq.Contig4166	LOC_Os07g44070
Anther_High_Quality_EST.seq.Contig1356	LOC_Os07g44960
Anther_High_Quality_EST.seq.Contig4248	LOC_Os07g46280
Anther_High_Quality_EST.seq.Contig4718	LOC_Os07g47270
Anther_High_Quality_EST.seq.Contig4253	LOC_Os07g47490
A04_430837.4.S1104142291.Anther-SP14116.M13R.ab1	LOC_Os07g49100
Anther_High_Quality_EST.seq.Contig3634	LOC_Os07g49400
Anther_High_Quality_EST.seq.Contig3580	LOC_Os07g49400
F04_427270.64.S1104123791.Anther-SP12736.M13R.ab1	LOC_Os08g01760
Anther_High_Quality_EST.seq.Contig1805	LOC_Os08g02330
Anther_High_Quality_EST.seq.Contig3043	LOC_Os08g03640
Anther_High_Quality_EST.seq.Contig1081	LOC_Os08g03682
F02_420284.62.S1104072061.Anther-SP4478.M13R.ab1	LOC_Os08g05870
E05_489433.53.S1105272244.Anther-SA245.M13R.ab1	LOC_Os08g06010
rayctn0_0063_F09.ab1	LOC_Os08g06550
B04_435746.16.S1104182399.Anther-SP17103.M13R.ab1	LOC_Os08g07760
Anther_High_Quality_EST.seq.Contig1590	LOC_Os08g09200
Anther_High_Quality_EST.seq.Contig1791	LOC_Os08g20730
D05_435736.41.S1104182040.Anther-SP16744.M13R.ab1	LOC_Os08g23740
rayctn0_0086_H01.ab1	LOC_Os08g29200
Anther_High_Quality_EST.seq.Contig4291	LOC_Os08g29770
Anther_High_Quality_EST.seq.Contig4416	LOC_Os08g33460
E01_435777.49.S1104183104.Anther-SP17808.M13R.ab1	LOC_Os08g34060
Anther_High_Quality_EST.seq.Contig3465	LOC_Os08g35190
Anther_High_Quality_EST.seq.Contig4229	LOC_Os08g36320
Anther_High_Quality_EST.seq.Contig1368	LOC_Os08g38710
rayctn0_0058_H04.ab1	LOC_Os08g39140
Anther_High_Quality_EST.seq.Contig2959	LOC_Os08g39140
Anther_High_Quality_EST.seq.Contig4415	LOC_Os08g39140
Anther_High_Quality_EST.seq.Contig2135	LOC_Os08g39550
F05_489432.65.S1105272160.Anther-SA161.M13R.ab1	LOC_Os08g40240
Anther_High_Quality_EST.seq.Contig935	LOC_Os08g40580
Anther_High_Quality_EST.seq.Contig326	LOC_Os08g41390
Anther_High_Quality_EST.seq.Contig3019	LOC_Os08g41390
Anther_High_Quality_EST.seq.Contig2130	LOC_Os08g43570
Anther_High_Quality_EST.seq.Contig4341	LOC_Os08g44370
H02_408536.86.S1103293437.Anther-SP950.M13R.ab1	LOC_Os08g44530
E11_422701.59.S1104092922.Anther-SP6683.M13R.ab1	LOC_Os08g44640
rayctn0_0086_F05.ab1	LOC_Os08g44660
Anther_High_Quality_EST.seq.Contig2943	LOC_Os08g44870
Anther_High_Quality_EST.seq.Contig679	LOC_Os08g45000
H09_429034.93.S1104132380.Anther-SP13245.M13R.ab1	LOC_Os09g02650
Anther_High_Quality_EST.seq.Contig22	LOC_Os09g02729
Anther_High_Quality_EST.seq.Contig3341	LOC_Os09g04790
E10_430849.58.S1104142729.Anther-SP14554.M13R.ab1	LOC_Os09g07830
rmhcyd0_001201.y1.scf	LOC_Os09g08920
Anther_High_Quality_EST.seq.Contig4403	LOC_Os09g08920
Anther_High_Quality_EST.seq.Contig392	LOC_Os09g14670
Anther_High_Quality_EST.seq.Contig4607	LOC_Os09g16920
H03_427248.87.S1104122374.Anther-SP11319.M13R.ab1	LOC_Os09g17600
C08_429043.32.S1104132799.Anther-SP13664.M13R.ab1	LOC_Os09g19734
F11_435802.71.S1104183414.Anther-SP18118.M13R.ab1	LOC_Os09g24230
E07_430847.55.S1104142630.Anther-SP14455.M13R.ab1	LOC_Os09g25060
Anther_High_Quality_EST.seq.Contig1595	LOC_Os09g25850
Anther_High_Quality_EST.seq.Contig4678	LOC_Os09g26360
Anther_High_Quality_EST.seq.Contig218	LOC_Os09g26880
Anther_High_Quality_EST.seq.Contig4833	LOC_Os09g27820
Anther_High_Quality_EST.seq.Contig1613	LOC_Os09g28880
G02_422074.74.S1104082457.Anther-SP5834.M13R.ab1	LOC_Os09g28910
Anther_High_Quality_EST.seq.Contig1837	LOC_Os09g28930
F03_420286.63.S1104072158.Anther-SP4575.M13R.ab1	LOC_Os09g29130
H10_411942.94.S1103312669.Anther-SP2206.M13R.ab1	LOC_Os09g29660
rmhcyd0_001153.y1.scf	LOC_Os09g29690
Anther_High_Quality_EST.seq.Contig4531	LOC_Os09g30418
Anther_High_Quality_EST.seq.Contig3110	LOC_Os09g31390
B03_422698.15.S1104092782.Anther-SP6543.M13R.ab1	LOC_Os09g32020
Anther_High_Quality_EST.seq.Contig1035	LOC_Os09g32440
G10_427270.82.S1104123809.Anther-SP12754.M13R.ab1	LOC_Os09g32532
Anther_High_Quality_EST.seq.Contig4146	LOC_Os09g32760
rayctn0_0123_A09.ab1	LOC_Os09g34970
Anther_High_Quality_EST.seq.Contig295	LOC_Os09g34970
F06_411966.66.S1103312833.Anther-SP2370.M13R.ab1	LOC_Os09g36550
rmhcyd0_001157.y1.scf	LOC_Os09g36580
F01_425513.61.S1104111076.Anther-SP10717.M13R.ab1	LOC_Os09g36580
G02_413745.74.S1104012457.Anther-SP2954.M13R.ab1	LOC_Os09g37100
G03_413755.75.S1104012842.Anther-SP3339.M13R.ab1	LOC_Os09g37230
Anther_High_Quality_EST.seq.Contig3547	LOC_Os09g38130
E09_435808.57.S1104182728.Anther-SP17432.M13R.ab1	LOC_Os09g38530
Anther_High_Quality_EST.seq.Contig3349	LOC_Os09g38700
A12_430841.12.S1104142395.Anther-SP14220.M13R.ab1	LOC_Os09g39930
Anther_High_Quality_EST.seq.Contig3242	LOC_Os10g13940
H11_422732.95.S1104094206.Anther-SP7967.M13R.ab1	LOC_Os10g14920
rayctn0_0027_G04.ab1	LOC_Os10g17680
rayctn0_0056_F03.ab1	LOC_Os10g17680
Anther_High_Quality_EST.seq.Contig4265	LOC_Os10g21910
Anther_High_Quality_EST.seq.Contig4115	LOC_Os10g26340
Anther_High_Quality_EST.seq.Contig1454	LOC_Os10g28240
D06_425504.42.S1104113865.Anther-SP10506.M13R.ab1	LOC_Os10g31810
Anther_High_Quality_EST.seq.Contig3125	LOC_Os10g31950
Anther_High_Quality_EST.seq.Contig4854	LOC_Os10g33250
F07_408540.67.S1103293706.Anther-SP1219.M13R.ab1	LOC_Os10g33720
Anther_High_Quality_EST.seq.Contig1516	LOC_Os10g33800
C03_433568.27.S1104162026.Anther-SP15770.M13R.ab1	LOC_Os10g33930
Anther_High_Quality_EST.seq.Contig3270	LOC_Os10g33930
G12_433583.84.S1104162755.Anther-SP16499.M13R.ab1	LOC_Os10g34360
Anther_High_Quality_EST.seq.Contig1214	LOC_Os10g35070
C11_489442.35.S1105272418.Anther-SA419.M13R.ab1	LOC_Os10g35390
F07_435780.67.S1104183218.Anther-SP17922.M13R.ab1	LOC_Os10g35770
C11_432347.35.S1104152610.Anther-SP15395.M13R.ab1	LOC_Os10g36390
E03_435808.51.S1104182722.Anther-SP17426.M13R.ab1	LOC_Os10g37210
Anther_High_Quality_EST.seq.Contig542	LOC_Os10g37230
Anther_High_Quality_EST.seq.Contig1433	LOC_Os10g37520
rayctn0_0024_D05.ab1	LOC_Os10g37830
Anther_High_Quality_EST.seq.Contig4096	LOC_Os10g38110
Anther_High_Quality_EST.seq.Contig2341	LOC_Os10g38140
H12_435777.96.S1104183151.Anther-SP17855.M13R.ab1	LOC_Os10g39020
rayctn0_0180_A06.ab1	LOC_Os10g39410
Anther_High_Quality_EST.seq.Contig654	LOC_Os10g39810
Anther_High_Quality_EST.seq.Contig4305	LOC_Os10g39810
Anther_High_Quality_EST.seq.Contig4545	LOC_Os10g40360
Anther_High_Quality_EST.seq.Contig243	LOC_Os10g40360
B11_422701.23.S1104092886.Anther-SP6647.M13R.ab1	LOC_Os10g40555
H09_422079.93.S1104082668.Anther-SP6045.M13R.ab1	LOC_Os10g40555
Anther_High_Quality_EST.seq.Contig2180	LOC_Os10g41430
B10_435777.22.S1104183077.Anther-SP17781.M13R.ab1	LOC_Os10g41510
H03_427271.87.S1104123910.Anther-SP12855.M13R.ab1	LOC_Os10g42610
Anther_High_Quality_EST.seq.Contig3505	LOC_Os10g42620
Anther_High_Quality_EST.seq.Contig1720	LOC_Os10g42720
Anther_High_Quality_EST.seq.Contig3005	LOC_Os11g01790
Anther_High_Quality_EST.seq.Contig1157	LOC_Os11g03130
Anther_High_Quality_EST.seq.Contig4194	LOC_Os11g04104
Anther_High_Quality_EST.seq.Contig5050	LOC_Os11g05730
rmhcyd0_002239.y1.scf	LOC_Os11g07770
B09_433578.21.S1104162308.Anther-SP16052.M13R.ab1	LOC_Os11g08300
G08_410390.80.S1103302991.Anther-SP1424.M13R.ab1	LOC_Os11g11060
Anther_High_Quality_EST.seq.Contig3277	LOC_Os11g13670
H01_435766.85.S1104182852.Anther-SP17556.M13R.ab1	LOC_Os11g14220
rayctn0_0029_A07.ab1	LOC_Os11g14900
Anther_High_Quality_EST.seq.Contig3225	LOC_Os11g24540
Anther_High_Quality_EST.seq.Contig3246	LOC_Os11g26850
rayctn0_0006_D09.ab1	LOC_Os11g29780
Anther_High_Quality_EST.seq.Contig959	LOC_Os11g32260
Anther_High_Quality_EST.seq.Contig723	LOC_Os11g32650
Anther_High_Quality_EST.seq.Contig2267	LOC_Os11g33270
E10_411937.58.S1103312537.Anther-SP2074.M13R.ab1	LOC_Os11g35040
E03_435736.51.S1104182050.Anther-SP16754.M13R.ab1	LOC_Os11g36430
Anther_High_Quality_EST.seq.Contig4851	LOC_Os11g37690
Anther_High_Quality_EST.seq.Contig5057	LOC_Os11g37690
D11_427271.47.S1104123870.Anther-SP12815.M13R.ab1	LOC_Os11g37690
G09_435741.81.S1104182272.Anther-SP16976.M13R.ab1	LOC_Os11g38810
Anther_High_Quality_EST.seq.Contig66	LOC_Os11g40030
Anther_High_Quality_EST.seq.Contig4845	LOC_Os11g42430
Anther_High_Quality_EST.seq.Contig4981	LOC_Os11g42430
Anther_High_Quality_EST.seq.Contig3550	LOC_Os11g47330
Anther_High_Quality_EST.seq.Contig3943	LOC_Os12g01530
Anther_High_Quality_EST.seq.Contig1150	LOC_Os12g02640
E11_422698.59.S1104092826.Anther-SP6587.M13R.ab1	LOC_Os12g03260
rayctn0_0217_D05.ab1	LOC_Os12g03880
Anther_High_Quality_EST.seq.Contig3331	LOC_Os12g06570
Anther_High_Quality_EST.seq.Contig4471	LOC_Os12g07640
rayctn0_0156_D07.ab1	LOC_Os12g12730
Anther_High_Quality_EST.seq.Contig2994	LOC_Os12g12860
B02_433575.14.S1104162205.Anther-SP15949.M13R.ab1	LOC_Os12g18250
C07_435771.31.S1104182990.Anther-SP17694.M13R.ab1	LOC_Os12g21700
Anther_High_Quality_EST.seq.Contig3773	LOC_Os12g24320
Anther_High_Quality_EST.seq.Contig1156	LOC_Os12g25690
Anther_High_Quality_EST.seq.Contig446	LOC_Os12g28260
rayctn0_0024_B02.ab1	LOC_Os12g32290
Anther_High_Quality_EST.seq.Contig5008	LOC_Os12g32620
Anther_High_Quality_EST.seq.Contig950	LOC_Os12g33946
Anther_High_Quality_EST.seq.Contig4578	LOC_Os12g34890
Anther_High_Quality_EST.seq.Contig4262	LOC_Os12g35320
Anther_High_Quality_EST.seq.Contig3983	LOC_Os12g35580
A11_433583.11.S1104162682.Anther-SP16426.M13R.ab1	LOC_Os12g36630
Anther_High_Quality_EST.seq.Contig4141	LOC_Os12g36660
Anther_High_Quality_EST.seq.Contig3955	LOC_Os12g37650
rmhcyd0_000426.y1.scf	LOC_Os12g37840
Anther_High_Quality_EST.seq.Contig3286	LOC_Os12g38000
F02_432343.62.S1104152253.Anther-SP15038.M13R.ab1	LOC_Os12g38850
rayctn0_0167_F11.ab1	LOC_Os12g40279
Anther_High_Quality_EST.seq.Contig856	LOC_Os12g44240
A12_427255.12.S1104122587.Anther-SP11532.M13R.ab1	LOC_Os12g44240

## Sheet: File 2
	Vegetative Stages				Shoot Apical Meristem	Anther Development				Seed development
Locus ID	LM	LY	Root	SDL	SAM	PMA	MA	SCP	TPA	S1	S2	S3	S4	S5
LOC_Os01g49650	5.09	4.87	4.73	4.81	4.77	422.97	40169.2	22474.1	4.78	4.85	4.73	4.75	4.96	4.87
LOC_Os07g37090	4.97	5.15	4.81	4.86	4.92	4.85	4.8	35557.2	4.94	4.78	4.76	5.01	5.16	5.05
LOC_Os02g01980	5.89	6.04	5.72	5.66	5.77	5.69	5.58	43774.1	5.81	5.61	5.93	5.87	6.56	6.29
LOC_Os03g01640	4.27	4.28	4.3	4.19	4.22	4.19	4.18	4.14	25130	4.16	4.16	4.18	4.33	4.31
LOC_Os05g20570	6.09	6.1	5.78	5.8	5.93	5.81	6.8	5.7	36257.8	6.17	5.72	5.83	6.35	6.16
LOC_Os01g12020	5.83	5.92	5.66	5.64	5.74	5.73	34145.1	1229.63	63.59	5.62	5.67	5.74	6.24	6.13
LOC_Os02g26290	5.27	5.29	5.13	5.15	5.19	5.12	5.23	5.09	30020	5.14	5.09	5.14	5.51	5.4
LOC_Os04g25190	5.96	6.03	5.75	5.87	5.87	170.24	5.72	5.58	34517	5.65	6.36	5.92	6.31	6.52
LOC_Os04g57280	5.37	5.47	5.27	5.32	5.34	8.09	6.48	5.28	34047.1	6.8	5.21	5.31	5.46	5.58
LOC_Os02g55738	5.07	5.17	4.94	4.95	5	5	4.99	4.92	25696.1	4.96	4.99	4.97	5.18	5.22
LOC_Os04g45960	4.38	4.41	4.31	4.31	4.36	4.33	4.32	21693.1	4.35	4.29	4.29	4.31	4.44	4.44
LOC_Os06g35370	4.26	4.36	4.14	4.15	4.19	4.16	4.15	4.14	21172.5	4.13	4.12	4.15	4.33	4.3
LOC_Os08g12160	6.36	6.54	5.99	6.12	6.19	5.97	7.23	5.92	35235.7	6.06	5.92	6.1	7.37	6.87
AK106977	6.16	5.83	5.55	5.62	5.67	5.54	5.83	5.73	29409.8	5.5	5.48	5.6	5.97	5.96
LOC_Os10g26600	4.99	5.1	4.85	4.88	4.93	4.87	5.12	4.81	27330.2	5.45	5.04	4.87	5.13	5.74
LOC_Os08g12520	5.71	5.85	5.55	5.58	5.8	5.56	5.55	5.47	28425	5.5	5.49	5.58	6	6.02
LOC_Os10g34360	5.59	5.73	5.6	6.2	5.88	45.48	1642.92	29255.6	6.61	5.43	5.65	5.62	5.94	6.17
AK121445	4.24	4.27	4.42	4.17	4.5	4.17	4.76	4.14	22068.5	4.88	4.15	4.17	4.26	4.26
LOC_Os09g23948	4.63	4.64	4.53	4.54	4.57	4.53	4.53	4.5	24360.4	4.53	5.67	4.53	4.81	4.81
LOC_Os04g48400	5.11	5.09	4.83	4.93	4.98	306.85	3140.69	21272.9	4.97	5.17	4.93	5.01	5.22	5.2
LOC_Os05g13830	7.45	7.56	6.97	7.35	7.39	7.08	7.09	6.84	32458.5	7.37	7.44	7.37	7.96	8.39
LOC_Os11g36230	4.93	4.93	4.76	4.79	4.82	4.77	5.61	4.72	23265.6	6.02	4.72	4.78	5	5.03
LOC_Os06g40550	4.86	4.91	4.75	4.76	4.79	4.76	261.24	18304.8	4.82	4.76	4.74	4.77	4.93	4.92
LOC_Os02g55500	5.14	5.15	4.96	6.93	5.02	4.97	6.32	4.93	25193.6	5.8	5.1	4.98	5.23	5.35
LOC_Os04g11130	5.96	6.34	5.73	6.09	5.87	5.7	6.4	5.64	27032.1	7.45	5.62	5.77	6.31	7
LOC_Os01g02190	10.37	8.53	8.07	7.58	7.83	7.5	16.4	37297.5	8.87	7.19	7.25	8.6	10.08	10.21
LOC_Os11g08698	5.03	5.07	4.94	5.35	4.97	4.93	4.95	4.88	19048.1	4.9	4.91	4.95	5.18	5.12
LOC_Os11g08860	4.98	5.06	5.02	5	4.96	6.54	4.87	4.83	19927.9	5.7	4.88	4.93	5.09	5.06
LOC_Os04g48210	5.56	5.62	5.36	5.62	5.5	6.2	10.93	21912.4	440.29	5.36	6.34	5.45	5.85	5.93
LOC_Os01g50810	6.56	7.28	7.7	6.41	6.48	6.3	6.49	6.23	27452	7.98	6.83	6.65	7	7.24
LOC_Os04g57270	5.6	5.92	5.16	5.24	5.28	5.22	14.89	5.11	30521	8.91	5.18	5.26	6.64	6.09
LOC_Os11g08707	5.58	5.67	5.35	5.42	5.54	5.4	5.55	5.3	19869.5	5.88	5.37	5.43	5.81	5.81
AK121415	6.15	6.41	5.87	5.91	6.07	5.86	9.3	5.81	21915.4	6.26	5.81	5.9	6.5	6.47
LOC_Os01g13440	4.62	4.68	4.52	4.55	4.58	4.54	4.54	5.19	15566.9	4.51	4.5	4.55	4.75	4.69
LOC_Os02g03500	9.32	6.95	6.71	7.03	6.79	7.08	17.64	86.22	47536.5	14.51	6.84	6.99	7.43	6.78
LOC_Os08g43240	5.02	5	4.86	5.06	4.88	182.75	16535.4	1165.43	8.43	4.83	4.82	4.85	5.03	4.99
LOC_Os02g07900	4.22	4.25	4.14	4.16	4.19	4.16	4.16	4.12	13763.7	4.21	4.12	4.15	4.27	4.27
AK106951	5.6	6.5	5.42	5.51	5.49	5.44	5.81	5.4	20442.2	5.58	5.36	5.46	5.98	5.76
LOC_Os07g14340	5.89	5.95	5.66	5.67	5.78	5.63	5.63	5.52	19945.7	5.59	5.57	5.67	6.39	6.22
LOC_Os01g60080	4.35	4.51	4.24	4.26	4.29	4.25	4.25	4.22	14040	4.27	4.23	4.26	4.38	4.42
LOC_Os12g27190	5.29	5.45	5.15	5.19	5.23	5.16	5.28	5.13	17130.2	5.49	5.09	5.18	5.54	5.41
LOC_Os07g34130	5.38	5.46	5.22	5.24	5.42	5.21	5.24	5.17	16858.1	5.18	5.14	5.24	5.58	5.58
LOC_Os01g14940	4.32	4.38	4.25	4.27	4.3	4.26	4.26	4.22	17173.5	4.24	4.22	4.26	5.73	4.43
LOC_Os11g10920	4.89	4.91	4.94	4.77	4.84	4.84	4.78	14676.8	4.86	4.82	4.72	4.79	4.93	4.93
LOC_Os05g51750	5	5.08	4.89	4.88	4.93	4.91	5	4.87	15249.5	5.19	4.97	4.91	5.14	5.09
LOC_Os02g32740	5.6	6.07	5.43	5.45	5.5	5.45	5.48	9.39	18329.8	6.23	5.47	5.45	6.24	5.82
LOC_Os11g11710	5.37	5.61	5.26	5.28	5.34	5.29	5.28	5.53	16257.9	5.24	5.25	5.28	5.45	5.42
LOC_Os02g03480	5.49	6.02	5.08	5.12	5.23	5.06	5.06	5.05	18837.2	5.11	5.03	5.12	5.51	6.53
LOC_Os01g59360	5.8	6.03	5.6	5.6	5.72	5.56	5.81	5.52	17972.3	6.31	5.54	5.6	6.06	5.99
LOC_Os08g04650	4.98	5.22	4.84	5.01	4.94	4.89	4.87	8.28	15589	4.85	4.86	4.88	5.36	5.58
LOC_Os06g45160	5.84	6.2	5.7	5.87	5.77	5.74	5.67	6.17	25554.3	5.67	6.12	5.77	9.18	7.08
LOC_Os06g36240	5.54	5.64	5.41	5.66	5.86	5.47	5.96	5.57	18325.5	6.64	5.37	5.43	5.69	5.68
LOC_Os02g01310	4.93	4.96	4.87	4.86	4.92	4.85	5	4.8	14222.1	4.81	4.81	4.88	5.17	5.11
LOC_Os09g30030	5.12	5.19	4.97	4.99	5.04	4.98	4.99	4.94	14815.6	4.96	4.92	4.99	5.42	5.37
LOC_Os01g46850	5.3	5.38	5.2	5.17	5.23	5.18	5.13	12.24	14970.9	5.1	5.09	5.17	5.49	5.41
LOC_Os04g58120	12.96	14.76	12.59	12.86	15.29	907.92	43124.5	11528.1	133.1	11.01	13.99	12.42	13.86	15.92
LOC_Os02g09540	5.9	5.96	6.24	5.74	5.84	5.72	6.57	13.83	18190.2	6.92	5.57	5.71	5.96	6
LOC_Os06g45150	6.66	8.54	5.92	6.2	6.29	5.81	5.85	5.8	22445	5.78	5.85	6	7.06	7.41
LOC_Os01g20970	6.18	6.27	5.99	6.08	6.06	5.94	6.07	5.88	17676.3	6.16	5.95	5.98	6.57	6.73
LOC_Os02g03520	5.53	5.56	5.23	5.24	5.31	5.23	5.25	5.2	15887.7	5.71	5.21	5.25	5.68	6.06
LOC_Os01g41170	6.73	7.12	6.39	6.43	6.53	6.47	6.33	24013.9	9292.76	6.16	6.76	8.16	9.27	7.59
LOC_Os01g03670	9.22	9.46	8.24	8.42	8.52	9.54	1385.33	34669.7	25.11	8.24	8.25	8.41	13.47	11.46
LOC_Os05g51900	6	6.02	5.56	5.78	5.69	5.63	9.74	5.47	21536.9	8.4	5.73	5.9	6.01	5.92
LOC_Os05g40740	5.86	5.96	5.79	5.77	5.87	7.08	9.43	10	17756.1	5.76	5.91	5.84	6.13	7.01
LOC_Os04g45010	7.04	7.51	6.7	6.8	6.92	6.68	13.29	6.56	21526.8	6.62	6.84	6.83	8.52	8.27
LOC_Os08g27210	4.39	4.47	4.31	4.33	4.36	4.33	5.76	11245.4	4.38	4.36	4.3	4.32	4.44	4.47
LOC_Os02g38260	5.92	5.92	5.58	5.66	5.9	5.7	2465.3	20379.3	5.87	6.79	8.19	6.14	6.6	6.09
LOC_Os07g46210	6.25	6.4	5.96	6.04	6.11	7.49	123.48	16296.2	6.16	5.9	5.85	5.98	6.61	6.42
LOC_Os03g56890	7.21	7.02	5.71	6.28	9.3	6.37	11296.8	23760	6.57	5.98	5.74	6.15	7.31	9.82
LOC_Os03g05770	5.12	5.2	4.99	4.99	5.06	5.46	4.99	4.95	12524.9	4.94	4.93	5.04	5.17	5.17
LOC_Os05g51680	4.76	5.01	4.67	4.68	4.72	4.68	4.68	4.65	12026.3	4.66	4.66	4.69	5.05	4.88
LOC_Os05g41870	5.78	5.84	6.69	6.43	6.8	74.91	19316.6	102.13	8.68	5.62	6.03	6.19	8.27	8.05
LOC_Os04g42210	4.96	5.02	4.83	4.87	4.94	5.02	26.52	4.8	22256	9.53	4.82	4.85	5.03	5.14
AK071422	5.55	5.59	5.38	5.41	5.47	5.39	6.18	5.33	15891.5	6.9	5.3	5.45	5.75	5.75
LOC_Os09g33910	5.11	5.22	4.91	4.99	5.04	4.93	73.22	4.88	14571.1	6.37	5.07	5	5.27	5.6
LOC_Os03g21880	4.6	4.63	4.48	4.51	4.54	4.52	6.74	4.48	20053.3	8.81	4.49	4.51	4.69	4.66
LOC_Os06g35590	5.36	5.68	5.13	5.21	5.26	5.17	5.15	5.05	18593.2	5.13	5.17	5.19	8.28	6.09
LOC_Os11g37280	8.47	8.73	8.04	7.7	8.07	10.48	36.37	31319.4	117.55	9.47	9.31	8.01	14	11.47
LOC_Os02g55400	5.49	5.54	5.31	5.33	5.4	5.33	5.31	5.28	12673.1	5.36	5.26	5.36	5.72	5.67
LOC_Os08g07500	4.3	4.33	4.22	4.2	4.24	4.19	4.21	4.16	9740.38	4.2	4.31	4.3	4.4	4.32
LOC_Os03g19610	5.69	6.11	5.5	5.53	5.58	5.56	5.57	5.9	13459.9	5.54	5.51	5.56	5.88	5.81
LOC_Os03g06960	6.25	6.36	5.76	5.84	6.24	5.74	5.81	5.72	14335	5.69	5.74	5.76	6.01	6.52
LOC_Os12g12860	4.79	4.82	4.68	4.69	4.74	4.7	4.77	4.63	12960.5	5.94	4.66	4.69	4.94	4.93
LOC_Os02g50770	5.12	5.14	4.96	5.01	5.03	4.98	4.97	4.92	12547.9	5.02	5.02	5.3	5.76	5.34
LOC_Os11g45220	4.15	4.2	4.1	4.1	4.13	4.12	4.11	4.08	10819.4	4.1	4.09	4.11	4.21	5.02
LOC_Os10g17680	6.7	7.3	18.34	6.35	6.41	6.19	6.2	6.18	38631.8	6.12	6.03	6.27	7.37	6.67
LOC_Os01g48410	5.23	5.26	5.05	5.08	5.12	5.07	6.13	5.03	17337.3	8.31	5.05	5.08	5.37	5.26
LOC_Os11g10910	5.73	5.71	5.41	5.38	5.49	5.42	5.4	11983.7	5.57	5.49	5.46	5.47	5.76	5.71
LOC_Os10g21110	5.2	5.27	5.09	5.09	5.13	5.05	5.06	5.01	11167.5	5.05	5.03	5.07	5.38	5.34
LOC_Os08g03682	10.79	12.75	9.06	10.06	21.88	83.12	7790.41	45341	10.19	11.79	12.13	9.95	17.83	16.52
LOC_Os11g45720	5.33	5.36	5.14	5.16	5.23	5.13	5.16	5.08	11251	5.13	5.1	5.16	5.43	5.37
LOC_Os06g27850	4.01	4.03	3.95	3.96	3.98	3.97	3.96	3.93	8343.91	3.97	3.94	3.96	4.04	4.05
LOC_Os10g08022	5.95	5.35	5.2	5.16	5.27	5.15	5.17	5.09	12199	5.33	5.15	5.17	5.43	5.34
LOC_Os04g25160	9.69	9.04	8.12	8.11	8.38	13.27	7.79	7.47	21086	7.7	7.43	8.01	10.39	9.51
LOC_Os11g45730	5.67	5.86	5.36	5.44	5.4	5.34	7.36	5.32	11857	5.34	5.31	5.36	5.65	6.02
LOC_Os08g44790	4.98	5.16	4.87	4.86	4.91	4.85	4.89	4.78	11869.4	6.11	4.78	4.88	5.27	5.24
LOC_Os08g40440	5.13	6.02	4.75	5.08	4.96	12.42	248.73	11591.8	5.67	4.96	4.97	4.87	4.9	4.85
LOC_Os03g45120	6.18	6.31	5.89	6.01	6.05	2396.36	12380	2581.23	6.55	5.86	5.81	5.95	6.56	6.46
LOC_Os01g33300	4.57	4.59	4.5	4.65	4.54	4.52	4.71	4.47	8745.75	4.58	4.49	4.51	4.6	4.6
LOC_Os03g15710	5.54	5.61	5.38	5.52	7.24	26.75	595.29	13583.7	47.52	5.76	5.38	5.49	5.66	5.63
LOC_Os05g40230	6.48	6.79	6.38	6.36	6.54	6.23	8.13	6.36	13947.9	6.16	6.04	6.33	7.53	6.81
LOC_Os06g03610	5.21	5.22	5.06	5.07	5.1	5.07	5.19	5.02	10180.5	5.27	5.02	5.51	5.46	5.32
AK108070	5.1	5.14	4.92	4.95	5	4.94	5.71	4.88	9593.72	5.13	4.89	4.95	5.24	5.2
LOC_Os02g03510	8.34	8.29	7.33	7.47	7.52	7.29	9.78	7.24	18180.9	9.95	7.07	7.39	9.58	9.2
AK070630	6.56	7.58	5.96	6.23	6.19	5.84	6.01	5.89	16719.1	5.96	5.79	6.12	7.36	9.23
LOC_Os06g47110	4.66	4.67	4.57	4.6	4.58	4.56	4.57	4.5	9325.4	4.78	4.5	4.59	4.72	5.16
LOC_Os03g52870	5.82	5.9	5.62	5.62	5.68	5.56	5.55	58.91	10918.6	5.57	5.46	5.6	6.06	5.95
LOC_Os04g37570	4.06	4.08	4.01	4.02	4.03	4.02	4.01	9270.96	4.05	4	4	4.01	5.16	5.07
LOC_Os09g30320	7.83	8.54	8.26	7.58	9.82	87.78	3880.49	17548.8	1762.83	7.39	7.44	7.6	9.24	8.66
LOC_Os08g34780	5.21	5.2	4.96	5.14	5.04	14.08	8.8	6.27	9972.06	5.2	5.71	5.25	5.35	5.27
LOC_Os03g27110	7.32	7.26	10.08	6.9	7.06	7.03	7.97	6.73	18348.3	10.54	6.97	7.18	8.19	7.83
LOC_Os12g30550	4.74	4.95	4.61	4.63	4.67	4.64	4.62	4.57	8777.67	4.6	4.58	4.63	4.88	5.05
LOC_Os01g05100	6.16	6.38	5.84	5.9	6.06	5.83	5.83	5.77	11104	5.93	6.05	5.9	6.46	6.4
LOC_Os05g11330	6.02	6.12	5.63	5.54	5.61	5.58	17.48	5.41	22892.1	13.37	5.51	5.55	6.08	6.12
LOC_Os12g02510	5.24	5.33	5.2	5.12	5.16	5.09	5.09	5.04	9187.54	5.1	5.2	5.11	5.38	5.33
LOC_Os02g36950	5.24	5.29	5.24	5.12	5.16	5.11	5.08	5.03	15168	5.1	5.25	5.11	8.96	5.3
AK107936	9.65	15.99	5.3	5.41	5.36	5.26	9.44	5.31	26976.3	11.09	5.33	5.35	5.64	5.99
LOC_Os04g37460	4.95	4.97	4.84	4.92	4.87	4.79	4.84	27.97	9116.95	4.76	4.7	4.88	5.42	5.13
LOC_Os02g24430	6.8	7.12	6.44	6.52	6.81	6.41	6.5	6.4	13669	7.54	6.38	6.41	8.19	7.73
LOC_Os02g12300	5.08	5.09	5.29	4.84	4.89	4.85	6.8	4.81	9004.6	5.42	4.85	4.85	5.02	4.98
LOC_Os04g54600	4.24	4.29	4.12	4.15	4.17	4.12	4.13	21.68	10116.8	6.09	4.09	4.12	4.26	4.25
LOC_Os02g50150	5.06	5.1	4.93	4.96	4.99	4.97	4.97	4.93	8443.85	4.93	4.9	4.96	5.17	5.15
LOC_Os06g39060	5.66	5.9	5.51	5.51	6.76	5.54	5.71	5.53	12228.4	7.63	5.34	5.87	6.26	6.15
LOC_Os04g47150	5.41	5.34	5.27	5.17	5.39	5.23	5.15	5.07	8735.89	5.48	5.13	5.17	5.39	5.39
LOC_Os10g32590	5.41	5.57	5.2	5.26	5.31	5.18	5.19	5.14	9058.72	5.33	5.13	5.25	5.58	5.77
LOC_Os07g07420	4.39	4.51	4.3	4.09	6.46	36.37	2766.13	113.39	10096.9	4.3	4.29	4.12	4.19	4.23
LOC_Os06g44470	5.83	5.88	14.08	21.18	5.71	5.62	5.7	5.65	33083.9	5.87	5.75	6.61	5.95	6.08
LOC_Os07g01780	7.1	7.85	6.52	6.64	6.75	6.43	6.5	6.37	12807.5	6.36	6.27	6.61	7.89	8.36
LOC_Os08g43570	4.18	4.21	4.89	4.43	4.15	4.37	4.14	4.07	7367.82	4.12	4.11	4.13	4.26	4.21
LOC_Os12g13930	5.33	5.46	5.22	5.24	5.31	5.32	26.65	8242.95	5.32	5.19	5.14	5.24	5.48	5.46
LOC_Os07g49100	4.82	4.46	4.33	4.34	4.38	4.35	4.34	4.31	7175.78	4.8	4.31	4.34	4.52	4.49
LOC_Os06g38510	6.66	7.14	6.46	6.55	6.48	6.18	6.27	6.15	14669.9	6.77	6.39	6.45	8.67	9.88
LOC_Os08g38810	5.77	5.82	5.51	5.65	5.78	16.34	405.03	8793.88	50.29	5.5	5.51	6.03	5.87	5.9
LOC_Os03g07600	4.92	4.97	4.81	4.84	4.88	4.83	5.9	76.81	11822.3	8.14	5.52	5.78	5	5.33
LOC_Os08g33860	5.57	5.62	5.46	5.5	5.54	5.47	5.58	5.45	8339.74	5.44	5.43	5.48	5.75	5.69
LOC_Os11g20384	5.27	5.36	5.13	5.18	6.26	5.14	5.13	7.27	9078.99	5.11	5.44	5.18	5.44	5.41
LOC_Os03g01610	4.91	5.06	4.81	4.82	4.86	4.82	39.86	5.76	38799.4	26.78	4.79	4.82	5.26	5.03
LOC_Os03g12180	6.41	6.51	6.23	6.27	6.35	6.22	9.66	6.43	11525.9	6.25	6.27	6.28	7.13	7.98
LOC_Os07g39640	5.08	5.08	4.9	5	5.23	5.06	5.04	8290.5	5.07	5	4.98	5.08	5.34	5.77
LOC_Os02g10300	6.56	8.13	7.63	6.42	6.63	6.35	7.94	6.49	11641.3	6.48	6.44	6.47	6.63	6.94
LOC_Os06g46560	5.99	5.95	5.7	5.71	5.77	5.72	5.71	5.67	8685.69	5.92	5.66	5.74	5.99	6.08
LOC_Os01g26000	5.2	5.36	5.4	4.95	5	64.11	9.59	7990.36	89.52	5.6	5.22	5.17	5.21	5.18
LOC_Os09g21370	7.99	8.21	7.73	7.67	7.72	6.85	8.17	238.64	17380.7	12.19	8.49	7.79	8.2	8.03
LOC_Os11g11730	7.36	7.09	6.44	6.5	6.68	6.44	6.36	6.32	12341.3	6.3	6.33	6.51	8.76	7.58
LOC_Os02g04030	4.59	4.63	4.5	4.51	4.55	4.5	4.52	4.45	6591.11	4.48	4.47	4.51	4.69	4.65
LOC_Os01g39710	6.5	7.45	6.01	6.03	6.29	5.96	10390	6.56	6.18	5.94	5.91	6.05	6.51	7.36
LOC_Os09g30040	7.81	8.07	7.38	7.42	7.55	7.45	7.37	7.98	11037.9	7.13	7.3	7.41	7.69	7.6
LOC_Os09g39950	4.71	4.68	4.49	4.58	4.6	4.56	4.57	4.51	6812.83	4.55	4.54	4.58	4.78	4.99
LOC_Os07g22850	5.51	5.32	8.15	5.14	5.26	5.3	1544.41	11122.2	9.48	5.36	5.28	5.27	5.26	5.58
LOC_Os02g49340	7.37	7.11	6.5	6.56	7.18	6.6	7.49	72.82	12697.9	8.85	9.44	6.76	7.44	7.56
LOC_Os03g11350	5.46	5.5	5.32	5.34	5.36	5.29	5.32	7714.78	5.47	5.28	5.3	5.37	5.76	5.58
LOC_Os01g55440	4.11	4.14	4.04	4.05	4.07	4.05	4.05	4.02	5635.1	4.26	4.02	4.05	4.16	4.14
LOC_Os12g43700	7.63	7.52	7.28	7.33	7.38	7.15	7.28	7.17	14175.9	7.25	7.19	7.69	9.15	10.72
LOC_Os04g50850	5.31	5.37	5.23	5.23	5.27	11.52	7041.37	22.6	5.29	5.19	5.22	5.25	5.37	5.36
LOC_Os05g05650	4.84	4.86	4.75	4.88	4.8	4.7	4.98	4.66	6524.5	4.77	4.64	4.78	5.06	4.87
LOC_Os01g23880	5.3	5.36	5.14	9.77	5.2	5.14	6.69	5.08	18688.2	14.41	12.07	14.64	5.49	5.33
LOC_Os02g09450	3.96	4.01	3.94	3.93	3.94	4.47	4.49	3.91	5292.93	4.15	3.93	3.94	4.01	4.02
LOC_Os05g51090	4.02	4.05	3.96	3.97	3.99	3.98	4.72	1210.09	11835.3	9.39	3.96	3.97	4.06	4.06
LOC_Os03g10460	5.32	5.41	5.2	5.21	5.25	5.18	5.18	5.14	6663.11	5.19	5.18	5.21	5.44	5.35
LOC_Os04g01150	5.37	5.45	8.39	5.54	5.31	5.26	7.41	5.16	10233.4	5.19	5.19	5.26	6.08	5.6
LOC_Os07g10550	4.82	4.87	4.73	4.74	4.78	7.21	4.73	4.68	6133.63	4.72	4.69	4.75	4.94	5.03
AK121251	5.22	5.34	5.05	5.08	5.16	5.04	5.04	4.97	6494.25	5.01	4.98	5.08	5.39	5.37
LOC_Os09g22000	5.38	5.44	5.67	5.27	5.32	5.27	5.22	5.19	7327.6	6.11	5.29	5.36	5.54	5.5
LOC_Os01g70120	6.38	6.64	6.13	6.22	6.28	6.22	6.7	6.06	8200.99	6.68	6.47	6.14	6.98	6.64
LOC_Os12g12730	5.37	5.35	5.18	5.18	5.21	5.18	5.17	5.13	6413.11	5.16	5.15	5.18	5.53	5.47
LOC_Os03g18860	5.11	5.26	4.99	5.02	5.5	5	5	4.95	6414.45	5	4.95	5	5.36	5.57
LOC_Os09g26360	5.13	5.21	5.02	5.05	8.07	5.02	5.02	4.95	9274.28	5.02	4.97	5.05	5.37	5.21
LOC_Os07g26480	5.45	4.73	4.6	4.62	4.65	4.61	5.11	4.58	8844	7.7	4.58	4.61	4.79	4.75
LOC_Os03g12570	4.93	4.99	4.95	4.87	4.87	4.81	4.81	4.77	5727.98	4.83	4.76	4.81	4.99	4.99
LOC_Os05g51660	4.68	4.63	4.61	4.46	4.49	4.45	4.57	4.42	9980.97	8.74	4.44	4.83	4.76	4.75
LOC_Os08g30800	5.7	5.8	5.53	5.57	5.62	5.55	5.59	33.72	11352	9.35	10.04	5.66	5.92	5.86
LOC_Os05g29740	5.08	5.1	4.99	4.99	5.04	5.01	5	4.91	6716.25	4.99	4.98	5.56	5.96	5.29
LOC_Os02g05670	5.58	5.71	5.46	5.49	5.54	5.59	15.78	15.99	18817.6	16.77	5.42	5.48	5.85	5.87
LOC_Os12g37660	4.8	4.85	4.65	4.68	4.69	4.66	4.68	4.63	5514.76	4.66	4.61	4.66	4.96	4.82
LOC_Os08g31080	4.84	4.9	4.71	4.73	4.77	4.72	4.72	4.67	5578.42	4.69	4.68	4.74	5.05	4.95
AK120000	9.19	10.16	8.39	8.69	8.79	8.33	8.1	8.35	13064.8	9.07	8.11	8.63	11.58	11.84
LOC_Os06g05209	5.87	5.95	5.73	5.78	5.81	5.74	5.72	5.69	6762.98	5.76	5.64	5.75	6.17	6.13
LOC_Os10g27480	4.71	4.77	4.61	4.61	4.67	4.64	5.84	4.59	15503.9	14.17	4.58	4.63	4.81	5.14
LOC_Os06g43060	9.82	10.57	9.05	9.35	9.5	9.19	8.59	26.04	12865.8	9.54	9	9.4	11.58	11.87
LOC_Os03g61510	7.65	7.81	7.07	7.09	7.71	7.07	7.01	7.16	9428.38	6.86	6.82	7.12	8.7	8.38
LOC_Os12g23170	6.05	6.6	5.76	6.41	5.91	5.71	5.74	5.66	7089.76	5.67	5.65	5.79	6.28	6.12
LOC_Os06g37680	7.56	10.13	4.66	5.83	6.56	3065.78	10739	4210.45	30.97	7.11	6.23	5.35	5.6	8.63
LOC_Os07g04580	4.9	5.16	4.83	4.82	4.91	10.96	5474.59	90.81	4.9	4.74	4.92	4.77	5.17	5.1
LOC_Os05g20150	6.17	6.22	6.6	6.2	6.1	6.02	6.01	5.97	8005.11	7.56	5.96	6.04	6.57	6.69
LOC_Os04g38560	4.95	5.02	4.84	4.86	4.9	4.85	5.16	4.8	18557.5	17.87	4.82	4.86	5.06	5.05
LOC_Os07g30640	4.91	4.72	4.58	4.63	4.64	4.58	4.63	5.69	5052.69	4.59	4.76	4.61	4.78	4.89
LOC_Os12g35690	5.2	5.41	5.05	5.08	5.17	5.07	5.12	5.03	12054.8	5.05	5.03	5.09	10.98	11.74
LOC_Os03g07250	12.59	11.42	11.97	10.31	25.31	144.61	3795.87	25563.9	10.59	12.83	15.23	12.14	8.88	8.98
LOC_Os03g17030	7.2	7.44	6.78	6.9	6.99	6.67	6.68	6.67	8389.12	6.72	7.11	6.89	8.44	8.11
LOC_Os04g24530	12.12	7.44	20.61	12.15	10.44	16.1	1156.57	22715	23.37	13.27	13.08	12.17	13.16	23.03
LOC_Os07g01260	5.73	5.92	5.61	5.64	5.66	5.64	5.63	5.59	6458.22	5.63	5.77	5.65	6.57	6.2
LOC_Os07g17310	5.26	5.31	5.12	5.13	5.18	5.11	6.81	11.27	5518.87	5.11	5.14	5.59	5.34	5.63
LOC_Os06g05730	7.01	7.57	6.69	6.81	6.91	6.8	9.38	6.85	10493.4	8.78	7.01	6.85	9.12	10.74
AK070866	5.73	5.67	5.49	5.49	5.54	5.53	6.12	5.41	5607.37	5.58	5.51	5.53	5.75	5.66
LOC_Os01g69240	4.89	5.04	4.72	4.75	4.83	4.75	5.85	4.72	5022.33	4.75	4.74	4.78	5	5.24
LOC_Os12g16180	6.85	7.13	6.61	6.95	6.81	6.64	6.58	6.54	7570.7	6.52	6.51	6.64	7.91	7.6
LOC_Os01g56530	5.02	4.83	4.69	4.7	4.74	4.7	4.68	4684.84	4.75	4.67	4.66	4.74	4.87	4.83
LOC_Os04g42960	5.78	5.84	5.67	5.69	5.72	5.7	5.69	5.65	5546.41	5.65	5.66	6	5.82	5.82
LOC_Os05g48520	4.94	5.7	4.97	4.83	4.87	4.8	4.8	4.94	5245.83	4.8	4.84	4.84	5.37	5.03
LOC_Os01g55520	5.39	5.46	5.25	5.32	5.34	5.22	5.26	5.19	9256.65	6.46	10.07	5.41	5.77	5.58
LOC_Os01g25460	5.86	5.99	5.74	5.72	5.83	5.72	8.44	5.67	5841.67	6.26	5.58	5.73	6	6.38
LOC_Os08g06700	6.8	6.96	6.62	6.6	6.62	14.3	6555.58	262.56	6.81	6.68	6.52	6.54	7.02	7.18
AK107061	5.61	5.63	5.32	5.36	5.42	5.31	5.34	6.47	5263.04	5.48	5.28	5.37	5.9	5.67
LOC_Os01g27190	4.82	5.05	4.71	4.73	4.76	4.71	4.98	4.67	13930.1	15.82	4.66	4.71	5.06	4.93
LOC_Os04g58480	6.21	6.44	5.9	6	12.39	16.75	10.02	6.07	10445.2	6.63	5.86	6.1	6.57	6.7
LOC_Os06g29350	5.99	6.02	5.91	5.89	6.39	5.92	7.12	7.35	5363.9	5.89	5.88	5.9	6.05	6.01
LOC_Os04g55110	5.39	5.43	5.25	5.26	5.32	5.28	5.28	5.23	6087.99	7.3	5.34	5.63	6.45	5.56
LOC_Os01g71240	4.13	4.16	4.1	4.08	4.1	4.08	4.08	11.89	3484.24	4.07	4.06	4.07	4.19	4.17
LOC_Os11g31400	5.99	6.05	5.72	5.8	5.85	5.71	15.7	6.16	27531	33.31	5.65	5.77	6.41	6.33
LOC_Os03g10334	6.03	6.23	6.08	5.88	5.96	6.62	5.83	5.78	5129.82	5.82	5.83	5.9	6.16	6.11
LOC_Os01g14030	5.39	5.45	5.19	5.23	5.27	5.2	5.12	11222.9	5.31	5.25	5.16	5.81	13.7	5.59
LOC_Os11g16350	5.08	5.07	4.97	4.96	5.01	4.99	4.96	4.93	4114.68	4.93	4.94	4.97	5.08	5.08
LOC_Os04g20420	4.66	4.94	4.58	4.57	4.63	4.6	4.57	4.56	3966.72	4.58	4.55	4.6	4.75	4.76
LOC_Os10g11750	5.52	5.84	5.34	5.37	6.01	5.33	5.33	5.28	4978.78	5.32	5.3	5.39	6.24	5.89
LOC_Os03g51100	4.01	4.06	3.93	3.93	3.99	3.97	3280.52	6.01	4	3.95	3.95	3.97	4.12	4.12
LOC_Os03g24510	5.41	5.53	6.06	5.28	5.33	5.23	5.22	5.16	4900.25	5.19	5.9	5.26	6.29	5.57
LOC_Os08g43290	14.07	22.26	53.65	16.03	46.46	92.08	41315.3	40473.4	23.44	36.97	33.06	32.94	40.93	42.31
LOC_Os08g37570	5.35	5.43	5.35	5.18	5.18	5.19	5.18	5.1	4176.08	5.15	5.15	5.17	5.32	5.32
LOC_Os07g17120	5.28	5.36	5.15	5.16	5.23	6.28	5.16	5.1	4135.7	5.12	5.11	5.17	5.41	5.32
LOC_Os09g12510	8.31	8.24	7.27	7.38	7.8	7.1	7.24	7.11	8426.72	8.29	7.11	7.49	8.78	11.03
LOC_Os05g38960	4.13	4.18	4.07	4.07	4.1	4.07	4.09	4.04	3201.16	4.07	4.04	4.08	4.18	4.21
LOC_Os03g11760	4.74	4.78	4.64	4.66	4.7	4.65	3782.99	804.71	4.71	4.63	4.61	4.65	4.83	5
LOC_Os06g05260	6.28	6.46	5.99	5.97	6.13	5.97	6.67	5.84	5648.57	7.48	5.89	6.01	7.07	6.79
LOC_Os12g23460	4.92	4.96	4.83	4.83	4.89	17.91	4969.86	156.99	4.9	4.83	4.93	6.67	5.06	4.97
LOC_Os02g02820	5.65	5.51	5.41	5.3	5.36	150.86	4133.31	4310.84	81.73	5.32	5.23	5.3	5.63	5.79
LOC_Os08g40990	5.8	5.78	5.49	5.6	5.58	5.48	5.49	5.41	4467.98	5.46	5.44	5.51	6.04	5.97
LOC_Os04g32700	6.38	6.47	6.1	6.07	6.3	56.25	5419.27	1278.52	6.48	6.11	6	6.1	6.87	7.34
LOC_Os06g48980	4.46	4.51	4.39	4.4	4.44	4.39	4.41	4.39	4248.14	4.57	4.38	4.44	4.71	5.8
LOC_Os04g42220	4.49	4.52	4.42	4.43	4.45	4.43	4.44	4.4	3437.7	4.42	4.41	4.44	4.63	4.79
LOC_Os05g11790	5.18	5.67	6.69	5.07	5.14	5.41	5.12	5.08	4789.15	5.17	5.09	5.12	5.24	5.29
LOC_Os04g25150	12.13	14.45	10.07	11.13	11.33	17.54	9.41	9.06	13581.1	9.31	9.44	10.34	19.03	15.23
LOC_Os09g12620	5.95	6.1	5.71	5.81	5.84	5.72	5.69	5.62	4491.12	5.67	5.61	6.02	6.3	6.11
LOC_Os02g44120	6.53	6.85	6	6.18	6.29	6.04	6.05	6.01	4882.25	6.01	5.91	6.17	6.84	6.86
LOC_Os01g18870	7.92	7.5	7.13	7.06	8.19	2062.45	5826.36	488.08	34.5	7.37	7.79	7.24	7.99	8.16
LOC_Os01g16470	4.65	4.69	4.56	4.58	4.62	4.62	4.57	4.53	3506.83	4.56	4.55	4.57	4.93	4.88
LOC_Os05g08540	7	7.14	6.71	6.79	6.96	8.44	43.72	9.45	8054.78	6.56	6.58	6.84	10.64	11.42
LOC_Os02g35300	5.08	4.51	5.41	4.52	4.38	4.3	4.35	4.29	3789.84	4.28	4.51	4.46	4.56	4.46
LOC_Os10g35930	8.74	6.6	5.42	5.67	5.82	5.54	18.24	5.12	25653	37.11	5.15	5.2	5.44	5.48
LOC_Os06g03390	5.06	4.73	4.55	4.64	4.84	4.62	11.74	4.62	25145.8	36.43	4.48	4.54	4.74	4.95
LOC_Os12g03970	5.14	5.46	10.94	5.03	5.05	4.91	16.07	4.92	7439.4	4.92	4.93	5.57	5.31	5.18
LOC_Os08g41650	5.7	5.04	4.78	4.94	4.87	4.77	4.81	6.87	3858.18	4.84	4.77	4.86	5.51	5.4
LOC_Os11g09030	6.65	6.88	6.36	6.44	6.5	6.25	6.22	6.14	4953.33	6.19	6.26	6.36	7.33	7.2
LOC_Os12g04700	5.08	5.16	5.24	4.9	5.04	4.88	4.89	4.85	3594.39	4.85	4.91	4.92	5.33	5.19
LOC_Os02g01290	6.26	6.59	5.96	6.01	6.06	6.53	6.08	5.8	4764.39	5.96	5.97	6.05	7.09	6.45
LOC_Os02g10530	5.82	5.83	5.7	5.86	5.82	6.19	5.85	5.63	4016.03	5.76	5.63	5.94	6	5.99
LOC_Os01g69020	5.08	5.58	5.84	6.76	5.83	5.69	18.52	5.83	18289.1	15.44	27.53	9.14	6.06	5.66
LOC_Os08g06450	5.78	5.88	5.6	5.78	5.68	6.51	8.64	120.96	4419.84	6.66	5.89	5.96	5.83	5.82
LOC_Os06g06670	5.01	4.72	5.31	5.43	6.12	9.4	4043.64	91.57	5.49	5.38	5.61	4.93	5.59	5.58
LOC_Os06g40580	6.14	6.23	5.86	5.9	5.99	5.74	5.97	338.13	6711.98	10.28	6.43	5.94	6.43	6.38
LOC_Os03g26920	5.31	5.36	5.14	5.14	5.22	5.13	265.29	4937.39	5.27	5.15	7.16	5.33	5.47	7.57
LOC_Os01g10470	6.71	6.9	6.28	6.38	6.44	6.23	10.12	6.12	25410.7	39.35	6.13	6.39	7.51	7.18
LOC_Os04g54850	4.93	5.02	4.79	4.8	4.85	4.78	4.78	4.73	7035.63	4.75	4.73	4.8	5.53	10.93
LOC_Os03g62210	5.68	6.07	5.87	5.47	5.58	5.46	5.51	5.4	9370.65	14.58	5.99	5.99	7.64	6.86
LOC_Os09g03890	6.67	6.82	6.21	6.32	6.42	6.2	6.22	6.12	4688.38	6.19	6.08	6.33	7.32	6.99
LOC_Os05g40550	5.87	6.34	5.66	5.75	5.82	12.48	4024.17	149.26	5.78	5.57	5.54	5.73	6.05	6.08
LOC_Os08g23130	4.57	4.58	4.45	4.48	4.5	4.45	4.46	4.45	2959.12	4.45	4.45	4.46	4.64	4.68
LOC_Os10g26470	5.83	5.9	5.74	5.74	5.79	5.7	5.81	5.69	5384.61	5.94	6.05	6.08	6.19	8.55
LOC_Os05g30940	8.02	12.34	15.04	7.55	7.74	7.49	10.95	7.19	12738.3	20.24	7.78	7.87	8.86	9.54
LOC_Os02g18750	4.18	4.24	4.13	4.15	4.2	4.31	3630.37	5492.36	6.46	8.77	5.66	4.14	4.26	4.27
LOC_Os06g08310	8.24	7.53	6.62	6.67	6.93	6.55	6.74	6.6	11568.9	18.59	6.67	7.14	8.7	7.89
LOC_Os11g46230	4.95	5	4.84	4.84	4.89	4.87	4.86	4.79	3100.95	4.81	5.02	4.9	5.07	5
LOC_Os08g35440	5.75	5.83	6.27	5.82	5.64	5.58	5.56	5.51	3823.93	5.54	5.52	5.57	6.03	5.94
LOC_Os10g40140	5.97	5.97	5.62	5.74	5.76	5.61	5.61	5.55	3854.03	5.58	5.56	5.66	6.35	6.37
LOC_Os12g07700	6.21	6.97	5.79	5.84	6.19	10.85	14.69	5.7	20312.9	34.04	6.14	5.85	6.57	6.46
AK070250	7.55	7.32	6.83	7	7.1	7.4	6.96	7.67	5318.17	6.76	6.56	7.04	9.01	7.92
LOC_Os10g10700	3.56	3.55	3.49	3.51	3.51	3.5	3.5	3.48	2101.01	3.53	3.49	3.5	3.58	3.56
LOC_Os05g07880	3.82	3.83	3.78	3.78	3.8	3.78	3.78	3.75	2250.91	3.77	3.77	3.78	3.84	3.84
LOC_Os06g09230	6.09	5.74	5.52	5.62	5.58	5.54	5.52	5.45	3557.76	5.52	5.44	5.54	5.87	5.85
LOC_Os05g14750	8.25	8.78	7.85	7.61	7.91	8.53	112.5	7.12	9262.92	7.15	7.54	8.08	16.12	11.56
LOC_Os08g38590	4.62	4.66	4.52	4.54	4.58	4.54	4.53	4.5	2731.39	4.51	4.5	4.55	4.76	4.7
LOC_Os12g38570	4.63	4.68	4.55	4.56	4.61	6.01	68.09	19.21	2725.14	4.61	4.47	4.55	4.77	4.71
LOC_Os11g23220	5.13	5.1	4.95	4.98	5.01	4.97	4.96	4.92	2963.14	4.94	4.91	5.19	5.19	5.16
LOC_Os12g05730	4.8	4.9	4.7	4.72	4.85	4.68	4.68	4.92	2948.63	4.7	4.63	4.72	5.16	5.18
LOC_Os08g38250	17.91	16.42	16.9	16.96	17.06	21.24	15.82	16.69	10335.6	16.68	16.78	17.08	18.35	17.42
LOC_Os03g43100	4.94	5	4.85	4.87	4.91	4.88	157.34	56.89	3562.32	4.97	6.35	5.06	5.16	5.05
LOC_Os04g37520	3.64	3.67	3.6	3.6	3.6	3.6	3.6	553.91	2042.16	3.59	3.59	3.6	3.7	3.7
LOC_Os02g28970	4.15	4.18	4.12	4.11	4.12	237.69	2306.69	10.44	4.13	4.1	4.1	4.12	4.2	4.2
LOC_Os08g12890	5.37	5.44	5.24	5.26	5.31	5.24	5.26	5.18	3084.14	5.21	5.18	5.27	5.63	5.59
LOC_Os07g43230	5.42	5.48	5.33	5.32	5.4	20.28	3157.68	39.63	5.42	5.31	5.69	5.4	5.79	5.66
LOC_Os09g12630	15.98	9.83	8.79	8.99	9.14	9.7	9.58	9.51	9321.17	17.11	9.38	9.1	10.14	9.89
LOC_Os08g20730	6.4	6.5	16.36	6.63	6.33	4597.74	8889.05	3400.81	6.41	6.16	6.1	6.35	6.79	6.88
LOC_Os03g08980	4.36	4.54	4.2	4.21	4.24	4.19	4.15	4.17	2856.36	4.19	5.26	4.22	4.41	4.48
LOC_Os07g43250	4.72	4.87	4.48	4.59	4.52	66.96	3810.06	144.8	5.11	4.42	7.1	5.86	6.86	6.05
LOC_Os03g59660	5.96	6.05	5.74	5.87	5.98	7.96	5.89	8.96	3367.95	5.68	5.64	5.79	6.29	6.21
LOC_Os09g10740	6.14	6.21	6.06	6.08	6.11	133.24	163.25	80.04	3386.62	6.29	5.98	6.06	6.27	6.33
LOC_Os01g68620	6.36	6.65	6.19	6.4	6.32	6.1	6.2	6.04	3771.88	6.11	6.07	6.21	7.07	6.73
LOC_Os09g27940	12.95	8.06	7.75	8.18	7.51	6.7	6.75	6898.32	7.53	7.44	7.15	8.18	9.59	7.7
LOC_Os05g40650	8.53	8.62	8	7.66	7.92	7.67	8.16	7.5	5206.65	7.3	7.3	7.72	9.85	8.37
LOC_Os07g13450	6.58	6.66	6.24	6.39	6.36	6.24	6.12	6.17	3761.92	6.2	6.04	6.26	7.14	7.08
LOC_Os01g13270	6.13	6.2	7.02	5.96	6.02	6.1	5.94	25.46	3668.47	5.85	5.88	5.9	6.62	6.45
LOC_Os02g26320	8.33	8.54	7.01	7.06	7.24	6.81	7.03	6.81	7133.57	6.96	6.76	7.35	13.72	8.92
LOC_Os05g09050	4.17	4.23	4.1	4.12	4.14	4.12	4.11	4.08	2203.07	4.1	4.09	4.12	4.25	4.22
LOC_Os02g40550	5.42	5.46	5.34	5.34	5.38	5.36	5.35	5.26	2942.81	5.29	5.32	5.35	5.69	5.63
LOC_Os07g08060	5.92	6.48	5.24	5.25	5.32	5.25	5.25	5.19	3346.92	5.28	5.2	5.27	5.52	5.72
LOC_Os08g04890	9.72	8.56	15.92	7.52	11.26	21.54	11.1	83.34	8147.22	9.27	8.04	12.84	11.66	13.11
LOC_Os09g13930	7	7.02	19.56	7.75	6.95	11.41	8800.28	9974.08	18.54	6.6	6.86	6.95	7.23	7.2
LOC_Os04g18650	4.87	4.89	4.73	4.72	4.78	4.74	4.72	2809.21	5.07	4.74	4.76	4.9	5.08	5.51
LOC_Os08g08070	5.84	6.03	5.61	5.66	5.72	5.6	5.59	5.49	3249.37	5.81	5.64	5.65	6.41	6.32
LOC_Os11g44880	5.96	7.27	5.75	5.78	5.86	6.81	6.09	5.7	4541.4	5.75	8.98	6.11	6.13	6.04
LOC_Os06g22980	6.38	6.74	6.48	6.7	6.28	6.09	6.1	6.88	3577.72	6.13	6.07	6.25	7.03	7.1
LOC_Os03g37120	6.39	6.49	6.12	6.05	6.18	6.14	6.5	6	3708.8	6.12	6.08	6.13	7.39	6.6
LOC_Os06g43000	5.83	5.91	5.86	5.72	5.71	5.61	5.82	14.61	2944.66	5.61	5.59	5.68	5.86	5.85
LOC_Os12g36040	8.47	8.44	7.92	7.62	7.36	8.06	7.12	6.86	4201.92	6.99	6.78	7.08	8.27	8.47
LOC_Os03g46400	6.54	6.66	6.13	6.01	6.25	48.92	22.9	3418.67	27.47	6.1	6.06	6.23	6.89	7.03
LOC_Os08g45230	4.66	4.75	4.58	4.6	4.63	4.59	4.58	4.56	2304.12	4.56	4.54	4.6	4.75	4.76
LOC_Os01g68540	5.7	5.78	13.47	6.77	5.69	5.51	5.59	6.01	6482.92	5.58	6.83	5.62	5.89	5.87
LOC_Os05g39600	4.65	4.68	4.57	4.59	4.65	5	4.74	4.54	3343.76	4.58	4.56	5.25	5.99	6.95
LOC_Os06g44660	7.94	8.16	7.69	7.75	8.04	7.77	574.53	1906.31	5698.11	7.8	7.59	7.55	11.88	9.88
LOC_Os12g30500	5	5.06	4.88	4.9	4.95	4.9	4.89	4.84	2484.47	4.87	4.96	4.9	5.18	5.14
LOC_Os10g25560	6.2	9.58	5.63	6.03	9.31	14.33	12.31	11.58	4989.52	8.5	7.31	8.8	9.61	10.41
LOC_Os04g49650	10.22	11.67	9.48	10.18	9.76	8.98	9.32	8.66	5592.57	11.15	9.46	9.61	10.16	9.72
LOC_Os09g28450	5.92	6.02	5.71	5.7	5.8	5.7	5.64	5.6	2978.46	5.63	5.63	5.73	6.21	6.22
LOC_Os03g38390	6.05	6.17	8.48	5.84	5.9	5.82	5.81	5.73	4057.25	6.18	5.78	5.86	6.46	6.16
LOC_Os01g14926	7.33	7.73	6.87	6.87	7.06	6.86	6.7	6.85	3974.83	6.72	6.62	6.96	8.32	8.1
LOC_Os06g40890	4.47	5.01	30.15	6.8	6.51	6.74	17.07	6.01	14366.1	23.42	10.17	7	10.28	6.12
AK069918	5.39	5.53	5.18	5.22	5.29	5.2	5.18	2804.2	5.45	5.32	5.14	5.23	5.64	5.89
AK071660	5.13	5.22	5	5.04	5.08	5.03	5.42	4.97	2536.76	4.99	4.98	5.03	5.31	5.34
LOC_Os02g43840	5.69	5.81	5.52	6.39	5.7	6.29	8.3	8.03	4611.24	9.73	8.53	8.17	7.04	5.86
LOC_Os07g18070	6.57	6.72	6.4	6.43	6.44	6.41	6.52	6.34	3894.93	6.43	6.28	6.75	8.22	7.68
LOC_Os03g64310	11.6	9.61	13.06	9.89	9.34	8.99	9.99	9.78	7589.11	10.76	11.88	16.22	11.16	9.3
LOC_Os04g57750	13.61	9.16	8.19	7.27	7.34	7.15	7.22	7.21	6496.29	13.91	7.49	7.37	7.54	9.23
LOC_Os03g24300	5.54	5.53	5.34	5.36	5.85	189.45	17928.2	4904.01	174.51	5.3	5.71	17.87	38.73	5.78
LOC_Os07g13580	5.17	5.39	5.09	5.09	5.27	5.06	5.09	5.06	2479.53	5.27	5.07	5.12	5.38	5.21
LOC_Os06g11920	5.4	5.5	5.25	5.33	5.32	5.91	5.23	5.38	2711.93	5.33	5.24	5.21	6.05	5.53
LOC_Os02g42820	5.44	5.48	31.45	5.5	5.4	5.34	5.36	5.46	14063.2	5.19	6.45	5.29	5.93	5.86
LOC_Os02g54590	6.94	7.11	6.54	6.53	7.22	17.1	17.27	6.7	3216.61	6.35	6.28	6.8	7.08	7.17
LOC_Os01g39970	6.42	5.82	5.69	5.72	5.74	6.88	5.76	5.62	14983.7	33.68	7.24	5.96	5.9	6.1
LOC_Os02g06540	7.1	7.46	6.55	6.76	6.87	6.56	6.51	6.41	3325.34	6.59	7.24	6.66	7.53	7.4
LOC_Os08g31130	7.3	7.44	6.9	7.01	7.28	137.25	39.46	3498.22	107.97	6.74	6.87	7.31	7.7	7.98
LOC_Os04g44600	57.38	5.5	4.91	5.62	4.82	842.52	25148.3	1115.44	4.15	24.07	8.23	11.68	4.33	4.81
AK068470	4.13	4.17	4.06	4.08	4.09	4.07	4.07	4.03	1831.95	4.06	4.05	4.07	4.18	4.17
LOC_Os10g33640	6.53	6.61	6.25	6.29	7.63	6.5	6.11	6.06	3826.97	7.26	6.77	6.33	6.69	8.74
LOC_Os01g56764	4.75	4.8	4.65	4.69	4.71	4.69	4.67	4.64	2164.18	4.64	4.63	4.95	4.83	4.83
LOC_Os03g27900	4.72	4.73	4.67	4.66	4.68	4.68	4.67	4.71	2093.7	4.66	4.66	4.67	4.82	4.79
LOC_Os01g52470	4.66	4.74	4.59	4.57	4.63	915.79	2055.38	159.73	4.76	4.56	4.59	4.58	4.71	4.86
LOC_Os09g16010	4.04	4.06	3.96	4	4.01	3.96	1761.41	398.44	4.31	3.95	3.94	3.99	4.18	4.16
LOC_Os05g46530	5.63	5.62	5.44	5.52	5.54	5.46	12.39	5.43	28976.5	69.28	5.42	5.46	6.14	5.87
LOC_Os01g72280	4.68	5.29	4.55	4.58	4.76	7.34	4.59	37.29	2252.43	5.35	5.41	5.04	4.75	4.73
LOC_Os05g51230	12.83	12.11	9.84	10.59	10.07	10.05	10.15	13.07	7326.69	10.47	9.79	10.23	17.66	14.57
LOC_Os11g03520	4.83	4.88	4.71	4.74	4.8	5.63	2086.76	105.45	4.82	4.7	4.68	4.73	4.94	5.08
LOC_Os10g33240	31.59	6.91	12.14	6.86	6.02	7.14	6.98	10.4	12815.1	9.03	6.74	7.21	8.07	9.5
LOC_Os08g38280	5.29	5.38	5.14	5.18	5.21	5.74	5.23	5.16	12981.1	6.08	5.12	8.12	7.7	32.05
LOC_Os05g05920	5.32	5.31	5.37	5.25	5.17	5.05	88.8	2463.35	5.17	5.23	5.2	5.24	6.1	5.45
LOC_Os06g09860	4.71	4.69	4.53	4.54	4.58	4.54	4.53	4.5	1896.06	4.58	4.51	4.54	4.73	4.74
LOC_Os06g12330	7.23	7.39	6.82	6.94	6.88	6.6	24.05	3442.36	6.96	6.5	8.65	6.77	7.88	7.66
LOC_Os10g32900	6.37	6.33	6.08	7.89	6.26	6.25	6.21	5.97	8007.78	20.19	8	6.58	6.64	6.47
LOC_Os06g08380	6.24	11.75	6.04	6.13	6.17	108.14	224.49	123.18	4652.79	6.02	6.12	6.14	6.37	6.36
LOC_Os12g35710	11.54	10.49	10.3	9.73	10.52	10.47	10.45	9.7	6152.84	11.39	9.18	10.64	13.7	15.93
LOC_Os05g50170	5.55	5.81	5.33	5.68	10.04	8.45	7.1	5.93	3845.1	5.45	5.64	5.45	5.77	5.8
LOC_Os07g48790	5.08	5.19	6.25	5.01	5.07	5.77	8.4	17.83	2378.87	4.92	5.02	4.97	5.25	5.11
LOC_Os09g35700	25.43	11.14	7.79	6.7	7.59	586.59	26846.3	31200.8	17.23	82.24	44.97	69.55	32.46	10.5
LOC_Os05g25550	5.83	5.97	5.64	5.68	5.72	5.61	5.63	5.58	2288.79	5.55	5.52	5.64	6.04	5.94
LOC_Os08g25710	4.81	4.76	4.76	4.74	4.77	4.77	7.48	6.42	1822.24	4.79	4.69	4.7	4.84	4.83
LOC_Os01g06400	4.11	4.14	4.05	4.06	4.08	4.07	1572.64	24.36	4.11	4.05	4.05	4.06	4.18	4.15
LOC_Os05g45370	9.32	9.78	7.96	8.55	8.76	8.38	8.42	8.16	4362.66	8.3	8.48	8.64	10.5	11.61
LOC_Os03g52160	19.52	12.68	10.39	10.97	10.91	50.39	7281.1	106.79	10.34	11.55	10.16	10.42	11.62	12.16
LOC_Os03g58140	7.23	5.74	5.37	5.38	5.44	5.64	5.39	5.32	2693.62	5.93	5.32	5.4	5.63	5.65
AK069904	6.1	6.26	5.8	5.83	8.87	5.79	5.65	5.7	3302.81	5.79	5.63	5.85	6.75	6.49
LOC_Os09g32020	20.01	50.56	8.05	10.24	10.47	8.51	774.49	18725.8	9.77	10.46	8.03	7.84	7.55	8.48
LOC_Os08g06440	5.18	5.21	5.12	5.11	5.15	5.13	5.11	91.65	2075.01	5.11	5.63	5.12	5.25	5.29
LOC_Os09g25390	6.15	6.6	6.03	6.03	6.05	6.03	5.97	208	3157.19	6.16	6.27	6	8.64	6.5
LOC_Os02g58610	4.51	4.51	4.37	4.39	4.42	4.58	4.39	4.35	1654.85	4.37	4.37	4.39	4.53	4.53
LOC_Os02g51600	4.23	4.23	4.13	4.14	4.17	4.15	4.14	4.1	1547.25	4.12	4.12	4.14	4.27	4.25
LOC_Os02g26390	7.44	9.31	6.82	6.95	7.07	6.75	6.86	6.55	3310.81	6.89	6.64	6.91	8.53	8.46
LOC_Os04g57350	26.55	12.92	7.52	8.59	14.08	18.88	15.47	42.51	19134.4	54.01	13.39	10.8	9.94	10.06
LOC_Os09g39930	7.3	6.85	6.52	6.41	6.55	7.6	6.61	6.01	6937.88	7.02	6.03	6.42	8.24	19.72
LOC_Os08g06730	6.64	6.8	6.25	6.33	6.44	7.79	2526.31	50.95	6.56	6.18	6.21	6.69	7.2	7.05
LOC_Os09g38710	7.1	7.26	6.7	6.79	7.32	6.66	8.43	7.62	2691.05	6.78	6.57	6.83	7.72	7.66
LOC_Os02g17240	6.46	6.6	38.97	6.26	6.35	6.33	7.07	6.17	13511.1	8.87	7.79	6.35	6.77	6.76
LOC_Os04g33710	4.78	4.64	4.47	4.5	4.53	4.49	5.83	5.03	16627	47.97	4.45	4.49	4.79	10.35
LOC_Os07g22680	4.6	4.54	4.4	4.45	4.49	84.97	1613.52	29.03	4.48	4.43	4.4	4.45	4.66	4.59
LOC_Os10g42060	4.34	4.06	3.96	3.96	3.99	6.36	1496.23	193.2	4.81	3.97	3.95	3.94	4.04	4.05
LOC_Os07g08650	5.94	5.99	5.75	5.85	5.86	6.76	2105.55	37.95	5.9	5.61	5.59	5.79	6.14	6.08
LOC_Os12g39920	8	6.85	6.52	7.09	7.47	3061.02	232.97	319.22	7.07	6.04	7.38	8.46	7.7	8.98
LOC_Os08g04140	6.19	6.33	6.05	6.07	6.11	7.38	5.94	2352.27	6.19	5.93	6.03	6.11	6.96	6.83
LOC_Os04g42260	6.73	6.89	6.37	6.39	7.76	1298.54	6326.89	272.43	6.67	7.04	18.75	12.89	6.61	6.64
LOC_Os10g04370	6.5	5.43	5.44	5.25	5.31	5.24	5.23	5.2	2185.95	5.22	5.87	5.39	5.62	6.47
AK121438	4.97	5	4.88	4.88	4.93	4.94	4.9	4.85	1714.27	4.87	4.84	4.9	5.1	5.05
LOC_Os06g40570	7.38	7.61	7.35	7.24	8.12	9.64	60.64	9.39	2999.41	7.56	8.97	7.54	8.26	8.47
LOC_Os02g03550	5.04	5.1	4.93	4.92	5.16	4.96	4.92	4.88	1758.58	4.9	4.88	4.96	5.28	5.19
LOC_Os02g01270	5.65	5.72	5.39	5.45	5.56	5.4	5.41	5.35	2525.81	5.39	5.38	5.47	7.76	5.93
LOC_Os08g39950	5.73	5.83	5.42	5.47	5.54	5.41	5.43	5.36	1944.54	5.39	5.37	5.46	5.94	6.04
LOC_Os06g06660	6.28	6.17	6.64	6.15	10.22	16.2	3217.54	48	6.59	7.09	7.48	6.05	9.49	7.31
LOC_Os11g01820	5.61	5.65	5.45	5.49	5.53	5.44	6.04	5.43	1935.75	5.42	5.41	5.48	6.17	5.83
LOC_Os03g61530	7	6.87	6.71	6.53	6.63	8.57	6.78	6.92	2188.65	6.43	6.44	6.66	6.98	6.82
LOC_Os02g49510	12.02	6.03	6.82	5.17	5.19	5.07	5.09	5.12	3732.53	5.48	5.53	5.14	5.48	5.44
LOC_Os01g66700	9.21	9.37	27.83	12.15	8.36	588.71	17660.1	9026.86	3628.5	16.3	56.96	28.14	14.4	11.09
LOC_Os03g61290	6.8	6.45	7.07	6.19	6.37	7.63	6.3	2460.58	179.54	6.15	6.15	6.33	8.02	6.98
LOC_Os02g50980	7.24	7.44	6.67	6.86	6.87	6.58	6.61	6.45	2418.98	6.84	6.54	6.75	7.9	7.81
LOC_Os08g02450	5.56	5.63	5.43	5.47	5.52	5.46	5.56	5.4	1731.45	5.43	5.41	5.46	5.7	5.65
LOC_Os03g28090	8.59	8.45	8.42	6.75	9.1	8.61	9.25	8.32	3682.21	8.05	8.07	8.15	11.07	12.21
LOC_Os09g27620	9.11	9.45	8.78	8.69	8.61	8.79	8.28	3201.18	9.1	8.29	8.07	8.95	10.69	10.38
AK100318	5.78	5.86	5.58	5.59	5.65	5.56	5.57	5.53	1827.74	5.54	5.54	5.62	6.01	6.12
AK069980	8.18	8.4	7.33	7.58	7.59	7.3	7.23	7.09	2824.77	7.05	7.08	7.37	9.52	9.13
LOC_Os01g70440	4.89	4.92	4.76	4.82	4.82	4.79	4.77	4.74	3007.44	4.75	4.76	4.78	10.24	5.94
LOC_Os06g10970	4.34	4.42	4.24	4.27	4.31	4.27	4.25	5.58	1297.54	4.25	4.24	4.28	4.41	4.4
LOC_Os12g44300	5.5	5.58	5.35	5.38	5.41	5.36	5.67	5.28	1696.55	5.35	5.31	5.33	5.78	5.67
LOC_Os12g22920	12.14	13.38	14.17	10.31	10.35	9.33	9.32	16.93	6056.43	9.28	8.97	9.77	20.8	19.58
AK070305	9.27	9.33	8.85	8.9	9.07	10.02	8.81	8.77	3704.75	9.07	9.18	8.94	10.04	13.1
LOC_Os03g07140	4.49	4.47	4.35	5.84	4.41	18.83	105.38	24896.5	21.48	88.08	4.33	4.36	4.66	5.09
LOC_Os06g39050	5.46	5.6	5.31	5.33	5.41	5.35	5.35	5.76	1618.16	5.35	5.26	5.46	5.73	5.59
LOC_Os10g38050	8.51	8.43	8.05	8.12	7.66	7.94	41.6	12122	8.14	10.97	8.43	8.62	29.99	43.47
LOC_Os04g47320	4.88	4.94	4.71	4.8	4.86	6.57	14.54	4.96	1865.32	4.74	5.68	6.69	5.11	5.11
LOC_Os09g21290	4.7	4.78	4.48	4.64	4.65	4.59	1339.11	580.53	4.81	4.55	4.53	4.58	4.71	4.81
LOC_Os05g46740	7.14	7.1	7.32	6.75	6.78	6.61	38.8	6.51	4702.99	9.35	17.01	6.96	7.95	8.32
LOC_Os03g55960	5.77	4.93	31.95	6.04	6.92	6.54	828.57	8794.45	5.44	9.06	11.54	6.89	4.26	6.41
LOC_Os01g14350	5.1	5.16	5.06	5.06	5.05	11.62	1567.84	41.2	5.11	5	5.02	5.07	5.21	5.72
LOC_Os03g02700	6.42	6.24	6.15	6.08	6.11	6.09	6.08	1751.74	11.32	6.06	6	6.09	6.19	6.2
LOC_Os01g45350	5.4	5.53	5.27	5.29	5.33	5.29	5.28	5.23	1535.78	5.46	5.3	5.28	5.64	5.55
LOC_Os02g35760	5.95	9.69	5.81	5.98	6.15	5.74	5.77	5.69	2619.88	5.83	5.76	6.07	6.11	7.27
LOC_Os04g51070	6.17	6.71	5.92	6.16	5.87	797.69	872.71	8987.83	13.78	6.35	6.39	6	30.06	34.95
AK071084	7.5	7.78	6.88	6.81	7.01	7.7	6.41	6.66	3240.89	6.75	6.39	6.83	9.5	12.7
LOC_Os03g14140	12.22	12.37	11.66	144.62	14.59	1918.89	36786.4	1000.18	11.1	10.95	11.26	12.08	12.13	11.45
LOC_Os03g03270	4.79	4.93	4.68	4.78	5.19	4.72	4.65	4.74	1319.4	4.88	4.64	4.78	5.12	5.12
LOC_Os08g43500	5	6.22	5.11	4.83	5.11	5.35	19.08	5.07	1581.12	4.75	5.15	5.23	5.25	5.25
LOC_Os07g43260	6.3	7.21	7.73	7.93	7.42	896.28	5370.12	208.33	9.7	8.58	10.28	9.61	10.92	21.35
LOC_Os01g48540	5.31	5.61	5.18	5.2	5.25	5.23	5.25	5.19	1402.31	5.19	5.2	5.22	5.45	5.52
LOC_Os06g40880	7.97	8.08	7.72	7.45	7.52	13.8	18.96	2530.69	10.78	6.73	7.08	7.5	10.14	8.51
LOC_Os05g51860	4.08	4.11	4.02	4.02	4.05	4.02	4.02	3.99	1034.82	4.01	4.01	4.02	4.12	4.15
LOC_Os05g19500	4.42	4.48	4.33	4.35	4.68	4.34	4.33	4.29	1165.24	4.32	4.31	4.36	4.54	4.5
LOC_Os08g34330	6.27	6.5	5.8	6.23	6.22	6.13	5.92	1801.47	6.17	5.75	5.54	5.93	7.24	7.21
LOC_Os04g51440	42.73	6.33	6.21	6.87	5.98	222.55	94.61	143.16	10626.8	6.1	6.6	6.04	6.08	6.44
LOC_Os02g42710	6.7	6.34	10.46	6.6	13.39	25.27	20.13	9.82	7780.37	7.09	7.12	29.11	23.11	31.43
LOC_Os04g21340	10.32	10.94	6.83	6.87	6.84	6.72	6.73	6.66	3711.35	9.7	8	6.78	7.54	15.03
LOC_Os01g10900	10.97	5.08	4.74	5.89	16.27	8.1	15.05	97.95	3988.73	4.85	4.41	4.36	4.65	4.63
LOC_Os04g41250	4.47	4.66	4.27	4.29	4.31	4.29	4.33	4.25	10052.2	8.18	4.26	5.35	30.64	41.08
LOC_Os11g37650	5.08	4.9	4.79	4.8	4.84	5.56	5.83	1242.03	8.58	4.78	4.76	4.8	4.93	4.88
LOC_Os06g46780	3.79	3.9	3.7	3.72	3.72	3.68	3.7	1557.23	7.95	6.37	4.54	3.71	3.88	3.81
LOC_Os12g41170	6.14	6.74	6.06	6.2	6.37	17.36	41.43	31.2	2695.34	6.14	6.19	11.15	8.01	7.63
LOC_Os10g40170	5.31	5.32	5.37	5.36	5.49	5.2	5.2	5.19	1308.36	5.15	5.17	5.24	5.36	5.37
LOC_Os05g40310	5.31	5.62	5.21	5.21	5.26	5.2	5.19	5.41	1338.78	5.19	5.18	5.21	5.52	5.41
LOC_Os02g03490	10.46	11.29	14.61	12.95	23.83	13.38	12.59	12.83	5674.22	10.7	12.24	12.22	16.61	15.36
LOC_Os07g20270	4.97	5.1	4.86	4.87	4.92	4.88	4.87	4.82	1273.71	4.85	4.85	4.87	5.12	5.35
LOC_Os09g27980	5.97	6.12	5.96	5.87	5.85	5.79	5.76	6.03	1611.09	5.7	5.84	6.65	6.78	6.51
LOC_Os02g58520	5.34	5.43	12.69	5.2	5.27	5.17	5.17	8.14	3009.89	5.1	5.5	5.19	5.52	5.51
LOC_Os11g40550	7.19	7.2	6.85	7.22	7.12	6.7	6.75	6.67	2684.96	6.88	6.57	8.47	8.36	11.41
LOC_Os07g09110	6.18	6.31	5.88	5.96	6.07	5.97	35.1	1624.69	71.14	5.8	5.77	5.93	6.72	6.92
LOC_Os04g30470	4.99	5.05	4.88	4.89	4.94	4.87	1212.37	49.55	5.22	4.86	4.83	4.9	5.12	5.18
LOC_Os09g38680	6.26	6.36	6.25	6.31	6.26	6.38	866.93	1498.19	6.33	5.97	6.24	6.22	6.41	6.4
LOC_Os07g49250	6.2	6.39	6.28	5.93	6.47	6.29	6.52	22	1511.2	6.31	5.99	6.08	6.45	6.27
LOC_Os11g43740	5.76	5.32	5.15	5.25	5.18	5.17	5.15	5.09	1343.59	5.13	5.13	5.15	5.36	5.34
LOC_Os06g29080	5.63	5.67	5.43	5.47	5.52	5.43	5.41	5.35	1363.78	5.37	5.34	5.45	5.88	5.75
LOC_Os07g09384	15.08	11.24	9.44	7.62	34.75	31.93	28.18	15.98	7959.96	20.38	16.35	15.81	15.16	22.85
LOC_Os08g07600	5.9	6.17	5.66	6.06	5.81	5.64	5.62	5.6	2187.9	5.67	5.59	5.69	6.47	9.61
LOC_Os04g39470	4.29	4.12	4.06	4.07	4.09	4.07	197.38	963.07	4.05	4.06	4.05	4.07	4.13	4.12
LOC_Os02g10520	32.48	8.07	124.46	30	8.59	11.02	39.35	27745	11.06	15.72	10.66	10.94	10.51	10.63
LOC_Os01g60140	4.91	4.96	4.79	4.8	4.89	4.79	5.91	4.75	1164.77	4.76	4.8	4.82	5.23	5.17
LOC_Os07g08530	4.99	5.03	4.84	4.88	4.9	4.89	1136.46	23.04	4.95	4.84	4.84	4.88	5.11	5.08
LOC_Os02g04630	6.31	6.78	6.68	6.46	6.6	25.99	13.42	529.51	1875.8	8.57	7.48	6.55	6.83	6.87
LOC_Os04g44750	5.34	5.6	81.21	5.45	5.3	7.41	17759.2	100.1	5.41	8.85	6.6	5.28	5.71	6.08
AK106820	5.23	5.21	5.11	5.05	5.1	130.1	4570.01	1833.07	5.22	7.02	21.39	5.41	5.29	5.24
LOC_Os01g42810	4.4	4.46	5.03	4.36	4.37	4.36	483.57	1068.54	4.41	4.33	4.28	4.48	4.84	4.59
LOC_Os06g45240	6.14	5.65	5.37	5.4	5.46	5.39	5.49	5.32	1299.33	5.57	5.33	5.37	5.76	5.69
LOC_Os02g28870	4.4	4.45	4.31	4.33	4.37	4.96	940.72	34.85	4.38	4.3	4.29	4.33	4.45	4.45
LOC_Os03g04620	5.72	5.74	5.75	5.92	5.93	5.62	5.67	5.55	8411.99	6.59	40.05	5.75	5.83	5.97
LOC_Os08g03180	5.88	5.99	5.67	5.78	5.77	5.67	5.63	5.6	1426.63	5.66	5.89	5.71	6.35	6.82
LOC_Os07g39930	4.94	4.97	4.88	4.85	4.89	5.12	4.84	12.13	1229.11	5.88	4.95	5.57	5.09	5.23
LOC_Os09g31019	5.56	5.97	8.78	6.04	5.37	6.51	5.43	4386.87	168.28	6.67	21.04	12.16	6.36	6.91
AK120400	6.12	6.16	5.97	5.97	6.01	6.03	6.01	1452.6	6.06	6.98	5.98	5.96	6.29	6.18
LOC_Os05g40180	47.57	29.29	9.26	17.56	10.03	9.12	11.71	9.44	9840.9	11.09	10.41	11.04	21.5	15.72
LOC_Os03g51180	4.67	4.73	4.59	4.6	4.64	6.23	967.45	15.56	4.66	4.6	4.6	4.59	4.73	4.73
LOC_Os05g38770	5.83	5.92	14.26	6.03	5.93	5.7	5.87	5.66	2898.27	5.64	5.82	5.72	6.86	6.43
LOC_Os01g40150	5.15	5.33	5.03	5.04	5.16	5.06	5.04	5.01	1284.26	5.02	5.02	5.06	5.45	6.32
LOC_Os09g10054	4.93	5	4.84	4.85	4.87	4.83	4.83	1015.28	4.9	4.82	4.79	4.84	4.98	4.95
LOC_Os02g06510	5.92	5.88	5.54	5.61	5.83	5.57	5.55	5.67	1218.61	5.91	5.53	5.58	5.92	6.01
LOC_Os07g34290	4.11	4.31	4.09	4.06	4.1	4.06	4.07	4.03	871.94	4.06	4.04	4.07	4.23	4.21
LOC_Os03g24170	5.35	5.37	5.19	5.24	37.71	5.23	5.23	5.16	7616.91	5.19	5.18	5.26	5.76	5.49
LOC_Os02g46180	5.49	5.98	5.33	5.3	5.33	5.26	5.29	5.1	4005.54	5.75	19.87	16	5.56	5.48
LOC_Os08g32920	4.94	5	4.81	17.49	4.89	18.48	5.71	4.74	3524.49	4.88	5.47	4.93	5.02	5.01
LOC_Os08g11640	5.69	5.84	5.6	5.76	7.72	5.6	5.54	5.53	1548.93	5.51	5.53	5.62	5.92	5.88
LOC_Os05g44120	4.91	5.12	6.08	6.35	5.27	15018.4	31990.3	28819.6	264.49	5.33	137.37	160.62	30.63	6.06
LOC_Os11g05970	4.01	4.02	3.92	3.93	3.95	3.93	3.92	3.9	800.2	3.95	3.9	3.93	4.01	4.02
LOC_Os10g11860	5.65	5.68	5.46	5.95	5.59	6.51	10.11	1166.6	667.13	5.4	5.36	5.49	5.87	5.71
LOC_Os03g16900	12.16	12.32	33.66	11.99	125.17	105.76	757.59	1363.1	24385.2	19.83	21.75	11.7	12.06	12.15
LOC_Os03g09190	5.02	5.08	4.9	4.92	5.02	4.91	4.91	6.3	1057.69	5.09	4.87	4.92	5.12	5.44
LOC_Os06g07470	5.84	6.09	5.9	5.68	5.74	5.63	1172.24	25.18	5.79	5.79	5.64	5.68	6.08	6.06
LOC_Os02g13580	6.5	6.78	6.31	6.26	7.02	6.24	7.82	6.04	1935.66	6.31	6.18	6.31	10.09	7.66
LOC_Os08g20200	5.46	5.49	15.66	5.39	5.21	5.05	5.13	3000.43	5.35	8.64	5.19	5.35	6.37	7.29
LOC_Os01g21970	11.29	23.78	48.68	11.47	56.22	78.9	489.47	73.12	21509.9	112.27	99.55	54.97	12.39	6.91
LOC_Os04g35020	7.82	6.74	13.09	6.85	6.83	16.31	29.4	42.9	2492.99	7.58	6.96	7.48	7.55	6.4
LOC_Os03g12520	4.47	4.52	4.8	4.43	4.49	5.13	4.46	4.41	931	4.92	4.51	4.46	4.59	4.62
LOC_Os12g42650	8.85	8.7	7.93	8.04	8.32	8.07	392.23	8.41	25166.2	133.51	7.77	7.88	9.08	9.02
LOC_Os02g31940	5.34	5.46	5.21	5.22	5.36	5.22	5.19	5.15	1035.09	5.19	5.22	5.23	5.5	5.46
LOC_Os08g36560	5.07	5.11	4.86	5.33	6.7	4.74	4.71	4.62	1243.14	4.82	4.64	4.84	6	5.5
LOC_Os04g01330	7.68	7.86	7.32	7.4	7.94	7.89	9.34	7.27	1981.07	7.49	7.38	8.2	9	10.69
LOC_Os01g38520	5.82	5.76	5.53	5.53	5.74	179.24	1080.54	54.57	10.89	5.53	5.45	5.56	5.84	5.84
AK100194	6.62	8.12	6.34	6.46	6.5	6.33	6.31	6.2	1493.65	6.26	6.29	6.36	8.03	7.63
LOC_Os12g05750	4.96	5.02	4.84	4.87	4.91	4.87	954.89	10.5	5.27	4.84	4.82	4.87	5.13	5.25
LOC_Os05g33150	5.8	5.83	5.86	5.79	5.73	5.82	4080.72	11749.9	10258.2	65.67	6.25	5.89	6.08	6.13
LOC_Os12g04760	4.71	4.76	4.59	4.61	4.67	4.6	868.25	4.55	75.11	4.57	4.79	4.62	4.86	4.85
AK121277	6.14	6.31	5.99	6	6.09	6.2	6.31	5.92	1159.11	6.05	5.88	6.03	6.4	6.51
LOC_Os02g38040	10.43	18.79	7.86	7.25	23.14	48.38	399.7	728.31	7767.87	9.76	40.13	43.65	34.54	39.05
LOC_Os01g45400	7.19	7.41	6.65	6.79	6.95	6.58	6.56	1512.83	6.96	6.64	6.54	6.73	8.52	7.86
LOC_Os09g23620	53.2	22.42	8.97	13.66	5.87	5.89	6.05	9439.31	5.94	52.94	17.28	19.81	8.73	6.26
LOC_Os04g09520	5.81	5.8	5.56	5.62	5.63	5.54	5.53	1037.29	5.66	5.54	5.52	5.6	5.91	5.81
LOC_Os05g39000	7.29	9.42	6.5	5.81	66.19	37.99	35.64	22.32	16806.6	20.79	9.75	7.03	16.14	96.18
AK099933	5.03	11.5	5.22	5.55	5.64	1997.06	1446.65	65.53	8.77	6.88	7.62	8.2	8.11	10.44
LOC_Os06g51130	5.27	4.84	4.54	4.57	4.56	4.93	4.56	4.87	914.67	4.52	4.49	4.53	4.7	4.66
LOC_Os04g42350	4.56	4.6	4.46	4.49	4.56	27.34	4.47	4.45	844.86	4.45	4.46	4.48	4.88	4.62
LOC_Os03g17270	6.44	6.71	6	6.14	6.1	6.12	7.23	6.03	2873.43	5.94	6.49	10.37	16.75	9.83
LOC_Os01g38680	5.98	6.12	5.71	5.76	5.86	5.69	5.68	1187.65	5.89	5.64	5.62	5.83	6.99	6.24
LOC_Os06g50140	7.47	6.74	18.42	6.39	6.43	6.25	30.07	6.1	3126.08	6.39	6.31	6.49	7.21	7.55
LOC_Os11g28610	10.73	11.06	13.85	10.76	11.39	11.21	19.78	13.62	2350.44	10.84	9.59	9.75	13.69	7.88
AK071571	4.69	4.71	4.55	4.57	4.7	4.86	4.56	4.5	805.16	4.52	4.53	4.57	4.77	4.77
LOC_Os11g33134	5.08	5.11	4.95	5	5.03	4.98	4.97	4.91	915.95	4.93	4.93	5.17	5.43	5.28
LOC_Os04g42550	5.19	5.26	5.07	5.12	5.16	5.13	5.11	1103.89	5.15	5.08	5.06	5.85	5.87	6.63
LOC_Os05g41270	7.66	7.94	7	7.2	7.37	6.8	43.89	321.02	1606.65	6.85	6.77	7.08	9.69	8.44
LOC_Os04g46670	6.21	6.34	6.04	6.04	6.1	6.02	5.98	5.99	1106.2	6	5.98	6.61	6.69	6.54
LOC_Os06g11970	5.84	6	5.85	5.64	6.35	22.67	5.62	5.54	1048.29	5.69	5.64	5.57	6	5.7
AK070675	7.14	7.44	6.94	7.12	8.36	6.55	6.56	6.41	1373.26	6.5	6.53	6.84	7.92	7.84
LOC_Os02g49790	5.43	5.36	5.12	5.15	5.19	5.13	5.12	13.17	883.6	5.09	5.05	5.14	5.41	5.39
AK100353	5.88	6.02	5.74	5.79	5.84	5.77	5.74	5.78	975.76	5.75	5.75	5.78	5.91	5.93
LOC_Os01g65710	4.68	4.72	4.56	4.59	4.62	4.58	4.58	857.65	4.66	4.57	4.55	4.59	5.3	4.98
LOC_Os04g59310	5.38	5.45	5.25	5.27	5.34	5.27	5.66	5.21	1097.79	5.27	5.7	5.26	5.45	6.8
LOC_Os08g28820	5.79	5.87	5.66	5.59	5.75	5.68	5.69	947.49	5.76	5.6	5.58	5.61	5.87	5.88
LOC_Os11g07480	4.75	4.78	4.66	4.65	4.7	21.68	156.26	58.35	787.5	4.65	4.63	4.67	4.88	4.9
LOC_Os11g47580	7.63	7.05	7.35	10.52	6.24	433.66	1689.66	96.05	8.56	7.21	8.74	8.07	7.7	10.19
LOC_Os03g57510	7.82	8.27	7.41	7.37	7.57	7.72	7.33	7.22	1441.33	7.34	7.92	7.52	8.98	8.32
LOC_Os02g05820	4.79	4.81	4.69	4.76	4.75	4.72	4.76	5.37	780.41	4.66	4.66	4.71	4.89	4.85
LOC_Os04g52950	5.86	6.48	9.64	23.76	6.83	6.31	5.84	8.85	3770.89	13.41	7.37	6.83	7.3	6.21
LOC_Os03g18010	7.06	7.28	6.7	6.81	6.92	20.41	79.59	151.46	1254.68	6.51	6.54	6.8	8.07	7.43
LOC_Os05g24770	5.04	86.01	4.97	4.89	4.92	4.87	4.86	4.84	13347.1	5.69	8.21	5.11	5.67	5.08
LOC_Os09g01670	6.02	6.12	5.8	5.87	6.41	5.83	1019.9	296.2	6.21	6.15	5.68	5.81	6.59	6.12
LOC_Os08g15450	4.44	4.5	4.37	4.39	4.41	4.77	4.48	731.01	4.44	4.75	4.38	4.38	4.53	4.53
LOC_Os09g16970	5.67	5.84	5.54	5.56	5.71	5.98	5.53	5.41	913.87	5.5	5.53	5.56	5.94	5.86
LOC_Os05g40620	5.99	6.3	5.72	5.82	5.91	15.39	2445.25	72.66	6.05	5.75	13.66	15.95	11.98	10.67
LOC_Os10g40090	5.44	5.49	5.35	5.35	5.4	7.03	69.68	5.78	19076.4	124.76	5.77	5.36	5.47	5.73
LOC_Os11g06870	4	4.01	3.95	3.96	3.97	3.96	231.89	623.22	3.98	3.95	3.95	3.96	4.09	4.08
LOC_Os08g11760	6.16	6.1	5.63	5.67	5.84	5.61	5.61	5.55	942.48	5.61	5.54	5.7	6.14	6.19
LOC_Os01g06620	5.58	6.65	6.41	5.8	6.95	11.07	32.67	6.51	11111.6	73.36	7.27	6.89	9.94	8.38
LOC_Os08g06659	5.51	5.47	5.26	5.24	5.28	5.18	5.22	829.28	5.33	5.18	5.49	5.22	5.52	5.48
LOC_Os09g32440	13.33	12.97	12.22	8.34	40.06	53.61	51.94	28.64	5969.51	9.67	13.05	12.77	6.66	5.34
LOC_Os07g05150	7.59	7.68	6.84	7	7.01	6.92	6.83	1151.49	7.11	6.85	6.79	6.94	7.73	7.68
LOC_Os12g38950	6.71	6.75	6.61	6.63	8.48	15.88	1261.26	29.12	6.66	6.81	8.07	6.78	6.88	7.06
LOC_Os02g32190	5.68	5.75	5.56	5.54	5.64	6.19	887.13	21.98	5.63	5.43	5.43	5.54	5.97	5.92
LOC_Os12g30150	6.71	6.79	7.15	6.51	6.58	7.46	6.39	6.18	1419.55	6.3	6.28	7.34	9.58	7.23
LOC_Os08g04910	4.23	4.28	4.17	4.25	4.22	4.37	4.45	31.98	664.49	4.17	4.15	4.18	4.51	4.32
LOC_Os09g15790	18.96	39.37	77.35	10.93	33.98	30.98	2890.99	87.05	11368.1	48.08	32.71	26.94	38.57	35.79
LOC_Os05g46050	6.84	5.61	5.43	5.46	5.48	5.47	984.95	17.16	5.6	5.45	5.47	5.5	5.76	5.7
LOC_Os01g23370	4.23	4.27	4.16	4.17	4.2	4.17	4.17	4.13	623.26	4.15	4.15	4.17	4.35	4.28
LOC_Os05g48640	6.47	6.21	5.42	10.87	5.81	9.74	8.17	7.97	1554.52	7.58	4.52	5.49	5.36	6.19
LOC_Os01g50300	4.62	4.67	4.51	4.59	4.58	15.31	676.71	4.52	4.62	4.51	4.52	4.55	4.75	4.72
LOC_Os05g49580	5.15	6.15	5	5.02	5.08	5.02	5.01	4.96	1028.76	5.09	4.95	5.29	6.31	7.27
LOC_Os11g36740	7.83	7	8.02	6.8	11.66	6.81	16.76	13.55	1626.12	6.69	7.31	6.62	6.96	6.9
LOC_Os11g29780	10.68	11.11	10.15	9.55	11.13	8.66	8.3	8.17	2310.46	9.51	8.63	9.24	16.58	16.29
LOC_Os08g38200	5.08	4.97	4.8	4.86	6.14	4.85	4.78	4.71	853.57	4.79	4.77	4.82	5.08	4.99
LOC_Os05g46160	5.29	5.39	5.11	5.17	5.18	5.14	791.2	11.61	28.26	5.12	5.08	5.12	5.71	5.37
LOC_Os06g44900	5.32	5.25	5.51	8.7	5.09	4.98	4.88	4.98	1195.16	6.16	5.11	6.44	5.51	5.38
LOC_Os06g49860	10.98	16.51	26.92	12.34	36.77	198.3	444.1	444.81	5041.9	29.05	12.59	14.36	15.4	15.33
LOC_Os09g32360	11.19	11.85	10.96	10.44	11.25	1456.64	2064.6	179.31	114.72	12.46	12.98	12.02	15.14	12.61
LOC_Os01g03170	6.31	6.4	6.18	6.15	6.49	6.13	107.97	884.48	6.35	6.15	5.81	6.15	6.49	6.45
LOC_Os05g05640	18.87	39.18	21.17	18.44	27.88	19.96	24.31	20.73	5292.79	19.88	20.19	22.62	39	30.14
LOC_Os05g40240	4.6	4.64	4.47	4.51	4.53	4.51	631.5	12.81	4.55	4.49	4.46	4.5	4.71	4.68
AK109764	4.13	4.14	4.06	4.08	4.1	4.08	4.07	4.04	562.21	4.06	4.16	4.07	4.16	4.2
LOC_Os12g18960	4.03	4.04	4.05	4.05	4	113.6	3048.87	841.97	2602.01	5.98	7.63	9.57	22.97	4.5
LOC_Os01g59880	5.74	5.84	6.8	5.69	8.2	5.64	5.58	5.52	1083.73	5.57	5.56	5.63	5.85	5.85
LOC_Os06g50430	4.88	4.96	4.8	4.77	4.82	4.84	4.78	5.35	672.8	4.76	4.76	4.78	5	5.11
LOC_Os10g27360	68.74	31.38	8.51	6.62	5.86	257.44	8970	298.39	5.47	22.6	14.97	12.09	7.42	8.96
LOC_Os08g38380	5.78	5.89	5.64	5.62	5.73	6.74	6.36	6.29	775.79	5.63	5.49	5.66	5.91	5.95
LOC_Os03g62410	5.26	5.01	4.82	4.92	4.88	4.84	4.84	4.81	699.22	4.8	4.79	4.84	5.04	5.4
LOC_Os10g27380	5.09	5.56	4.86	4.93	5.02	21.75	2176.56	41.79	4.92	6.13	16.91	4.93	5.37	5.21
LOC_Os12g06570	4.03	4.06	3.97	3.98	4	3.98	3.97	3.94	530.74	4.24	3.96	4.19	4.08	4.06
LOC_Os06g02019	14.1	11.77	67.03	42.32	9.17	6.87	6.43	46.69	8309.04	6.54	5.91	6.32	6.89	8.19
LOC_Os03g49590	4.08	4.01	3.92	3.93	3.95	3.93	3.93	3.9	504.1	3.92	3.91	3.93	4	4
LOC_Os07g49350	5.68	5.83	5.47	5.72	5.64	5.48	5.5	6.29	905.16	5.46	5.43	5.5	7.33	6.81
LOC_Os12g07840	4.99	5.03	4.9	4.89	4.99	4.9	156.78	139.34	683.83	4.85	4.85	4.91	5.16	5.55
LOC_Os08g15090	5.56	5.68	5.41	5.45	5.54	5.59	14.48	5.23	711.12	5.36	5.72	5.36	5.67	5.82
LOC_Os09g10270	9.26	9.87	8.6	8.53	8.9	8.59	8.82	1243.68	8.93	8.27	7.72	8.48	9.24	10.18
LOC_Os01g51060	21.32	8.52	24.52	8.09	10.49	6.27	5.29	7.92	3135.81	26.05	14.76	8.93	8.31	7.49
LOC_Os09g19950	5.5	5.61	5.36	5.4	5.47	5.38	5.35	5.2	715.02	5.29	5.28	5.39	5.95	5.71
LOC_Os02g58660	5	5.03	4.86	4.88	4.92	4.87	4.85	4.85	613.85	4.84	4.83	4.88	5.11	5.07
LOC_Os05g41950	5.47	5.84	5.72	5.81	9.01	35.37	6.53	10.32	1072.02	7.86	7.57	8.4	7.22	6.61
LOC_Os11g37720	6.28	5.26	5.12	5.13	5.16	5.15	5.14	5.52	747.16	5.04	5.04	5.12	5.34	5.25
LOC_Os12g03510	4.6	4.54	4.42	4.44	4.46	4.49	4.42	4.39	546.44	4.41	4.42	4.44	4.58	4.6
LOC_Os12g03790	5.05	5.16	6.23	4.95	4.97	4.94	4.99	2224.82	5.01	4.92	5.57	18.97	14.66	5.12
LOC_Os04g41060	4.46	4.47	4.41	4.41	4.43	4.41	4.4	538.91	4.43	4.4	4.41	4.41	4.51	4.6
AK106827	6.69	6.9	6.5	6.62	6.82	6.82	806.19	31.47	8.59	6.3	6.45	6.56	6.81	6.8
LOC_Os01g65860	5.62	6.13	5.44	5.53	5.59	5.44	5.52	14.54	863.89	5.5	5.49	5.52	7.42	6.52
LOC_Os08g10730	4.9	32.09	4.47	27.67	4.41	115.23	3715.63	1945.8	4.56	4.76	4.22	4.18	4.29	4.32
LOC_Os05g27890	5.71	5.85	5.56	5.58	5.64	5.59	5.53	5.52	693	5.48	5.47	5.57	5.88	6.01
LOC_Os03g53790	8.07	7.94	7.75	7.88	7.95	8.12	7.84	2183.55	22.37	7.76	12.05	10.15	19.04	8.53
AK106968	6.92	6.81	6.36	6.41	6.42	6.29	6.37	6.3	981.51	6.37	6.27	6.97	8.64	7.27
LOC_Os06g02360	4.64	4.68	4.97	4.57	4.6	4.57	4.54	560.56	4.6	4.53	4.52	4.55	4.74	4.7
LOC_Os01g02050	5.15	5.1	4.93	4.99	5.07	5.19	4.97	5.01	1215.1	5.02	7.96	10.89	5.14	5.14
LOC_Os05g50120	14.07	16.01	73.08	12.83	55.56	8.83	134.87	21.27	8096.2	7.32	22.4	43.49	43.69	32.05
LOC_Os02g04210	7.17	7.36	7.48	6.68	5.63	6.72	6.74	6.65	976.69	7.19	6.64	6.78	8.84	7.24
LOC_Os03g62830	7.06	7.23	6.64	6.83	6.89	44.45	29.97	847.88	59.94	7.7	6.97	6.69	7.22	7.14
LOC_Os08g33150	20.42	6.69	7.88	7.8	6.63	6.34	6.76	7691.13	6.5	13.62	20.37	69.92	46.43	14.11
LOC_Os05g38790	4.99	5	4.95	4.89	4.92	4.87	4.86	4.81	565.04	4.82	4.8	4.88	5.17	5.07
LOC_Os04g52550	5.34	5.4	7.19	5.58	5.2	9.59	925.27	64.19	11.02	7.62	8.1	8.48	6.6	7.26
LOC_Os08g42690	5.36	7.87	12.21	7.23	5.68	59.25	21.29	60.8	2393.12	22.22	11.7	13.6	5.48	8.05
LOC_Os06g49470	18.52	56.22	10.83	10.35	19.33	9.96	12.76	9.22	6051.21	20	9.56	8.37	9.41	13.5
LOC_Os05g39220	4.2	4.23	4.13	4.13	4.16	4.11	4.13	486.72	4.17	4.09	4.09	4.15	4.53	4.29
LOC_Os05g35266	71.41	122.14	36.24	33.19	48.06	608.89	13022.2	228.8	131.09	56.34	55.37	63.39	44.26	50.96
LOC_Os03g04560	4.72	4.33	4.23	4.25	4.26	4.89	4.26	4.24	501.94	4.23	4.26	4.24	4.28	4.34
LOC_Os02g37580	38.11	94.5	6.35	25.05	104.29	49.6	27.07	19.07	10977.3	20.43	7.87	9.02	7.46	9.28
LOC_Os01g71040	6.82	6.73	6.22	6.31	6.52	6.27	6.21	6.13	723.37	6.08	6.04	6.24	6.76	6.9
LOC_Os08g09730	9.93	12.37	9.38	9.14	11.97	98.59	1442.51	69.9	12.81	11.92	12.15	12.37	13.91	13.57
LOC_Os10g10040	5.32	7.12	5.01	5.01	5.05	5.03	5	737.7	5.1	5.01	5.12	5.02	5.14	5.23
LOC_Os03g18480	4.52	4.3	4.16	4.18	4.21	15.87	466.65	138.74	4.26	4.18	4.15	4.23	4.28	4.32
LOC_Os01g41600	4.28	4.32	4.2	4.27	4.24	4.2	4.2	4.17	457.56	4.18	4.42	4.27	4.44	4.33
AK064761	5.89	6.04	5.64	5.7	5.78	5.62	5.61	5.59	651.05	5.6	5.59	5.68	6.38	6.23
LOC_Os05g26660	7.06	27.38	6.46	7.09	7.08	52.13	105.07	165.65	2788.13	20.58	9.98	6.57	6.99	6.95
LOC_Os12g31670	5.53	5.63	5.56	5.43	5.64	5.43	5.43	5.38	580.89	5.39	5.43	5.43	5.72	5.62
LOC_Os07g01770	9.23	19.05	32.95	38.64	244.61	208.21	141.45	98.43	24518.8	140.42	37	33.76	56.3	167.34
LOC_Os12g40320	7.38	7.44	7.18	7.49	7.54	10.56	802.49	9.46	14.58	7.24	7.43	7.2	7.5	8.01
LOC_Os04g58370	5.66	5.72	5.52	5.51	5.58	5.5	5.46	579.31	5.61	5.41	5.43	5.53	5.82	5.78
LOC_Os05g46060	4.75	4.81	4.64	4.66	4.69	4.66	486.44	4.89	4.72	4.63	4.61	4.66	4.89	4.86
LOC_Os07g15680	5.8	4.98	4.97	4.83	21.66	10.67	9.34	5.79	2142.87	4.93	4.73	4.39	4.84	4.97
LOC_Os06g50789	5.85	5.98	5.81	5.23	5.9	9.66	5.98	10.14	770.15	6.34	7.79	6.24	6	6.12
LOC_Os12g32520	4.79	4.86	4.68	4.71	4.75	5.03	4.7	4.66	524.56	4.69	5.32	4.7	4.95	4.9
LOC_Os05g28710	8.27	8.89	8.72	8.63	14.38	19.02	10.39	9.17	1412.64	8.42	8.09	8.24	8.61	8.44
LOC_Os03g44630	5.24	5.09	5.21	5.08	5.19	5.22	5.18	5.15	591.9	5.17	6.09	5.23	5.4	5.92
LOC_Os07g27750	5.28	5.31	5.15	5.16	5.25	5.19	5.18	5.13	528.76	5.16	5.13	5.19	5.43	5.45
LOC_Os12g41780	22.56	24.28	27.92	18.03	78.59	50.64	36.13	30.39	7624	17.91	19.22	14.8	18.13	23.15
AK100734	7.55	8.37	6.99	7.2	7.27	6.78	6.82	6.71	1094.88	7.81	7.33	7.67	10.16	11.32
LOC_Os01g67150	5.93	6.39	4.89	4.61	6.42	246.35	792.13	34.18	8.37	8.19	5.3	7.38	7.56	5.69
LOC_Os07g07870	8.69	9.13	8.42	8.5	9.13	8.5	8.45	8.12	1133.47	8.35	8.19	8.74	11.76	11.53
LOC_Os05g20914	11.19	6.04	11.95	14.59	31.17	46.77	48.93	31.6	3382.4	20.26	35.17	16.02	8.49	19.44
LOC_Os04g32170	5.13	5.14	5.03	5.04	5.07	5.04	5.05	496.86	5.08	5	5.08	5.04	5.23	5.23
LOC_Os03g58190	34.51	33.26	15.9	21.11	20.89	21.85	81.61	26.89	3264.05	28.71	19.53	17.76	17.6	25.43
LOC_Os07g02470	6.66	7.18	7.21	7.23	7.31	10.2	750.67	24.85	6.68	6.47	6.54	6.44	7.94	7.31
LOC_Os03g10550	4.46	4.51	4.37	4.39	4.42	4.39	4.41	4.35	421.04	4.38	4.36	4.39	4.52	4.53
LOC_Os04g46490	7.7	7.41	6.85	6.94	7.08	6.76	6.78	6.71	2038.52	6.89	7.47	6.91	10.2	22.28
LOC_Os04g53330	6.78	6.57	8.6	7.2	15.52	32.71	49.65	19.74	4043.81	8.4	9.18	17.8	32.8	44.22
LOC_Os01g41970	5.11	5.13	5	4.99	5.1	8.28	5.56	5.04	575.82	5.22	4.99	6.35	5.17	5.16
LOC_Os09g25650	4.72	4.54	5.08	4.83	9.73	4.65	4.68	11.06	876.86	6.11	5	5.85	5.67	4.57
LOC_Os04g40570	7.72	7.78	7.4	7.55	7.6	15.99	10.76	8.39	1750.39	6.93	7.38	9.73	19.58	19.65
LOC_Os12g07874	5.7	5.81	5.52	5.55	5.57	5.54	5.52	5.48	661.68	5.46	5.47	5.53	6.92	7.43
LOC_Os09g37300	10.01	10.33	10.25	9.7	9.96	9.91	1236.4	202.15	953.24	9.54	9.66	9.89	13.16	13.9
LOC_Os02g07580	5.82	6.02	5.58	5.66	5.7	5.59	5.59	5.5	572.12	5.53	5.5	5.61	6.45	6.31
LOC_Os12g42330	4.93	4.9	4.71	4.76	4.82	18.37	442.3	4.71	4.81	4.72	4.72	4.79	5.02	4.92
LOC_Os10g24050	4.5	4.51	4.36	4.35	4.41	63.05	397.74	208.23	4.45	4.39	4.33	4.35	4.53	4.52
LOC_Os10g39950	8.63	9.17	8.38	8.47	10.47	8.53	11.37	14.67	908.49	8.16	8.24	8.44	8.74	8.69
AK119414	26.55	30.15	29.66	20.51	100.82	65.96	50.9	57.17	17689.8	61.27	38.98	45.96	41.79	204.19
LOC_Os05g23194	25.09	20.59	5.89	6.09	5.99	5.9	5.87	63.13	2137.03	5.91	6.15	5.92	6.9	6.49
LOC_Os03g30690	4.7	4.75	4.63	4.6	4.68	6.78	404.15	4.66	4.68	4.61	4.61	4.67	4.76	4.74
LOC_Os05g05760	4.66	4.91	4.75	4.64	4.63	5.88	6.03	13.67	461.71	4.64	4.55	4.61	5.48	5
LOC_Os03g17330	5.99	6.1	5.83	5.84	5.92	5.8	5.8	31.71	545.21	5.78	5.74	5.84	6.51	6.4
LOC_Os04g08280	4.87	5.22	4.62	73.57	4.59	4.55	4.59	6101.88	4.6	4.56	4.52	4.63	6.27	4.67
LOC_Os03g36900	6.42	6.37	6.14	6.14	6.11	6.83	7.11	6.54	597.5	6.1	6.04	6.35	7.21	6.84
LOC_Os01g12490	97.94	16.31	23.27	14.06	6.68	6.19	6.05	6.08	8102.38	5.94	6.07	6.03	6.63	6.7
LOC_Os08g39460	5.59	5.46	92.29	11.39	6.19	8.68	11.32	18.46	7531.34	6.28	5.48	5.78	5.94	5.92
LOC_Os10g32020	6.23	6.7	5.99	5.99	6.07	5.91	5.89	7.56	560.92	5.97	5.95	6.2	6.96	6.67
LOC_Os07g40830	13.57	12.84	89.95	10.49	9.34	11.4	2576.21	13720.2	11.72	82.77	82.6	170.65	131.87	52.64
LOC_Os06g08810	6.33	6.46	6.22	6.21	6.29	6.2	6.19	6.18	523.36	6.22	6.14	6.12	6.52	6.51
LOC_Os04g46910	4.85	5.14	139.61	4.92	4.79	4.75	4.77	4.77	11204.6	4.72	4.85	4.78	5.06	5.01
LOC_Os07g31830	118.99	60.84	6.51	9.85	9.58	6.71	10.5	6.61	9500.52	8.84	9.48	6.07	9.03	15.69
LOC_Os01g04090	7.39	6.92	6.84	7.15	7.01	6.8	3736.42	70.67	520.62	7.41	7.25	7.06	10.57	46.89
LOC_Os03g46110	4.51	4.51	4.23	4.19	4.52	10937.7	10376.6	185.2	4.4	4.63	8.25	29.01	138.26	82.55
LOC_Os11g38860	6.45	6.58	6.38	6.2	6.19	94.37	125.32	23.8	585.12	5.82	6.3	6.29	6.65	7.44
LOC_Os03g09160	3.71	3.73	3.67	3.68	3.69	3.67	3.68	3.66	293.31	3.66	3.65	3.67	3.74	3.74
LOC_Os03g25460	13.06	6.38	36.16	10	13.61	8.25	12.17	13.05	4351.02	15.36	43.11	55.53	29.94	10.52
LOC_Os06g04450	24.02	27.65	72.92	19.46	63.24	21.94	41.33	30.74	5707.32	13.96	18.52	14.7	10.45	15.1
LOC_Os02g30060	6.09	6.17	9.71	5.96	6	5.96	6.01	758.59	6.03	5.89	6.2	5.96	6.63	7.36
LOC_Os06g06680	5.16	5.24	5.13	5.11	5.11	5.11	412.26	14.96	5.37	5.08	5.08	5.06	5.28	5.25
LOC_Os02g54690	5.06	5.11	4.98	5.01	5.04	5	5.01	407.99	5.05	4.97	4.98	5	5.12	5.24
LOC_Os07g30090	5.15	5.25	276.09	5.73	5.11	5.02	7.13	4.99	21441.7	6.45	5.17	5.34	5.4	5.36
LOC_Os10g34150	4.44	4.47	4.34	4.37	4.38	4.36	4.37	359.26	4.44	4.63	4.38	4.49	4.51	4.51
LOC_Os10g07970	6.3	6.44	5.96	6	6.12	5.92	5.92	5.82	541.7	5.91	5.84	6.05	6.89	6.99
LOC_Os03g27610	11.39	6.12	6.03	5.96	6	5.85	6	5.99	880.85	5.63	6.79	6.82	8.22	10.59
LOC_Os03g47620	14.96	33.71	12.54	9.29	15.29	5534.06	3950.78	120.83	15.34	19.85	25.68	37.81	16.93	71.7
AK071067	5.44	5.53	5.34	5.22	5.41	5.63	5.33	5.25	461.29	5.47	5.27	5.34	5.99	5.61
LOC_Os06g23360	11.43	15.69	13.2	9.6	54.59	34.81	4157.03	69.84	24.02	16.55	14.32	17.4	19.92	27.36
LOC_Os12g43990	10.87	11.38	13.29	12.25	11.9	52.12	13.35	74.94	4423.46	13.19	17.16	12.73	25.15	58.3
LOC_Os12g38450	4.46	4.44	4.37	4.38	4.41	4.39	4.39	4.36	343.82	4.36	4.36	4.39	4.54	4.51
LOC_Os07g30210	6.27	6.25	6.13	6.09	6.19	6.15	6.14	6.1	478.06	6.15	6.08	6.15	6.32	6.28
LOC_Os03g44440	5.28	5.25	5.36	5.15	5.19	5.17	5.15	5.12	623.95	5.15	5.15	5.39	7.88	8.25
LOC_Os01g14340	6.27	6.44	6.13	6.1	6.25	7.7	539.43	8.55	6.29	5.95	6.08	6.15	6.58	7.15
LOC_Os03g01930	6.7	5.93	5.53	6.85	5.63	5.53	5.73	5.42	528.69	5.5	5.53	5.59	6.54	7.02
LOC_Os12g02720	6.82	5.99	34.93	37.28	22	51.36	38.03	6166.2	48.85	82.28	41.48	41.56	26.15	14.4
LOC_Os08g16710	8.24	8.47	7.96	7.91	8.19	12.14	654.93	10.2	8.22	7.85	8.75	8.65	8.3	8.35
LOC_Os01g65590	9.45	8.42	6.59	6.4	7.18	127.74	6778.8	10.69	7.68	7.04	90.68	25.95	8.4	8.86
LOC_Os04g32960	6.49	6.54	6.46	6.42	6.46	7.56	14.11	281.82	1309.38	12.55	7.3	6.55	7.18	17.52
LOC_Os04g49739	31.86	20.6	7.82	7.97	7.71	7.38	7.41	8.57	2481.95	7.41	8.73	9.96	21.62	33.22
LOC_Os04g58100	6.02	7.73	18.23	5.91	6.24	7.9	14.99	40.31	2797.49	9.69	12.58	30.99	28.8	37.6
LOC_Os06g10480	18.55	68.39	22.93	19.12	14.33	43.68	45.68	22.63	5045.71	50.98	55.02	34.77	27.3	30.84
LOC_Os03g14700	5.1	4.99	4.83	4.84	4.9	6.28	379.64	52.3	110.05	4.79	4.76	4.86	5.15	5.02
LOC_Os10g10760	5.29	5.28	5.25	5.13	5.17	5.14	5.15	5.09	2976.93	5.47	5.29	6	9.8	40.43
LOC_Os12g41450	5.6	5.65	5.38	5.42	5.47	24.63	425.83	60.86	5.5	5.37	5.35	5.4	5.79	5.75
LOC_Os01g61910	21.89	13.61	14.3	13.13	43.15	24.99	58.33	58.27	3166.46	30.15	29.39	10.76	5	9.03
LOC_Os11g22350	63.35	31.08	6.11	22.19	5.22	4.94	5.04	5.15	4641.41	6.51	5.51	5.21	5.32	5.3
LOC_Os12g42660	5.25	5.28	5.2	5.23	5.59	10.5	44.34	5.16	1226.25	5.38	5.2	5.33	5.55	16.77
LOC_Os10g22820	5.47	5.62	5.38	5.42	5.44	419.53	116.15	5.31	5.43	5.21	5.26	5.45	5.7	5.76
LOC_Os03g42290	4.31	4.35	4.23	4.24	4.28	4.25	4.24	4.21	324.14	4.23	4.22	4.32	4.46	4.44
LOC_Os01g47100	4.58	4.59	4.48	4.49	4.52	4.49	4.49	338.59	26.06	4.46	4.46	4.5	4.67	4.66
LOC_Os12g38960	6.07	6.39	7.24	7.5	7.76	9.25	571.83	18.25	7.73	7.44	7.67	7.72	7.74	7.89
LOC_Os03g30620	4.59	4.67	4.53	4.54	4.57	4.53	338.42	6.11	4.58	4.51	4.48	4.53	4.69	4.65
LOC_Os06g45190	4.99	5.04	4.84	4.89	4.93	4.85	4.85	4.81	376.5	4.84	4.89	4.87	5.23	5.14
LOC_Os03g02740	8.63	9.85	8.93	9.17	9.64	13.1	10.72	10.12	711.59	9.62	8.63	8.64	9.89	9.87
LOC_Os02g27500	5.74	6.39	5.53	5.58	5.77	5.55	5.51	456.62	5.64	5.51	5.47	5.57	5.85	5.91
LOC_Os07g35880	6.18	4.39	4.25	4.29	4.31	13.68	20.47	439.55	8.93	4.28	4.25	4.29	4.4	4.39
LOC_Os03g51620	6.46	6.78	6.12	6.25	6.34	27.42	14.09	10.66	4205.08	6.25	59.84	44.37	17.7	6.69
LOC_Os03g61070	5.86	5.96	5.72	5.76	5.84	7.49	975.21	7.79	5.83	5.73	5.68	6.09	7.09	13.95
LOC_Os03g62750	31.07	12.6	6.54	6.75	8.39	9.53	7.2	11.35	2166	7.52	6.94	7.28	7.31	7
LOC_Os06g45940	18.54	8.01	7.99	16.8	5.56	7.19	446.07	1439.4	7.66	20.94	9.02	7.9	7.9	7.72
LOC_Os01g68900	11.83	11.93	111.27	106.74	27.08	21.1	15.22	32.28	7646.77	26.12	27.46	25.44	16.87	14.38
LOC_Os05g06670	5.31	5.47	7.86	15.23	103.14	6.15	6.34	5.59	7030.66	5.17	5.17	5.54	5.56	5.49
LOC_Os12g32310	5.03	5.06	4.88	4.91	4.96	4.93	4.89	4.86	359.13	4.89	4.87	4.92	5.28	5.16
LOC_Os05g50020	5.72	5.89	5.52	5.55	5.6	5.54	401.19	6.82	169.22	5.48	5.53	5.57	5.92	5.87
LOC_Os11g40800	5.54	4.48	4.32	4.36	4.37	4.34	4.33	4.28	372.1	4.77	4.29	4.5	5.05	5.32
LOC_Os02g40650	3.92	3.92	4.11	3.84	3.95	4.09	3.86	275.28	4.26	4.11	3.8	3.86	3.95	4.04
LOC_Os08g13740	4.95	5.05	4.83	4.85	4.89	4.85	4.81	343.25	4.94	4.79	4.77	4.85	5.19	5.17
LOC_Os02g12700	6.57	6.23	5.97	5.88	5.97	5.71	5.85	432.84	5.99	5.89	5.72	5.92	6.58	6.53
LOC_Os06g49020	4.29	4.33	4.31	4.24	4.48	4.24	4.24	294.68	4.28	4.22	4.21	4.24	4.35	4.35
AK109240	5.33	5.41	5.19	5.2	5.25	6.09	5.59	362.4	5.28	5.13	5.12	5.22	5.5	5.51
LOC_Os09g36380	6.28	6.53	6.03	6.09	6.25	6.04	6.2	426.6	6.24	6.03	5.99	6.12	6.44	6.52
LOC_Os02g57760	23.3	23.28	74.32	40.98	95.68	38.36	70.45	6245.29	20.34	33.84	27.99	26.89	18.6	17.84
AK069797	4.88	4.94	4.77	4.79	4.9	4.79	4.8	4.73	326.75	4.76	4.74	4.78	4.97	5.02
LOC_Os07g05160	4.36	4.4	4.28	4.3	4.33	4.3	4.28	293.62	4.34	4.27	4.26	4.29	4.43	4.53
LOC_Os06g07887	4.24	4.3	4.17	4.18	4.21	4.19	14.01	382.45	5.67	4.17	4.18	5.92	4.32	4.3
AK072763	4.9	4.92	4.77	4.81	4.81	4.76	4.76	4.72	317.42	4.75	4.72	4.78	4.94	4.93
LOC_Os08g30554	8.12	7.95	7.44	7.73	7.76	7.79	7.51	7.3	1544.71	7.6	11.14	24.05	14.41	10.69
LOC_Os04g19750	5.97	6.02	5.73	5.75	5.8	5.68	5.66	411.36	5.86	5.71	5.99	5.75	6.43	6.33
LOC_Os05g08480	5.82	5.64	7.75	5	4.51	29.43	31.9	564.21	594.67	6.15	6.28	7.4	8.9	9.33
LOC_Os04g17120	4.64	4.78	4.47	4.55	4.54	4.49	4.47	4.42	316.71	4.58	4.46	4.49	5.07	5.07
LOC_Os02g02560	27.36	14.95	377.09	57.26	17.47	19.24	1051.14	58.34	23487.4	70.5	62.3	84.01	38.33	11.26
LOC_Os02g57790	5.81	5.7	15.97	8.67	5.8	5.51	5.52	5.29	992.61	5.65	5.95	7.07	7.22	8.32
LOC_Os02g10630	21.68	37.81	11.29	18.26	16.37	69.15	105.12	191.67	2338.61	15.05	28.19	19.61	16.81	20.49
LOC_Os08g28700	4.9	5.09	4.8	4.81	4.85	4.82	4.8	4.77	313.27	4.77	4.75	4.8	4.95	4.92
LOC_Os01g14514	5.06	5.21	4.94	4.96	4.96	4.9	4.92	4.89	320.16	4.85	4.95	4.94	5.12	5.08
LOC_Os02g39950	65.25	76.67	37.87	49.71	119.49	258.04	160.28	76.11	7281.99	60.98	46.07	42.62	21.2	16
LOC_Os05g43050	4.47	4.53	4.39	4.41	4.43	4.4	277.73	4.4	4.46	4.39	4.4	4.49	4.57	4.55
LOC_Os11g32490	5.85	5.94	39.63	15.95	5.83	5.5	8.51	5.41	2407.54	5.49	11.12	11.78	7.22	5.98
LOC_Os11g06070	4.61	4.63	4.5	4.51	4.54	4.52	4.52	5.2	290.99	4.51	4.57	4.53	4.75	4.79
LOC_Os04g41070	4.51	4.54	4.46	4.4	4.46	4.44	277.97	4.62	4.48	4.42	4.39	4.44	4.58	4.56
LOC_Os04g46079	31.7	52.94	90.36	26.37	78.49	43.06	73.06	24.58	5480.2	42.69	40.15	49.61	12.23	10.44
LOC_Os07g36330	6.36	6.52	6.1	6.08	6.22	6.07	395.4	18.25	7.01	6.01	6.03	6.04	6.45	6.4
LOC_Os01g50750	5.1	5.16	209.76	29.49	5.03	5.14	1426.07	12714.6	664.37	5.02	5.01	5.06	5.34	5.28
LOC_Os08g38740	6.3	6.03	4.31	6.87	10.05	7.46	6.48	7.82	1628.85	6.97	9.11	11.65	26.9	25.18
LOC_Os11g42440	5.38	5.44	5.24	5.28	5.4	5.24	5.23	5.25	393.88	5.69	5.21	5.28	6.26	6.55
LOC_Os07g36340	5.1	5.16	4.99	4.93	5.08	7.36	317.7	9.72	5.09	4.96	4.97	5.04	5.3	5.35
LOC_Os07g07130	7.79	8.09	7.14	7.28	7.47	7.26	7.17	7.18	783.7	7.51	7.43	8.99	8.54	13.2
LOC_Os01g14220	4.94	6.15	4.82	4.84	4.86	4.86	364.93	16.09	4.9	4.83	4.85	5.82	5.26	4.94
LOC_Os07g45260	6.82	7.25	61.36	7.89	6.6	6.48	6.46	6.24	3635.93	6.44	6.41	6.54	7.26	7
LOC_Os03g46690	5.44	5.53	5.09	5.09	6.12	5.49	5.11	9.62	361.74	5.68	5.13	5.07	5.31	5.26
LOC_Os08g01324	5.37	5.38	5.26	5.27	5.52	5.26	5.21	5.18	338.26	5.2	5.21	5.31	5.74	5.45
LOC_Os04g38840	5.34	5.4	5.27	5.28	5.3	1578.32	1955.02	5.2	5.36	5.25	33.26	5.28	5.5	5.42
LOC_Os12g06840	8.31	8.92	46.21	8.1	8.2	7.63	8.39	7.48	2714.75	8.02	7.8	7.75	9.96	10.26
LOC_Os07g04650	5.73	5.74	5.48	5.56	5.58	6	382.7	5.44	6.07	5.48	5.45	5.56	6.52	6.11
LOC_Os01g51610	8.92	8.85	8.48	8.57	8.49	11.35	8.44	8.36	5176.04	9.79	88.24	79.08	20.78	11.22
LOC_Os04g17130	5.54	5.58	5.4	5.63	5.54	5.39	5.35	5.31	340.16	5.3	5.29	5.47	5.65	5.81
LOC_Os03g05450	8.64	9.51	11.7	13.59	55.82	36.85	3232.85	56.27	333.24	11.54	13.06	9.39	9.55	7.37
LOC_Os03g51990	4.49	4.52	4.38	4.4	4.47	4.42	4.4	4.37	643.87	4.41	4.39	4.42	11.2	6.76
LOC_Os03g43350	4.89	4.96	5.05	4.82	4.85	4.81	4.84	7.5	289.41	4.77	4.77	4.8	4.99	4.96
LOC_Os02g33840	5.48	5.51	5.38	5.41	6.74	34.11	385.16	11.81	26.02	5.4	5.31	5.39	5.51	5.52
LOC_Os02g52640	6.52	6.94	6.66	6.71	7.42	6.68	11.47	6.62	421.27	6.87	6.86	6.87	7.17	7.06
LOC_Os01g06440	5.06	5.09	4.96	4.96	5.01	5.47	398.49	7.86	5.2	4.95	7.02	5.88	5.56	5.19
LOC_Os03g60470	5.38	5.55	5.33	5.24	5.29	5.24	5.21	5.17	333.72	5.18	5.19	5.25	5.89	5.63
LOC_Os08g13780	7.64	11.7	10.86	8.08	12.27	11.91	876.49	21.23	7.57	8.33	15.57	11.04	7.74	8.63
LOC_Os10g06700	9.04	9.26	9.37	7.29	21.52	29.45	30.26	15.84	1209.26	10.43	15.44	13.41	9.97	9.22
AK100830	15.75	30.44	17.02	9.09	22.39	17.6	15.57	17.09	1690.48	15.75	17.31	16.82	17.88	23.73
LOC_Os02g44590	6.81	6.92	6.89	6.75	9.03	6.64	6.79	6.7	1034.11	18.69	6.55	6.77	7.01	7.06
LOC_Os01g56040	4.19	4.2	4.13	4.12	4.32	4.12	4.97	238.34	4.16	4.18	4.09	4.11	4.21	4.23
LOC_Os11g16590	7.52	7.98	6.79	7.4	8.5	218.97	75.46	97.63	1452.99	6.36	10.56	8.48	11.02	26.36
LOC_Os01g27160	7.99	8.4	7.24	7.48	7.59	7.13	7.17	7.03	541.98	7.2	7.12	7.38	9.87	9.5
LOC_Os06g40760	9.29	8.32	5.1	5.19	5.21	5.19	5.09	508.62	6.29	5.2	5.42	5.12	5.3	5.36
LOC_Os07g04520	6.05	6.05	5.73	5.81	5.83	5.77	5.78	5.71	336.81	5.76	5.66	5.81	6.19	6.21
LOC_Os04g49930	5.01	5.12	4.89	4.93	4.97	4.9	4.89	508.97	4.98	4.86	4.86	9.4	5.97	5.25
LOC_Os02g30200	9.32	9.96	8.48	8.79	8.93	11.34	24.07	1050.2	746.57	8.6	8.43	9.59	16.94	19.44
LOC_Os11g06140	5.64	6.13	5.87	4.51	5.04	11.67	7.95	134.86	413.19	5.25	7.75	5.98	5.72	5.28
LOC_Os05g32720	5.46	5.74	6.84	5.39	5.41	5.58	5.41	62.22	362.51	5.29	5.27	5.36	5.57	5.6
LOC_Os12g02840	9.32	9.81	8.02	8.4	8.86	8.07	7.86	7.68	925.38	7.78	8.12	8.23	17.47	14.62
LOC_Os02g01190	5.39	5.22	7.8	5.56	5.24	41.02	5543.49	15710.6	6.81	14.93	48.35	162.05	276.24	296.63
LOC_Os07g09480	7.42	7.14	6.85	7.25	7.39	238.94	13.57	449.34	8.28	7.17	7.17	7.09	8.49	7.7
LOC_Os03g07110	20.12	19.43	19.5	18.39	43.28	25.6	21.56	18.71	2272.04	18.32	22.88	18.63	13.94	20.46
LOC_Os09g16540	5.09	5.16	5.01	5	5.11	5.64	5.01	4.98	268.63	5.01	5.14	5	5.11	5.15
LOC_Os11g17600	6.81	7.13	6.57	6.66	7.36	6.6	6.64	6.52	381.03	6.59	6.44	6.77	7.33	7.29
LOC_Os04g55370	5.12	5.17	4.99	5	5.03	4.9	4.95	4.94	270.51	5.02	4.93	5	5.23	5.2
LOC_Os03g47050	5.55	5.59	5.37	5.4	5.47	5.4	5.36	5.34	299.11	5.31	5.3	5.41	5.7	5.81
LOC_Os01g19280	4.19	4.21	4.09	4.12	4.14	4.12	218.32	4.07	4.15	4.09	4.08	4.11	4.25	4.23
LOC_Os04g56250	4.75	4.97	4.52	4.59	4.62	5.4	5.28	308.85	4.92	4.51	4.5	4.59	5.97	6.02
LOC_Os01g57620	4.81	5.01	4.7	4.71	4.75	4.89	4.67	4.62	283.84	4.62	4.64	4.67	5.12	5.57
LOC_Os02g10450	4.53	4.62	4.45	4.47	4.5	4.47	4.46	235.06	4.52	4.44	4.44	4.47	4.62	4.61
LOC_Os01g67260	4.55	4.59	4.46	4.48	4.52	5.25	246.46	4.43	4.53	4.45	4.45	4.48	4.85	4.6
AK109778	5.1	5.67	4.98	5.01	5.08	5.45	4.94	4.97	287.5	4.85	4.91	4.93	5.12	5.07
LOC_Os11g14900	12.14	15.58	30.58	55.88	13.96	7572.78	5043.81	7080.8	5016.02	149.98	34.81	64.35	18.63	17.56
LOC_Os05g40500	3.87	3.92	3.81	3.83	3.85	3.84	200.27	4.49	3.88	3.99	3.78	3.81	3.97	3.93
LOC_Os04g32160	3.28	3.3	3.25	3.25	3.26	5.32	165.72	3.23	3.27	3.24	3.24	3.25	3.3	3.31
LOC_Os05g34450	14.54	4.7	4.33	15.15	12.99	15.19	17.78	921.29	6.03	18.55	5.71	4.32	4.69	5.3
LOC_Os04g08070	9.44	8.7	7.7	8.08	7.79	7.31	7.42	19.4	805.38	7.36	8.83	10.29	16.22	11.63
LOC_Os06g42220	9.53	11.92	18.08	14.68	13.63	260.34	894.13	38.64	13.02	15.5	10.25	11.26	10.91	13.74
AK106751	6.18	7.04	5.56	5.48	5.57	5.67	5.31	5.25	1864.67	5.93	21.96	37.83	16.38	19.83
LOC_Os11g39780	4.9	4.98	4.81	4.83	4.86	4.82	5.02	326.23	5.55	4.81	4.79	5.03	6.62	5.16
LOC_Os02g05040	9.1	9.43	18.9	7.02	31.96	14.48	10.29	6.94	1571.97	11.71	10.82	9.7	11.41	7.67
LOC_Os08g04000	7.3	7.35	6.78	6.82	6.96	6.73	6.77	6.72	380.11	6.8	6.84	6.87	7.78	7.77
LOC_Os02g38499	5.14	5.2	5.01	5.03	5.1	5.02	5.02	260.95	5.1	5.03	4.99	5.06	5.29	5.35
LOC_Os05g35360	5.69	5.69	31.77	9.99	5.55	7.19	1548.97	13.16	5.64	5.45	5.4	5.56	6.7	8.67
LOC_Os01g14230	5.06	5.14	4.91	4.92	4.97	4.91	4.88	252.36	5.04	4.89	4.89	4.92	5.2	5.17
LOC_Os03g14790	4.76	4.78	4.63	4.67	5.85	4.89	282.5	5.09	4.74	4.64	4.63	4.7	4.79	4.83
LOC_Os07g43820	5.56	5.73	9.68	5.38	5.52	6.68	129.11	426.1	1541.81	32	6.09	5.7	5.45	5.72
LOC_Os06g03210	7.46	6.41	6.15	6.12	6.85	6.12	6.18	8.85	365.27	6.11	6.09	6.14	7.62	6.49
LOC_Os07g36040	4.98	5.13	4.9	4.87	4.97	5.03	5.12	253.95	4.99	5.02	4.85	4.92	5.3	5.13
LOC_Os03g23030	25.39	23	11.55	9.98	64.1	48.05	75.87	102.03	3009.95	8.49	26.32	26.47	8.1	5.93
LOC_Os01g47610	4.92	5.73	11.02	4.77	4.89	4.92	289.03	517.3	4.78	5.11	5.65	4.91	5.03	4.9
AK105180	7.13	7.5	7.72	8	13.07	12.43	12.91	8.7	613.02	8.61	7.85	7.67	8.17	8.47
AK107066	5.56	5.23	5.06	5.08	5.14	5.05	5.04	5.11	546.02	5.61	5.44	6.97	11.66	5.24
LOC_Os03g31240	5.26	5.21	4.98	5	5.06	5	5.05	5.45	262.33	4.99	5.5	5.01	5.27	5.63
LOC_Os01g11740	6.5	6.57	6.19	6.24	6.34	6.24	6.22	6.18	317.21	6.17	6.2	6.23	6.81	6.77
LOC_Os12g12170	72.71	97.32	193.13	162.71	146.04	77.01	91.75	8992.84	80.31	139.14	104.9	100.24	83.07	110.67
LOC_Os04g19800	5.86	5.87	5.62	5.64	5.7	5.57	5.6	227.05	275.7	5.6	5.63	5.61	5.99	5.92
LOC_Os03g38210	5.38	5.43	5.29	5.31	5.35	6.09	5.42	283.78	5.37	5.28	5.75	5.32	5.56	6.23
LOC_Os12g40360	8	8.11	7.68	7.89	7.97	7.94	518.63	14.62	7.89	7.63	7.67	7.9	8.67	11.4
LOC_Os09g39570	124.33	94.87	191.97	163.47	210.92	154.05	273.09	217.35	10535.9	123.67	233.93	187.64	194.47	162.5
LOC_Os12g05680	48.76	49.07	51.13	71.04	72.53	89.04	68.17	78.13	3225.4	36.77	32.41	23.88	20.93	29.32
LOC_Os11g33250	4.77	4.8	4.65	4.67	4.71	4.66	4.66	9.29	214.39	4.63	4.62	4.67	4.86	4.84
LOC_Os10g11980	5.02	5.2	4.89	51.98	5.06	6.13	13.52	28.17	2292.08	5.08	5.39	6.49	5.51	5.28
LOC_Os03g36650	6.68	7.2	102.23	56.21	6	7.36	47.24	4503.2	5.85	20.34	7.47	6.03	5.99	5.88
LOC_Os01g43940	4.54	4.56	4.45	4.47	4.51	4.51	4.61	208.73	4.52	4.75	4.44	4.47	4.61	4.7
LOC_Os05g20620	6.19	6.34	5.95	6.01	6.09	5.93	5.91	5.85	289.61	5.88	5.94	6	6.61	6.44
LOC_Os08g24820	4.3	4.33	4.22	4.24	4.26	4.23	4.23	191.59	23.83	4.21	4.2	4.23	4.38	4.34
AK111519	4.16	4.2	4.08	4.1	4.12	4.09	4.07	185.21	4.14	4.06	4.06	4.09	4.24	4.23
LOC_Os10g34680	5.36	5.83	5.11	5.21	10.59	54.75	119.02	21.67	881.06	20.19	12.93	9.27	6.01	5.75
LOC_Os01g57940	7.8	7.89	7.11	7.03	7.24	7.11	7.12	7.05	17054.5	14.41	6.95	19.66	175.93	393.06
LOC_Os01g74510	8.98	10.75	11.68	8.84	29.55	9.3	8.35	7.81	1279.25	6.64	4.99	6.04	5.56	8.56
LOC_Os02g31950	5.58	5.83	5.49	5.35	5.9	5.52	5.58	5.27	338.06	5.39	7.06	5.98	7.83	7.48
LOC_Os06g32860	6.69	6.59	7.73	9.31	7.24	239.76	11.13	778.6	6.65	18.04	11.08	10.7	9.42	7.36
LOC_Os02g44470	5.21	11.97	326.01	10.72	33.44	12.63	9.56	5.07	14044.7	6.94	5.35	5.31	5.24	6.04
AK107551	5.08	5.17	4.92	4.95	5.05	5.02	4.97	4.92	282.69	4.98	6.58	5.17	5.32	5.14
LOC_Os09g17860	9.32	9.82	8.19	8.24	8.75	8.15	8.17	7.67	435.93	8.16	8.07	8.39	10.15	9.81
LOC_Os09g30446	5.23	5.25	5.12	5.17	5.2	8.62	5.28	107.91	238.3	5.11	5.45	5.55	5.3	5.48
LOC_Os06g17450	7.52	7.07	11.87	8.94	7.77	8.98	20.88	7.74	23749.9	55.47	10.89	9.19	125.48	553.23
LOC_Os04g51830	6.05	6.09	5.8	5.83	5.86	5.8	5.69	5.89	263.92	6.07	5.78	5.91	6.16	6.15
LOC_Os12g05760	7.45	8.07	7.28	5.94	9.69	10.08	315.91	416.81	8.72	7.42	8.17	9.74	9.43	8.58
LOC_Os07g02780	12.97	25.39	54.95	24	5.87	6.25	5.65	5.98	2340.23	11.28	29.1	12.43	9.77	7.51
LOC_Os02g04170	55.59	68.22	86.74	45.95	7.78	9.47	94.04	3688.36	1943.82	67.68	30.39	22.68	10.25	8.88
LOC_Os11g42100	7.89	8.99	14.38	9.37	33.35	22.08	7.69	8.36	1416.12	7.49	9.47	6.42	5.93	9.44
LOC_Os06g43044	8.6	7.25	181.45	400.83	501.35	215.17	95.78	21136	1126.54	406.28	247.57	203.53	41.47	35.87
LOC_Os05g50830	5.07	4.96	4.79	4.82	4.84	4.82	4.81	4.76	222.03	4.85	5.28	4.81	4.97	5.22
LOC_Os07g05110	7.19	6.84	6.9	17.19	7.15	7.04	719.29	16.66	7.16	7.95	7.07	6.56	7.52	9.13
LOC_Os01g51770	7.67	22.78	105.56	66.15	339.92	7976.33	14097.6	3351.16	54.32	101.17	116.79	45.76	47.99	54.52
LOC_Os10g02670	5.45	5.55	5.33	5.33	5.41	5.36	5.33	5.68	236.88	5.32	5.31	5.36	5.72	5.6
LOC_Os09g10730	6.29	6.25	6.08	38.66	6.8	103.9	1572.03	32.22	5.93	5.76	6.16	5.8	6.35	6.45
LOC_Os09g22430	5.26	5.34	5.1	5.13	5.19	5.09	5.06	226.09	5.42	5.06	5.05	5.11	5.57	5.54
LOC_Os09g30454	5.62	5.79	5.35	5.43	5.45	5.35	5.34	240.33	5.48	5.95	5.31	5.39	5.75	5.7
LOC_Os06g06710	4.35	4.41	4.24	4.27	4.3	4.28	176.87	4.81	4.32	4.23	4.22	4.26	4.39	4.38
LOC_Os05g31110	4.98	5.06	4.88	4.89	4.94	5.09	34.97	4.82	203.63	4.87	5	4.9	5.08	5.06
LOC_Os10g42620	51.22	14.56	180.86	147.79	21	70.08	281.83	21148.4	29.13	106.69	104.5	162.25	127.99	528.01
LOC_Os03g58600	16.14	17.2	16.43	14.2	193.44	7715.77	57.11	16.14	44.32	39.72	16.54	13.24	15.31	14.54
LOC_Os07g14600	52.63	32.26	14.19	10.81	9.2	140.04	1192.17	6758.23	92.16	10.24	70.43	169.77	147.26	109.66
LOC_Os06g01340	5.31	5.35	5.18	5.22	5.24	5.21	5.19	5.15	217.37	5.18	5.18	5.2	5.48	5.37
LOC_Os01g46250	5.47	5.5	6.19	5.65	5.39	5.34	5.42	6.23	243.54	5.26	5.25	5.42	5.59	5.57
LOC_Os06g41850	6.28	6.49	5.89	6	6.1	5.9	5.9	433.95	6.14	5.88	5.88	5.97	7.37	11.05
LOC_Os10g29880	4.6	4.56	4.53	4.53	4.56	4.54	181.24	10.16	4.57	4.48	4.48	4.56	4.65	4.64
LOC_Os02g07330	5.05	5.12	4.93	4.93	5	11.36	5.62	56.24	310.99	4.94	7.99	7.49	5.24	5.13
LOC_Os10g18470	4.3	4.36	4.25	4.26	4.28	4.26	4.27	4.23	176.25	4.25	4.25	4.26	4.53	4.34
LOC_Os03g03360	25.37	27.21	410.25	174.85	292.49	219.11	511.57	15932.3	3755.97	347.83	390.04	120.18	323.91	407.82
LOC_Os02g42800	4.8	4.85	4.68	4.72	4.74	4.69	4.7	189.28	4.77	4.66	4.66	4.7	4.91	4.9
LOC_Os12g44260	4.21	4.17	4.1	4.1	4.13	4.12	4.12	161.7	4.16	4.11	4.1	4.1	4.2	4.21
LOC_Os01g06340	3.86	4.64	5.98	4.44	4.7	38.25	1750.38	79.04	18.22	45.74	38.93	15	5.74	4.07
LOC_Os03g47460	5.54	5.61	5.39	5.46	5.47	5.35	14.41	268.93	5.77	5.41	5.35	5.45	7.04	6.44
LOC_Os05g07740	4.36	4.8	84.71	5.36	54.19	4.64	4.27	3234.1	5.13	4.34	4.57	4.52	4.78	4.75
LOC_Os03g08610	5.53	5.58	5.39	5.41	5.71	5.41	5.56	5.33	217.52	5.36	5.41	5.4	5.66	5.6
LOC_Os02g12670	7.41	7.15	6.36	7.86	8.13	8.66	7.46	7.27	1139.88	13.66	29.95	11.62	7.18	6.83
LOC_Os06g33460	4.31	4.38	4.19	4.2	4.25	4.22	4.19	4.16	173.78	4.19	4.27	4.45	4.59	4.6
LOC_Os02g38780	55.1	73.54	39.74	49.54	56.53	684.63	2771.42	379.27	262.41	50.08	28.41	51.36	28.75	53.39
LOC_Os07g05830	6	5.84	5.68	6.16	5.51	5.36	5.37	5.37	231.87	5.88	5.38	5.87	5.84	5.91
LOC_Os08g14360	23.98	8.47	21.74	30.41	7.12	6.66	6.95	1142	17.33	7.57	6.93	6.3	6.96	6.98
LOC_Os01g45900	36.78	23.62	404.88	107.52	21.34	47.25	40.69	15074.3	71.46	67.35	120.25	97.45	57.12	63.26
LOC_Os12g38940	7.72	8.03	7.25	7.46	9.23	8.59	408.26	10.58	7.64	7.42	11.05	7.63	8.4	7.69
LOC_Os02g53900	7.05	7.44	9.91	8.49	56.82	26.16	15.04	12.82	2098.81	9.88	7.97	7.28	5.32	7.15
LOC_Os01g38500	7.57	6.88	18.48	6.6	7.63	23.48	9.5	43.46	2228.14	8.45	12.75	60.37	30.25	7.09
LOC_Os01g45420	6.83	7.17	6.6	6.7	6.78	7.09	6.73	268.63	6.8	6.49	6.44	6.66	7.31	7.16
LOC_Os01g34920	9.69	9.35	7.79	8.01	8.07	7.67	7.55	902.29	31.71	8.7	10.48	24.6	11.36	10.31
LOC_Os02g13570	6.82	6.93	7.13	6.63	15.31	7.41	37.2	6.95	4249.32	6.44	6.97	9.64	101.85	116.44
LOC_Os02g25910	6.09	5.45	5.34	5.37	6.52	6.66	5.31	64.66	237.86	5.25	5.28	5.34	5.54	5.48
LOC_Os10g37100	5.23	5.03	4.86	4.89	4.91	4.87	4.88	214.51	4.94	5.89	4.82	4.91	5.24	5.17
LOC_Os01g09740	4.95	4.94	4.81	4.84	4.88	4.86	4.77	4.76	194.1	4.87	4.81	4.88	5.04	5.36
LOC_Os06g44240	6.33	6.43	5.91	5.89	6.05	8.55	239.67	5.82	6.03	5.78	5.89	5.93	6.62	6.53
AK072363	6.62	6.79	5.95	6.13	6.19	5.91	5.91	5.83	299.3	5.86	5.84	6.05	8.27	7.95
LOC_Os01g70600	6.2	6.29	5.9	5.96	6.02	5.85	5.81	243.98	6.1	5.8	5.77	5.91	6.54	6.77
LOC_Os09g32370	5.38	5.49	5.78	5.06	5.35	69.48	975.64	72.77	7.77	5.31	20.19	27.08	5.99	5.67
LOC_Os05g41150	95.42	92.66	105.42	50.55	26.87	9.54	49.49	44.26	3739.04	79.27	73.55	69.76	20.07	14.46
LOC_Os11g06690	24.64	49.29	6.07	8.91	8.5	7.01	6.21	31.47	1745.23	6.23	5.98	6.09	6.56	6.47
LOC_Os03g20830	4.26	4.29	4.24	4.21	4.25	4.63	4.22	150.96	4.24	4.2	4.2	4.22	4.29	4.31
LOC_Os02g32060	9.28	29.21	289.93	54.08	35.7	431	522.33	143	10150	158.79	82.44	136.19	52.63	28.06
LOC_Os12g28870	4	4.04	3.96	3.96	4.51	3.98	3.97	157.39	4.01	3.96	3.94	3.97	4.08	4.25
LOC_Os05g35160	6.07	6.05	5.98	5.92	6.02	5.92	5.97	5.87	220.07	5.92	5.96	5.98	6.33	6.2
LOC_Os05g31720	9.08	7.38	10.24	10.72	19.12	51.64	71.36	125.85	1739.97	50.05	17	17.65	34.68	11.06
LOC_Os07g09490	6.92	6.89	6.74	6.6	9.52	330.75	7.21	7.65	6.79	6.64	8.25	6.84	7.12	7.03
LOC_Os01g08340	41.64	79.57	47.7	29.92	23.07	18.94	32.71	64.34	2764.26	69.82	28.42	23.95	16.07	11.54
LOC_Os12g41640	17.88	11.14	11.61	11.9	11.07	12.7	1523.98	956.8	11.76	13.96	11.63	27.19	43.96	12.37
LOC_Os01g11220	5.15	5	4.84	4.86	4.91	4.87	4.83	13.5	200.82	4.96	4.79	4.86	5.86	5.4
LOC_Os01g17390	294.22	138.25	360.06	454.7	303.37	277.3	400.96	485.88	15514.6	227.07	319.41	215.21	189.71	231.89
LOC_Os09g10300	4.73	4.76	4.65	4.66	4.71	4.97	4.65	342.03	344.42	4.62	10.15	6.87	5.41	5.32
LOC_Os06g45590	5.83	6.39	44.1	7.85	86.84	520.68	2892.94	221.09	400.55	29.7	41.09	25.07	6.88	6.35
LOC_Os02g05120	4.84	4.85	4.73	4.74	4.78	4.83	8.18	12.59	203.47	4.72	5.62	6.01	5.02	6.12
LOC_Os11g08440	7.2	7.31	7.29	6.99	7.4	465.43	64.48	11.82	44.44	7.86	10.23	8.41	14	11.01
LOC_Os08g06710	4.63	4.69	4.53	4.56	4.59	4.54	4.54	157.67	7.2	4.54	4.51	4.55	4.76	4.7
LOC_Os05g03110	4.7	4.78	4.6	4.62	5.75	189.48	4.61	4.55	4.68	4.59	4.57	4.61	4.8	4.77
LOC_Os09g21330	4.21	4.25	4.13	4.15	4.18	4.15	4.16	142.96	4.19	4.13	4.11	4.15	4.34	4.27
LOC_Os11g22396	6.29	5.49	5.39	5.47	7.08	5.72	5.37	6.37	232.62	6.24	6.2	5.88	5.51	5.55
LOC_Os05g32300	4.65	4.69	4.53	4.55	4.59	4.8	4.63	161.72	95.19	4.53	4.51	4.59	4.95	4.72
LOC_Os01g74000	22.39	51.26	65.45	33.37	100.76	17.47	64.69	157.8	3274.96	14.4	35.34	56.62	10.1	11.73
LOC_Os01g39040	6.36	5.76	5.59	5.58	5.64	5.6	5.74	5.54	268.1	5.89	6.03	5.65	6.86	8.25
LOC_Os08g07040	4.1	4.15	4.23	4.08	4.1	4.1	4.09	163.73	4.12	4.07	5.06	5	4.18	4.17
LOC_Os08g16690	6.05	6.14	5.7	5.77	5.91	5.69	211.38	5.79	6.62	5.63	5.66	5.79	6.54	6.23
LOC_Os04g46760	5.02	5.02	4.98	4.89	4.99	4.95	5.32	4.86	286.11	4.94	6.02	8.87	5.91	5.48
LOC_Os03g57490	4.13	4.17	4.06	4.11	4.11	4.09	4.06	138.57	4.14	4.05	4.06	4.23	4.29	4.3
LOC_Os09g23290	3.89	3.91	3.83	3.85	3.87	3.85	3.85	3.82	142.64	3.83	3.83	3.86	3.99	4.43
LOC_Os06g44810	5.49	4.98	15.1	11.62	88.23	18.48	8.3	5.59	2831.9	5.43	5.57	4.7	4.83	4.74
LOC_Os01g45620	47.08	45.73	14.91	14.22	123.19	118.89	115.14	102.66	4729.92	32.21	92.82	59.57	84.65	147.97
LOC_Os01g16950	18.59	20.18	117.69	49.26	181.7	223.89	439.1	206.86	5803.5	113.42	172.79	165.93	154.28	109.82
LOC_Os07g07590	5.4	5.51	5.2	5.25	5.26	5.4	5.46	175.39	5.32	5.15	5.15	5.24	5.5	5.4
LOC_Os01g50470	5.9	6.75	7.86	9.22	43.24	21.28	19.72	11.65	1375.68	9.14	8.13	6.78	8.08	7.23
LOC_Os10g21490	4.82	4.86	4.79	4.75	4.83	8.28	155.73	4.76	4.84	4.75	4.77	4.78	4.95	4.93
LOC_Os11g08600	4.94	5.03	4.8	4.86	4.93	23.82	159.99	5.67	4.83	4.79	4.78	4.87	5.09	5.07
LOC_Os02g38580	117.57	113.51	16.49	18.17	103.67	3083.11	16821	1139.89	178.97	36.29	124.53	96.05	220.41	537.12
LOC_Os06g12500	4.7	4.77	88.08	5.4	4.65	4.61	4.65	2749.03	1863.41	4.59	4.57	4.61	4.77	4.75
LOC_Os02g17780	185.31	74.29	56.19	161.04	35.53	31.92	20.01	37.04	6097.93	195.42	28.89	33.1	6.21	6.43
LOC_Os02g32180	5.34	5.27	5.07	5.09	6.06	5.12	188.2	5.11	5.25	5.07	5.06	5.17	5.51	5.51
LOC_Os04g57490	9.7	9.49	9.6	9.49	9.75	9.82	11	1068.04	15.35	34.43	9.93	14.17	12	26.72
LOC_Os04g29050	7.4	7.71	6.87	7.08	7.31	93.37	6.86	6.71	368.27	6.8	7.01	7.15	8.34	11.89
LOC_Os06g36210	9.11	9.57	47.12	9.87	8.09	8.42	49.86	11.2	3058.84	11.5	9.48	10.05	21.19	99.17
LOC_Os09g22460	10.56	10.27	8.57	9.07	8.46	8.28	8.08	522.89	9.45	16.98	9.7	8.58	10.6	11.51
LOC_Os02g38804	17.77	10	11.42	10.06	21.16	401.82	649.66	34.52	12.38	11.25	13.16	10.77	9.49	10.01
LOC_Os09g36340	5.18	5.31	5.04	5.08	5.1	5.07	5.07	5.18	165.54	5.02	5.03	5.07	5.44	5.34
LOC_Os10g33250	6.65	8.68	9.19	82.86	21.82	314.94	1260.08	3551.07	838.42	116.95	16.48	8.05	5.98	6.04
LOC_Os06g10140	6.25	6.32	6.02	6.09	6.21	6.05	6.05	5.9	378.3	6.01	12.47	6.1	6.67	6.38
LOC_Os09g19550	5.69	5.59	5.19	5.24	5.36	5.21	5.2	5.14	172.54	5.17	5.13	5.22	5.46	5.43
LOC_Os06g40230	4.8	4.96	4.64	4.73	4.77	163.21	4.67	4.61	6.48	4.62	4.61	4.68	5.41	4.93
LOC_Os10g25660	5.95	8.9	7.55	5.36	34.25	13.2	10.19	17.03	1030.3	9.7	18.29	19.16	10.77	10.88
LOC_Os04g35690	6.35	6.32	5.94	6.02	6.09	5.86	7.68	194.79	6.12	6.08	6.02	6.11	6.52	6.41
LOC_Os02g03400	11.89	62.66	7.09	7.47	7.57	7.34	8.16	7.02	1863.49	9.84	11.29	7.43	7.83	7.32
LOC_Os12g31000	12.38	88.19	5.15	5.26	4.09	18.92	2612.2	289.99	1213.84	12.19	9.75	5.6	4.99	5.21
LOC_Os05g36260	62.14	47.83	293.01	23.42	10.48	104.46	567.59	512.61	8659.17	57.74	14.17	24.21	13.12	6.7
LOC_Os10g32810	73.38	9.52	198.9	19.8	8.06	8.15	9.77	14.63	19710.9	177.09	403.82	556.98	668.06	474.14
LOC_Os09g15540	5.41	5.48	5.27	5.29	5.33	5.57	6.39	5.88	174.87	5.22	5.25	5.42	5.9	5.94
LOC_Os07g09120	7.48	7.53	7.2	7.22	7.34	8.26	7.15	251.34	18.25	7.08	7.07	7.47	8.32	8.57
LOC_Os02g40630	4.66	4.68	4.61	4.62	4.61	4.62	4.61	26.89	163.63	4.56	4.6	4.6	5.6	4.78
LOC_Os03g07970	6.47	6.02	5.54	5.69	5.69	5.73	7.33	18.45	249.48	5.86	8.54	5.6	6.03	6.55
LOC_Os08g13980	7.21	7.23	31.7	7.07	7.18	7.15	7.06	7.1	924.96	6.88	6.72	7.08	7.36	7.93
LOC_Os12g38260	5.96	6.01	6.14	7.39	54.97	18.93	14.07	6	1595.89	6.14	5.97	5.8	6.14	6.05
LOC_Os06g40770	4.46	4.6	4.36	4.37	4.42	4.38	4.43	133.24	4.42	4.37	4.35	4.38	4.49	4.51
LOC_Os03g15320	4.69	5.39	476.2	37.79	5.68	20.19	50.97	13732.9	510.2	12.84	189.73	111.77	7.99	4.76
LOC_Os02g01990	4.83	4.88	4.73	4.74	4.78	4.74	4.74	4.69	141.04	4.84	4.7	4.74	4.9	4.88
LOC_Os04g14190	96.68	63.15	157.72	71.55	75.2	88.7	104.99	137.73	5586.98	48.27	88.56	152.83	171.91	195.52
AK064602	7.33	7.72	7.19	6.89	10.93	6.91	7.07	17.34	413.27	6.78	6.9	7.21	8.76	14.49
LOC_Os04g44090	5.29	5.36	5.17	5.19	11.52	8.94	5.2	5.17	327.97	5.12	5.12	5.22	5.48	5.41
LOC_Os05g09500	95.76	402.06	66.97	63.13	91.8	166.44	551.32	11428.3	104.63	211.54	144.84	367.59	399.65	129.59
LOC_Os12g40130	4.43	4.44	4.32	4.39	4.36	4.34	4.33	162.06	4.4	4.31	4.32	4.5	5.72	4.66
LOC_Os01g62950	146.62	267.71	210.57	70.06	138.31	90.53	72.2	82.52	7874.47	171.25	278.6	180.94	93.32	11.24
LOC_Os07g06800	12.51	5.62	5.31	19.8	5.89	5.3	6.31	5.21	558.92	14.63	6.63	6.09	5.62	5.6
AK119910	6.1	6.15	5.93	5.89	5.98	5.82	7.32	101.18	187.08	5.76	5.72	5.86	6.35	6.63
LOC_Os03g24160	5.96	6.77	20.53	10.13	100.06	9.85	7.69	5.66	2819.85	7.19	5.83	6.29	6.59	6.62
LOC_Os08g38400	144.74	17.6	141.89	108.61	124.57	184.54	247.82	4702.24	37.26	167.39	50.38	9.58	9.35	10.44
LOC_Os06g06270	5.18	5.2	5.05	5.16	5.13	5.12	5.16	160.08	5.17	5.75	5.44	5.16	5.32	5.26
LOC_Os11g10434	6.56	6.8	6.28	6.29	6.41	6.22	6.25	6.12	188.61	6.28	6.43	6.32	6.81	6.78
LOC_Os01g12680	28.85	4.9	55.34	4.74	4.77	4.77	4.7	7.8	1532.28	4.74	4.69	4.72	5.14	5
LOC_Os03g22259	5.25	5.35	5.14	6.14	8.24	5.17	5.16	5.1	227.89	5.75	5.11	5.17	5.35	5.25
LOC_Os03g05610	5.56	5.63	5.38	5.46	5.49	5.67	5.46	161.26	5.52	5.37	5.39	5.46	5.85	5.65
LOC_Os03g18250	5.23	5.34	5.14	5.17	5.19	5.16	5.15	162.43	5.19	5.08	5.12	5.16	5.9	5.48
LOC_Os11g39760	5.94	5.99	5.81	5.79	5.88	5.81	6.09	166.08	5.92	5.77	5.74	5.82	6.04	6.02
LOC_Os07g09130	6.76	6.95	6.4	6.49	6.49	6.35	6.28	213.83	6.77	6.28	6.24	6.44	7.79	7.65
AK099897	5.45	5.51	5.31	5.34	5.41	5.35	5.31	5.25	157.16	5.33	5.73	5.34	5.67	5.63
LOC_Os02g03360	7.99	7.59	7.08	9.15	7.2	6.94	6.73	8.69	692.35	7.74	7.61	7.96	18.12	25.25
LOC_Os07g08540	4.52	4.58	4.38	4.4	4.44	4.39	127.24	4.35	4.47	4.36	4.35	4.39	4.66	4.57
LOC_Os01g24470	5	5.12	5.06	4.92	35.58	37.84	19.57	29.17	970.79	5.31	5.72	4.95	5.04	5.01
LOC_Os10g24690	11.02	10.27	10.26	9.81	52.54	1426.53	10.21	10.27	10.16	8.89	8.65	9.58	12.32	12.26
LOC_Os04g59430	4.37	4.4	4.31	4.32	4.34	4.57	5.62	135.53	4.35	5	4.67	4.31	4.42	4.41
LOC_Os04g37600	289.99	248.97	176.22	208.75	595.49	358.03	251.23	214.07	16140.6	131.05	79.66	48.44	41.03	110.94
LOC_Os02g57520	6.59	6.61	34.43	7.77	6.54	6.53	78.16	931.06	6.57	6.49	6.49	6.35	6.66	6.77
LOC_Os06g05620	4.35	4.4	4.24	4.26	4.3	17.78	4.36	4.22	120.16	4.24	4.3	4.26	4.45	4.42
LOC_Os09g22090	6.26	6.69	6.95	6.2	6.76	10.77	150.55	385.59	6272.66	8.06	46.71	234.87	85.44	6.26
LOC_Os09g09630	6.83	7.13	6.45	6.54	6.61	6.48	6.48	6.43	205.31	6.81	6.27	6.58	7.43	7.76
LOC_Os05g14360	8.1	8.15	7.22	7.65	8.07	10.94	224.02	7.78	8.06	8.61	7.9	7.83	7.21	8.14
LOC_Os01g11350	7.42	8.72	88	95.74	7.82	13.43	16.24	12.03	2490.78	7.19	7.11	7.92	7.43	7.48
LOC_Os10g33650	7.2	7.03	114.73	7.33	6.7	7.44	9.76	6.71	2983.29	6.6	7.03	6.78	7.66	7.89
LOC_Os06g48870	16.93	58.45	7.28	7.27	252.27	729.04	520.68	6553.16	28.43	54.47	44.67	35.8	29.37	85.78
LOC_Os05g40590	5.21	5.14	5.06	5.12	5.08	5.11	134.69	9.28	5.26	5.07	4.92	5.07	5.17	5.17
LOC_Os07g07910	5.01	5.12	4.95	5	5.09	4.93	4.95	4.93	171.24	4.94	4.95	5.32	5.13	6.63
LOC_Os02g15594	171.73	96.79	461.89	288.83	346.74	442.29	850.9	338.97	11712.1	131.67	180.8	167.6	210.87	350.57
AK062780	74.75	71.82	117.32	134.81	51.73	152.81	102.69	3415.21	127.59	48.51	127.04	90.8	105.18	124.05
LOC_Os07g04340	4.82	4.41	5.21	4.49	5.12	441.34	29.38	122.13	13.77	17.44	6.82	4.88	4.71	5.94
LOC_Os04g50176	8.09	6.21	14.11	8.23	67.41	55.91	16.18	881.29	2316.68	8.34	57.63	91.83	54.45	10.36
LOC_Os01g50330	7.17	7.39	6.91	6.98	6.97	6.82	6.9	185.96	6.99	6.89	6.9	6.94	7.28	7.06
LOC_Os11g08400	7.62	7.12	6.96	6.97	7	6.72	6.96	6.94	302.43	6.94	6.64	7.06	11.56	12.03
LOC_Os03g45930	74.24	27.06	111.86	33.05	92.1	92.78	89.36	179.18	3213.47	127.85	116.93	84.11	43.29	22.06
LOC_Os04g28020	5.93	5.97	5.9	5.88	8.76	6.55	6.09	219.91	8.57	5.44	5.71	5.68	5.95	5.95
LOC_Os04g24414	12.73	11.73	15.26	13.83	14.04	20.11	20.19	18.52	382.3	11.28	12.15	9.98	14.07	14.02
LOC_Os06g44320	5.68	5.67	12.67	11.46	6.07	316.09	48.3	41.99	5.7	5.34	5.21	5.71	5.79	5.75
LOC_Os03g62522	5.83	5.69	5.86	5.49	5.58	5.45	145.51	5.44	5.62	5.54	5.48	5.56	5.82	5.77
LOC_Os01g61540	7.6	6.09	11.19	6.95	11.71	8.64	8.45	7.38	292.85	7.65	8.03	7.76	10.41	11.85
LOC_Os02g50140	8.56	8.05	7.21	8.44	7.59	6.99	6.97	9.8	9562.51	8.23	386.99	190.5	95.27	194.69
LOC_Os01g19850	8.94	8.67	8.83	7.8	9.59	27.52	21.58	12.95	236.06	8.51	8.91	8.85	8.48	9.09
LOC_Os04g41200	68.31	152.22	141.63	111.67	148.37	109.83	129.77	177.38	4561.69	74.81	118.19	186.7	75.66	91.05
LOC_Os01g05840	20.36	6.5	18.66	835.13	544.53	296.91	1048.18	20334.4	37.72	73.43	603.46	366.42	95.38	13.09
LOC_Os02g49260	8.3	13.19	34.42	15.29	112.52	33.53	952.29	47.54	2737.53	10.69	12.78	12.76	19.72	13.5
AK069386	4.51	4.55	4.46	4.5	4.49	4.45	4.45	4.42	112.32	4.43	4.43	4.48	4.62	4.6
LOC_Os02g20530	5.04	5.1	4.92	4.93	4.99	4.93	4.95	4.87	126.42	5.04	4.87	4.94	5.2	5.15
LOC_Os02g38710	4.23	4.27	4.14	4.18	4.17	11.22	107.07	4.9	4.23	4.15	4.17	4.19	4.32	4.43
LOC_Os01g42024	5.29	6.09	20.78	30.34	140.89	14.98	7.41	10.24	3402.9	7.57	7.91	9.49	11.03	6.71
LOC_Os01g42060	4.65	4.72	4.57	4.6	4.64	4.57	4.63	4.54	117.55	4.57	4.55	4.58	4.87	4.72
LOC_Os07g47410	5.97	6.04	5.74	5.75	5.84	5.76	5.75	177.8	5.86	5.75	5.77	7.38	6.34	6.28
LOC_Os01g11490	5.35	5.43	5.26	5.27	5.28	5.29	5.28	5.24	165.52	5.24	5.27	5.28	5.48	6.88
LOC_Os03g06890	8.75	8.88	8.52	8.85	46.6	9.54	10.64	8.06	1114.64	8.71	8.16	8.7	8.8	9.49
LOC_Os04g42360	5.18	5.25	5.07	5.09	5.27	5.09	127	5.04	5.37	4.94	5.01	5.08	5.31	5.26
LOC_Os01g22039	4.51	4.56	4.41	4.43	4.46	5	164.85	4.39	4.48	4.44	4.39	6.9	4.59	4.67
LOC_Os07g08000	5.76	6.06	29.28	59.47	8.43	5.89	6.17	7.25	1412.16	15.06	15.19	7.31	5.9	5.64
LOC_Os03g11140	4.41	5.16	9.86	9.49	197.64	64.48	19.01	10.54	4688.39	18.81	19.61	7.02	5.73	4.65
LOC_Os02g10990	6.56	6.58	6.99	8.91	6.36	6.18	6.65	6.3	383.12	6.72	6.49	8.87	14.48	16.31
LOC_Os03g09150	14.93	11.03	8.89	8.9	13.2	131.56	1923.14	599.61	35.94	10.95	24.75	25.4	25.03	81.92
LOC_Os09g19920	21.48	21.38	16.75	15.86	16.24	22.31	42.33	56.89	504	14.49	16.55	10.37	13.36	17.52
LOC_Os02g48370	54.78	23.87	5.59	8.91	8.05	8.26	5.8	7.33	1279.59	5.75	5.64	5.73	6.06	5.97
LOC_Os08g15180	4.71	4.74	4.68	4.66	4.68	4.92	4.64	121.23	4.89	4.63	4.79	4.66	4.84	5.21
LOC_Os08g34360	6.36	5.87	5.67	5.86	15	5.72	5.75	348.85	5.84	6.34	5.73	5.66	5.93	5.88
LOC_Os12g07500	5.18	5.26	5.1	5.13	5.15	5.95	5.28	10.03	133.27	5.32	5.77	5.13	5.33	5.29
LOC_Os06g04490	4.25	4.27	4.18	4.19	4.22	4.2	4.18	120.69	4.34	4.17	4.17	4.2	5.24	4.75
LOC_Os12g38790	5.35	5.44	5.16	5.28	5.26	5.18	128.58	6.14	5.29	5.14	5.19	5.2	5.51	5.61
LOC_Os09g35940	23.42	4.11	4.31	4.45	4.06	4.44	535.88	52.6	4.48	4.19	3.72	3.77	5.25	17.96
LOC_Os04g58380	62.7	51.57	49.42	34.49	148.43	138.11	93.03	65.91	3375.85	38.75	65.17	51.62	43.46	60.46
LOC_Os02g53990	68.03	63.14	29.84	42.5	198.39	99.97	42.34	112.67	4506.85	20.42	19.72	14.8	19.91	20.31
LOC_Os10g19160	6.54	6.75	6.59	6.4	6.39	6.13	6.2	2415.48	6.47	6.51	6.1	16.46	12.02	106.35
LOC_Os12g43890	37.38	16.71	44.99	32.89	28.25	109.35	192.8	80.78	2325.27	91.13	94.5	102.69	59.84	63.35
LOC_Os03g47420	7.05	7.3	6.67	6.75	6.83	6.67	6.67	170.23	7.27	6.5	6.51	6.7	7.48	7.52
LOC_Os04g55200	10.17	15.57	19.19	12.44	8.84	11.69	22.04	16.87	1182.53	17	19.39	36.24	52.24	22.11
LOC_Os04g21590	4.7	4.78	4.61	4.64	4.69	4.59	14.27	113.88	4.67	4.64	4.55	4.6	5.04	4.76
LOC_Os02g10110	4.18	4.28	4.11	4.12	4.15	8.45	99.14	4.09	4.16	4.16	4.1	4.18	4.24	4.4
LOC_Os08g04250	5.05	5.07	4.93	4.95	5	4.98	119.96	4.9	5.02	5.33	4.89	4.95	5.23	5.12
LOC_Os03g15460	8.54	4.58	360.29	134.93	4.05	14.09	33.96	8019.96	3.96	216.33	38.78	43.75	6.68	3.84
LOC_Os05g40250	4.44	4.48	4.36	4.38	4.4	4.38	101.43	4.33	4.42	4.36	4.35	4.37	4.51	4.56
AK060460	76.45	160.95	30.63	83.96	146.7	95.18	96.15	59.45	3571.03	37.58	24.78	11.41	17.3	15.81
LOC_Os06g48050	10.03	6.88	80.41	7.35	6.31	27.96	67.55	18.7	1771.97	7.64	7.25	6.83	7.33	8.25
LOC_Os12g09320	3.92	3.93	3.87	3.87	3.89	3.88	3.88	87.24	10.36	3.86	3.86	3.87	3.96	3.95
LOC_Os05g49520	7.34	7.46	6.93	7.14	7.2	7.23	7.56	187.28	10.6	7.72	7.68	7.01	8.52	8.28
LOC_Os11g07360	4.63	4.68	4.54	4.56	4.59	4.55	4.55	103.67	4.79	4.54	4.6	4.55	4.71	4.72
LOC_Os12g43110	11.74	12.77	37.73	19.99	11.15	10.43	862.23	9.37	11.99	39.39	13.51	11.2	17.38	11.55
LOC_Os10g39520	27.4	47.02	44.98	54.23	146.14	257.24	78.99	3194.15	23.04	61.65	20.4	29.6	25.3	9.95
LOC_Os04g55840	5.57	29.23	11.46	10.73	145.13	274.11	3154.43	319.02	123.54	64.5	42.54	26.29	12.69	23.82
LOC_Os01g62660	13.8	31.07	82.93	10.59	98.26	240.9	67.48	50.54	2869.58	132.48	48.81	36.6	24.11	24.15
LOC_Os05g09440	33.46	34.68	13.39	34.5	6.34	34.98	63.38	175.01	5506.22	254.91	33.46	28.28	8.28	10.56
LOC_Os10g33670	10.23	9.71	13.16	9.44	28.09	14.7	964.66	37.48	9.03	13.35	20.49	44.66	34.49	14.11
LOC_Os02g02150	5.03	5.12	4.87	4.89	4.93	4.88	4.87	112.4	7.62	4.86	4.86	4.88	5.22	5.08
LOC_Os02g32970	78.13	66.12	180.98	148.85	35.11	98.01	807.71	257.31	4516.27	210.41	122.84	184.07	92.11	126.73
AK110949	89.72	29.54	156.39	91.38	154.34	182.79	411.58	248.47	3354.53	83.98	90.05	70.33	80.77	59.67
LOC_Os12g43580	296.05	235.56	112.56	36.75	29.08	182.82	7747.03	311.18	226.35	162.31	213.03	253.14	361.79	283.18
LOC_Os07g25800	5.33	5.39	5.17	5.18	5.23	5.21	5.2	133.06	24.64	5.18	5.13	6.29	5.58	5.56
LOC_Os10g27390	4.4	4.42	4.46	4.38	4.51	4.34	123.18	4.28	4.39	4.3	4.48	4.55	4.59	5.83
LOC_Os01g05480	10.7	8.65	8.06	49.35	164.51	48.39	254.95	3453.19	10.2	112.99	56.43	23.24	12.3	9.59
LOC_Os12g29570	111.19	90.65	6.74	529.54	27.41	84.53	337.22	11097.3	5.66	23.6	48.96	5.33	5.18	4.9
LOC_Os12g43750	245.75	724.08	436.8	200.81	13.9	294.69	6392.57	15144.3	278.14	204.71	344.06	261.62	222.05	123.01
LOC_Os03g55040	27.63	26.3	51.83	22.93	21.9	31.32	61.85	184.92	1075.42	39.61	38.58	36.78	29.69	25.19
LOC_Os01g13830	3.97	4	3.91	3.93	3.94	3.94	82.77	6.07	3.96	3.89	3.9	3.91	3.99	3.99
LOC_Os12g37480	6.77	6.7	6.43	6.5	6.86	6.48	6.34	6.26	190.11	6.37	6.25	6.5	9.21	8.04
LOC_Os01g70480	6.28	7.55	5.96	6.22	9.5	11.68	11.36	7.3	195.49	5.81	6	5.91	6.23	6.63
LOC_Os01g74200	23.5	12.77	12.79	18.84	13.96	20.96	250.54	483.58	84.59	14.71	11.61	12.92	6.24	11.29
LOC_Os01g23580	6.64	7.2	14.16	6.94	6.58	6.09	7.33	495.51	17.68	12.68	24.1	6.62	7.19	7.67
LOC_Os07g37480	4.63	4.65	4.56	4.59	4.7	4.6	4.6	6.19	96.77	4.55	4.55	4.56	4.71	4.71
LOC_Os07g28920	19.99	25.29	79.09	45.56	177.52	34.4	31.37	112.64	3635.69	28.8	27.71	22.1	20.03	19.97
LOC_Os02g56860	6.32	10.74	6.47	32.93	30.07	189.51	3511	40.69	19.25	171.48	74.43	72.08	18.94	9.72
LOC_Os02g05610	5.81	5.5	6.18	5.64	6.48	159.11	17.19	6.17	6.61	6.21	7.78	6.22	6.59	7.06
LOC_Os01g71780	5.71	5.96	14.24	5.69	56.78	10.08	5.71	12.3	1160.27	6.46	5.77	5.64	5.88	5.87
LOC_Os02g55990	20.95	7.06	53.02	12.63	6.65	7.44	247.42	304.78	1080.83	7.02	6.62	7.29	9.53	7.67
LOC_Os11g32960	5.34	5.41	5.19	5.2	5.25	5.19	5.17	6.98	115.23	5.15	5.12	5.21	5.61	5.66
LOC_Os03g20410	152.16	40.24	55.22	48.58	76.21	71.15	20.27	241.85	3058.5	35.95	14.1	15.9	16.45	12.27
LOC_Os10g40220	5.58	7.07	5.48	5.54	5.6	7.31	5.49	5.46	238.24	7.19	11.88	6.12	6.54	8.63
LOC_Os12g22630	4.93	4.98	4.81	4.82	4.85	4.82	5.23	4.92	102.87	5.07	4.77	4.82	4.99	5.13
LOC_Os01g43140	33.51	24.73	212.81	55.64	55.19	210.87	357.67	4259.38	23.14	37.16	71.99	66.73	22.57	19.28
LOC_Os01g41280	5.66	5.78	5.35	5.44	5.51	176.33	903.97	43.15	16.71	5.5	45.18	35.12	7.93	5.51
LOC_Os01g68500	19.47	8.49	187.95	69.29	257.21	364.69	326.73	238.63	5129.38	152.87	105.08	51.23	27.85	18.71
LOC_Os11g13650	5.74	5.73	5.13	5.15	5.2	5.17	5.08	4.94	122.1	5.26	5.07	5.18	6.17	5.36
AK106813	10.37	12.39	5.96	6.23	37.59	114.69	134.15	50.68	742.82	34.96	32.42	31.61	29.23	10.87
LOC_Os08g26370	16.26	18.01	14.8	14.38	16.24	16.04	15.53	14.67	363.37	14.86	14.22	16.34	18.53	18.2
LOC_Os02g49630	4.94	5.06	4.82	4.97	5.01	4.9	4.91	4.82	102.81	4.81	4.83	4.84	5.03	5.25
LOC_Os08g38470	5.16	5.27	5.05	5.09	5.14	5.14	5.4	109.59	5.09	4.96	4.92	5.05	5.6	5.32
LOC_Os10g27070	8.4	13.52	7.74	8.02	14.24	8.43	7.51	278.43	8.16	8.77	7.95	7.91	8.87	12.17
LOC_Os06g14670	21.67	10.54	13.57	11.8	14.51	11.48	14.06	2965.4	14.32	138	88.84	145.86	151.86	26.52
LOC_Os10g01560	6.6	6.67	6.28	6.35	6.41	6.24	6.23	6.13	143.71	6.2	6.11	6.73	7.37	6.98
LOC_Os07g07080	79.92	67.31	72.68	125.15	213.1	250.94	141.6	161.83	4146.95	90.02	96.13	202.79	90.43	58.95
LOC_Os01g41180	3.89	5.23	3.84	3.85	3.89	3.85	3.84	101.47	3.87	3.83	3.87	3.84	4.61	4.6
LOC_Os03g41600	3.86	3.89	3.8	3.81	3.83	3.82	7.61	3.78	76.6	3.8	3.8	3.81	3.92	3.95
LOC_Os02g51730	8.71	7.63	258.66	24.84	7.17	8.82	11.85	36.65	5011.8	11.74	8.25	8.6	11.54	11.5
LOC_Os03g18360	29.97	84.31	124.59	23.77	22.2	21.4	14	7.08	2399.6	58.93	23.33	15.81	13.25	15.84
LOC_Os07g47120	4.07	3.99	3.91	3.95	4	3.92	6.32	3.94	933.52	3.92	4.11	20.81	48.48	48.16
LOC_Os02g40590	4.19	4.72	4.13	4.14	4.16	4.16	4.14	92.97	4.17	4.13	4.2	4.14	4.84	4.36
LOC_Os01g14310	4.53	4.6	4.46	4.48	4.5	4.48	89.29	4.44	4.51	4.46	4.45	4.48	4.63	4.65
LOC_Os06g44300	16.13	16.31	30.89	130.57	328.53	1405.51	6973.69	10592.9	875.63	527.02	552.24	320.68	185.06	78.21
LOC_Os09g23340	28.97	26.16	26.5	26.09	6.38	27.92	9.8	130.23	1377.14	32.19	38.12	72.06	58.75	32.93
LOC_Os08g09720	6.76	7.83	6.4	6.39	7.79	20.76	158.34	7.57	6.83	6.54	6.77	6.64	7.14	8.31
LOC_Os03g62070	5.03	5.04	4.9	4.91	6.69	127.36	127.16	9.77	33.37	5.58	5.48	5.66	6.51	5.16
LOC_Os05g33580	9.42	9.54	7.71	7.71	7.92	7.73	8.52	8.14	11199.1	8.81	8.45	11.46	168.98	589.82
LOC_Os11g08314	5.97	6.07	5.63	5.66	5.72	5.62	5.61	5.54	139.34	5.57	5.54	5.65	6.14	7.38
LOC_Os08g31769	6.45	7.92	8.71	7.75	15.65	18.51	12.73	11.01	295.93	9.76	12.25	11.78	12.95	15.69
AK069594	7.86	8.25	7.37	7.44	7.49	7.02	6.98	6.99	171.86	6.96	6.91	7.24	9.23	9.01
LOC_Os06g45050	24.98	40.16	61.33	65.46	283.12	232.16	116.67	90.95	5266.1	52.99	46.11	52.04	16.83	6.72
LOC_Os11g39840	3.93	3.96	3.87	3.9	3.9	3.87	3.87	84.55	3.91	3.87	3.87	3.88	4.55	3.97
AK072373	11.7	10.14	9.71	14.86	13.39	21.17	32.37	30.64	275.86	8.68	11.77	9.92	6.98	12.87
LOC_Os08g05820	12.08	15.99	9.79	9.95	28.96	379.14	7365.62	2929.44	268.17	282.29	396.91	68.29	9.94	8.05
LOC_Os09g24230	344.1	172.15	292.73	170.48	132.62	39.07	195.49	216.7	6361.43	312.26	158.84	188.56	154.14	126.22
LOC_Os08g17510	5.03	5.05	4.88	5.06	4.97	4.9	99.16	8.89	5.01	5.37	5.08	4.89	5.11	5.13
LOC_Os01g65000	21.42	11.89	10.61	10.67	23.87	11.49	12.41	11.4	440.32	11.38	11.22	12.26	12.21	11.25
LOC_Os04g51340	7.18	7.47	46.49	142.72	358.4	19.17	9.25	14.42	6605.24	10.1	7.03	32.43	9.35	7.22
LOC_Os12g23190	42.44	6.8	50.6	60.57	539.35	578.24	425.44	462.82	9872.69	122.56	331.32	231.67	102.46	134.38
LOC_Os01g08670	4.58	4.58	26.25	4.59	4.51	4.53	34	479.54	6.35	4.56	4.72	4.55	4.68	4.74
LOC_Os09g32580	5.78	5.22	5.16	5.61	29.81	35.16	23.31	7.05	543.76	5.69	11.21	11.87	7.08	7.42
LOC_Os04g26834	471.75	593.86	695.05	706.56	676.15	1319.02	718.25	800.21	12874.5	438.38	258.85	285.94	414.82	676.72
LOC_Os01g06430	3.96	3.97	3.93	3.91	3.94	4.07	76.16	3.9	6.44	3.92	3.91	4.18	3.98	3.98
LOC_Os04g32180	8.17	8.64	7.64	7.63	7.94	7.46	7.51	7.47	184.43	7.38	7.28	8.32	10.13	9.6
LOC_Os03g17250	4.11	4.14	4.04	4.05	4.08	4.06	4.06	4.03	75.64	4.04	4.02	4.05	4.17	4.16
LOC_Os07g44700	11.55	14.46	112.12	44.87	129.55	189.99	341.29	308.39	3218.33	56.81	177.8	176.54	122.68	67.44
AK107536	12.63	5.58	47.21	31.33	4.93	8.87	28.19	84.01	853.48	34.14	40.95	37.49	11.51	7.49
LOC_Os02g24810	4.47	4.53	4.38	4.39	4.43	4.39	4.39	4.38	82.88	4.37	4.35	4.38	4.59	4.54
LOC_Os11g10940	5.12	5.15	5.36	5.06	5.24	96.24	34.15	5.01	5.09	5.05	4.98	5.04	5.18	5.18
LOC_Os01g06420	4.11	4.13	4.06	4.07	4.08	4.07	74.37	4.04	4.11	4.05	4.04	4.06	4.14	4.15
AK066605	24.14	27.43	195.43	231.02	97.79	122.64	125.31	113.58	4114.91	118.98	33.04	20.64	21.93	12.09
LOC_Os01g60960	5.72	5.89	18	7.01	5.8	6.77	7.29	320.37	5.81	10.89	8.07	6.07	5.94	5.83
LOC_Os11g38630	4.75	4.78	4.65	4.66	4.71	15.47	88.05	4.62	4.71	4.65	4.9	4.67	4.81	4.97
LOC_Os01g41270	8.13	11.09	7.65	8.06	8.04	50.13	11.08	9.14	195.96	7.41	7.81	7.93	8.32	8.21
LOC_Os02g38290	4.44	4.5	4.33	4.44	4.39	4.37	85.66	464.78	203.31	5.07	26.34	5.95	4.51	4.49
LOC_Os05g14070	5.49	5.67	5.35	5.42	5.42	5.36	5.42	99.71	5.46	5.29	5.25	5.36	5.66	5.62
LOC_Os05g08390	4.81	4.83	19.96	8.55	4.74	4.7	4.69	4.73	349.55	4.75	4.75	4.76	4.85	4.89
LOC_Os07g25740	4.48	5.25	4.84	4.22	22.18	1493.45	85.36	97.87	7.54	85.28	53.27	16.76	5.95	6.71
LOC_Os02g44270	5.67	14.86	5.41	5.16	6.42	9.74	8.02	7.2	260.15	5.12	5.38	5.52	5.04	5.97
LOC_Os07g49220	6.01	6.37	5.85	5.89	5.94	6.52	111.34	7.88	6	5.87	5.83	5.89	6.16	6.26
LOC_Os02g53440	4.62	4.65	4.58	4.59	4.96	6.39	4.55	86.38	4.6	4.52	4.5	4.64	4.67	4.68
LOC_Os12g43080	5.36	6	5.42	5.25	5.32	5.29	5.23	104.27	5.34	5.18	5.78	5.25	5.54	5.46
LOC_Os04g42720	7.12	6.25	59.13	18.54	56.64	7.33	1026.93	994.03	6.76	7.74	7.07	6	6.9	6.45
LOC_Os01g61410	93.85	40.16	125.06	165.42	120.24	275.56	183	171.49	4134.57	91.52	111.67	86.22	179.74	238.25
AK064290	9.21	6.01	12.33	12.69	8.7	39.99	59.83	441.83	18.1	25.49	10.77	20.95	13.33	14.62
LOC_Os01g07280	12.91	30.12	11.18	23.94	59.01	36.44	18.57	19.21	1020.5	12.73	8.03	6.37	8.6	35.57
LOC_Os09g38510	108.69	11.78	168.36	17.27	14.21	36.6	26.01	2899.25	76.22	73.59	68.09	72.86	26.32	9.53
LOC_Os01g60110	686.38	155.16	100.5	175.72	106.97	550.74	221.06	299.5	11818.9	394.94	116.79	50.35	15.02	10.37
LOC_Os05g38350	124.88	15.99	394.26	43.08	9.05	11.58	49.04	6781.18	14.08	96.72	17.93	15.59	25.53	14.24
LOC_Os05g28320	4.09	4.15	4.07	3.94	4.3	4.53	598.45	29.16	4.65	4.04	34.82	27.74	11.94	4.69
LOC_Os05g40610	4.49	4.44	4.38	4.36	4.48	15.48	82.29	5.57	4.62	4.8	4.55	4.45	4.64	4.59
LOC_Os09g38100	10.32	11.13	9.99	13.13	31.68	24.66	13.86	7.45	543.03	14.5	13.67	10.1	12.54	25.22
LOC_Os02g14710	6.88	6.92	6.76	6.64	8.41	16.4	14.29	6.27	143.7	6.53	6.5	6.5	7.21	7.44
LOC_Os02g38170	5.79	3.46	3.43	4.39	3.45	3.45	3.43	3.43	98.63	3.44	4.84	3.47	3.5	4.4
LOC_Os05g32960	5.06	4.66	106.63	87.79	379.42	233.27	189.51	199.35	6463.13	74.05	63.3	94.13	107.97	30.83
LOC_Os05g49900	166.98	55.02	493.75	109.31	15.76	13.86	15.15	11373.5	5428.1	26	32.72	167.34	564.46	672.82
LOC_Os07g46420	25.16	12	22.35	22.98	40.32	48	37.74	27.47	3989.02	41.76	56.85	89.09	145.22	236.41
LOC_Os03g06920	6.08	7.02	5.83	5.85	6.06	118.2	50.11	5.8	6	6.79	5.8	5.85	6.21	6.33
LOC_Os01g41400	13.34	14.22	10.34	10.91	12.12	10.52	18.68	20.74	238.6	9.75	9.38	10.89	12.07	9.99
LOC_Os03g55530	38.16	6.55	12.41	35.37	48.97	819.71	359.04	14.23	4.98	10.1	16.95	5.91	8.41	7.78
LOC_Os08g32400	4.71	4.74	3.8	3.85	3.58	79.11	9.98	9.04	5.07	4.44	4.46	3.78	3.66	4.27
LOC_Os01g66330	42.68	74.07	139.75	79.5	49.83	84.42	723.86	3141.76	1636.92	106.6	174.27	188.36	146.78	43.73
AK107767	6.75	6.19	5.7	6.02	6.06	6.06	5.98	5.68	161.74	5.24	6.03	9.73	6.98	7.14
LOC_Os01g69030	678.49	113.52	92.73	746.44	34.09	92.3	102.66	539.39	12384.8	278.17	285.21	239.34	406.64	507.07
LOC_Os08g30900	9.59	10.46	10.9	9.35	46.75	98.56	774.11	612.57	9.76	26.39	30.35	15.39	21.75	15.9
LOC_Os04g48380	9.52	7.77	16.48	19.32	8.86	7.44	85.89	319.86	24.01	12.21	9.39	8.63	10.06	8.89
LOC_Os02g19180	4.92	4.96	4.85	4.89	4.84	4.79	4.77	4.75	106.22	4.77	4.75	4.79	6.43	5.14
LOC_Os02g45700	7	7.28	4.83	16.36	6.59	8.11	5.28	6.89	855.22	6.04	14.13	33.13	51.79	21.77
LOC_Os03g23940	7.09	7.12	8.45	6.87	7.01	7.41	22.24	236.07	367.47	7.07	22.48	8.96	7.73	8.68
AK111369	8.72	7.68	7.37	7.95	7.7	7.37	7.27	8.45	174.23	7.46	7.02	7.78	9.08	10.67
LOC_Os07g03760	5.66	5.81	7.16	5.54	8.08	13.8	131.62	5.71	5.6	5.38	5.43	5.46	5.93	5.92
LOC_Os05g06220	4.95	5.12	4.78	4.81	4.87	86.65	5.47	4.73	5.15	4.77	4.75	4.81	5.32	5.15
LOC_Os01g63830	48.54	12.63	5.46	25.26	27.45	71.13	789.84	580.77	5.42	11.87	24.24	24.88	6.72	4.9
LOC_Os07g33390	8.86	9.79	7.61	8.04	8.79	378.87	54.16	16.88	10	7.76	23.31	7.89	9.54	9
LOC_Os06g06430	15.03	13.8	29.89	12.74	12.97	11.48	20.84	13.25	484.44	11.07	11.16	12.42	21.4	13.46
LOC_Os10g29950	8.05	9.13	7.16	7.36	7.56	7.02	7.01	157.5	7.59	6.95	6.95	7.47	9.72	9.27
LOC_Os02g03320	5.53	5.4	5.19	5.21	5.68	113.33	106.46	7.4	5.69	5.5	5.35	6.44	7	5.99
LOC_Os01g15229	4.23	5.18	4.18	4.18	5.75	4.22	4.25	93.06	4.33	4.17	4.17	4.18	4.25	4.26
LOC_Os03g57920	6.12	6.19	5.96	6.03	6.09	5.97	9.58	188.05	6.12	6.04	5.98	6.04	6.24	11.63
LOC_Os02g01590	285.17	4.09	327.64	141.02	3.93	32.14	77.98	132.27	5288.26	106.68	81.42	11.28	3.99	3.98
LOC_Os08g39250	5.28	5.37	5.1	5.11	68	1045.88	1096.92	808.72	28.37	9.47	14.64	5.36	5.72	5.72
LOC_Os12g06780	37.34	10.18	59.58	12.08	12.46	40.68	19.24	23.71	959.43	44.43	21.72	28.92	10.62	14.34
LOC_Os09g21700	4.83	4.91	4.74	4.75	4.77	4.76	4.73	129.46	4.8	4.71	4.7	4.75	5.22	8.04
LOC_Os10g37260	4.82	5.7	13.51	13.29	22.36	25.96	12.39	12.09	359.55	6.14	5.52	12.65	11.36	8.26
LOC_Os04g26380	7.19	7.29	6.6	6.72	6.99	6.6	6.6	6.44	367.3	6.54	22.87	6.71	7.77	7.64
LOC_Os01g45200	28.16	14.07	79.55	36.05	5.27	7.43	38.07	1277.33	17.11	38.75	59	34.78	32.4	9.48
LOC_Os04g47890	10.23	44.31	6.63	31.14	277.3	678.25	4451.51	144.42	6.52	22.92	14.27	9.74	5.56	8.23
LOC_Os08g05080	6.11	5.75	5.44	4.98	5.53	103.97	14.22	5.62	5.6	6.16	6.48	5.92	5.87	5.42
LOC_Os04g17479	30.05	48.99	448.26	488.68	219.45	285.82	282.24	357.45	7827.56	252.13	50.92	38.23	19.52	15.92
LOC_Os05g09580	33.67	20.03	10.43	14.69	12.51	538.97	224.19	298.38	9.05	33.47	15.29	16.4	11.74	10.38
LOC_Os06g11610	18.36	12.27	63.04	34.3	313.13	6658.04	9688.62	395.92	10.26	210.1	239.87	321.38	528.71	605.76
LOC_Os11g35430	9.08	7.69	7.11	7	7.11	6.83	6.84	100.34	146.88	6.69	6.84	7.02	9.19	8.85
LOC_Os08g09740	6.26	10.38	9.78	10.6	23.34	297.55	370.74	25.88	7.9	12.92	13.32	8.49	8.17	10.2
LOC_Os01g50280	3.76	3.76	3.71	3.72	3.73	3.74	59.96	3.69	17.96	3.71	3.7	3.73	3.78	3.78
LOC_Os01g06390	4.87	4.77	4.9	4.84	4.94	5.34	88.9	5.27	5.3	5.46	4.77	5.1	5.23	5.61
LOC_Os10g10149	4.35	13.7	4.29	9.01	4.31	4.3	34.2	216.79	4.34	4.29	4.29	4.49	5.11	4.51
LOC_Os12g10190	48.56	118.49	9.04	16.04	34.76	20.63	19.18	8.48	1873.62	13.13	16.05	9.9	18.22	20.33
AK060955	10.61	10.42	6.52	10.11	10.34	16.14	11.84	17.94	200.53	12.69	6.89	6.17	7.62	7.45
LOC_Os05g49480	7.87	6.74	7.48	6.78	7.17	58.22	76	56.48	836.34	13.36	52.94	27.09	28.29	21.26
LOC_Os01g10890	374.33	82.84	10.21	947.64	5.38	70.64	84.46	51.26	14895.2	112.28	13.81	5.66	5.64	5.32
LOC_Os12g01040	4.58	4.64	4.5	4.51	4.54	4.52	4.5	75.72	4.57	4.5	4.49	4.52	4.82	4.7
LOC_Os02g32020	20.32	22.29	82.67	69.29	70.98	24.31	30.99	29.07	1296.14	36.26	30.68	21.42	8.23	10.72
LOC_Os03g55164	4.64	4.67	4.57	4.55	4.61	4.59	75.39	6.47	5.66	4.56	4.56	4.58	4.81	4.7
LOC_Os06g10860	5.1	5.28	5.05	5.01	5.11	5.05	5.04	4.96	82.74	5.17	4.97	5.05	5.25	5.17
LOC_Os08g34990	5.17	5.24	5.03	5.06	5.11	5.03	6.05	83.62	5.16	5	4.97	5.05	5.34	5.26
LOC_Os02g09820	6.36	11.73	23.33	10.55	38.43	100.97	102.97	54.49	663	14.53	42.34	14.11	12.57	28.87
LOC_Os03g30660	7.31	7.29	7.15	7.24	7.26	7.78	114.19	9.71	13.96	7.15	7.31	6.64	6.42	6.83
LOC_Os08g13050	6.67	7.51	8.27	6.14	4.4	11.76	51.99	34.56	129.09	6.17	7.75	7.49	7.08	6.72
LOC_Os06g48020	5.32	5.4	13.28	5.7	5.2	124.02	37.13	5.28	256.57	16.48	7.55	5.37	5.4	5.34
LOC_Os04g52320	15.73	16.62	279.3	68.37	34.04	14.95	23.92	4344.99	32.89	16.58	14.93	13.95	16.11	15.55
LOC_Os01g49260	7.54	8.1	6.81	7.6	504.65	42.17	28.31	275	7848.84	102.5	27.65	44.23	9.18	8.23
LOC_Os04g41050	4.29	4.29	4.22	4.25	4.25	4.23	68.59	4.23	4.27	4.23	4.2	4.23	4.34	4.42
LOC_Os07g47080	5.14	5.36	5	5.06	5.12	862.19	52.18	60.81	6.14	55.74	12.68	5.04	5.93	7.37
LOC_Os11g24940	4.38	4.42	4.31	4.33	4.35	4.32	4.32	69.03	4.36	4.31	4.3	4.32	4.44	4.47
LOC_Os10g10420	15.01	15.06	5.09	5.12	5.19	5.11	5.11	232.46	125.76	5.34	5.09	5.13	5.77	5.36
LOC_Os03g05660	98.84	170.65	69.78	66.06	155.15	184	167.93	156.07	2792.32	108.19	80.68	119.76	99.39	182.22
LOC_Os07g31070	4.94	5.09	4.84	4.85	4.89	4.86	4.86	4.78	77.6	4.84	4.8	4.97	4.97	5
LOC_Os06g44860	9.58	9.76	9.6	11.4	11.07	173.79	36.58	22.26	9.58	9.6	9.25	9.5	9.8	10.36
LOC_Os03g01120	10.6	13.88	13.89	11.54	13.52	211.51	23.77	38.15	12.51	10.34	13.14	13.38	11.79	9.9
LOC_Os08g41720	5.27	5.33	5.12	5.15	5.23	5.16	59.99	86.71	5.31	5.14	5.7	5.2	5.44	5.4
LOC_Os05g07240	3.53	3.54	22.09	3.54	3.5	3.49	3.5	335.83	3.51	3.48	3.49	3.5	3.54	3.64
LOC_Os03g14690	74.33	26.45	179.15	205.75	31.94	54.64	145.56	160.1	3127.22	130.81	33.73	34.33	22.35	68.56
LOC_Os09g21670	7.22	7.41	6.52	6.52	6.6	6.38	6.36	113.37	14.66	6.97	7.45	6.6	7.47	7.08
AK058928	31.58	14.56	7.53	9.82	71.18	49.92	24.08	18.97	1076.8	17.86	39.27	70.14	21.74	10.05
LOC_Os12g23930	3.8	3.83	3.76	3.77	3.83	3.76	3.76	57.63	3.81	3.74	3.73	3.75	3.83	3.83
LOC_Os07g13980	4.36	5.6	20.25	12.89	280.7	74.04	30.55	22.06	7655.61	16.23	19.34	73.97	251.51	510.86
AK071166	5.94	5.66	5.93	5.83	5.88	9.65	5.97	13.46	154.28	8.15	4.18	6.05	6.15	10.41
LOC_Os04g26490	4.52	4.61	4.44	4.45	4.48	4.45	4.44	4.45	68.35	4.42	4.42	4.45	4.62	4.58
LOC_Os07g04980	6.18	5.32	5.13	5.15	7.75	5.14	5.13	5.08	114.62	5.12	5.09	5.15	5.34	5.32
LOC_Os09g37380	4.01	4.03	3.94	3.96	3.98	8.92	59.99	3.94	3.99	3.94	3.94	3.95	4.06	4.05
LOC_Os12g14310	6.64	6.76	6.24	6.31	6.42	107.22	6.17	6.39	6.46	6.13	6.08	6.3	7.26	7.2
LOC_Os06g34400	9.26	8.68	7.54	7.74	7.77	26.09	152.44	146.53	77.53	7.73	7.91	10.3	9.9	10.35
LOC_Os10g29790	6.86	6.86	6.29	6.38	6.52	6.25	6.24	114.29	6.57	6.19	6.15	6.36	7.26	7.79
LOC_Os07g02370	6.28	6.3	5.96	6.05	6.13	5.91	5.98	134.31	6.18	5.98	6.58	6.05	7.18	9.17
LOC_Os03g19670	10.05	11.1	78.26	99.52	7.05	159.02	73.57	1455.57	6.58	10.02	7.87	7.03	12.27	18.02
LOC_Os04g13150	6.65	5.79	5.88	5.95	17.82	973.17	420.2	76.73	28.28	66.64	13.67	17.92	7.19	6.65
LOC_Os04g51330	38.17	23.19	80.34	184.35	428.21	187.58	115.02	85.4	6246.07	35.12	362.81	155.4	19.65	13.44
LOC_Os03g49280	3.38	3.38	3.35	3.36	7.32	10.55	19.83	5.23	105.96	3.35	3.35	3.36	3.41	3.41
LOC_Os04g21570	6.36	6.36	6.19	6.46	6.55	6.24	6.42	6.13	109.09	6.29	6.03	6.25	7.56	6.6
LOC_Os11g10880	7.68	8.22	7.14	7.18	7.48	208.94	78.65	7.29	13.83	14.6	7.14	7.7	9.97	8.23
LOC_Os05g37880	62.41	19.91	181.57	47.43	8.1	21.46	43.01	268.49	2594.24	46.75	21.41	10.69	15.9	15.69
LOC_Os02g18870	4.96	4.61	4.45	4.48	8.63	21.03	123.08	5.06	4.53	4.49	8.13	7.08	4.74	4.59
LOC_Os02g54100	10.92	10.17	16.84	11.32	9.86	8.64	9.27	9.62	399.42	10	8.93	15.11	28.01	14.59
LOC_Os04g47450	4.58	4.21	6.01	4.27	3.91	8.06	70.04	125.73	4.35	8.83	4.48	4.49	4.27	4.61
LOC_Os07g08570	5.84	5.92	5.72	5.75	5.81	5.67	5.72	85.17	5.93	5.7	5.66	5.74	6	5.93
LOC_Os05g42220	19.19	14.52	13.04	8.91	9.28	13.41	16.91	16.9	272.37	11.26	11.61	9.44	13.75	13.27
LOC_Os02g37910	39.41	87.06	55.4	37.07	152.73	191.12	333.4	166.51	2164.38	100.29	104.06	50.51	56.1	77.94
LOC_Os04g43270	6.36	6.57	6.16	6.23	6.36	6.29	6.25	94.4	6.39	6.09	6.05	6.23	6.71	6.51
LOC_Os01g51040	7.86	6.26	31.29	36.63	146.45	87.5	76.07	44.1	3216.67	12.79	37.4	57.4	202.04	229.25
LOC_Os06g51290	6.98	6.21	5.46	7.41	7.3	6.04	13.99	6.86	103.9	5.86	5.75	4.85	6.09	6.56
LOC_Os01g69090	430.63	233.11	506.24	210.75	367.75	377.67	469.93	254.97	7868.9	557.25	564.97	509.58	364.96	235.04
LOC_Os08g42740	7.56	5.94	8.56	6.1	12.75	20.37	6.24	92.53	4992.24	27.05	58.29	72.31	252.83	360.42
LOC_Os06g48880	6.41	5.12	4.37	4.4	11.6	54.07	55.65	105.42	619.84	9.74	26.49	44.82	14.36	8.86
LOC_Os05g11860	5.64	6	5.87	5.52	5.9	5.67	5.66	63.81	83.68	6.06	5.61	5.57	5.8	5.8
LOC_Os05g28690	5.3	5.33	5.07	5.12	5.15	5.09	5.09	5.04	78.27	5.07	5.25	5.09	5.65	5.69
LOC_Os02g40760	5.7	5.74	5.47	5.52	5.54	5.49	5.4	80.7	5.59	5.45	5.4	5.45	5.88	5.86
LOC_Os10g30090	234.63	197.42	209.69	182.68	37.35	35.76	53.78	73.21	3219.96	139.63	91.72	56.91	29.84	43.59
LOC_Os06g20300	5.18	5.24	5.03	5.08	5.1	5.1	5.07	72.81	5.14	5.04	5	5.08	5.31	5.29
LOC_Os01g54950	8.62	8.91	7.87	8.36	8.61	25.41	121.55	23.45	12.52	7.45	7.21	7.44	8.61	8.19
LOC_Os11g42570	8.12	9.31	6.91	7.16	7.36	13.51	7.27	7.06	144.74	7.09	8.16	7.45	7.83	10.61
LOC_Os08g23460	6.91	7	6.76	6.94	6.99	6.73	6.64	6.61	134.48	6.54	6.44	6.75	7.61	9.88
LOC_Os06g02230	6.79	6.99	6.49	6.99	10.68	38.66	506.68	107.49	6.71	37.32	10.85	6.73	7.4	7.45
LOC_Os01g68210	4.86	4.82	4.94	4.53	4.82	4.87	5.2	74.91	5.42	4.53	4.6	5.53	5.29	5.04
LOC_Os05g40900	27.62	36.3	11.49	12.82	27.23	18.86	16.52	18.06	491.31	13.4	7.71	10.53	13.07	16.6
LOC_Os08g32410	7.98	17.37	6.75	5.53	11.99	649.83	83.35	132.96	79.7	48.1	27.37	16.21	12.25	7.9
LOC_Os02g57580	4.79	4.85	4.68	4.81	4.74	4.73	4.7	4.67	66	4.68	4.64	4.7	4.91	4.85
LOC_Os06g34830	44.54	26.3	32.36	27.84	12.38	131.4	87.23	2737.32	19.78	72.95	54.82	203.89	199.4	61.56
LOC_Os02g40440	6.53	6.8	6.21	57.14	6.41	49.55	401.79	1342.56	7.05	100.21	43.89	6.66	7.59	7.03
LOC_Os05g06190	5.66	5.73	5.44	5.49	5.54	78.29	5.47	5.4	5.58	5.4	5.37	5.48	5.86	5.84
LOC_Os01g66590	69.81	15.33	13.46	106.81	973.36	527.38	268.95	12968	32.22	163.19	54.28	13.07	10.84	14.53
LOC_Os03g30680	4.29	4.3	4.24	4.5	4.27	4.26	63.04	5.07	7.7	4.24	4.3	4.72	4.74	4.34
LOC_Os10g39770	118.04	40.31	331.04	302.83	20.97	2032.52	4391.85	1486.63	189.86	260.58	151.97	260.3	167.56	14.62
LOC_Os05g49400	4.83	4.85	4.71	4.71	4.75	4.69	4.72	68.56	5.4	4.7	4.71	4.72	5.18	4.95
LOC_Os08g35770	9.54	11.41	9.43	9.46	9.51	9.48	9.47	9.43	150.98	9.32	9.42	9.75	9.6	9.6
LOC_Os02g51000	62.39	161.37	67.13	72.85	219.75	4514.14	8305.24	980.56	558.28	392.18	628.08	515.56	209.41	233.38
AK109711	4.46	4.5	4.35	4.36	4.42	4.35	4.36	4.32	61.74	4.31	4.34	4.37	4.62	4.69
AK062377	8.05	7.95	9.18	7.81	8.34	8.34	264.27	7.91	8.17	7.73	7.78	9.95	15.58	20.13
LOC_Os02g57570	4.93	4.94	4.88	4.87	4.91	4.89	5.31	5.66	77.03	4.87	4.85	5.02	5.87	5.01
LOC_Os01g49160	7.89	4.91	62.13	28.31	18.26	509.45	1112.21	2311.42	331.58	54.46	176.25	135.21	108.64	23.29
LOC_Os04g58530	17.3	14.14	13.64	9.5	8.73	19.29	9.6	107.45	287.94	8.85	9.24	8.76	21.99	11.58
AK119356	5.42	5.36	5.11	5.14	5.17	5.13	5.13	5.09	72.9	5.11	5.2	5.13	5.3	5.59
LOC_Os02g54900	5.54	5.62	7.21	5.45	5.47	5.38	5.39	5.33	93.98	5.36	5.33	5.4	5.73	6.02
LOC_Os09g37580	5.46	6.77	5.35	5.08	18.58	14	241.91	9.39	5.82	5.72	5.9	5.98	5.56	5.9
LOC_Os08g12230	5.74	5.78	5.44	5.51	5.56	5.46	5.44	5.41	82.97	5.45	5.4	5.51	6.39	5.87
LOC_Os11g42230	5.79	5.89	5.6	5.64	5.66	5.62	5.62	77.31	5.71	5.57	5.54	5.62	5.98	5.9
LOC_Os01g47180	9.43	9.45	8.2	7.46	49.31	635.84	56.27	9.79	9.63	8.24	8.15	8.87	9.3	9.67
AK069999	43.4	55.1	97.15	72.27	415.16	295.08	116.51	110.37	5352.51	51.02	60.12	26.41	30.41	45.71
LOC_Os01g16320	4.36	4.39	4.29	4.3	4.33	4.29	4.29	4.28	57.51	4.28	4.26	4.3	4.47	4.39
LOC_Os03g52450	345.62	256.97	175.54	252.1	15.81	42.85	47.22	91.8	4443.13	95.67	136.88	120.54	54.31	116.3
AK111392	81.9	30.11	14.62	78.71	91.59	74.1	1245	98.58	566.51	25.39	97.02	56.55	27.11	8.51
LOC_Os02g04960	5.73	7.28	5.41	6.43	10.68	18.6	136.78	7.28	15.07	7.59	8.7	6.35	5.9	6.83
LOC_Os02g17340	5.33	4.99	4.87	4.89	4.93	4.9	70.93	5.73	14.98	4.88	4.87	5.36	5.54	5.02
LOC_Os02g21220	20.03	9.79	9.65	9.8	9.56	11.48	256.14	17.51	14.33	6.41	9.52	10.04	10.35	10.28
LOC_Os11g35400	6.2	6.4	5.79	464.2	582.46	424.72	346.52	7445.1	8.02	265.82	215.07	116.09	10.93	7.1
LOC_Os11g38610	11.52	22.07	16.13	6.47	5.77	2838.55	2152.91	762.55	226.82	198.69	222.21	127.5	54.36	45.35
LOC_Os06g13850	5.27	5.34	5.09	5.13	5.25	75.8	5.13	5.13	5.27	5.01	5.13	5.26	5.39	5.94
LOC_Os02g54830	9.13	9.27	90.81	14.74	8.49	47.25	34.41	1151.87	10.19	12.17	8.34	10.55	11.67	11.93
AK119476	20.04	9.72	9.66	9.91	11	8.81	9.1	8.64	254.02	10.15	10.36	9.99	13.57	14.22
LOC_Os02g33830	6.24	6.38	6.03	6.16	9.07	12.35	7.05	6.39	114.95	5.75	6.06	6.16	6.43	6.52
LOC_Os05g09380	774.58	546.54	263.97	334.25	75.45	181.82	115.05	155.34	9812.95	242.23	239.6	239.48	220.44	191.96
LOC_Os12g04230	4.99	5.04	4.92	4.9	4.93	4.91	4.91	68.28	4.98	4.91	4.82	5.17	5.39	5.27
LOC_Os02g33410	6.09	6.24	5.91	5.89	6.05	5.95	6.03	7.13	132.8	6.13	7.22	10.49	6.82	9.43
LOC_Os10g29610	3.96	3.97	3.92	3.93	3.94	3.93	3.93	3.91	51.63	3.91	3.92	3.92	4.08	3.99
LOC_Os02g44130	52.42	8.33	7.42	7.46	14.62	876.29	1514.69	536.82	286.49	120.1	54.44	22.05	18.51	11.91
AK120780	5.86	6.02	5.74	6.08	5.84	5.74	6.13	5.63	76.61	5.7	5.62	5.79	6.03	5.99
LOC_Os01g09140	6.91	6.67	6.32	6.84	6.46	6.3	6.32	90.48	6.5	6.24	6.1	6.38	7.2	6.9
LOC_Os07g46520	95.9	17.51	214.15	244.12	215.67	121.47	186.65	121.4	3067.75	26.77	28.77	54.11	56.53	81.11
LOC_Os08g07810	6.86	6.89	6.71	6.76	6.84	6.64	6.72	95.35	6.87	6.52	6.75	6.66	7.59	6.93
LOC_Os06g20550	4.37	4.58	4.28	4.3	4.33	57.24	4.29	4.25	4.34	4.28	4.26	4.38	4.44	4.42
LOC_Os12g05890	12.1	8.62	9.52	15.27	8.17	7.69	7.01	190.68	8.14	7.9	7.94	7.91	10.47	9.35
LOC_Os03g22680	69.26	566.02	812.05	316.26	259.5	536.47	475.13	10138.4	175.67	67.93	96.45	120.3	93.59	16.12
LOC_Os04g49310	8.36	21.5	8.65	8.27	33.2	28.4	20.49	586.71	6.07	9.8	12.45	8.6	15.96	47.03
LOC_Os01g06040	4.65	4.74	7.59	4.54	4.6	4.52	4.54	94.43	4.88	4.53	4.54	4.56	4.77	4.79
LOC_Os07g04370	5.59	5.67	5.55	5.49	5.52	73	19.37	17.05	6.1	5.6	5.45	5.51	5.87	5.84
LOC_Os03g18000	3.5	3.5	3.47	3.47	3.47	3.47	3.46	3.65	43.88	3.46	3.45	3.46	3.53	3.51
LOC_Os02g10470	151.48	55.91	134.73	137.96	251.94	420.39	708.66	785.37	3129.95	113.15	167.46	161.81	148.54	48.92
LOC_Os05g05510	4.25	4.35	4.18	4.19	4.22	4.2	54.04	4.89	4.23	4.18	4.17	4.19	4.32	4.32
LOC_Os12g37750	7.04	8.16	6.7	7.02	6.93	6.8	7.2	6.73	110.96	6.72	6.7	6.69	8.98	7.57
LOC_Os08g41620	7.18	7.41	6.16	6.44	45	57.61	555.87	16.01	10.88	9.68	8.4	9.22	8.11	8.65
LOC_Os02g27360	209.15	208.6	208.29	169.06	105.83	177.22	301.96	4975.94	320.6	403.12	335.9	243.45	143.58	183.54
LOC_Os03g04120	19.54	12.26	168.43	21.62	16.91	12.54	22.79	2077.92	35.41	14.36	10.19	44.44	23.17	17.17
LOC_Os04g58360	4.31	4.33	4.26	4.27	4.29	64.49	11.84	4.21	5.77	4.2	4.2	4.32	4.34	5.23
LOC_Os06g41800	6.04	5.46	5.28	5.3	5.36	5.22	5.19	4750.35	5.35	5.19	5.29	23.75	185.63	385.56
LOC_Os03g26080	283.83	367.63	148.34	105.11	136.08	149.3	178.28	227.62	4526.36	154.04	148.32	126.75	107.29	77.38
LOC_Os11g47370	8.68	9.64	8.31	7.69	8.22	9.84	12.73	10.54	123.47	7.81	7.62	8.05	8.58	10.03
LOC_Os02g39410	57.43	63.72	31.6	50.26	349.56	2761.14	4294.1	322.52	37.72	53.17	116.49	113.78	95.55	109.53
LOC_Os04g02920	32.28	9.41	8.7	14.52	5.6	5.29	5.48	5.63	395.26	5.27	6.34	5.48	5.79	7.37
LOC_Os03g48010	17.64	21.97	10.59	10.07	35.48	68.46	216.7	188.95	791.43	33.31	64.71	50.7	45.24	35.24
LOC_Os08g06370	6.74	7.04	100.94	46.83	60.56	138.53	1234.05	13.54	6.1	26.07	8.24	20.02	17.44	24.34
LOC_Os06g45290	5.47	5.56	5.32	5.34	5.39	5.31	5.3	5.24	69.78	5.27	5.29	5.35	5.71	5.58
LOC_Os07g10090	5.19	5.05	4.88	5.12	4.99	63.52	8.98	4.95	5.15	4.9	4.84	4.91	5.21	5.08
LOC_Os02g40700	488.77	186.94	142.69	228.24	199.97	3273.7	4626.1	8404.62	58.36	690.21	319.04	198.78	139.85	221.8
LOC_Os11g11520	4.89	4.91	4.8	4.81	4.88	4.82	4.81	5.46	71.08	4.79	4.79	4.99	5.84	5.27
LOC_Os04g35770	62.14	22.35	142.65	100.79	206.67	280.05	263.55	207.17	2513.77	145.61	151.72	147.92	118.14	88.5
LOC_Os11g06180	8.25	8.21	8.41	8.12	8.23	8.47	8.04	8.68	102.7	7.76	7.68	8.07	8.45	8.33
LOC_Os09g02770	16.84	17.36	5.03	5.38	9.03	404.05	811.42	113.47	64.91	34.64	54.81	52.41	66.94	56.97
LOC_Os06g02330	5.01	5.35	4.42	5.14	7.56	377.42	99.73	23.61	180.29	9.29	31.23	27.39	8.8	6.35
LOC_Os03g42350	19.61	120.68	4.04	5.72	146.54	1780.59	578.76	112.6	5.7	147.64	129.45	50.58	9.07	8.01
AK102976	45.63	9.45	40.57	20.46	41.75	118.88	183.41	376.9	549.29	42.79	20.27	18.07	9.77	8.23
AK067633	9.04	7.91	10.46	10.53	8.59	10.82	19.05	64.39	1121.44	20.73	93.3	53.78	12.66	8.62
LOC_Os03g01240	16.46	27.93	16.52	21.66	179.38	459.63	2152.8	745.78	21.7	23.54	17.4	15.81	9.34	10.69
LOC_Os02g55130	9.56	15.48	13.48	141.25	357.17	2620.07	3125.25	4285.13	13.31	19.22	13.25	17.47	16.88	13.43
LOC_Os07g05690	4.96	4.89	4.76	5.4	16.74	338.04	68.34	36.01	6.3	28.26	6.59	5.92	6.92	7.64
LOC_Os12g03290	4.96	8.33	174.47	21.5	23.44	16.42	53.39	2082.06	112.67	29.51	139.35	171.92	36.39	58.62
LOC_Os07g35610	7.22	8.05	8.05	8.93	76.27	909.53	253.3	26.14	14.56	38.77	25.82	16.19	13.37	9.3
LOC_Os08g02030	8.74	8.41	11.72	7.1	6.15	6.1	6.41	6.62	1321.18	93.82	75.35	111.08	37.47	54.99
LOC_Os04g39489	148.49	50.32	630.03	218.74	12.01	47.29	54.04	182.26	7487.57	241.97	430.6	399.82	166.05	16.48
AK062740	14.88	8.27	15.62	13.9	7.52	7.31	9.67	42.02	185.63	7.24	9.28	7.29	6.84	7.67
LOC_Os03g02670	45.14	22.12	11.77	137.42	6.42	7.14	105.33	1631.36	18.32	15.98	30.14	20.43	30.87	40.98
LOC_Os03g25550	4.35	3.83	3.74	4.15	3.78	51.63	3.74	3.72	3.79	3.73	3.73	3.76	3.86	3.85
LOC_Os07g03120	15.9	38.08	17.71	58.23	35.19	690.89	278.69	212.65	9.84	6.75	16.79	12.57	8.55	12.54
LOC_Os11g39040	4.8	4.86	4.69	4.7	4.74	4.7	4.7	58.37	4.77	4.69	4.65	4.71	4.92	4.88
LOC_Os03g46140	5.88	5.89	5.63	5.67	5.74	5.68	5.6	71.68	5.79	5.64	5.58	5.7	5.95	6.07
LOC_Os01g11430	5.77	5.7	5.13	5.53	5.73	131.74	1999.26	1445.73	614.13	169.4	115.13	10.41	6.05	5.52
LOC_Os04g54090	7.71	6.6	6.13	6.6	6.24	11.11	7.46	8.2	244.13	6	5.96	7.97	20.72	14
LOC_Os07g24230	146.61	4.85	4.68	17.16	9.51	35.01	16.01	86.28	1721.13	12.96	46.9	135.19	86.93	128.34
LOC_Os10g40859	4.76	4.74	4.69	4.7	4.7	4.7	4.69	58.72	4.73	4.69	4.66	4.7	5.03	4.78
LOC_Os01g45390	81.45	26.36	96.6	52.65	76.27	100.04	195.5	153.58	1119.86	67.95	50.95	42.04	42.86	46.53
LOC_Os01g45430	6.95	6.68	6.23	5.75	6.27	6.2	6.29	119.6	6.94	6.34	6.31	9.19	7.64	10.33
LOC_Os09g25600	61.53	17.8	17.65	45.12	22.33	39.43	712.37	494.87	41.3	31.82	37.11	29.31	28.22	28.14
LOC_Os06g42060	4.65	4.71	4.54	4.56	4.6	4.55	4.54	4.5	95.83	4.54	4.52	8.28	4.91	4.88
LOC_Os01g13850	3.68	3.5	3.46	3.45	3.47	3.46	3.45	68.35	4.57	3.45	3.46	4.74	5.91	3.69
LOC_Os08g09930	6.49	6.59	6.42	6.44	6.75	7.5	6.19	6.11	165.74	6.26	7.29	14.34	7.79	6.53
LOC_Os11g41550	111.74	193	82.82	60.8	66.33	157.68	70.16	94.96	2227.01	70.3	152.27	123.66	80.37	173.49
LOC_Os11g10200	6.11	6.21	6	5.87	6.25	13.81	6.35	5.88	105.58	8.35	9.18	6.02	6.18	7.9
LOC_Os03g06760	7.1	11.65	7.51	8.6	251.21	12.13	22.98	36.83	2883.61	9.27	13.79	9.16	8.29	6.83
LOC_Os08g41740	5.89	6.27	5.76	5.83	5.93	5.82	5.78	6.43	71.91	5.7	5.78	5.83	5.97	6.27
LOC_Os11g04960	5.49	5.44	5.21	5.24	5.31	5.21	5.21	67.55	5.33	5.16	5.69	5.26	5.63	5.89
LOC_Os02g29040	7.27	5.97	6.75	6.87	6.55	121.48	64.69	23.55	6.51	8.92	8.68	10.1	7.39	10.6
AK072513	4.84	4.81	4.68	4.7	4.73	4.68	4.67	4.63	55.83	4.68	4.67	4.69	4.88	4.88
AK108677	4.69	4.68	5.27	4.56	4.61	4.8	8.35	5.89	60.17	4.55	5.25	4.59	4.71	4.78
LOC_Os10g25674	29.41	191.67	511.04	197.45	7.07	5.75	5.61	6.89	5832.66	22.34	25.87	75.17	234.15	263.57
LOC_Os11g04800	5.52	5.68	5.35	5.38	5.47	5.34	67.59	5.25	5.52	5.26	5.28	5.38	5.81	5.93
AK106569	5.06	5.14	4.94	4.84	5.09	6.28	4.95	5.18	64.08	4.94	5.63	5.07	5.19	5.14
LOC_Os01g06380	4.6	4.67	4.49	4.49	4.57	4.5	53.83	4.47	4.56	4.45	4.45	4.48	4.73	4.64
LOC_Os06g27860	5.97	6.06	5.78	26.83	5.81	305.16	37.02	5.91	6.05	7.25	5.83	5.9	6.03	6
LOC_Os11g07330	5.59	5.64	5.53	5.43	5.55	5.44	5.47	65.71	5.87	5.36	5.37	5.42	5.78	5.69
LOC_Os03g39150	7.08	6.7	6.86	6.78	6.54	7.41	10.28	113.99	26.08	6.86	6.62	6.93	10.05	7.16
LOC_Os02g07480	24.33	14.64	90.5	70.19	154.39	52.07	52.33	87.92	1750.75	23.67	15.59	28.02	15.03	11.04
LOC_Os08g14320	12.61	10.2	35.34	16.65	10	37.21	400.3	101.85	287.56	31.07	11.16	13.51	10.73	9.17
LOC_Os03g40830	45.19	29.84	433.51	185.72	132.12	32.78	42.57	4909.77	13.26	72.87	41.98	67.19	48.77	19.45
AK073530	8.24	10	6.7	6.66	7.59	11.47	9.47	113.22	23.77	6.94	7.59	7.3	6.58	6.71
LOC_Os08g32380	5.45	5.6	5.19	5.33	5.4	65.6	22.49	5.25	5.43	5.36	5.35	5.36	5.8	5.49
LOC_Os07g39950	5.2	5.38	5.06	5.07	5.13	7.82	80.02	5.49	5.15	5.04	5.02	5.12	5.35	7.08
AY034141	5.94	6.04	5.97	6.04	6.54	75.55	6.69	6.59	16.63	6.49	6.49	6.4	6.69	6.45
LOC_Os10g28810	5.03	5.1	4.94	4.94	5.62	4.94	4.94	63.33	5.01	4.89	4.94	4.93	5.12	5.09
LOC_Os06g06700	5.94	7.87	5.16	5.04	5.03	4.96	4.97	129.23	5.15	11.5	6.92	6.31	8.2	9.54
LOC_Os01g59070	59.98	34.9	84.07	42.15	109.76	76.68	73.75	46.7	1230.45	30.92	68.11	73.67	76.64	69.19
LOC_Os12g43090	5.99	6.19	6.05	6.01	18.34	6.35	205.07	5.75	5.52	6.47	6.66	5.75	5.97	5.83
LOC_Os11g38150	4.96	4.39	5.27	5.31	15.69	21.42	174.89	5.27	30.16	5.83	6.24	5.67	5.64	6.01
LOC_Os06g45100	13.97	5.25	4.99	40.55	5.01	6.18	5.87	18.54	451.45	17.72	35.36	9.49	8.24	7.64
LOC_Os05g38290	372.91	23.68	8.9	14.62	11.07	203.44	7.13	68.47	4150.97	113.93	89.31	25.67	11.74	5.69
AK107998	29.79	15.53	94.09	32.74	126.34	140.5	107.08	94.59	1785.76	53.88	35.07	160.63	93.3	52.47
AK109133	95.76	69.71	71.03	20.66	61.12	96.62	184.4	97.42	2083.02	77.37	187.4	150.24	54.83	80.86
LOC_Os02g55330	16.94	17.01	58.97	72.54	216.6	55.63	132.87	28.26	2394.07	31.98	30.52	59.87	141.13	176.27
AK109550	9.93	11	10.51	10.94	13.41	17.53	147.96	21.68	10.68	10.03	9.54	10.38	10.92	12.08
LOC_Os02g58330	8.15	11.68	12.21	10.33	16.74	13.6	27.88	9.51	183.95	10.55	10.49	10.16	6.93	9.37
LOC_Os07g08810	86.94	264.46	41.41	55.22	54.82	126.22	143.32	164.46	2903.76	95.7	102.8	62.24	41.77	90.3
LOC_Os05g40630	42.83	14.55	81.39	27.8	10.25	9.79	94.3	1274.44	50.86	94.1	69.53	116.1	48.36	11.84
LOC_Os01g62900	52.11	97.63	31.72	58.17	250.05	31.31	17.2	209.77	2741.84	50.94	33.18	23.34	8.69	11.33
LOC_Os03g51470	8.79	14.9	109.13	64.76	504.08	11150.6	16690.2	688.81	14.23	49.29	1524.63	945.1	463.35	27.33
LOC_Os11g39680	4.9	4.82	4.63	4.64	4.71	4.65	4.68	53.59	4.75	4.62	4.61	4.68	4.82	4.85
LOC_Os08g37760	62.38	151.73	8.74	26.45	11.97	18.99	56.37	1657.88	5.7	124.51	42.37	40.98	33.66	29.43
LOC_Os01g25240	11.6	28.47	16.22	15.98	35.64	303.06	247.13	498.02	4.54	11.93	23.38	24.23	32.9	45.64
LOC_Os03g61590	52.42	20.05	709.76	42.29	76.97	29.35	26.5	22.7	7711.69	41.63	24.38	13.7	8.31	19.95
LOC_Os01g70500	6.25	7.56	77.17	10.19	6.52	7.67	22.3	835.58	11.85	7.72	11.12	9.34	26.24	27.48
LOC_Os12g09250	5.27	4.71	6.31	5.57	15.33	21.38	9.16	7.55	165.81	5.65	4.96	4.04	4.22	4.17
LOC_Os02g52840	10.8	9.66	53.44	38.68	10.01	21.17	33.95	167.03	577.15	14.66	10.75	10.46	13.52	11.02
LOC_Os07g28930	308.3	515.9	410.05	175.5	108.63	115.28	325.93	272.57	5562.75	310.89	109.27	69.21	59.65	55.49
LOC_Os03g59530	61.5	59.93	76.35	53.02	117.07	131.41	154.51	111.36	2696.77	73.59	250.31	205.52	131.66	81.41
LOC_Os01g61210	4.52	4.57	4.75	4.48	4.47	4.44	51.17	4.42	4.49	4.44	4.45	4.46	4.55	4.58
LOC_Os09g06680	5.42	5.51	5.27	5.3	5.34	5.41	69.7	5.36	5.8	5.25	6.51	5.51	5.61	5.59
LOC_Os01g25440	69.19	161.2	186.91	94.35	151.49	105.53	110.64	110.83	2001.16	99.57	85.42	88.3	93.37	112.48
AK109644	4.77	4.83	4.68	4.72	4.94	4.73	4.73	58.45	4.76	4.68	4.67	4.71	4.86	5.46
LOC_Os08g01410	208.59	168.42	132.72	96.79	5.49	240.89	3709.32	423.74	835.13	309.32	117.52	150.55	206.2	346.68
LOC_Os03g48220	10.62	10.85	28.79	8.6	8.59	9.02	14121.7	15851.2	9.7	1261.51	1485.06	1474.29	261.7	23.62
LOC_Os04g53460	146.61	157.89	37.9	87.94	50.17	54.41	232.8	432.5	1685.2	55.15	113.13	61.92	27.75	24.89
LOC_Os02g41900	4.94	4.98	4.82	4.84	4.94	4.86	5.39	16.98	54.43	4.81	5.1	4.83	4.97	4.97
LOC_Os02g29510	28.1	17.94	19	96.03	99.24	19.09	20.41	20.36	1059.05	17.97	17.18	20.38	28.89	97.39
LOC_Os03g49250	184.15	82.85	112.9	116.62	68.41	124.28	113.28	80.12	2975.37	102.71	189.08	182.53	189.13	279
LOC_Os02g38440	524.25	376.88	1366.12	459.96	747.74	757.48	498.13	14568	596.73	788.11	584.64	437.2	436.94	505.75
LOC_Os09g15700	10.43	8.58	8.19	12.28	281.63	31.33	3655.04	15.79	26	33.8	343.44	190.34	51.72	36.82
LOC_Os03g53950	142.18	111.1	936.08	677.69	768.05	501.15	7829.67	9952.62	622.61	454.57	648.09	734.75	732.96	510.7
LOC_Os05g50410	5.91	5.84	5.69	6.44	9.87	156.84	18.96	18.76	9.6	13.87	14.77	14.74	10.35	8.32
AK106753	5.86	5.9	5.61	5.77	5.81	21.03	78.74	67.38	5.75	5.79	6.67	5.82	6.12	7.44
AK103050	5.99	12.25	6.69	5.91	24.81	29.28	29.37	12.68	261.77	11.27	11.22	7.73	5.42	12.4
LOC_Os03g51010	299.55	135	111.84	79.3	71.51	274.71	109.6	302.11	17234	574.41	516.52	709.46	1266.84	1637.89
LOC_Os02g05030	555.58	512.53	564.54	870.12	669.88	778.95	685.39	1483.03	11479.8	1092.58	566.98	524.72	546.8	417.31
AK110958	5.99	6.03	7.06	6.29	71.51	31.83	54.92	23.39	748.97	13.54	13.34	9.4	6.49	6.45
LOC_Os11g38230	5.12	5.2	4.99	5.08	9.63	14.14	100.64	4.96	5.34	5.01	5.16	5.04	5.27	5.26
LOC_Os07g48610	55.3	9.33	5.85	26.75	6.07	5.99	5.97	5.99	576.78	21.76	11.35	6.04	6.34	6.29
LOC_Os04g52280	4.51	4.56	4.56	6.78	5.33	31.67	45.36	166.26	6.1	15.95	11.03	5.94	5.55	5.07
LOC_Os04g30750	8.43	8.3	7.59	7.42	8.02	8.26	10.54	167.54	10.43	7.73	8.19	7.93	13.36	16.13
LOC_Os07g12220	32.37	16.72	22.19	25.61	56.34	103.04	23.56	28	583.82	19.35	19.17	20.34	18.99	21.64
LOC_Os03g06750	5.58	5.54	5.27	5.41	13.4	5.71	5.58	6.23	138.75	5.6	5.96	5.67	5.82	5.81
LOC_Os04g49550	598.31	123.81	43.04	134.96	279.6	2074.61	3049.64	14439.9	4180.58	1394.98	669.84	403.47	112.84	40.35
LOC_Os05g37150	163.41	245.12	197.13	191.19	200.77	93.01	360.2	226.69	2535.89	83.59	46.16	64.45	48.66	53.25
LOC_Os07g16970	207.86	553.88	105.36	79.3	8.31	150.93	269.99	768.36	6724.61	509.06	650.05	435.4	576.25	632.13
LOC_Os08g05620	263.96	21.09	10.24	246.53	6.27	6.34	2714.84	1819.39	18.79	106.2	173.86	64.15	18.26	9.38
LOC_Os05g08400	6.26	5.78	6.62	6.46	10.87	174.27	32.43	10.64	40.09	8.73	16.97	7.71	6.65	6.92
LOC_Os01g05430	6.09	5.77	30.56	17.97	216.42	233.22	161.13	85.16	2220.49	14.1	8.9	20.75	17.11	9.17
LOC_Os08g40430	14.01	10.15	13.58	16.76	9.23	8.05	9.29	171.79	8.53	8.5	9.95	8.48	9.37	9.34
LOC_Os09g02370	6.79	6.22	6.55	7.35	6.79	9.36	8.02	5.89	75.17	6.4	5.91	6.1	6.23	6.13
LOC_Os12g31820	95.9	146.76	153.52	96.36	120.77	132.43	175.78	74.46	1870.49	116.55	182.91	121.8	76.9	52
AK109309	8.45	6.8	9.38	5.77	6.59	6.34	6.37	6.72	95.5	7	7.2	6.55	6.69	5.91
LOC_Os11g43760	5.59	5.69	5.49	5.43	6.59	5.63	5.54	5.4	108.53	5.46	5.74	5.57	10.67	5.82
LOC_Os06g40500	9.7	7.36	13.46	18.18	13.82	28.62	21.2	76.06	789.88	32.93	7.74	25.39	47.72	78.21
AK108203	36.86	40.86	39.21	42.87	38.28	54.03	208.67	1601.23	77.39	122.13	158.56	126.29	127.5	126.8
LOC_Os05g07220	61.39	172.85	192.83	99.63	565.07	5706.13	2257.95	1501.22	211.4	514.38	493.83	255.24	133.14	213.22
LOC_Os02g35540	4.96	5.02	4.81	4.98	4.95	69.76	7.68	15.21	8.17	4.59	5.42	6.91	4.87	5.26
LOC_Os04g35410	481.68	922.36	789.56	594.73	522.58	618.08	647.58	9297.8	199.64	647.93	337.13	312.46	180.04	197.36
LOC_Os03g28140	268.31	356.47	133.7	224.88	274.53	101.31	110.37	85.4	3576.67	101.55	69.84	35.78	18.41	15.89
LOC_Os08g32310	5.37	6.27	6.25	4.73	47.79	478.79	261.21	94.73	13.26	18.85	7.62	7.84	5.15	6.98
LOC_Os06g37980	4.64	4.67	4.58	4.65	4.97	4.58	4.56	4.55	49.73	4.55	4.54	4.58	4.69	4.68
LOC_Os02g09530	5.39	6.96	43.98	15.73	474.43	245.24	413.1	149.61	4744.49	29.1	22.32	15.73	10.92	15.18
AK069656	11.88	7.11	15.18	8.01	7.25	84.18	80.63	74.22	362.78	24.87	36.36	33.18	20.52	20.98
LOC_Os08g16700	5.57	5.63	5.45	5.45	6.65	5.48	66.31	5.42	16.46	5.44	5.41	5.48	5.7	6.21
LOC_Os01g14210	4.91	4.9	4.99	4.86	4.86	4.84	53.61	4.84	4.93	4.9	4.85	4.86	5.37	5.4
LOC_Os04g35930	5.48	5.76	5.19	5.34	5.37	5.32	5.34	57.18	5.48	5.42	5.26	5.38	5.65	5.76
LOC_Os01g32120	5.1	5.1	151.01	13.09	5.05	5.02	5.11	5.01	1493.23	5.03	5.82	6	6.94	5.31
LOC_Os01g56560	609.93	132.69	184.17	121.25	389.77	842.17	664.43	509.11	6129.95	434.35	327.75	348.86	294.06	621.19
LOC_Os06g04410	4.83	4.71	4.59	4.58	4.62	4.59	4.82	51.55	5.03	4.51	4.57	4.7	4.84	5.24
LOC_Os11g24180	6.36	6.42	6.84	7.06	35.25	81.36	230.84	588.34	15.72	7.76	59.95	43.68	17.04	9.85
LOC_Os09g29404	179.05	189.93	134.82	221	488.01	590.83	499.61	426.29	8437.89	203.14	488.54	549.88	608.46	859.92
LOC_Os06g25439	488.98	257.32	6.08	552.03	6.06	5.76	7.41	6.37	5399.27	45.06	48.83	16.88	8.16	14.91
LOC_Os06g43700	285.99	271.74	376.48	230.8	301.21	342.34	423.09	233.32	3675.95	328.42	198.1	188.62	69.15	29.38
LOC_Os07g37850	8.33	8.38	14.91	2424.74	12.6	13.2	220.51	23619.8	11.14	160.21	211.23	305.59	16.44	12.41
LOC_Os08g03600	5.52	5.45	87.96	7.95	13.58	12.35	8.2	25.77	855.88	5.15	7.9	9.81	7.44	5.73
LOC_Os03g17940	624.47	189.14	1127.15	450.7	325.44	852.43	784.19	1082.26	10957.2	1046.03	705.22	953.02	544.8	403.82
LOC_Os02g29130	7.58	9.72	5.97	5.95	13.64	241.01	25.56	31.85	15.73	21.21	24.9	9.52	5.24	6.71
LOC_Os11g33170	4.51	4.34	4.26	4.28	4.3	4.27	4.27	52.17	4.31	5.4	4.24	4.27	4.36	4.35
LOC_Os07g02630	7.11	9.24	13.18	12	30.32	26.01	26.99	12.91	290.06	13.02	9.82	7.17	6.58	10.06
LOC_Os12g41200	6.21	6.27	5.56	6.08	9.83	94.02	6.19	6.05	6.16	6.95	6.67	5.84	6.05	6.2
AK111410	5.72	6.02	5.33	5.34	5.61	5.39	5.56	5.44	60.54	5.19	5.44	5.44	5.76	6.33
LOC_Os06g05540	5.29	6.33	4.95	4.95	5.29	20.82	5.22	4.98	69.25	5.04	6.02	5.06	7.25	5.52
LOC_Os11g02440	173.85	44.2	325.25	785.03	6.65	7.33	7.1	8722.96	9.47	914.13	114.46	264.4	216.33	215.92
LOC_Os01g68870	63.99	119.27	19.32	57.19	656.28	6243.66	846.2	1252.55	48.47	117.46	460.17	358.29	209.74	105.96
AK110711	4.78	4.71	4.57	4.61	4.63	4.83	17.25	54.12	5.28	5.69	4.55	4.62	4.75	4.73
LOC_Os08g40420	225.65	179.19	44.43	541.03	290.52	139.34	242.62	5136.6	134.13	159	254.32	90.97	28.52	42.76
LOC_Os06g02110	4.87	5.89	4.41	5.21	132.83	727.08	95.21	27.07	1259.73	41.71	92.93	31.22	17.41	5.35
LOC_Os10g20080	6.06	6.21	6.96	5.96	6.36	6.53	5.84	5.91	65.99	5.8	5.93	5.97	6.87	6.85
LOC_Os12g05609	5.04	5.06	4.86	4.9	4.92	4.87	4.87	48.54	5	4.84	4.83	5.01	5.12	5.08
LOC_Os03g51210	5.41	5.48	5.22	5.89	5.34	6.79	21.46	5.18	4225.78	5.19	5.3	19.58	257.39	445.78
LOC_Os04g58080	5.77	5.9	41.99	27.09	5.93	24.4	59.18	396.93	5.76	5.66	5.62	5.78	6.02	6.25
LOC_Os03g55380	15.18	27.07	93.16	37.96	114.47	138.86	219.25	1080.04	369.91	52.37	97.08	98.04	94.21	80.46
LOC_Os09g39020	6.96	12.51	49.18	10.75	113.75	48.49	1540.04	2726.56	56.9	32.41	53.5	51.47	151.6	289.3
LOC_Os02g04900	4.03	4.11	3.97	3.98	4.17	3.98	51.83	3.87	4.13	3.88	5.5	3.99	4.08	4.08
LOC_Os12g30570	4.08	4.09	4.04	4.05	4.05	4.04	4.04	39.01	4.06	4.04	4.03	4.04	4.14	4.12
LOC_Os11g04540	4.52	4.39	16.26	9.31	4.29	4.29	4.29	4.34	152.79	4.51	4.32	4.45	4.5	4.44
LOC_Os03g39000	138.47	105.45	220.59	221.35	237.06	456.51	259.19	267.04	2224.94	136.31	149.94	173.84	130.11	133.08
LOC_Os02g29190	6.97	6.87	6.56	6.66	6.72	70.51	6.98	6.69	6.78	6.73	6.79	6.69	7.3	7.52
LOC_Os04g35630	5.16	5.22	5.12	5.08	6.21	12.6	58.09	5.49	5.77	4.97	5.6	5.01	5.27	5.26
LOC_Os03g13360	4.71	4.6	4.51	4.55	4.58	4.56	70.14	4.5	4.58	4.58	4.96	7.52	4.73	4.7
LOC_Os04g46160	7.63	6.51	6.31	6.51	7.02	399.87	227.12	10.08	6.73	5.95	30.66	42.9	13.06	8.78
LOC_Os04g27950	473.51	325.9	305.61	197.9	93.77	391.36	920.04	7327.53	68.97	109.87	793.14	387.36	430.59	793.66
LOC_Os04g53450	48.49	91.99	86.97	61.8	151.52	232.99	496.55	120.92	1394.67	69.7	112.19	78.6	27.59	32.39
AK105524	350.59	535.67	391.15	542.11	7.9	7.07	7.51	20.31	5449.23	594.4	144.54	344.23	490.09	11.03
LOC_Os01g43350	33.88	25.35	34.38	19.09	11.3	15.23	599.09	99.25	46.13	12.92	18.46	65.36	53.86	22.19
LOC_Os11g06930	46.87	32.99	11.86	26.17	24.58	86.21	32.02	47.07	469.59	51.29	32.75	25.82	21.47	35.17
LOC_Os10g39020	147.3	258.1	5.29	5.61	5.43	5.33	5.37	5.26	2361.51	22.46	5.45	5.4	6.29	5.74
LOC_Os12g44210	5.34	5.65	5.17	5.37	5.26	5.2	5.18	52.51	5.28	5.48	5.74	5.2	5.64	5.47
LOC_Os03g21800	10.98	26.48	388.47	151.57	593.06	735.83	727.55	461.57	5422.66	149.56	364.23	261.82	151.1	151.94
LOC_Os04g13040	5.19	5.26	5.05	5.09	5.12	5	4.99	49.29	5.15	5.01	4.98	5.07	5.4	5.4
LOC_Os05g47580	6.58	7.03	6.22	6.44	6.45	6.19	6.19	16.45	78.52	6.27	6.32	6.26	8.61	7.34
AK111430	7.64	8.69	7.19	8.61	128.25	10.66	7.16	1166.02	9.92	6.63	7.35	8.49	11.58	12.38
LOC_Os03g14610	15.85	13.66	1394.26	970.51	2071.42	559.36	945	723.39	18824.2	176.69	175.15	131.43	57.35	39.82
LOC_Os06g11420	3.98	3.99	3.9	3.91	3.93	3.91	3.91	36.57	3.94	3.9	3.89	4.03	4	3.99
LOC_Os03g20430	10.46	9.37	8.05	8.07	8.2	8.08	8.66	7.61	159.32	8.71	17.58	9.69	11.22	10.97
LOC_Os03g08110	7	6.71	63.2	22.57	6.31	7.23	5.17	6.18	1639.16	32.72	98.3	89.64	180.92	99.61
AK063744	7.98	8.61	10.45	7.57	21.37	8.24	193.4	8.84	10.17	7	7.52	7.53	7.79	8.23
LOC_Os06g49890	232.05	175.47	174.64	107.65	124.79	525.9	676.72	667.48	3559.26	393.77	225.95	286.31	287.24	315.58
LOC_Os02g25900	332.85	382.69	1446.49	389.78	423.26	310.11	269.11	375.82	13070.3	524.68	577.86	400.95	251.04	441.99
LOC_Os01g67314	22.4	8.64	8.33	11.53	8.3	14.26	7.76	202.07	31.77	12.23	8.31	11.03	8.62	8.63
LOC_Os08g27050	214.25	118.91	193.91	98.91	222.69	216.69	173.41	2412.85	825.68	267.52	200.22	170.99	153.68	200.94
LOC_Os04g40800	6.06	6.35	5.84	5.95	5.96	5.82	5.83	62.48	6.02	5.86	6.93	6.01	6.86	6.78
LOC_Os01g04430	5.4	5.42	5.51	5.39	5.42	5.29	6.02	5.23	56.31	6.25	5.24	5.29	5.45	5.45
LOC_Os02g49970	9.18	9.6	8.67	8.82	9.47	8.53	8.82	9.97	116.55	8.24	8.54	9.07	11.12	12.95
LOC_Os10g30070	14.47	14.58	10.94	14.7	15.93	14.14	12.48	17.75	234.34	14.42	14.52	15.03	14.94	26.11
LOC_Os09g31031	10.32	64.37	168.19	38.17	2698.75	24216.8	10571.7	937.61	538.16	448.74	301.22	179.13	61.73	29.92
LOC_Os06g03980	21.04	14.35	45.18	23.42	455.89	118.67	69	11.83	4089.88	19.47	114.75	83.93	164.61	219.32
LOC_Os12g32499	5.26	5.33	5.18	5.17	5.19	7.15	5.99	5.18	81.88	5.17	7.78	9.13	5.45	5.4
LOC_Os03g15370	5.03	5.09	6.5	4.92	5.08	21.46	29.42	5.12	58.16	4.9	5.11	5.04	5.17	5.12
LOC_Os09g27710	6.35	6.57	6.42	6.24	6.91	8.29	6.37	6.39	80.75	6.31	6.27	6.07	6.28	9.04
LOC_Os03g50160	549.18	297.04	998.53	1179.02	143.84	385.27	10523.2	9880.96	666.97	845.81	135	140.2	99.08	258.56
LOC_Os01g12560	57.89	188.71	127.89	70.86	331.35	118.98	204.3	2956.92	7.06	78.09	304.39	168.71	43.89	31.35
LOC_Os06g40609	52.52	70.74	63.2	40.71	90.44	113.68	139.56	226.46	1365.41	67	153.07	50.03	28.13	58.12
LOC_Os07g01230	8.15	7.3	13.35	8.85	22.1	7.13	8.89	12.18	196.85	5.74	6.89	7.05	6.74	8.35
LOC_Os02g09840	903.23	730.5	671.7	265.11	211.04	284.72	234.91	224.44	8041.79	741.02	303.33	421.8	498.69	773.02
LOC_Os10g05240	11.9	15.27	14.73	9.13	59.66	76.04	45.36	530.37	7.88	20.93	45.69	43.2	52.21	59.5
LOC_Os02g40400	5.29	5.44	5.15	5.19	5.21	5.17	5.13	48.47	5.24	5.11	5.11	5.17	5.46	5.37
LOC_Os08g32420	5.87	7.21	6.36	5.17	6.73	75.17	18.09	15.95	6.43	5.94	6.92	6.37	6.09	8.5
LOC_Os07g27450	161.28	91.31	710.21	191.2	362.61	318.83	256.92	176.58	6272.23	210.51	125.74	105.93	104.35	151.59
LOC_Os04g44930	7.58	5.59	5.17	5.14	5.76	11.79	11.38	14.93	76.67	5.94	8.7	6.58	5.53	5.54
LOC_Os11g20170	96.15	72.33	68.48	123.78	310.51	249.1	84.53	81.96	2731.91	55.07	70.61	28.6	17.68	22.08
LOC_Os02g06580	7.67	8.05	10.34	8.05	45.28	10.95	13.25	397.77	7	7.66	7.01	6.54	7.66	7.94
LOC_Os08g13230	5.25	5.32	5.68	5.23	5.15	5.12	5.19	61.29	5.28	5.45	5.15	6.99	5.4	5.49
LOC_Os03g61690	234.42	92.06	634.63	200.69	910.96	1164.67	1144.83	1306.57	7984.86	707.61	629.33	521.34	386.67	370.43
LOC_Os07g28800	148.58	59.39	51.82	29.48	89.28	83.94	65.17	55.35	1301.26	60.55	61.48	51.34	26.53	50.1
LOC_Os03g24390	20.83	16.36	5.79	6.23	5.63	9.55	6.43	10.42	182.39	9.5	5.49	5.66	5.84	5.84
AK106983	7.57	7.16	6.29	6.37	6.46	6.26	6.19	6.13	478.93	6.23	7.97	54.75	33.7	7.73
AK063487	7.37	37	8.46	7.83	51.45	38.26	23.3	15.95	463.13	10.93	15.63	20.83	10.27	52.95
LOC_Os11g30560	19.92	5.93	437.22	364.76	40.27	19.84	24.62	3819.87	25.26	29.61	43.75	24.43	15.87	8.47
LOC_Os05g01080	5.48	5.12	4.94	5.03	5.07	4.98	4.97	47.75	6.22	4.96	4.91	4.98	5.47	5.15
LOC_Os01g17402	9.16	8.98	42.84	22.35	562.21	62.61	4896.17	233.58	52.34	45.03	28.64	12.68	21.78	19.25
LOC_Os07g08600	4.61	4.67	4.52	4.54	4.58	4.53	41.71	4.61	4.58	4.52	4.51	4.54	4.69	4.79
LOC_Os06g49710	7.05	8.72	4.99	4.9	6.83	5.73	5.07	75.91	8.08	7.03	5.41	7.16	5.4	5.48
LOC_Os07g26460	5.23	5.3	85.15	5.14	5.17	5.1	5.09	739.22	302.89	5.08	5.06	5.19	5.39	5.37
LOC_Os02g49930	6.11	6.32	5.87	5.92	5.99	5.87	5.87	57.31	6.03	5.84	5.78	5.91	6.52	6.62
LOC_Os06g03630	4.16	4.19	4.1	4.11	4.14	4.11	4.12	4.09	36.53	4.11	4.09	4.11	4.22	4.21
LOC_Os12g04934	248.22	295.16	251.28	214.46	310.34	235.48	332.66	261.29	3910.01	196.19	451.97	266.8	147.86	235.39
LOC_Os06g40150	10.06	8.55	15.74	401.56	13.26	67.71	442.66	5462.36	41.47	176.11	633.6	361.82	112.25	11.57
LOC_Os04g54730	5.12	4.88	4.72	4.35	4.68	5.89	51.31	4.55	4.8	4.64	4.57	4.65	4.83	5.97
LOC_Os10g29220	37.25	16.03	7.49	17.37	6.8	9.57	8.91	101.33	319.97	10.02	11.85	9.65	8.84	8.19
LOC_Os01g38690	4.55	4.59	4.48	4.49	4.51	4.49	4.49	39.94	4.53	4.48	4.48	4.49	4.66	4.61
LOC_Os04g47110	5.78	5.9	5.64	5.66	6.17	6.65	5.8	13.23	68.6	6.12	8.02	7.86	7.07	6.02
LOC_Os03g10390	82.57	89.49	7.32	15.66	52.09	162.73	200.14	184.81	2269.4	266.03	181.24	72.25	31.66	13.06
LOC_Os04g45290	238.32	56.41	1466.85	517.33	5.24	6.53	20.41	176.21	12500.7	511.13	180.07	85.51	60.69	402.62
LOC_Os12g04460	4.6	4.65	4.52	4.52	4.56	4.53	4.52	42.08	4.57	4.5	4.5	4.73	4.94	4.67
LOC_Os02g50470	5.15	5.2	23.12	5.15	5.11	5.04	5.04	5.04	196.82	14.67	6.73	5.46	5.65	6.85
LOC_Os05g43970	30.97	146.84	85.49	25.41	58.46	2424.09	309.78	1107.69	74.33	284.97	177.43	94.36	47.29	157.35
LOC_Os12g05080	220.45	164.84	257.04	73.95	51.37	21.89	26.5	2184.23	55.96	190.03	203.06	176.12	193.64	136.75
LOC_Os03g16840	5.31	5.38	5.2	5.2	5.21	5.14	5.16	5.11	49.76	5.15	5.09	5.15	5.83	5.86
LOC_Os06g01410	294.77	239.95	313.62	196.62	304.78	349.38	3670.86	886.04	364.79	262.47	433.41	355.91	324.56	315.33
LOC_Os01g43080	55.5	21.25	27.1	23.41	21.62	86.32	172.15	683.46	27.19	47.07	80.78	51.91	57.03	55.63
AK111262	20.82	30.56	19.55	20.65	69.59	30.03	23.64	15.54	587.21	23.67	19.92	20.95	19.72	34.46
LOC_Os04g40150	5.81	6.1	12.41	5.75	5.76	6.14	5.42	5.71	104.67	5.73	6	6.65	6.02	5.86
AK066577	7.03	7.49	6.82	6.91	7.06	73.21	11.93	22.8	7.47	8.04	7.44	8.07	8.71	7.91
LOC_Os04g55850	109.74	100.33	1832.83	826.18	51.51	350.5	15394.6	2316.04	994.66	186.41	211.93	231.87	237.02	42.07
LOC_Os04g52440	8	8.03	7.59	8.3	7.67	7.05	6.9	6.5	88.69	8.61	10.57	8.57	8.7	9.45
LOC_Os12g40300	456	251.46	336.94	247.97	279.41	2570.59	4958.1	395.07	505.35	444.07	474.05	486.5	387	591.02
LOC_Os10g34960	4.5	4.6	4.52	4.42	4.46	4.43	4.42	38.58	4.47	4.4	4.38	4.43	4.55	4.54
LOC_Os10g08754	4.76	4.83	4.54	6.03	7.78	5.95	4.78	4.51	65.25	6.71	6.26	4.59	4.65	4.71
LOC_Os05g43450	64.79	35.21	118.02	96.32	201.29	306.14	526.27	648.24	2074.76	106.81	247.47	94.37	75.16	45.96
LOC_Os04g38270	4.47	12.34	41.66	9.76	295.58	312.37	1061.63	356.24	2475.75	99.7	286.49	246.62	110.19	14.54
AK102282	7.87	6.52	7.48	8.24	11.79	6.86	8.97	5.86	98.73	6.18	8.63	8.49	7.03	9.82
LOC_Os01g13520	333.28	191.91	1013.15	305.72	430.29	464.32	10536	1247.36	431.55	590.99	1259.11	1015.47	809.98	852.64
LOC_Os01g26120	667.62	128.81	148.58	331.63	8.69	82	8239.27	2305.08	252.2	137.36	496.99	715.12	986.44	438.68
LOC_Os06g41710	8.53	11.98	8.81	7.85	117.9	117.6	983.5	80.86	6.42	18.27	24.96	8.83	8.82	49.66
AK121327	6.74	6.96	109.21	24.18	142.34	27.25	7.61	33.32	1305.1	31.79	95.22	15.99	47.85	156.68
LOC_Os02g08080	15.41	14.88	12.44	9.16	18.36	34.2	36.32	21.47	156.55	13.97	18.82	12.83	11.8	13.28
LOC_Os09g39130	15.53	20.3	8.96	12.25	18.28	23.41	13.27	17.57	202.31	12.72	9.95	8.55	10.59	24.35
LOC_Os08g36910	12.36	21.79	9.78	36.69	24.22	335.2	730.46	409.4	6.16	88.22	54.43	47.86	12.04	84.66
LOC_Os02g10440	172.6	154.78	138.18	150.32	664.81	512.17	417.66	487.64	5499.74	167.52	284.54	155.6	105.18	192.45
LOC_Os12g39180	26.43	21.19	239.64	55.61	64.82	97.45	878.87	542.76	3818.6	98.37	461.89	439.44	249.81	216.44
LOC_Os01g73460	34.17	13.19	16.53	30.2	91.8	70.29	71.25	73.49	757.84	40.69	38.39	36.2	28.47	14.29
LOC_Os02g44102	64.58	35.97	22.19	15.88	45.47	24.88	694.83	97.7	56.23	23.3	19.66	23.33	37.14	84.32
LOC_Os02g14510	6.84	6.91	7.05	6.98	7.89	8.87	7.53	8.43	80.41	6.5	7.29	6.65	9.76	7.37
LOC_Os01g72230	6.62	6.42	176.79	187.77	100.59	111.2	63.14	108.51	1545.14	26.88	33.1	33.11	7.57	7.67
LOC_Os01g07560	6.55	7.49	911.93	195.68	315.08	74.62	13.69	7496.12	6.86	68.92	139.74	71.54	43.26	28.73
LOC_Os11g32750	15.37	15.57	15.06	15.09	28.46	34.9	233.64	15.29	16.09	15.49	15.11	12.94	15.62	15.78
LOC_Os06g49840	174.79	154.32	1649.82	557.32	2358.56	12883.8	17238	20378.4	8040.74	2486.37	1874.98	1531.03	1385.26	679.43
LOC_Os06g48920	4.77	4.88	4.65	4.67	4.83	4.75	42.49	4.67	4.76	4.61	5.02	4.72	5.1	5.21
LOC_Os07g31650	88.68	112.13	14.62	28.99	189.69	102.92	89.6	39.91	2352.57	37.86	32.96	86.32	180.83	289.62
LOC_Os11g42240	4.87	4.93	4.75	4.77	4.81	4.76	4.75	40.39	11.71	4.73	4.72	4.76	4.99	4.98
LOC_Os06g45184	22.93	16.76	8.75	7.93	7.47	11.99	29.01	7.13	805.89	65.09	99.75	65.57	38.14	35.81
LOC_Os02g40270	5.83	5.9	5.68	5.72	5.8	5.71	5.76	49.65	5.82	5.66	5.64	5.71	6.15	5.96
LOC_Os06g51460	196.02	393.55	5.3	28.34	83.58	15.87	67.1	30.01	3174.77	40.46	40.94	36.67	15.27	9.29
LOC_Os07g06834	4.43	4.47	4.93	4.35	6.16	20.87	12.56	49.6	4.86	4.51	4.34	4.95	4.19	4.29
LOC_Os06g38910	7.02	6.92	6.79	6.54	6.85	7.35	10.55	6.82	57.11	6.8	6.49	6.6	7.11	7.05
LOC_Os08g03300	4.67	5.27	4.56	4.57	4.63	4.61	43.05	5.14	4.77	4.59	4.54	4.73	5.38	4.85
LOC_Os04g49260	6.94	6.51	19.71	63.33	72.43	82.06	854.24	956.69	16.56	54.36	65.17	119.65	36.91	6.81
LOC_Os02g56570	11.79	19.07	208.62	104.79	234.48	97.67	80.26	75.55	1872.64	39.01	60.48	48.61	20.09	12.25
LOC_Os06g05560	4.85	4.91	4.78	4.82	16.05	12.69	6.81	9.77	128.15	4.8	4.95	4.83	4.94	4.89
LOC_Os03g02890	5.58	5.69	5.39	5.42	5.48	7.09	5.4	5.4	46.21	5.37	5.68	5.56	5.8	5.75
LOC_Os11g38070	6.23	9.11	5.91	5.85	6.23	5.89	11.45	39.89	72.85	5.83	9.16	6.04	8.11	8.24
LOC_Os07g08320	4.38	4.07	4.66	4.08	9.22	19.28	16.89	15.55	74.82	7.98	8.8	9.42	9.4	9.37
AK069002	4.53	4.56	4.43	4.45	4.47	4.49	36.21	4.39	4.49	4.4	4.41	4.44	4.55	4.55
LOC_Os05g11510	146.38	8.18	13.97	84.78	8.15	6.28	8.13	6.22	1161.34	18.79	31.79	12	10.02	8.79
AK111756	34.54	86.5	87.68	45.99	181.25	41.41	18.01	41.49	1437.97	27.89	38.11	47.47	45.98	61.74
LOC_Os08g06490	9.3	9.11	8.48	8.69	38.52	9.68	9.32	305.53	8.78	8.69	7.97	8.68	8.93	11.2
LOC_Os10g40280	9.44	9.77	9.36	9.28	9.44	116.26	660.69	10.46	1121.71	9.05	141.47	83.55	31.12	18.34
LOC_Os03g27780	37.55	30.12	44.91	24.47	38.55	22.11	167.66	31.39	355.19	16.91	15.98	35.78	25.81	25.27
LOC_Os06g09180	213.11	56.89	306.6	90.51	126.97	161.36	203.06	172.66	2423.69	130.33	157.71	126.02	153.15	92.31
AK108095	5.92	6.02	5.97	10.15	5.87	7.67	5.86	5.74	4463.35	10.88	144.5	564.9	400.18	287.04
LOC_Os03g04770	226.04	56.78	30.73	15.77	12.83	134.18	15.1	238.63	17101.5	876	263.7	800.91	1957.33	2164.63
LOC_Os01g16960	363.38	385.74	1629.13	713.77	1490.8	3568.08	2911.83	1046.51	12808.9	1346.74	372.99	415.21	339	615.92
LOC_Os02g51930	52.89	100.3	201.68	79.2	8.26	113.08	569.51	144.76	6538.22	457.89	771.82	520.89	675.2	834.48
LOC_Os01g10440	43.88	12.41	10.07	8.4	7.3	6.8	7.05	28.35	3749.25	478.72	456.74	291.67	131.31	45.03
LOC_Os12g01900	10.13	10.92	9.33	11.94	9.56	91.58	183.03	236.81	11.08	30.31	14.56	9	10.4	10.08
LOC_Os07g07530	6.08	6.15	6.02	5.99	20.08	156.88	6.03	5.94	6.08	6.34	12.28	5.99	6.22	6.21
LOC_Os01g10780	5.1	5.21	4.97	5	5.07	5	4.99	42.3	5.07	4.95	4.92	5	5.42	5.2
LOC_Os03g08700	190.04	237.54	97.53	88.37	211.99	340.3	272.63	288.97	1852.37	189.93	188.09	231.06	162.91	107.53
LOC_Os12g34560	7.51	7.75	7.28	7.19	7.49	64.96	7.02	7.16	7.39	7	6.82	7.32	8.34	8.02
LOC_Os05g50820	8.5	8.4	10.3	12.44	12.51	82.07	158.61	41.38	12.33	12.04	20.47	10.85	11.85	10.44
LOC_Os08g02190	11.76	8.16	13.47	9.98	17.97	26	16.49	11.04	139.12	10.89	9.63	8.2	9.63	11.33
LOC_Os08g25010	186.84	280.36	489.24	456.18	209.37	165.81	224.05	207.94	3771.89	244.17	167.09	142.27	127.46	163.5
LOC_Os03g17680	108.84	192.01	211.98	117.33	50.81	33.46	38.77	6456.61	13.55	353.19	797.04	837.64	452.79	70.47
LOC_Os07g40840	5.56	6.07	5.46	5.48	5.46	5.47	5.26	5.25	52.29	5.29	5.26	5.39	6.63	6.79
LOC_Os02g13270	871.9	597.87	746.15	785.55	1341.39	1569.88	3020.87	10310.7	851.11	805.84	634.47	784.63	633.67	470.17
AK062925	7.27	7.26	7.06	7.71	38.52	14.92	7.19	6.8	295.58	6.83	6.95	7.1	7.66	7.88
LOC_Os10g11022	6.55	6.82	6.25	6.33	6.7	6.25	6.23	6.45	54.42	6.23	6.23	6.36	7.1	7.04
LOC_Os04g40780	5.89	6.03	5.68	5.72	5.79	5.69	5.67	47.75	5.83	5.68	5.64	5.71	6.05	6.23
LOC_Os08g06200	386.04	223.79	489.67	214.68	527.49	4232.73	2448.5	364.25	245.73	322.17	300.66	413.82	542.71	552.77
LOC_Os01g42380	141.52	105.61	115.48	23.85	51.39	269.86	285.97	3553.51	21.98	464.63	305.41	293.14	155.74	213.38
LOC_Os01g06410	10.13	10.14	10.29	9.88	11.9	12.96	90.97	11.91	29.29	9.97	9.81	10.21	10.22	10.24
LOC_Os09g36730	14.61	234.75	271.67	382.59	36.92	116.42	1024.37	2918.07	10.96	134.74	55.67	149.34	138.81	58.74
AK106828	7.17	7.76	23.37	14.64	58.38	88.29	35.23	41.66	445.02	9.39	11.79	10.14	7.66	5.28
LOC_Os04g42134	5.31	5.36	8.05	7.03	13.47	7.37	102.41	6.48	5.27	5.16	8.35	9.6	7.14	6.25
LOC_Os04g39960	5.77	5.89	5.67	5.73	5.8	5.71	49.19	5.61	11.6	5.62	5.57	6.48	6.47	6.1
LOC_Os01g03510	432.11	305.35	677.73	479.31	869.81	1003.45	504.83	381.51	6590.36	392.18	411.4	360.75	257.89	269.56
LOC_Os01g12470	258.8	180.18	71.6	59.09	76.19	181.22	118.22	143.91	1960.29	135.05	120.96	108.45	196.94	225.1
LOC_Os06g01780	5.34	5.37	5.26	5.34	344.79	74.01	19.25	13.02	2608.89	6.76	5.62	5.13	5.21	6.04
LOC_Os05g41630	9.25	5.84	5.5	5.55	5.6	5.49	5.49	69.96	5.68	5.48	5.58	5.53	5.94	6.12
AK109918	5.91	5.86	5.51	5.68	10.63	14.97	14.15	6.17	80.05	6.47	6.6	5.96	5.79	6.07
LOC_Os01g13530	14.37	9.23	128.58	175.9	901.02	394.88	5977.86	6783.19	8.7	61.83	53.78	38.38	19.16	31.04
LOC_Os03g13050	4.48	5.96	6.61	6.94	4.19	74.94	48.93	6.37	5	8.27	9.98	6.92	5.62	6.83
LOC_Os11g38640	5.95	5.91	5.61	5.67	5.71	7.22	123.6	28.86	5.79	5.73	9.98	16.47	12.58	6
AK069712	4.71	4.9	4.62	4.64	4.67	4.61	4.61	4.56	36.75	4.62	4.6	4.63	4.78	4.87
LOC_Os03g10640	12.49	11.98	150.04	10.52	10.21	15.1	48.02	22.87	1566.95	20.65	53.33	29.88	209.51	181.59
LOC_Os09g20430	147.77	111.57	93.67	61.37	200.6	344.63	1497.96	207.75	189.38	89.17	136.41	131.75	79.78	38.45
LOC_Os12g21789	138.46	119.34	149.68	125.35	69.89	87.03	1292.8	400.44	353.34	129.15	73.41	117.33	106.11	173.48
LOC_Os05g34940	4.72	5.27	6.21	4.37	6.31	982.15	736.74	950.56	1053.55	141.61	109.48	36.63	13.7	5.75
LOC_Os01g74450	943.8	52.47	332.55	608.46	7.68	6.7	6.27	13.25	7016.28	403.74	235.42	412.91	207.16	154.93
LOC_Os03g58620	112.3	29.17	76.12	150.76	67.29	72.98	321.37	335.95	1619.51	178.23	218.15	138.68	56.54	39.7
LOC_Os06g47520	10.35	11.65	11.46	8.29	41.48	20.84	32.02	28.46	307.73	13.24	19.88	8.55	8.5	10.18
LOC_Os01g53450	264.02	666.01	299.7	174.74	594.62	246.23	1954.42	4936.85	420.84	472.45	431.98	298.79	126.4	160.83
LOC_Os06g36050	17.56	30.87	1124.39	697.21	473.44	1336.68	8326.72	1504.24	55.9	247.34	243.78	191.89	80.25	18.96
AK066868	17.85	24.08	39.92	21.29	15.37	58.09	65.84	80.47	321.18	16.73	31.81	34.67	43.41	42.11
LOC_Os03g05270	19.21	308.37	28.12	72.46	38.73	9.55	6.27	2280.37	9.74	195.13	60.61	89.57	186.25	287.5
LOC_Os11g47610	5.96	5.94	5.68	6.08	5.65	45.82	715.82	7.63	5.68	96.92	5.94	5.75	6.03	5.9
LOC_Os04g38450	98.93	90.05	167.43	241.69	24.31	61.53	2203.75	187.11	101.74	298.62	167.97	82.62	14.19	4.3
LOC_Os10g04600	81.36	66.79	86.24	35.35	207.59	247.15	1531.92	200.56	118	52.31	130.48	93.38	54.32	50
LOC_Os01g06140	6.65	6.59	6.6	6.37	6.9	107.11	16.38	5.98	7.78	11.3	14.52	7.24	6.84	8.29
LOC_Os08g29640	6.46	6.54	6.37	6.33	7.28	6.18	6.3	6.24	53.63	6.27	6.24	6.42	6.89	6.94
AK058247	5.61	5.68	5.4	5.48	5.49	5.46	5.7	5.37	43.1	5.45	5.48	5.46	5.85	5.86
LOC_Os12g05280	5.02	5.08	4.9	4.92	4.98	4.89	4.9	39.02	5.12	4.88	4.85	4.92	5.31	5.11
LOC_Os08g29780	6.3	6.33	289.4	6.77	6.13	5.91	106.91	1935.89	2126.16	234.3	6.3	6.68	6.57	6.34
LOC_Os01g69930	5.87	6.15	5.96	5.6	28.93	46.49	31.69	10.55	212.38	6.04	7.31	6.17	6.16	5.56
LOC_Os02g53830	18.29	10.43	30.53	15.33	52.9	95.78	356.58	596.32	57.14	27.03	43.56	81.38	60.48	50.39
LOC_Os01g64370	395.69	366.19	418.02	474.16	524.96	695.81	556.87	609.03	4335.75	561.56	329.43	592.65	377.11	475.3
LOC_Os01g41950	7.12	5.48	5.61	5	5.66	5.27	7.83	6.88	82.92	5.25	11.34	10.63	8.34	6.86
AK070345	22.77	154.8	31.67	60.24	251.6	288.02	382.42	301.43	1842.1	131.54	176.53	252.01	73.76	22.95
LOC_Os03g23050	14.78	37.75	13.27	12.45	137.86	1006.86	280.68	191.46	10.99	15.33	21.46	10.99	7.29	11.86
LOC_Os01g57550	140.07	197.59	92.86	116.26	99.05	111.15	803.48	258.92	1441.11	82.11	95.84	78.75	61.2	83.64
LOC_Os03g57070	105.59	80.3	97.51	250.48	151.24	99.03	69.63	51.34	1822.76	86.43	64.85	32.4	17.82	82.75
LOC_Os08g19140	246.59	145.56	7.29	216.81	51.42	27.43	19.84	16.22	1792.36	32.66	50.41	33	22.3	8.96
LOC_Os09g38600	4.28	4.33	4.33	4.17	7.8	4.65	4.48	4.99	85.56	4.38	11.78	6.96	4.34	4.27
LOC_Os04g25740	6.02	5.98	5.72	5.77	5.83	48.82	5.73	5.67	5.87	5.69	5.68	5.77	6.73	6.48
LOC_Os08g35210	19.4	174.89	661.28	276.18	12.86	92.19	4782.1	74.99	89.94	51.17	57.17	115.09	295.86	189.55
LOC_Os03g10810	15.4	6.65	6.47	7.91	12.42	99.67	35.98	147.75	218.24	30.19	19.88	9.81	8.53	9.11
LOC_Os10g37230	30.33	5.68	118.62	45.58	184.83	756.67	399.51	341.52	2772.63	303.44	172.32	383.76	187.3	66.65
LOC_Os11g22404	3.54	4.26	32.68	16.27	79.89	24.11	37.46	29.03	576.82	16.64	22.91	22.35	15.96	10.49
LOC_Os07g36150	6.04	6.58	8.34	7.08	44.51	14.51	10.45	9.76	321.1	7	9.17	9.12	6.66	8.2
LOC_Os01g72690	346.84	847.51	630.92	360.57	219.29	780.86	1271.16	6212.67	274.34	775.64	402.95	566.7	863.7	843.01
LOC_Os05g38980	6.75	5.18	6.5	6.41	132.83	37.73	7.37	7.34	6328.43	11.83	221.77	325.09	593.18	881.25
LOC_Os11g03150	5.43	5.43	5.29	5.31	5.36	5.32	5.3	39.28	5.36	5.29	5.24	5.31	5.47	5.45
LOC_Os03g61670	10.24	44.74	149.08	174.23	44.1	358.5	14283.8	13259.8	1049.16	1994.83	1070.66	1118.86	197.36	59.04
LOC_Os05g30790	24.67	5.89	7.01	7.08	17.83	25.74	176.55	17.58	49.39	7.74	15.6	19.2	8.44	10.2
AK101702	8.36	10.52	10.24	9.92	13.01	15	11.46	11.86	93.04	11.72	12.45	8.18	6.11	12.54
LOC_Os10g41083	6.06	7.39	45.64	11.74	14.84	128.76	516.25	116.88	1431.91	24.28	200.47	159.28	119.93	95.85
LOC_Os08g33620	23.35	6.04	24.42	10.85	6.18	7.35	7.24	218.06	90.36	30.53	9.99	10.68	6.46	6.86
AK122092	18.29	19.99	17.77	29.36	115.69	25.19	25.9	17.67	825.57	15.97	28.05	15.29	16.75	16.09
LOC_Os03g02710	125.56	19.47	116.85	385.73	575.18	601.09	519.9	10747.3	530.36	528.23	541.29	726.32	619.45	1507.35
LOC_Os09g28150	5.01	5.08	4.93	4.94	4.97	4.93	4.92	4.86	1473.69	4.91	4.89	47.1	185.42	207
LOC_Os04g40730	425.84	53.17	3371.86	1383.87	1030.16	1596.75	1555.38	23987.4	361.13	613.33	975.59	746.13	1252.84	575.52
LOC_Os12g43780	3.72	3.78	3.71	3.77	13.19	3.72	3.69	93.82	3.73	3.67	3.66	3.66	3.75	3.73
LOC_Os04g38770	5.39	5.47	5.23	5.24	5.27	5.22	5.21	5.17	43.04	5.18	5.16	5.29	5.68	6.07
LOC_Os01g17214	863.75	725.94	33.14	248.05	1759	670.49	448.57	641.2	12466.3	505.47	231.99	111.65	27.37	29.11
LOC_Os08g44470	505.61	827.64	394.19	442.37	606.83	5864.85	3971.92	584.04	117.33	217.93	223.83	87.19	53.52	177.65
LOC_Os04g46680	4.6	4.23	4.79	3.86	4.47	76.02	8.83	48.43	44.21	5.29	10.74	8.67	9.1	4.36
LOC_Os05g35570	204.49	76.43	700.16	356.72	284.43	156.65	242.39	536.07	4941.52	103.69	49.82	17.75	13.9	13.26
LOC_Os02g46680	9.29	9.99	8.66	80.29	77.27	118.73	585.17	888.18	15.99	78.9	125.97	34.4	10.58	9.15
LOC_Os05g01780	15.41	9.4	63.56	29.84	41.44	59.54	33.63	26.61	448.03	7.8	23.18	28.21	16.64	23.48
LOC_Os01g52370	48.47	15.72	122.5	52.5	156.4	155.84	124.04	133.2	1100.5	75.6	50	52.65	46.79	28.36
LOC_Os02g45130	564.14	507.79	1213.07	807.61	991.63	707.45	897.72	1075.71	8526.85	762.67	674.39	761.65	539.16	710.58
LOC_Os05g42090	6.92	6.95	6.45	6.6	7.35	6.57	6.39	57.34	6.8	6.45	6.49	6.57	8.16	7.1
LOC_Os08g43630	42.36	19.62	13.57	15.95	15.71	25.71	410.36	25.83	20.66	32.37	29.93	58.47	51.37	32.96
LOC_Os10g29840	6.28	6.35	5.98	6.35	6.07	5.93	5.9	62.35	6.13	5.85	5.86	6.07	8.12	8.89
LOC_Os05g11910	20.28	14.55	1729.05	1428.75	13.37	7327.5	12113.9	4340.96	497.22	885.5	1375.39	936.34	568.47	183.78
LOC_Os07g02710	261.76	269.79	299.6	255.05	300.71	568.46	193.1	226.27	2988.08	209.04	358.98	391.65	324.39	426.75
LOC_Os07g40620	560.45	503.66	1159.41	551.08	1023.79	1800.49	4110.9	15718.7	584.21	1014.84	1076.95	1283.49	1590.67	2245.63
LOC_Os01g70770	358.46	99.96	313.7	891.14	543.14	1553.3	3837.37	7521.14	140.04	1074.92	436.38	248.97	144.34	253.22
LOC_Os07g02890	5.92	6.01	5.72	5.81	7.89	55.16	40.05	5.63	27.5	5.77	6.45	5.82	6.73	6.25
LOC_Os10g34430	5.72	6.05	4.74	4.45	39.12	272.97	54.38	104.27	4.97	6.59	5.1	4.59	4.79	6.03
LOC_Os08g09460	4.86	4.91	5.22	4.8	4.87	4.79	4.77	5.81	44.88	4.72	4.71	4.79	5.29	6.44
LOC_Os02g05600	5.38	6.45	5.2	5.24	5.52	5.33	46.21	7.47	43.6	5.23	6.65	5.34	5.95	6.24
LOC_Os05g40384	14.32	10.8	64.02	10.36	5.33	5.35	6.29	8.65	742.35	85.52	68.95	106.9	63.33	32.32
LOC_Os03g30590	5.39	5.46	5.23	5.26	5.34	5.23	39.09	5.2	5.64	5.39	5.35	5.26	5.53	5.63
LOC_Os01g62640	4.55	5.06	4.54	4.98	4.77	15.03	4.59	45.21	4.6	4.58	4.59	4.35	6.52	4.67
LOC_Os01g21850	499.55	516.14	547.95	357.7	490.56	607.8	713.33	498.2	3792.28	502.16	424.34	543.78	486.11	331.73
LOC_Os02g03980	5.28	5.37	5.1	5.11	5.16	5.12	5.1	38.05	5.19	5.17	5.09	5.11	5.5	5.36
LOC_Os05g30570	5.12	5.15	5.03	5.03	9.85	68.14	8.91	16.53	5.09	4.74	5	5.05	5.16	5.18
LOC_Os12g14140	13.16	44.22	13.38	13.99	13.38	14.68	11.6	11.58	305.38	11	10.9	11.28	13.14	40.77
LOC_Os02g45880	7.47	7.11	11.84	6.93	14.58	13.37	14.74	21.79	100.55	10.19	9.95	10.85	13.55	10.06
LOC_Os01g21610	161.99	139.34	194.13	92.1	218	223.23	274.74	87.45	1503.07	101.98	152.6	114.7	109.19	171.86
LOC_Os01g41310	5.47	7.7	6.35	5.65	21.22	677.41	382.36	100.28	49.42	63.58	98.26	59.84	12.83	5.13
LOC_Os01g63050	1504.47	243.22	947.9	585.34	1440.21	2128.92	996.58	10343.9	3189.41	1489.46	773.64	1087.53	1406.96	1282.73
LOC_Os10g41150	19.53	26.01	17.52	17.46	22.9	23.14	62.99	196.42	42.01	17.1	20.28	16.72	22.58	28.65
LOC_Os03g53410	6.15	6.7	189.66	13.32	8.57	6.44	6.75	7.49	3964.55	11.47	578.3	307.22	543.81	296.22
LOC_Os09g29060	93.08	36.99	110.34	183.94	138.35	171.47	233.55	313.72	1260.38	75.16	142.56	76.63	77.36	98.04
LOC_Os11g19210	9.85	11.57	486.64	148.31	221.75	15.18	22.16	3334.14	144.05	43.32	66.68	49.65	95.5	7.95
LOC_Os02g47930	14.78	8.8	44.63	24.16	56.77	52.58	29.45	21.21	536.13	32.82	46.96	78.36	24.53	43.4
LOC_Os01g50310	524.2	246.02	391.08	143.01	336.41	1986.06	3583.42	452.02	58.02	370.92	293.87	261.09	321.25	516.5
LOC_Os02g49070	572.98	591.75	689.31	298.46	893.94	779.39	488.39	444.57	6104.39	425.51	290.1	295.24	295.22	185.94
LOC_Os01g07100	313.19	283.35	376.11	231.55	338.68	290.34	276.84	402.06	2564.62	240.67	266.9	276.4	201.21	202.01
LOC_Os05g45810	33.84	84.26	9.27	54.3	6.44	4.6	6.4	9.12	573.93	9.89	7.47	12.37	32.25	35.73
LOC_Os02g08260	716.19	337.46	299.05	588.22	486.81	482.88	312.65	209.4	4868.09	183.33	231.5	146.24	93.78	96.01
LOC_Os02g31040	5.53	5.6	5.38	5.4	5.45	5.4	5.39	5.32	38.36	5.36	5.33	5.39	5.65	5.61
AK103278	5.78	5.91	5.6	5.54	5.74	11.37	8.86	17.41	83.96	5.45	5.5	5.59	5.92	12.37
LOC_Os10g40550	79.87	39.64	737.04	211.18	22.41	228.34	1010.87	414.97	5000.82	44.35	17.29	51.79	70.07	65.85
LOC_Os01g73770	123.22	19.92	8.9	19.18	58.46	128	36.36	885.49	18.73	130.63	7.74	25.24	15.72	10.29
LOC_Os07g48229	393.44	337.08	293.38	269.39	30.25	71.55	81.17	5738.88	4365.63	575.71	525.66	502.8	850.35	841.29
LOC_Os09g33790	1183.78	663.21	1705.19	1146.92	1224.25	1821.06	1828.8	1314.67	11488.9	1474.69	1335.21	1146.4	1068.97	1219
LOC_Os04g39770	4.63	4.66	4.54	4.55	4.59	40.92	6.59	4.5	4.6	4.53	6.08	4.68	5.43	4.99
LOC_Os03g53500	6.67	5.67	6.14	5.58	15.92	15.12	5.57	5.29	107.14	5.55	5.63	5.53	5.36	5.36
LOC_Os08g42640	106.64	155.22	201.64	197.37	491.86	333.2	349.72	233.69	3308.03	151.75	235.56	193.87	174.36	68.24
LOC_Os10g42800	7.12	5.83	5.45	5.51	5.56	6.33	47.82	5.46	5.54	5.41	6.03	5.5	5.72	5.68
LOC_Os04g41410	4.95	4.9	7.25	5.96	6.3	5.69	5.68	9.21	48.43	5.56	6.03	5.65	5.66	5.59
LOC_Os10g30380	5.58	5.64	5.43	5.47	5.52	5.43	6.22	58.05	59.82	5.31	5.36	5.46	8.98	6.88
LOC_Os05g43960	5.21	5.26	5.13	5.12	5.19	5.16	35.96	17.91	5.22	5.12	5.08	5.16	5.4	5.27
LOC_Os09g08490	3.44	3.47	3.4	3.41	3.42	3.43	3.4	30.49	8.46	3.4	3.4	3.41	4.58	3.89
LOC_Os07g04540	4.96	4.95	4.83	4.85	4.88	4.83	4.84	34.06	4.89	4.81	4.82	4.88	5.12	5.02
LOC_Os07g49290	5.04	5.1	4.91	4.94	4.97	4.92	34.39	4.88	5	4.89	4.88	4.94	5.17	5.14
LOC_Os01g66570	5.25	5.27	5.13	5.17	5.17	5.12	5.13	35.88	5.2	5.11	5.09	5.14	5.4	5.37
LOC_Os01g68250	7.05	7.15	6.8	6.85	7.16	6.79	49.58	6.65	7.02	6.67	6.59	6.73	7.25	7.47
LOC_Os02g21750	21.14	12.36	8.07	7.07	7.15	366.24	260.82	71.03	836.45	78.6	110.54	126.33	101.07	8.86
LOC_Os11g12460	4.05	4.15	4.02	4.07	4.08	4.07	4.25	21.22	85.44	4.16	12.83	12.91	10.03	8.68
LOC_Os04g52670	375.99	81.73	30.59	37.36	78.95	392.89	1852.39	3721.52	953.02	320.86	495.47	447.58	562.35	452.88
LOC_Os12g10340	7.09	7.25	7.39	7	7.06	6.97	6.94	7.5	138.37	7.42	6.81	7.43	18.74	20.91
LOC_Os01g53710	1674.03	1298.09	832.64	720.09	1616.86	1958.76	1004.83	11070.8	277.42	1585.96	577.71	329.11	82.69	18.13
LOC_Os08g38600	35.38	12.59	16.85	22.88	102.58	394	498.97	1066.31	69.3	133	117.4	161.39	84.48	35
AK071616	5.6	4.57	4.41	4.41	4.44	4.42	4.41	4.38	36.97	4.4	4.72	4.41	4.56	4.53
LOC_Os04g55260	182.48	191.83	470.82	441.98	509.27	495.99	1705.64	21845.3	4746.97	278.86	487.41	1660.29	3021.25	3312.7
LOC_Os01g57370	7.2	7.5	7.55	6.3	11.52	113.38	217.08	71.46	10.62	10.12	21.91	32.96	27.98	9.81
LOC_Os04g11450	74.86	92.18	182.91	56.43	167.08	97.12	105.98	109.53	1388.3	159.3	211.33	164.51	183.96	132.14
LOC_Os01g27880	160.64	136.18	330.19	287.86	336.15	293.38	201.66	254.08	3691.8	303.71	236.69	252.48	498.42	562.15
AK066838	251.3	321.82	554.11	259.4	478.81	551.42	472.34	525.31	3621.17	349.34	359.55	485.38	212.69	124.64
LOC_Os06g35090	7.18	7.76	6.73	6.87	6.95	7.28	6.92	50.03	61.85	6.59	7.37	7.67	8.05	9.47
LOC_Os06g12320	162.5	7.03	824.89	38.56	12.69	10	6.62	5356.99	80.81	7.51	6.06	11.91	7.59	7.26
LOC_Os01g53130	13.9	8.28	9.12	7.92	26.29	25.91	25.34	10.62	190.58	29.39	22.82	15.48	8.24	14.82
LOC_Os03g08790	5.3	5.66	455.8	1411.6	2972.32	600.8	270.11	19226.7	7.83	206.27	143.06	173.71	20.05	5.5
LOC_Os03g62780	140.7	10.39	5.99	263.5	6.27	6.07	10.64	5.9	1699.49	6.15	8.81	6.17	6.31	6.34
LOC_Os03g62740	7.88	9.63	31.53	469.76	201.44	324.25	572.06	3633.82	8.27	445.6	565.67	201.56	33.07	7.97
LOC_Os10g26570	227.54	389.99	265.61	128.92	53.83	75.16	350.57	790.89	2571.18	400.53	295.96	159.83	79.42	24.74
LOC_Os06g47850	5.51	5.41	81.59	33.54	5.61	6.22	131.89	523.54	5.77	5.3	6.44	7.23	6.43	5.91
LOC_Os09g26570	26.28	17.37	37.73	32.32	94.35	84.25	64.4	46.59	658.69	51.44	102.67	82.87	72.05	97.35
AK120671	11.21	12.05	73.21	43.35	226.6	1146.89	1451.64	1420.77	12.13	29.13	15.71	27.72	26.92	14.84
LOC_Os04g32740	4.95	5.01	4.85	4.87	4.93	4.89	4.88	4.82	33.21	4.84	4.83	4.86	5.17	5.19
AK103698	9.54	12.04	7.93	8.88	47.89	22.71	20.5	19.92	305.37	9.57	8.96	9.06	12.95	32.51
AK100251	16.58	57.31	11.17	12.54	38.61	26.34	24.57	16.63	364.58	11.82	17.64	11.73	12	15.15
LOC_Os01g55340	19.02	15.24	80.28	34.87	40.57	158.61	75.52	215.78	510.63	20.37	33.57	33.28	40.32	51.03
LOC_Os09g09290	4.52	4.59	4.77	4.44	4.47	4.44	4.6	85.63	4.56	8.21	13.47	4.45	4.62	7.86
LOC_Os10g35820	42.52	19.22	1606.52	606.39	815.06	487.31	470.65	562.56	10205.5	66.95	798.17	1042.93	840.85	73.22
LOC_Os11g09630	5.36	6.36	5.21	5.23	5.37	40.37	5.29	5.37	5.67	5.22	5.4	5.33	5.67	5.61
LOC_Os04g45610	190.6	83.28	228.9	154.05	154.04	181.67	221.38	272.26	1452.28	219.69	167.36	133.31	119.7	105.77
LOC_Os12g41350	17.4	43.82	24.52	15.9	43.24	260.68	550.02	178.66	1777.29	53.87	214.24	230.73	281.11	254.38
LOC_Os07g47820	12.74	10.62	77.6	51.31	97.52	148.26	185.49	615.69	13.57	40.4	12.52	13.63	11.3	10.23
LOC_Os04g55940	663.63	860.58	1834.94	1026.37	931.75	907.57	2021.82	11566.6	372.58	758.77	538.22	584.56	578.39	623.21
LOC_Os02g42940	893.42	659.24	665.47	862.66	856.95	1237.89	743.48	699.9	6748.69	834.68	974.45	840.44	1071.01	972.32
LOC_Os03g24520	419.34	644.82	241.27	247.75	151.91	320.51	364.55	392.41	4062.85	285.26	372.31	336.66	273.89	191.39
LOC_Os08g42480	16.7	19.52	17.87	15.11	19.12	17.67	17.53	226.16	179.93	12.57	16.69	18.08	35.95	32.15
LOC_Os08g13060	50.5	44.18	37.34	22.71	54.95	67.64	72.59	52.23	344.1	32.49	41.84	35.67	31.02	29.08
LOC_Os03g54091	68.11	82.31	59.23	42.5	154.21	179.07	107.36	59.29	965.45	33.15	69.51	29.15	18.32	23.57
LOC_Os12g36870	57	38.06	41.4	96.01	45.62	39.52	66.46	47.5	1060.5	135.42	169.55	76.65	37.33	36.89
LOC_Os01g72630	6.65	7.13	7.17	8.25	20.6	9.89	7.66	53.03	331.19	17.87	50.85	43.41	35.72	53.03
LOC_Os01g12910	104.02	35.17	235.55	108.56	53.49	39.18	88.08	178.05	1470.29	59.61	47.94	33.13	28.27	50.35
LOC_Os07g13280	201.62	96.79	189.04	230.51	286.64	204.42	158.11	74.91	1789.03	82.56	131.19	132.8	132.02	148.33
LOC_Os01g10040	68.56	48.16	48.65	52.14	51.97	121.79	198.36	48.58	575.84	57.16	48.81	57.39	92.32	90.7
LOC_Os09g30250	5	4.91	5	4.54	5.1	18.19	6.92	73.96	4.97	5.62	9.06	11.86	9.24	5.01
LOC_Os12g38460	11.9	19.04	20.68	8.93	18.35	1361.5	41.84	69.37	27.02	43.07	31.12	218.79	107.02	17.12
LOC_Os04g35140	1358.58	1010.81	521.31	462.73	33.18	11.71	25.43	8451.9	757.66	489.42	618.29	128.16	64.24	33.01
LOC_Os02g42250	4.81	5.14	4.81	4.73	5.07	4.7	4.68	31.96	7.66	4.82	4.71	4.76	5.03	5.04
LOC_Os03g22800	143.09	233.4	548.29	557.36	366.42	594.66	731.35	1025.35	3452.17	100.1	129.66	384.94	224.59	128.09
LOC_Os11g24200	5.71	6.27	5.66	6.02	17.33	110.38	133.58	77.3	6.16	7.92	21.57	10.11	11.06	17.47
LOC_Os04g21710	26.9	16.44	467.54	199.98	919.11	523.86	1857.94	453	16780.4	146.51	285.94	1367.39	2087.9	2726.77
LOC_Os11g13670	740.79	136.4	50.11	221.43	696.48	2562.03	3194.09	4556.76	156.67	629.82	542.67	280.04	87.54	25.88
LOC_Os03g30200	5.68	5.92	5.59	4.35	4.42	64.02	12.14	23.04	94.02	8.1	10.91	11.69	11.14	15.3
LOC_Os02g03600	48.29	42.72	22.43	22.61	69.18	163.42	130.23	135.8	428.66	33.77	69.76	49.32	36.33	31.62
AK119270	8.27	6.36	282.9	69.05	80.55	141.19	1737.4	246.81	21	75.91	99.43	182.01	106.43	93.61
LOC_Os09g04924	16.92	20.44	20.14	19.63	26.53	35.39	45.57	56.94	162.69	17.28	16.75	13.13	12.46	11.77
LOC_Os09g10200	118.72	81.22	6.76	7.67	7.63	7.73	7.71	726.19	6.74	19.28	7.7	9.04	7.57	8.04
LOC_Os04g46790	5.86	5.92	5.73	5.76	6.42	5.78	5.82	6.55	39.26	5.76	5.68	6.11	5.84	6.14
LOC_Os03g07180	16.58	100.28	178.01	26.04	18.67	27.94	18.03	26.45	1086.88	65.06	164.73	145.92	114.37	30.58
LOC_Os01g51754	197.17	1463.38	172.99	247.06	548.75	199.67	233.83	319.75	8928.83	409.52	805.63	607.72	405.74	184
LOC_Os01g35230	5.54	5.51	7.48	5.49	5.67	5.35	5.5	45.62	5.5	6.89	5.49	5.67	5.62	5.57
LOC_Os01g17040	9.75	5.98	9.21	8.25	10.61	11.8	31.12	12.77	151.02	11.93	24.79	21.05	10.6	10.18
LOC_Os04g39450	163.81	403.62	120.07	96.26	300.92	154.77	206.27	107.82	2454.53	188.9	148.43	94.13	122.65	161.74
LOC_Os02g03960	631.29	119.97	2316.46	1260.05	858.15	1928.1	5439.6	14077.5	9832.49	1961.69	1106.75	1532.95	1423.23	383.48
LOC_Os02g40770	5.82	14.64	5.19	5.3	5.28	71.7	26.16	43.48	153.78	25.33	22.8	21.15	9.78	6.96
AK120413	5.53	5.79	5.25	5.31	5.35	5.19	5.28	5.19	35.14	5.21	5.19	5.29	5.6	5.65
LOC_Os11g32380	6.5	5.98	6.28	6.05	6.39	8.55	148.55	13.26	6.48	6.81	9.06	24.56	18.95	8.71
LOC_Os05g10570	34.77	24.12	8.17	19.87	13.89	24.84	209.9	27.37	12.71	18.26	9.63	24.16	14.12	13.22
LOC_Os07g39250	5.56	5.6	5.44	5.44	5.99	36.33	5.47	5.4	5.53	5.38	5.36	5.44	6.02	5.81
LOC_Os06g43880	4.58	4.62	4.42	4.5	4.71	5.03	1964.75	35.89	4.8	5	209.6	325.73	192.51	118.07
LOC_Os01g26280	28.92	45.61	14.65	13.8	25.49	29.16	41.52	40.54	275.92	22.49	20.41	30.93	43.56	45.75
LOC_Os09g30200	4.85	4.59	4.75	4.84	9.23	60.47	6.3	5.74	4.94	8.71	10.04	5.77	5.51	5.19
LOC_Os05g03574	66	157.26	53.03	62.14	89.14	11.41	10.81	11.87	946.88	15.37	11.67	9.57	14.28	9.8
LOC_Os05g45500	4.84	4.92	4.7	4.73	4.77	4.95	31.35	4.67	4.78	4.67	4.68	4.72	5.22	4.95
LOC_Os04g33200	55.04	70.77	191.93	116.03	24.84	84.83	1821.37	3248.41	2385.47	490.58	350.08	414.63	541.85	263.64
LOC_Os04g44730	5.44	5.45	5.37	5.38	9.84	17.18	58.95	5.55	13.53	5.68	5.44	5.4	5.46	5.47
LOC_Os03g15390	301.34	378.09	534.86	212.46	380.64	344.52	485.29	399.72	3201.44	332.67	308.71	313.8	240.6	249.48
LOC_Os12g09270	140.67	343.72	202.55	65.57	217.33	239.48	235.99	183.65	2054.51	112.19	61.62	45.72	17.59	14.11
LOC_Os01g03050	468.32	464.48	214.18	116.62	132.54	199.27	350.96	289.92	2973.89	497.74	247.81	208.5	150.26	159.6
LOC_Os08g36410	5.1	6.11	114.23	12.66	13.09	45.3	47.95	118.78	682.35	74.68	28.69	15.85	9.32	9.28
LOC_Os09g33520	58.77	79.57	449.45	386.52	831.07	1829.7	1681.26	1158.36	4964.17	817.11	445.8	566.42	418.8	149.03
LOC_Os03g10740	10.51	9.42	468.98	30.12	113.84	5150.04	1665.51	60.44	74.75	206.12	862.26	179.79	109.18	9.68
LOC_Os01g55310	13.58	11.54	12.94	12.52	13.75	32.53	12.64	32.22	116.24	14.77	13.87	19.47	14.62	14.35
LOC_Os05g45860	5.56	20.94	5.53	5.45	5.6	94.76	124.86	86.26	5.77	5.52	9.35	5.96	5.67	5.89
LOC_Os01g13130	38.59	9.03	9.16	7.68	16.49	5.26	4.49	5.2	533.32	89.64	83.81	21.2	10.52	5.24
LOC_Os01g08660	635.57	225.89	1189.67	697.57	1136.61	1270.13	10101.2	11757.7	1087.55	952.97	1987.01	1694.47	942.12	401.75
LOC_Os02g57360	5.05	4.8	4.7	4.68	4.74	63	5.42	4.67	4.76	4.69	4.69	4.72	7.69	10.66
LOC_Os09g33730	4.09	4.1	4.76	4.08	4.04	4.21	39.95	3.99	4.14	4.03	4.02	4.3	6.76	4.57
LOC_Os11g38190	4.69	4.76	4.63	4.62	4.67	4.65	89.57	4.62	6.08	6.34	5.4	15.16	4.78	4.78
LOC_Os02g52610	305.05	450.76	244.53	185.08	19.08	60.36	102.66	161.15	2662.44	114.96	77.72	59.81	31.75	79.99
AK063345	28.3	28.09	30.19	14.58	75.28	64.81	57.53	29.97	444.57	38.49	35.41	23.64	11.22	32.07
LOC_Os01g49270	4.52	4.56	4.44	4.45	4.45	4.42	4.42	9.74	27.09	4.43	4.4	4.43	4.59	4.58
LOC_Os04g49440	19.63	21.11	28.63	27.52	34.97	36.3	76.31	84.21	206.14	26.07	25.89	29.8	22.6	15.56
LOC_Os03g54170	10.36	9.7	9.58	8.39	9.36	318.86	123.14	119.47	112.83	54.24	12.88	12.99	12.29	12.91
LOC_Os03g22550	20.76	22.46	21.07	23.27	45.41	78.29	31.25	35.66	266.85	22.7	21.21	24.01	18.19	42.34
LOC_Os04g37450	4.66	4.72	4.57	4.57	4.67	4.59	5.75	4.51	34.37	4.66	4.54	4.58	5.85	4.74
LOC_Os01g36830	5.14	5.23	5.03	5.11	5.94	5.04	6.15	4.93	34.8	5.01	4.98	5.12	5.16	5.13
LOC_Os04g56950	4.93	5.01	5.37	4.88	4.87	4.88	5	31.43	4.88	4.81	4.83	4.88	5.09	5.2
LOC_Os11g38120	5.34	5.41	5.21	5.22	5.28	5.44	5.25	32.44	5.32	5.18	5.17	5.56	5.38	5.38
LOC_Os03g24950	306.84	455.61	244.46	431.09	646.83	471.35	1202.01	911.63	3772.79	618.77	612.25	453.92	177.61	119.27
LOC_Os02g51320	12.89	13.46	226.53	303.96	195.55	1227.09	5362.86	1764.25	475.65	237.79	920.53	378.86	45.33	26.15
LOC_Os03g59440	5.75	5.92	2311.88	2273.54	5.68	5.61	5.62	5.62	13465.6	5.67	13.73	5.73	6.51	5.9
LOC_Os08g24434	5.38	5.35	14.04	5.95	5.28	5.28	5.25	5.21	81.73	5.21	5.15	5.26	5.54	6.01
AK100994	8.02	22.24	6.8	7.89	7.87	26.46	31.55	28.7	280.63	8.6	20.23	24.29	19.17	48.21
LOC_Os02g08530	6.24	6.08	8.06	7.37	7.55	12.09	51.76	6.32	6.38	6.25	6.41	6.59	6.61	8.9
LOC_Os01g55610	82.68	17.44	7.32	9.72	23.39	27.23	216.53	2083.93	60.23	23.02	38.87	94.58	289.49	358.36
LOC_Os01g55370	7.42	6.6	27.84	14.41	12.35	356.96	127.29	370.46	9.93	63.81	14.5	6.13	6.09	6.06
LOC_Os10g28060	14.02	7.17	24.4	161.24	1550.49	382.58	2095.92	8992.33	59.57	238.53	279.14	128.77	39.2	9.35
LOC_Os12g28750	35.7	26.19	30.78	16.66	13.73	408.92	414.19	11.49	66.81	17.93	52.61	32.06	33.16	71.54
LOC_Os03g56060	5.09	16.1	250.4	101.42	879.77	1100.99	761.23	553.67	5089.63	288.57	267.1	597.07	379.64	111.35
LOC_Os05g34180	277.7	323.48	650.92	328.5	321.66	410.68	1246.22	766.25	4608.76	608.43	796.75	571.39	377.15	451.26
LOC_Os09g38640	4.01	4.05	3.96	3.97	3.99	3.97	3.98	23.6	4	3.98	3.96	3.97	4.04	4.08
LOC_Os09g36000	43.26	29.1	27.35	19.16	60.68	64.48	46.64	41.2	433.42	42.21	75.05	58.9	34.96	36.71
LOC_Os02g44380	7.63	7.12	6.3	13.28	219.52	66.71	26.37	22.51	1263.58	10.2	9.75	6.68	6.06	6.43
LOC_Os05g14034	5.39	5.45	5.26	5.28	5.34	5.23	5.27	5.16	51.66	5.5	5.27	6.12	7.73	8.98
LOC_Os02g13900	6.76	5.93	6.34	7.41	8.54	7.95	5.97	7.76	50.45	6.87	6.61	8.21	7.88	8.77
LOC_Os11g05540	21.42	45.95	156.48	238.84	134.89	105.48	75.49	58.41	1373.55	111.35	120.98	120.92	45.06	18.39
LOC_Os09g24680	8.14	10.2	10.22	8.38	15.59	14.15	14.72	7.6	89.58	8.68	9.92	8.32	8.95	8.73
LOC_Os03g03430	218.35	414.46	311.08	251.2	196.32	60.7	49.75	183.02	2369.61	154.99	184.45	340.61	187.45	116.4
LOC_Os04g28100	110.11	111.81	89.24	93.52	61	190.63	297.82	638.35	120.15	95.78	82.65	68.38	42.7	79.43
LOC_Os12g17310	90.49	162.37	449.1	277.82	730.38	478.48	508.48	616.02	4167.18	342.26	373.47	265.34	189.22	115.81
LOC_Os06g06990	19.62	17.58	19.08	18	18.35	21.43	19.51	18.58	137.84	17.39	17.25	18.95	24.19	19
LOC_Os03g14900	39.36	12.87	9.76	138.87	380.93	972.29	2877.27	831.87	36.17	260.96	329.78	216.13	123.19	506.41
LOC_Os06g34420	5.28	5.36	5.1	5.13	5.2	7.35	5.15	6.51	30.62	5.04	5.11	5.12	5.39	5.36
LOC_Os12g27750	4.35	4.38	4.41	4.27	4.3	4.26	4.27	25.28	4.57	4.25	4.26	4.27	4.46	4.41
LOC_Os12g36680	156.83	46.51	16.82	21.12	26.46	307.09	420.25	9405.29	470.16	301.75	379.26	329.1	932.24	1659.35
LOC_Os02g48460	10.73	11.18	15.3	8.58	17.53	26.1	16.62	98.9	9.04	10.39	7.99	8.38	8.7	8.25
LOC_Os01g68550	37.06	47.61	38.25	26.21	131.46	56.1	83.25	76.36	739.45	60.72	76.5	25.68	28.12	46.81
LOC_Os04g12970	6.54	6.65	6.2	6.24	6.38	6.4	89.7	6.08	6.4	15.99	14.7	6.32	7.04	7.83
LOC_Os03g47650	13.81	117.12	8.86	95.61	597.49	3351.61	330.22	317.04	147.47	362.9	177.4	90.49	49.26	28.91
LOC_Os03g50790	5.62	6.3	5.85	5.46	9.97	53.55	55.86	7.9	6.21	6.62	5.57	5.93	5.72	6.17
LOC_Os07g38664	142.67	108.86	254.66	137.68	424.91	313.88	385.66	237.16	2377.58	286.16	144.92	147.82	126.83	152.1
LOC_Os01g09230	23.71	18.41	16.69	12.42	22.06	55.05	11.7	45.2	360.55	35.97	54.55	58.2	64.51	60.73
LOC_Os10g35490	22.65	8.14	286.68	22.07	16.18	25.31	20.71	1601.84	209.34	7.41	25.49	17.98	10.27	8.14
LOC_Os03g10920	5.58	10.28	14.51	8.8	82.53	22.32	28.93	13.91	460.36	12.2	23.88	37.14	7.27	5.88
LOC_Os01g66030	50.23	190.27	515.66	254.41	744.68	9387.72	10988.1	17083	11571.9	3076.49	3042.81	1754.48	1710.04	1069.66
LOC_Os07g43460	274.59	286.93	489.89	263.87	385.74	229.87	216.18	272.32	2716.81	155.75	153.27	141.3	83.23	88.28
LOC_Os12g42600	47.39	30.74	27	18.57	54.04	92.61	52.54	46.94	319.95	21.46	28.28	57.71	22.98	20.29
LOC_Os02g20170	501.02	608.19	470.32	279.52	340.43	187.36	272.54	319.08	3370.56	388.39	212.97	211.64	110.59	167.84
LOC_Os05g22790	4.25	4.28	4.16	4.17	4.2	4.18	4.17	4.13	23.8	4.16	4.15	4.18	4.3	4.29
LOC_Os02g09480	46.84	8.25	73.09	36.99	164.92	909.8	317.24	429.48	32.02	112.6	55.52	93.56	34	64.03
LOC_Os11g29290	43.31	3.62	15.61	8.56	3.75	4.66	8.71	71.79	262.28	47.61	5.22	10.73	5.02	5.07
LOC_Os08g41630	5.66	6.23	6.64	7.2	87.83	70.35	483.58	31.32	7.98	6.84	8.05	7.88	8.62	7.18
LOC_Os04g46570	326.87	467.2	131.97	193.51	545.86	373.64	390.7	654.92	3004.49	83.19	131.86	138.7	116.15	174.93
LOC_Os06g12020	458.41	378.26	339.48	289.95	439.06	752.42	2519.72	642.15	665.07	246.33	234.56	208.63	205.82	172.46
LOC_Os01g02940	30.42	5.85	751.83	475.37	386.2	543.39	4131.58	687.76	140.54	515.03	400.93	645.11	354.55	90.05
LOC_Os04g40810	5.79	5.9	5.58	5.64	5.69	5.57	5.55	5.53	858.6	5.54	26.22	156.36	72.67	74.13
LOC_Os05g13620	12.21	7.83	7.65	11.01	2090	11469.5	2176.01	6928.59	373.33	265.15	229.53	47.81	57.79	80.38
LOC_Os03g22140	866.84	749.97	1802.09	877.78	1350.14	1387.86	1670.24	2120.36	9881.3	1583.8	1304.25	1254.68	1293.97	1652.66
LOC_Os05g34810	5.71	6.16	5.45	5.45	5.48	5.49	5.4	38.26	6.39	6.93	5.39	5.82	6.98	5.75
LOC_Os09g37100	62.68	80.02	402.45	116	113.94	127.61	456.93	71.78	2205.3	122.73	148.64	143.09	230.07	350.79
LOC_Os02g44132	131.04	78.26	92.06	82.83	83.49	179.69	157.04	71.37	714.49	78.85	54.98	64.07	23.92	49.98
LOC_Os01g41990	9.94	9.45	11.71	7.69	8.63	8.59	8.01	7.35	66.03	12.12	8.12	7.85	8.72	8.93
LOC_Os01g04080	9.19	6.34	12.94	14.2	8.52	33.19	161.33	628.92	59.07	115.46	34.27	18.26	14.79	6.47
LOC_Os08g27170	8.11	38.07	6.46	7.06	7.55	85.51	10.98	207.2	6.67	34.92	14.12	6.89	6.7	7.09
LOC_Os07g28090	52.64	18.31	10.56	21.83	16.13	14.11	286.42	32.3	19.69	8.64	13.09	8.51	6.93	5.93
LOC_Os11g48060	127.72	251.27	167.23	151.32	415.83	246.27	301.82	296.81	2261.64	97.98	66.91	53.04	82.44	203.77
LOC_Os11g47330	228.47	124.22	6278.05	4193.05	2725.96	2300.32	9026.97	34113.4	242.35	1025.74	1235.39	1231.8	488.94	470.25
LOC_Os04g38026	261.95	19.37	65.95	33.95	29.12	35.64	39.23	181.88	1420.56	131.83	172.64	60.08	43	177.67
LOC_Os01g55860	78.4	30.84	43.57	34.89	48.58	131.49	105.89	90.78	425.08	52.15	23.07	21.98	10.18	12.92
LOC_Os10g28440	8.72	8.71	9.05	10.51	8.28	8.93	8.11	102.35	8.72	8.65	8.58	9.58	8.97	18.89
LOC_Os10g30200	28.82	6.26	11.13	8.3	28.12	66.18	47.06	155.36	5.68	17.9	16.09	11.69	11.29	13.96
LOC_Os05g29000	4.84	4.88	141.37	15.87	19.38	71.94	73.26	761.98	17.45	6.02	11.6	17.95	18.8	41.84
LOC_Os01g17330	10.4	13.32	8.97	10.1	9.49	14.95	129.29	334.63	9.6	62.13	13.63	43.92	15.9	15.96
LOC_Os02g50990	344.41	392.08	22.81	117.06	104.95	53.39	35.37	35.68	2110.7	297.67	169.57	330.41	308.35	238.67
LOC_Os01g33490	70.39	54.61	108.71	38.62	202.28	222.19	286.46	259.66	1159.48	97.11	215.5	162.21	148.4	135.57
LOC_Os02g16620	1438.93	1132.11	1584.46	1633.57	140.08	839.85	1380.1	11361.8	1043.57	1531.84	2113.55	2105.3	1864.95	1604.55
LOC_Os02g30910	5.57	5.5	5.56	23.49	33.38	8.16	19.4	923.07	1869.89	239.65	348.88	343.3	237.82	95.37
LOC_Os06g50180	50.27	62.28	257.67	70.59	109.71	62.57	114.18	62.73	1380.26	78.08	42.01	60.11	31.91	25.55
LOC_Os05g06460	154.63	365.72	813.49	331.85	797.81	283.75	1981.14	4357.37	21.26	244.76	600.64	484.97	128.83	167.53
AK110686	10.62	10.84	9.3	9.34	10.99	11.44	9.44	9.87	62.44	9.18	8.64	11.66	10.39	10.01
LOC_Os03g15750	502.33	526.92	340.32	245.49	406.38	1244.6	1100.5	1858.62	2821.59	454.91	320.57	301.3	218.75	158.73
LOC_Os10g37430	569.08	624.01	203.64	160.66	280.88	193.73	191.4	3341.11	89.35	390.52	376.51	314.57	265.57	373.41
LOC_Os02g48330	12.76	10.69	15.1	8.52	23.93	94.57	96.27	115.09	848.15	47.66	158.56	81.84	42.02	32.34
AK070800	6.28	6.44	5.97	6.03	6.13	6.31	35.01	6.69	8.32	5.88	5.86	6.04	6.55	6.54
LOC_Os05g50280	367.75	222.36	334.32	427.92	372.06	239.86	217.95	406.59	2281.66	396.52	332.19	413.55	386	325.52
LOC_Os02g54890	302.8	189.93	356.72	88.76	530.3	798.01	419.97	879.1	3670.14	690.67	676.02	466.56	481.1	236.55
LOC_Os03g28040	4.54	5.67	10.03	36.99	4.39	4.35	4.42	4.52	196.5	4.63	4.45	4.77	4.51	4.56
LOC_Os08g05830	118.56	458.87	954.31	493.07	1297.79	560.67	794.98	6894.17	166.7	296.49	434.57	480.94	328.3	730.24
LOC_Os09g28520	5.14	5.27	39.27	11.22	224.62	1189.69	92.62	62.29	5.13	6.56	5.11	5.85	5.77	5.71
LOC_Os12g44100	47.74	22.66	27.52	40.59	18.78	44.92	82.24	57.71	312.72	59.06	27.7	17.01	16.5	18.48
LOC_Os05g07000	14.57	53	20.82	9.53	133.8	705.48	295.82	104.6	13.92	57.37	91.46	16.57	10.84	8.96
LOC_Os04g37960	5.7	15.07	5.21	6.26	39.72	74.42	632.04	19.8	6.24	41.91	71.14	119.91	26.26	10.72
LOC_Os05g07120	251.3	16.39	8.21	35.47	22.18	359.13	1324.56	153.6	8.19	39.27	11.88	14.29	10.71	9.61
LOC_Os11g03370	5.69	6.31	12.35	27.02	6.08	5.57	142.27	9.54	6.04	24.21	21.12	16.1	6.6	5.76
LOC_Os01g13370	460.95	1042.96	878.2	507.02	535.84	799.57	806.02	1033.68	11648.6	1481.84	1178.9	1942.27	2212.38	2196.93
LOC_Os05g37170	12.84	23.01	28.06	13.78	163.21	128.61	31.24	149.78	858.81	10.08	19.62	122.28	33.84	22.25
LOC_Os06g33060	6.87	7.3	6.54	6.56	7.54	6.78	6.55	10.6	48.35	6.39	7.13	6.57	8.2	9.19
LOC_Os03g52860	8.34	11.67	375.39	150.63	35.7	1971.73	1360.79	84.95	6.21	35.8	160.25	18.29	14.69	8.51
LOC_Os04g48940	126.25	504.87	591.07	421.09	1321.94	3304.66	6943.37	2610.18	332.12	514.44	947.68	979.27	677.5	564.37
LOC_Os02g43810	149.57	107.33	51.13	28.21	65.99	218.79	194.37	103.43	937.86	141.92	131.05	61.86	56.84	178.61
LOC_Os12g23700	13.18	4.61	4.55	4.54	4.56	4.71	8.12	111.07	4.6	21.17	4.69	4.54	4.66	4.67
LOC_Os12g37690	11.51	28.73	7.49	5.78	5.58	5.69	5.57	8.29	781.34	149.09	55.53	28.08	15.39	5.94
LOC_Os09g37590	5.94	5.22	6.25	5.8	33.52	9.12	6.04	6.36	175.27	5.7	6.15	5.96	5.57	6.31
LOC_Os03g20860	162.94	217.02	532.08	259.35	553.08	895.26	801.37	546.96	2886.3	417.15	511.89	523.28	390.31	336.61
LOC_Os12g41700	64.38	132.99	158.39	114.3	69.11	104.58	127.99	158.29	826.57	131.57	97.9	115.43	68.15	66.32
LOC_Os10g41190	133.18	320.46	134.3	181.99	98.86	215.67	2540.62	4294.44	30.93	161.96	420.99	824.67	598.96	341.28
LOC_Os03g49480	42.82	22.36	204.04	234.06	46.58	75.02	124.71	1214.63	278.96	126.05	115.16	66.63	83.83	128.73
LOC_Os06g49390	49.1	236.83	62.97	187.94	34.03	80.23	86.16	59.39	1228.92	31.22	22.14	14.14	12.18	18.26
LOC_Os05g35400	7.11	7.65	6.98	6.52	7.71	8.89	9.27	1493.26	7.13	287.98	26.49	150.14	45.05	9.5
LOC_Os01g67490	357.79	825.86	400.61	567.47	33.84	53.05	33.74	20.87	4279.31	491.04	333.83	99.34	90.51	38.67
LOC_Os01g14080	62.03	106.61	21.43	12.36	16.67	42.26	38.63	32.9	552.34	67.07	48.71	34.52	27.51	16.35
LOC_Os05g41290	4.09	5.07	4.01	4.04	8.42	5	4.25	4.78	43.61	3.99	3.99	4.02	4.13	4.53
LOC_Os01g56860	40.76	45.79	55.45	42.47	72.27	102.1	92.93	91.28	374.19	41.51	37.04	47.89	25.81	43.21
LOC_Os04g59060	115.99	121.86	164.17	140.58	113.87	83.71	179.65	131.28	849.68	54.72	57.36	39.45	13.81	45.96
LOC_Os05g11060	17.36	25.45	64.37	25.88	37.38	32.79	36.49	332.18	16.62	24.37	26.2	24.3	25.11	17.97
LOC_Os03g59550	102	308.1	7.81	62.85	30.45	4976.28	2988.35	1096.12	156.15	611.03	410.87	289.89	506.21	965.4
LOC_Os06g05980	18.11	23.81	372.29	191.8	359.62	335.04	456.93	949.73	1917.3	130.65	88.13	91.77	12.56	9
AK063078	18.16	20.18	74.99	17.3	89.03	297.05	458.4	262.85	16.81	58.65	26.38	17.65	24.33	19.93
LOC_Os02g03120	7.43	7.45	22.72	22.29	8.42	9.33	8.92	6.99	116.9	6.6	6.32	6.8	7.53	7.56
LOC_Os06g14510	1031.28	300.97	755.83	674.02	395.79	103.06	714.46	727.04	5370.96	1044.63	690.45	923.89	676.28	935.9
LOC_Os11g30350	9.43	10.11	8.16	8.37	8.46	8.11	7.85	8.02	68.06	7.95	8.16	8.51	13.24	11.16
LOC_Os03g14010	4.29	4.49	13.69	6.64	77.19	105.68	70.92	396.77	7.04	35.8	26.58	34.79	7.23	3.89
LOC_Os02g46660	225.56	360.56	538.77	708.07	139.18	237.77	5223.97	3308.25	153.39	84.4	186.04	422.3	824.15	1017.2
LOC_Os10g20250	196.36	30.13	299.7	290	248.37	254.19	147.36	191.82	1852.04	164.64	224.2	200.46	234.54	360.77
LOC_Os08g03670	10.72	5.05	236.88	68.34	458.58	175.83	162.05	85.87	2353.15	44.83	80.89	31.75	13.67	12.18
AK064538	43.48	44.9	51.95	34.34	123.55	161.19	149.95	264.64	633.76	39.66	47.9	41.03	49.21	70.93
LOC_Os04g01690	15.88	13.07	287.32	194.98	119.28	174.09	118.73	179.19	1471.6	32.04	14.98	20.96	28.84	37.01
LOC_Os02g40320	7.94	8.23	7.41	6.94	8.13	68.35	18.95	10.69	15.45	9.57	13.36	12.51	8.59	8.69
LOC_Os05g36150	285.72	161.37	220.4	124.83	192.59	442.3	420.37	289.57	1459.84	251.25	180.72	140.07	149.23	177.69
LOC_Os11g37300	30.97	68.31	35.15	22.3	110.24	46.49	38.34	82.97	561.84	21.1	25.59	25.83	15.94	61.82
LOC_Os07g44840	45.83	34.15	103.64	61.04	47.27	93.84	109.18	47.32	527.99	42.4	55.92	41.19	40.23	45.11
LOC_Os02g46030	39.15	8.12	54.63	14.44	6.03	53.95	36.03	2772.76	4128.75	812.32	219.51	346.43	663.97	655.58
LOC_Os03g12700	168.1	5.18	5.04	309.63	4.95	5.11	4.91	1573.21	5.5	5.1	5.61	48.88	193.8	197.88
LOC_Os08g40590	218.85	58.42	174.42	57.69	10.29	12.03	62.36	107.81	5641.24	986.01	530.43	846.79	1111.67	978
LOC_Os03g18940	75.57	116.43	189.46	133.59	238.53	243.71	1025.28	881.79	2852.48	68.09	274.81	562.61	326.18	234.61
LOC_Os05g32710	38.12	70.72	106.24	91.52	222.65	188.57	290.76	209.68	6805.06	112.4	1128.93	1344.19	1207.99	475.78
LOC_Os07g39270	348.38	176.43	267.12	595.82	72.47	255.96	1108.12	3793.61	2022.55	750.32	504.49	335.3	363.03	684.3
LOC_Os04g08250	4.1	4.12	4.03	4.05	4.07	4.05	4.06	26.8	5.5	4.04	4.04	4.06	4.16	5.31
LOC_Os02g47610	53.96	37.93	17.12	162.79	100.48	149.29	232.17	187.23	1328.61	159.76	262.34	263.36	118.8	61.8
LOC_Os02g49460	23.24	11.46	246.39	148.86	281.56	191.64	388.77	280.05	1415.03	104.46	54.24	87.47	70.6	23.42
AK072856	23.72	32.65	20.17	23.56	15.02	18.68	19.08	18.46	163.52	19.66	14.39	13.31	15.9	25.3
LOC_Os12g43840	7.34	5.44	7.94	8.06	276.24	1382.63	169.28	27.64	9.16	10.4	14.73	12.68	16.23	10.11
AK064749	9.41	8.98	8.78	8.9	8.94	8.4	8.86	8.46	54.43	8.36	8.64	8.82	10.89	9.79
LOC_Os02g33000	25.44	23.29	120.63	55.53	10.77	74.41	293.69	270.37	1676.24	335.93	247.93	38.69	8.63	5.95
LOC_Os01g55430	5.38	5.57	5.2	5.26	5.33	5.19	5.23	6.54	154.99	5.22	5.32	8.97	10	31.08
AK108673	15.87	9	13.29	11.23	11.11	92.98	26.18	15.97	10.93	18.65	15.14	17.54	15.43	15.3
LOC_Os11g45560	5.62	5.8	5.38	5.42	5.45	5.43	5.41	34.89	5.75	5.45	5.35	5.43	5.86	7
LOC_Os04g33330	4.85	4.22	4.09	4.37	8.58	12.67	9.44	5.59	42.75	4.09	5.24	4.58	4.53	4.61
LOC_Os08g08110	76.74	73.24	184.6	168.97	28.41	27.23	33.17	47.91	919.51	37.25	40.69	23.19	15.2	9.35
AK071808	197.41	148.5	47.68	94.57	55.29	100.01	122.7	133.22	982.48	104.64	112.6	115.77	144.58	119.33
AK062987	157.71	94.96	149.98	161.53	245.86	267.62	223.09	415.98	1546.46	163.24	224.44	311.04	239.2	91.53
LOC_Os08g05650	458.63	410.14	94.58	410.03	124.27	217.62	214.8	259.19	2278.02	250.53	195.47	228.77	194.69	120.87
LOC_Os09g14550	5.26	5.06	6.06	5	5.04	6.08	1387.71	578.45	27.42	19.05	241.42	280.09	74.81	6.16
LOC_Os03g58940	322.33	8.83	15.61	339.3	14.63	24.34	38.77	87.06	1680.97	63.08	92.53	94.44	56.57	41.25
AK120897	44.75	46.15	174.36	142.01	556.18	497.69	434.31	467.17	2754.07	238.45	126.02	152.54	244.5	375.95
LOC_Os02g40840	252.65	38.47	490.36	74.35	60.29	360.32	352.49	2426.79	14.22	210.19	123.21	96.96	14.02	11.75
LOC_Os02g11760	37.14	90.84	36.27	22.15	217.88	123.4	122.68	153.46	1076.69	32.23	61.8	30.39	17.7	77.56
LOC_Os02g54390	3.64	3.65	3.6	3.61	3.61	3.6	195.29	336.69	3.62	3.62	68.25	3.63	3.67	3.67
AK060151	10.18	10.03	10.37	10.69	15.96	13.83	14.18	14.21	78.53	9.57	11.77	9.75	10.34	13.45
LOC_Os01g40400	5.69	5.74	5.46	5.56	5.56	5.47	5.46	29.06	7.56	5.45	5.39	5.5	5.91	5.85
LOC_Os07g04330	5.26	6.39	4.48	4.77	285.63	4793.01	2643.3	2967.76	1352.8	977.04	545.99	585.07	617.26	440.35
AK072517	9.49	25.22	11.36	7.66	10.54	8.64	16.49	12.03	123.67	9.89	10.75	10.8	10.63	8.72
LOC_Os02g44654	7.88	9.66	59.88	50.95	26.3	42.41	61.86	310.19	9.05	22.39	61.84	47.29	63.33	7.77
AK107510	5.88	6.43	9.01	9.24	15.71	9.18	8.87	7.29	76.93	6.91	7.11	6.51	6.56	6.06
LOC_Os06g47820	7.69	7.56	8.35	7.95	7.28	7.47	7.41	42.45	7.55	6.85	7.54	8.67	7.84	7.78
LOC_Os04g43660	5.44	5.17	5	5.03	5.09	5.03	5.01	44.69	5.1	4.99	5.48	9.13	5.44	5.46
LOC_Os10g42390	8.01	8.85	32.48	25.16	6.92	6.59	8.36	6.86	158.85	6.91	6.7	7.06	9.4	9.66
LOC_Os01g05670	2466.25	2598.4	4346.74	4342.89	3784.25	2444.72	3083.48	21233	812.61	1815.59	1918.45	1479.06	1351.49	2246.34
LOC_Os06g05610	4.3	4.33	4.23	4.26	4.28	4.39	4.29	29.3	25.71	4.25	4.29	6	4.42	4.46
LOC_Os07g46920	17.23	9.31	45.41	164.11	11.22	376.88	797.68	167.92	9.81	68.99	94.18	39	16.94	14.66
AK064703	35.51	29.04	47.35	43.52	106.67	60.08	95.76	47.99	822.74	96.56	169.33	167.73	84.51	43.04
LOC_Os03g21120	221.03	263.82	725.59	326.16	495.93	644.08	676.56	671.48	3525.49	221.34	357.5	341.77	173.47	97.4
LOC_Os05g10930	665.27	24.92	1631.09	630.73	34.42	222.33	7918.27	562.12	781.55	420	382.98	1434.34	1400.04	648.32
LOC_Os05g43540	519.81	690.08	651.51	508.52	352.16	764.97	474.19	594.8	3349.67	625.68	677.5	456.01	552.73	503.17
LOC_Os06g08860	255.22	214.06	120.96	280.69	189.91	212.86	183.3	248.76	1361.44	110.9	118.08	63.79	25.54	14.27
LOC_Os01g47080	126.87	44.01	674.89	836.89	997.38	822.97	2267.16	4837.2	1192.91	244.61	313.69	369.79	285.04	326.73
AK062730	6.43	7.81	6.19	6.4	7.36	6.16	5.44	4.89	37.85	6.18	7.34	6.21	5.66	5.54
LOC_Os01g56740	6.15	6.22	5.92	5.96	6.17	6.55	33.53	6.05	6.62	5.83	6.21	5.92	6.59	6.92
LOC_Os05g49390	10.27	10.1	9.79	9.82	26.18	18.6	126.79	9.99	10.39	9.89	9.86	9.79	10.19	9.91
[truncated: 203 more rows]

## Sheet: File 3
Genes in upland cotton	Genes in rice
B04_430829.16.S1104142111.Anther-SP13936.M13R.ab1	LOC_Os02g08530
H03_425484.87.S1104113430.Anther-SP10071.M13R.ab1	LOC_Os02g12300
Anther_High_Quality_EST.seq.Contig421	LOC_Os02g32740
Anther_High_Quality_EST.seq.Contig1010	LOC_Os02g35760
rayctn0_0170_E10.ab1	LOC_Os02g36950
Anther_High_Quality_EST.seq.Contig4721	LOC_Os02g50770
C12_425244.36.S1104112131.Anther-SP8772.M13R.ab1	LOC_Os02g51600
A09_427257.9.S1104122776.Anther-SP11721.M13R.ab1	LOC_Os03g04560
Anther_High_Quality_EST.seq.Contig36	LOC_Os03g12180
Anther_High_Quality_EST.seq.Contig4094	LOC_Os03g15710
rmhcyd0_001916.y1.scf	LOC_Os04g11130
rayctn0_0093_D06.ab1	LOC_Os04g11130
Anther_High_Quality_EST.seq.Contig4082	LOC_Os04g45010
H05_415394.89.S1104022952.Anther-SP4409.M13R.ab1	LOC_Os04g48400
G09_432353.81.S1104152752.Anther-SP15537.M13R.ab1	LOC_Os05g28690
Anther_High_Quality_EST.seq.Contig5036	LOC_Os05g40740
Anther_High_Quality_EST.seq.Contig5009	LOC_Os05g40740
Anther_High_Quality_EST.seq.Contig4658	LOC_Os05g40740
Anther_High_Quality_EST.seq.Contig3413	LOC_Os05g40740
B11_422065.23.S1104082118.Anther-SP5495.M13R.ab1	LOC_Os05g41270
A06_427265.6.S1104123349.Anther-SP12294.M13R.ab1	LOC_Os05g41270
Anther_High_Quality_EST.seq.Contig4695	LOC_Os05g41270
D01_411937.37.S1103312516.Anther-SP2053.M13R.ab1	LOC_Os06g03610
Anther_High_Quality_EST.seq.Contig971	LOC_Os06g03610
E06_435741.54.S1104182245.Anther-SP16949.M13R.ab1	LOC_Os06g09230
A04_415384.4.S1104022387.Anther-SP3844.M13R.ab1	LOC_Os06g09230
Anther_High_Quality_EST.seq.Contig4621	LOC_Os06g38510
Anther_High_Quality_EST.seq.Contig5037	LOC_Os06g38510
Anther_High_Quality_EST.seq.Contig4181	LOC_Os06g38510
Anther_High_Quality_EST.seq.Contig4651	LOC_Os06g38510
Anther_High_Quality_EST.seq.Contig4842	LOC_Os06g38510
C01_408540.25.S1103293664.Anther-SP1177.M13R.ab1	LOC_Os06g38510
Anther_High_Quality_EST.seq.Contig4365	LOC_Os06g38510
A10_435748.10.S1104182489.Anther-SP17193.M13R.ab1	LOC_Os06g39060
B04_433581.16.S1104162399.Anther-SP16143.M13R.ab1	LOC_Os06g45240
Anther_High_Quality_EST.seq.Contig340	LOC_Os06g45240
E01_433568.49.S1104162048.Anther-SP15792.M13R.ab1	LOC_Os06g47110
Anther_High_Quality_EST.seq.Contig33	LOC_Os06g47110
Anther_High_Quality_EST.seq.Contig4971	LOC_Os06g51130
A04_430837.4.S1104142291.Anther-SP14116.M13R.ab1	LOC_Os07g49100
Anther_High_Quality_EST.seq.Contig2130	LOC_Os08g43570
Anther_High_Quality_EST.seq.Contig4678	LOC_Os09g26360
G12_433583.84.S1104162755.Anther-SP16499.M13R.ab1	LOC_Os10g34360
Anther_High_Quality_EST.seq.Contig3331	LOC_Os12g06570
rayctn0_0156_D07.ab1	LOC_Os12g12730
Anther_High_Quality_EST.seq.Contig2994	LOC_Os12g12860
rayctn0_0027_G04.ab1	LOC_Os10g17680
rayctn0_0056_F03.ab1	LOC_Os10g17680
Anther_High_Quality_EST.seq.Contig1081	LOC_Os08g03682
Anther_High_Quality_EST.seq.Contig5038	LOC_Os04g38560
Anther_High_Quality_EST.seq.Contig4212	LOC_Os04g38560
Anther_High_Quality_EST.seq.Contig4600	LOC_Os04g38560
D09_420299.48.S1104072524.Anther-SP4941.M13R.ab1	LOC_Os04g38560
Anther_High_Quality_EST.seq.Contig5055	LOC_Os04g54850
Anther_High_Quality_EST.seq.Contig4878	LOC_Os04g54850
Anther_High_Quality_EST.seq.Contig3576	LOC_Os04g54850
Anther_High_Quality_EST.seq.Contig1791	LOC_Os08g20730
rayctn0_0094_B03.ab1	LOC_Os02g42820
Anther_High_Quality_EST.seq.Contig4903	LOC_Os02g42820
rmhcyd0_001774.y1.scf	LOC_Os02g42820
Anther_High_Quality_EST.seq.Contig4240	LOC_Os02g42820
Anther_High_Quality_EST.seq.Contig1545	LOC_Os02g42820
B03_422698.15.S1104092782.Anther-SP6543.M13R.ab1	LOC_Os09g32020
A12_430841.12.S1104142395.Anther-SP14220.M13R.ab1	LOC_Os09g39930
Anther_High_Quality_EST.seq.Contig4203	LOC_Os02g17240
Anther_High_Quality_EST.seq.Contig3096	LOC_Os02g17240
C12_425266.36.S1104112803.Anther-SP9444.M13R.ab1	LOC_Os03g07140
rayctn0_0030_C06.ab1	LOC_Os02g42710
F12_427255.72.S1104122647.Anther-SP11592.M13R.ab1	LOC_Os01g10900
Anther_High_Quality_EST.seq.Contig1035	LOC_Os09g32440
rayctn0_0006_D09.ab1	LOC_Os11g29780
Anther_High_Quality_EST.seq.Contig3182	LOC_Os05g26660
Anther_High_Quality_EST.seq.Contig1297	LOC_Os01g68900
Anther_High_Quality_EST.seq.Contig1143	LOC_Os02g02560
G12_430841.84.S1104142467.Anther-SP14292.M13R.ab1	LOC_Os02g39950
rayctn0_0029_A07.ab1	LOC_Os11g14900
H02_422068.86.S1104082277.Anther-SP5654.M13R.ab1	LOC_Os03g23030
Anther_High_Quality_EST.seq.Contig1960	LOC_Os02g44470
rayctn0_0090_C04.ab1	LOC_Os02g44470
A07_422701.7.S1104092870.Anther-SP6631.M13R.ab1	LOC_Os02g04170
Anther_High_Quality_EST.seq.Contig3505	LOC_Os10g42620
Anther_High_Quality_EST.seq.Contig4984	LOC_Os01g17390
Anther_High_Quality_EST.seq.Contig473	LOC_Os01g17390
Anther_High_Quality_EST.seq.Contig4854	LOC_Os10g33250
rmhcyd0_000612.y1.scf	LOC_Os01g05840
Anther_High_Quality_EST.seq.Contig4220	LOC_Os03g55040
F11_435802.71.S1104183414.Anther-SP18118.M13R.ab1	LOC_Os09g24230
Anther_High_Quality_EST.seq.Contig3285	LOC_Os01g60110
Anther_High_Quality_EST.seq.Contig3864	LOC_Os05g09580
Anther_High_Quality_EST.seq.Contig4602	LOC_Os04g52320
F04_422059.64.S1104082063.Anther-SP5440.M13R.ab1	LOC_Os01g69090
F06_429028.66.S1104132161.Anther-SP13026.M13R.ab1	LOC_Os02g55330
Anther_High_Quality_EST.seq.Contig3293	LOC_Os02g55330
D09_432363.45.S1104152908.Anther-SP15693.M13R.ab1	LOC_Os01g62900
Anther_High_Quality_EST.seq.Contig4933	LOC_Os02g52840
Anther_High_Quality_EST.seq.Contig1841	LOC_Os02g52840
E01_415382.49.S1104022240.Anther-SP3697.M13R.ab1	LOC_Os01g25440
rmhcyd0_000726.y1.scf	LOC_Os01g32120
H12_435777.96.S1104183151.Anther-SP17855.M13R.ab1	LOC_Os10g39020
rmhcyd0_002016.y1.scf	LOC_Os03g50160
Anther_High_Quality_EST.seq.Contig4503	LOC_Os05g34940
Anther_High_Quality_EST.seq.Contig4952	LOC_Os01g74450
Anther_High_Quality_EST.seq.Contig385	LOC_Os04g38450
Anther_High_Quality_EST.seq.Contig542	LOC_Os10g37230
G10_425244.82.S1104112177.Anther-SP8818.M13R.ab1	LOC_Os02g46680
B11_435739.23.S1104182118.Anther-SP16822.M13R.ab1	LOC_Os01g07100
D01_435777.37.S1104183092.Anther-SP17796.M13R.ab1	LOC_Os04g55940
G03_435766.75.S1104182842.Anther-SP17546.M13R.ab1	LOC_Os03g22800
Anther_High_Quality_EST.seq.Contig3277	LOC_Os11g13670
Anther_High_Quality_EST.seq.Contig1330	LOC_Os01g55610
G02_413745.74.S1104012457.Anther-SP2954.M13R.ab1	LOC_Os09g37100
Anther_High_Quality_EST.seq.Contig3550	LOC_Os11g47330
Anther_High_Quality_EST.seq.Contig383	LOC_Os03g15750
F02_420311.65.S1104072733.Anther-SP5150.M13R.ab1	LOC_Os02g54890
F12_411954.72.S1103312743.Anther-SP2280.M13R.ab1	LOC_Os07g41650
Anther_High_Quality_EST.seq.Contig745	LOC_Os05g33820
rayctn0_0058_C09.ab1	LOC_Os03g50280
C12_408531.36.S1103293099.Anther-SP612.M13R.ab1	LOC_Os06g06440
rayctn0_0126_G09.ab1	LOC_Os03g18590
Anther_High_Quality_EST.seq.Contig1292	LOC_Os07g38560

## Sheet: File 4
Genes in upland cotton	Genes in Arabidopsis
Anther_High_Quality_EST.seq.Contig2194	At4g10250
G12_433583.84.S1104162755.Anther-SP16499.M13R.ab1	At1g02050
B09_489429.21.S1105272020.Anther-SA21.M13R.ab1	At5g03810
Anther_High_Quality_EST.seq.Contig66	At1g49620
G11_415382.83.S1104022274.Anther-SP3731.M13R.ab1	At1g53650
H03_422732.87.S1104094198.Anther-SP7959.M13R.ab1	At5g26250
Anther_High_Quality_EST.seq.Contig5013	At2g28680
H12_435777.96.S1104183151.Anther-SP17855.M13R.ab1	At1g07850
H11_425490.95.S1104113630.Anther-SP10271.M13R.ab1	At2g36190
rayctn0_0003_C11.ab1	At2g21110
rayctn0_0078_G12.ab1	At2g21110
Anther_High_Quality_EST.seq.Contig3313	At1g19090
Anther_High_Quality_EST.seq.Contig4215	At2g29940
G05_408526.77.S1103292756.Anther-SP269.M13R.ab1	At1g08860
Anther_High_Quality_EST.seq.Contig3089	At5g03620
H02_425487.86.S1104113525.Anther-SP10166.M13R.ab1	At4g16160
rmhcyd0_000311.y1.scf	At4g16160
E08_411942.56.S1103312631.Anther-SP2168.M13R.ab1	At1g16380
Anther_High_Quality_EST.seq.Contig4889	At1g22460
Anther_High_Quality_EST.seq.Contig4988	At5g62850
rayctn0_0060_G03.ab1	At2g25890
B06_422074.18.S1104082401.Anther-SP5778.M13R.ab1	At5g28470
Anther_High_Quality_EST.seq.Contig1469	At5g20710
Anther_High_Quality_EST.seq.Contig446	At1g19780
Anther_High_Quality_EST.seq.Contig629	At4g04980
Anther_High_Quality_EST.seq.Contig4570	At3g13050
Anther_High_Quality_EST.seq.Contig1637	At1g80660
Anther_High_Quality_EST.seq.Contig3096	At3g24620
E06_435741.54.S1104182245.Anther-SP16949.M13R.ab1	At1g78940
Anther_High_Quality_EST.seq.Contig1035	At2g43900
Anther_High_Quality_EST.seq.Contig4600	At4g33230
C04_420286.28.S1104072123.Anther-SP4540.M13R.ab1	At1g26480
Anther_High_Quality_EST.seq.Contig3931	At2g21990
Anther_High_Quality_EST.seq.Contig421	At1g13890
B07_430841.19.S1104142402.Anther-SP14227.M13R.ab1	At3g07840
Anther_High_Quality_EST.seq.Contig4971	At5g42340
A06_427265.6.S1104123349.Anther-SP12294.M13R.ab1	At5g19360
Anther_High_Quality_EST.seq.Contig4695	At5g19360
B11_422065.23.S1104082118.Anther-SP5495.M13R.ab1	At5g19360
H12_422701.96.S1104092959.Anther-SP6720.M13R.ab1	At3g02810
Anther_High_Quality_EST.seq.Contig939	At4g38190
Anther_High_Quality_EST.seq.Contig3576	At5g27870
Anther_High_Quality_EST.seq.Contig4878	At5g27870
Anther_High_Quality_EST.seq.Contig5038	At5g27870
Anther_High_Quality_EST.seq.Contig2994	At2g31500
Anther_High_Quality_EST.seq.Contig23	At4g27790
Anther_High_Quality_EST.seq.Contig5036	At3g13390
Anther_High_Quality_EST.seq.Contig3000	At1g03050
Anther_High_Quality_EST.seq.Contig340	At3g20190
B04_433581.16.S1104162399.Anther-SP16143.M13R.ab1	At3g20190
Anther_High_Quality_EST.seq.Contig2130	At2g16730
Anther_High_Quality_EST.seq.Contig5059	At2g16730
Anther_High_Quality_EST.seq.Contig5061	At2g16730
Anther_High_Quality_EST.seq.Contig4702	At5g18910
Anther_High_Quality_EST.seq.Contig33	At3g20580
E01_433568.49.S1104162048.Anther-SP15792.M13R.ab1	At3g20580
A12_430841.12.S1104142395.Anther-SP14220.M13R.ab1	At3g20530
Anther_High_Quality_EST.seq.Contig708	At3g17980
Anther_High_Quality_EST.seq.Contig4099	At5g56640
D09_422732.45.S1104094156.Anther-SP7917.M13R.ab1	At5g27980
Anther_High_Quality_EST.seq.Contig1341	At2g18470
Anther_High_Quality_EST.seq.Contig4664	At2g18470
Anther_High_Quality_EST.seq.Contig4270	At1g58120
Anther_High_Quality_EST.seq.Contig3465	At1g54070
Anther_High_Quality_EST.seq.Contig4842	At1g14420
Anther_High_Quality_EST.seq.Contig5037	At1g14420
A04_415384.4.S1104022387.Anther-SP3844.M13R.ab1	At5g12000
Anther_High_Quality_EST.seq.Contig4365	At5g15110
Anther_High_Quality_EST.seq.Contig3073	At2g36020
rayctn0_0086_F05.ab1	At3g03430
Anther_High_Quality_EST.seq.Contig971	At4g39110
D01_411937.37.S1103312516.Anther-SP2053.M13R.ab1	At4g39110
Anther_High_Quality_EST.seq.Contig4677	At5g07410
Anther_High_Quality_EST.seq.Contig3413	At1g55570
Anther_High_Quality_EST.seq.Contig5009	At1g55570
Anther_High_Quality_EST.seq.Contig5058	At5g48140
rayctn0_0056_F03.ab1	At2g19770
Anther_High_Quality_EST.seq.Contig5032	At1g02790
H06_415391.90.S1104022761.Anther-SP4218.M13R.ab1	At4g36490
Anther_High_Quality_EST.seq.Contig4181	At3g01270
Anther_High_Quality_EST.seq.Contig4621	At3g01270
Anther_High_Quality_EST.seq.Contig4651	At3g01270
Anther_High_Quality_EST.seq.Contig4173	At3g42640
Anther_High_Quality_EST.seq.Contig4972	At3g43860
Anther_High_Quality_EST.seq.Contig4952	At4g01470
A09_427257.9.S1104122776.Anther-SP11721.M13R.ab1	At2g33420
Anther_High_Quality_EST.seq.Contig1545	At3g61230
Anther_High_Quality_EST.seq.Contig4903	At3g61230
rayctn0_0094_B03.ab1	At3g61230
Anther_High_Quality_EST.seq.Contig4607	At2g46210
Anther_High_Quality_EST.seq.Contig4893	At5g09550
D05_435736.41.S1104182040.Anther-SP16744.M13R.ab1	At5g59810
Anther_High_Quality_EST.seq.Contig4658	At3g13400
rayctn0_0027_G04.ab1	At4g29340
G03_435766.75.S1104182842.Anther-SP17546.M13R.ab1	At1g47270
Anther_High_Quality_EST.seq.Contig473	At2g26850
Anther_High_Quality_EST.seq.Contig4984	At2g26850
Anther_High_Quality_EST.seq.Contig3198	At5g51030
Anther_High_Quality_EST.seq.Contig2870	At3g57690
E04_408524.52.S1103292635.Anther-SP148.M13R.ab1	At1g25240
E12_410390.60.S1103302971.Anther-SP1404.M13R.ab1	At1g61860
B11_422701.23.S1104092886.Anther-SP6647.M13R.ab1	At4g12430
H09_422079.93.S1104082668.Anther-SP6045.M13R.ab1	At4g12430
C07_435771.31.S1104182990.Anther-SP17694.M13R.ab1	At5g16540
Anther_High_Quality_EST.seq.Contig3431	At3g19090
B08_425499.20.S1104113747.Anther-SP10388.M13R.ab1	At3g19090
C11_423116.35.S1104094722.Anther-SP8483.M13R.ab1	At5g56750
Anther_High_Quality_EST.seq.Contig3331	At5g14870
Anther_High_Quality_EST.seq.Contig3349	At1g78980
E08_427266.56.S1104123495.Anther-SP12440.M13R.ab1	At4g10440
rayctn0_0058_C09.ab1	At4g39670
Anther_High_Quality_EST.seq.Contig4098	At1g16290
Anther_High_Quality_EST.seq.Contig1685	At4g04930
F02_422722.62.S1104093981.Anther-SP7742.M13R.ab1	At4g04930
rayctn0_0060_F04.ab1	At1g52240
F02_425499.62.S1104113789.Anther-SP10430.M13R.ab1	At1g02660
rayctn0_0162_C04.ab1	At2g32670
Anther_High_Quality_EST.seq.Contig4897	At5g64510
Anther_High_Quality_EST.seq.Contig36	At1g22730
Anther_High_Quality_EST.seq.Contig1805	At3g14450
Anther_High_Quality_EST.seq.Contig2845	At4g27350
Anther_High_Quality_EST.seq.Contig5057	At5g54780
D11_427271.47.S1104123870.Anther-SP12815.M13R.ab1	At5g54780
F06_411966.66.S1103312833.Anther-SP2370.M13R.ab1	At4g34940
Anther_High_Quality_EST.seq.Contig4182	At3g19970
D12_408540.48.S1103293687.Anther-SP1200.M13R.ab1	At5g10260
H06_422732.90.S1104094201.Anther-SP7962.M13R.ab1	At1g28710
Anther_High_Quality_EST.seq.Contig1840	At1g79640
F09_430856.69.S1104142932.Anther-SP14757.M13R.ab1	At5g25400
Anther_High_Quality_EST.seq.Contig3005	At5g01700
Anther_High_Quality_EST.seq.Contig3943	At3g11050
Anther_High_Quality_EST.seq.Contig4935	At1g80160
Anther_High_Quality_EST.seq.Contig1235	At4g30850
Anther_High_Quality_EST.seq.Contig4203	At1g79860
Anther_High_Quality_EST.seq.Contig1292	At3g03900
E01_435780.49.S1104183200.Anther-SP17904.M13R.ab1	At3g59350
B04_422213.16.S1104083071.Anther-SP6448.M13R.ab1	At1g14560
Anther_High_Quality_EST.seq.Contig776	At5g39380
Anther_High_Quality_EST.seq.Contig3342	At5g58380
rayctn0_0134_B08.ab1	At3g20300
Anther_High_Quality_EST.seq.Contig2985	At3g50910
D11_408531.47.S1103293110.Anther-SP623.M13R.ab1	At3g50910
Anther_High_Quality_EST.seq.Contig3050	At1g75160
Anther_High_Quality_EST.seq.Contig3293	At4g31020
F06_429028.66.S1104132161.Anther-SP13026.M13R.ab1	At4g31020
Anther_High_Quality_EST.seq.Contig2822	At1g14290
E05_489433.53.S1105272244.Anther-SA245.M13R.ab1	At4g17550
Anther_High_Quality_EST.seq.Contig1446	At3g22750
B07_420299.22.S1104072498.Anther-SP4915.M13R.ab1	At5g66850
A10_435748.10.S1104182489.Anther-SP17193.M13R.ab1	At2g19440
Anther_High_Quality_EST.seq.Contig3202	At2g19440
Anther_High_Quality_EST.seq.Contig4689	At2g21590
Anther_High_Quality_EST.seq.Contig4082	At1g01780
Anther_High_Quality_EST.seq.Contig4240	At1g01780
Anther_High_Quality_EST.seq.Contig2681	At5g58720
A11_435766.11.S1104182778.Anther-SP17482.M13R.ab1	At1g08080
Anther_High_Quality_EST.seq.Contig1081	At1g01280
Anther_High_Quality_EST.seq.Contig1164	At1g69320
Anther_High_Quality_EST.seq.Contig1173	At4g25200
Anther_High_Quality_EST.seq.Contig1466	At1g07745
Anther_High_Quality_EST.seq.Contig163	At3g59850
Anther_High_Quality_EST.seq.Contig2638	At4g10490
Anther_High_Quality_EST.seq.Contig3132	At3g19940
Anther_High_Quality_EST.seq.Contig3148	At4g04480
Anther_High_Quality_EST.seq.Contig3237	At1g20030
Anther_High_Quality_EST.seq.Contig326	At5g48570
Anther_High_Quality_EST.seq.Contig3306	At3g25570
Anther_High_Quality_EST.seq.Contig3507	At2g16910
Anther_High_Quality_EST.seq.Contig3598	At5g16460
Anther_High_Quality_EST.seq.Contig3660	At4g15960
Anther_High_Quality_EST.seq.Contig4003	At3g54340
Anther_High_Quality_EST.seq.Contig4115	At5g09970
Anther_High_Quality_EST.seq.Contig4294	At3g22490
Anther_High_Quality_EST.seq.Contig4591	At3g59850
Anther_High_Quality_EST.seq.Contig4718	At5g18610
Anther_High_Quality_EST.seq.Contig4846	At1g59640
Anther_High_Quality_EST.seq.Contig590	At2g30300
B02_435756.14.S1104182589.Anther-SP17293.M13R.ab1	At5g14400
B10_408541.22.S1103293757.Anther-SP1270.M13R.ab1	At4g14080
C01_425287.25.S1104113272.Anther-SP9913.M13R.ab1	At5g44160
C12_425266.36.S1104112803.Anther-SP9444.M13R.ab1	At3g11980
D06_401559.42.S1103242229.Anther-S138.M13R.ab1	At1g23320
F02_432343.62.S1104152253.Anther-SP15038.M13R.ab1	At5g39430
F09_427267.69.S1104123604.Anther-SP12549.M13R.ab1	At5g07180
G10_425244.82.S1104112177.Anther-SP8818.M13R.ab1	At1g10680
H08_429028.92.S1104132187.Anther-SP13052.M13R.ab1	At5g44620
rayctn0_0081_A02.ab1	At5g52160
rayctn0_0118_H10.ab1	At5g64210
rayctn0_0123_A02.ab1	At1g01250
rayctn0_0180_C11.ab1	At4g26740
rmhcyd0_001153.y1.scf	At4g30380
rayctn0_0078_B01.ab1	At5g55240
Anther_High_Quality_EST.seq.Contig4107	At1g22340
H05_415394.89.S1104022952.Anther-SP4409.M13R.ab1	At1g12570
F03_420286.63.S1104072158.Anther-SP4575.M13R.ab1	At4g24660
D06_50658.41.S1107082544.Anther-AD42.M13R.ab1	At2g23180
Anther_High_Quality_EST.seq.Contig1613	At5g42680
Anther_High_Quality_EST.seq.Contig768	At3g15570
H03_425484.87.S1104113430.Anther-SP10071.M13R.ab1	At5g63180
F07_433581.67.S1104162450.Anther-SP16194.M13R.ab1	At1g15960
Anther_High_Quality_EST.seq.Contig2600	At2g23840
Anther_High_Quality_EST.seq.Contig3646	At5g65730
Anther_High_Quality_EST.seq.Contig2135	At3g20820
Anther_High_Quality_EST.seq.Contig3955	At1g09310
Anther_High_Quality_EST.seq.Contig1073	At1g06800
B03_411973.15.S1103312878.Anther-SP2415.M13R.ab1	At3g18070
H06_413739.90.S1104012185.Anther-SP2682.M13R.ab1	At2g47240
Anther_High_Quality_EST.seq.Contig4602	At4g20050
A02_429025.2.S1104132001.Anther-SP12866.M13R.ab1	At1g35180
Anther_High_Quality_EST.seq.Contig791	At4g25700
Anther_High_Quality_EST.seq.Contig4854	At1g02205
Anther_High_Quality_EST.seq.Contig4248	At3g18080
Anther_High_Quality_EST.seq.Contig4711	At3g18080
B03_422698.15.S1104092782.Anther-SP6543.M13R.ab1	At4g35420
Anther_High_Quality_EST.seq.Contig462	At5g53970
rayctn0_0063_D12.ab1	At1g66140
rmhcyd0_002016.y1.scf	At2g02850
E04_425258.52.S1104112531.Anther-SP9172.M13R.ab1	At5g20270
A10_410390.10.S1103302921.Anther-SP1354.M13R.ab1	At4g36250
Anther_High_Quality_EST.seq.Contig1002	At4g36250
Anther_High_Quality_EST.seq.Contig2355	At3g51680
Anther_High_Quality_EST.seq.Contig3588	At4g08300
Anther_High_Quality_EST.seq.Contig1791	At4g16270
E11_435768.59.S1104182922.Anther-SP17626.M13R.ab1	At1g07150
Anther_High_Quality_EST.seq.Contig4435	At3g62020
rayctn0_0120_B09.ab1	At1g77380
Anther_High_Quality_EST.seq.Contig2604	At1g61260
Anther_High_Quality_EST.seq.Contig1368	At1g55740
Anther_High_Quality_EST.seq.Contig4370	At5g24580
A05_433581.5.S1104162388.Anther-SP16132.M13R.ab1	At2g38760
F05_489432.65.S1105272160.Anther-SA161.M13R.ab1	At1g76560
Anther_High_Quality_EST.seq.Contig864	At5g62000
Anther_High_Quality_EST.seq.Contig2341	At1g10370
rayctn0_0129_F11.ab1	At1g15550
G09_422737.81.S1104094288.Anther-SP8049.M13R.ab1	At2g04690
F12_422721.72.S1104093895.Anther-SP7656.M13R.ab1	At1g54570
Anther_High_Quality_EST.seq.Contig3002	At1g20190
rayctn0_0026_E12.ab1	At3g07510
G01_408526.73.S1103292752.Anther-SP265.M13R.ab1	At1g71870
Anther_High_Quality_EST.seq.Contig4253	At1g28130
rayctn0_0007_A06.ab1	At1g02400
Anther_High_Quality_EST.seq.Contig1093	At5g10520
G07_425247.79.S1104112270.Anther-SP8911.M13R.ab1	At5g10520
H10_408535.94.S1103293349.Anther-SP862.M13R.ab1	At5g23210
rayctn0_0116_E08.ab1	At1g01120
Anther_High_Quality_EST.seq.Contig1251	At5g54510
Anther_High_Quality_EST.seq.Contig4920	At5g63660
Anther_High_Quality_EST.seq.Contig4403	At4g36220
rmhcyd0_001201.y1.scf	At4g36220
Anther_High_Quality_EST.seq.Contig534	At2g28200
rayctn0_0159_A05.ab1	At3g09470
rmhcyd0_001147.y1.scf	At5g06270
F06_429041.66.S1104132737.Anther-SP13602.M13R.ab1	At4g38350
Anther_High_Quality_EST.seq.Contig3451	At1g01300
Anther_High_Quality_EST.seq.Contig679	At5g43360
G06_429025.78.S1104132077.Anther-SP12942.M13R.ab1	At2g39510
H11_422732.95.S1104094206.Anther-SP7967.M13R.ab1	At2g39510
rayctn0_0122_F08.ab1	At1g32450
rayctn0_0149_D09.ab1	At2g40330
Anther_High_Quality_EST.seq.Contig128	At2g45400
Anther_High_Quality_EST.seq.Contig4212	At3g10710
A05_433575.5.S1104162196.Anther-SP15940.M13R.ab1	At4g22080
Anther_High_Quality_EST.seq.Contig3749	At1g72230
Anther_High_Quality_EST.seq.Contig1833	At5g25460
Anther_High_Quality_EST.seq.Contig4962	At1g29050
Anther_High_Quality_EST.seq.Contig4648	At1g47740
rayctn0_0129_C01.ab1	At2g14900
Anther_High_Quality_EST.seq.Contig1275	At3g62040
rayctn0_0077_C03.ab1	At3g18200
Anther_High_Quality_EST.seq.Contig310	At3g63200
rayctn0_0011_D12.ab1	At1g53830
rayctn0_0118_B11.ab1	At1g44800
rayctn0_0006_D09.ab1	At1g67330
Anther_High_Quality_EST.seq.Contig1960	At1g01750
rayctn0_0090_C04.ab1	At4g00680
Anther_High_Quality_EST.seq.Contig723	At5g13930
Anther_High_Quality_EST.seq.Contig672	At5g51830
rayctn0_0017_C05.ab1	At1g67920
rayctn0_0169_C08.ab1	At5g26330
Anther_High_Quality_EST.seq.Contig5012	At1g68570
Anther_High_Quality_EST.seq.Contig3269	At2g44260
Anther_High_Quality_EST.seq.Contig4146	At4g13050
Anther_High_Quality_EST.seq.Contig435	At4g30160
Anther_High_Quality_EST.seq.Contig1204	At2g26740
Anther_High_Quality_EST.seq.Contig3900	At2g32720
D10_422077.46.S1104082525.Anther-SP5902.M13R.ab1	At2g31030
Anther_High_Quality_EST.seq.Contig2289	At1g26800
B04_425490.16.S1104113551.Anther-SP10192.M13R.ab1	At5g13400
Anther_High_Quality_EST.seq.Contig1837	At5g49700
Anther_High_Quality_EST.seq.Contig2849	At5g12020
Anther_High_Quality_EST.seq.Contig225	At1g06620
Anther_High_Quality_EST.seq.Contig385	At4g39640
Anther_High_Quality_EST.seq.Contig4667	At5g50790
Anther_High_Quality_EST.seq.Contig4721	At3g28200
Anther_High_Quality_EST.seq.Contig1355	At1g55290
Anther_High_Quality_EST.seq.Contig243	At5g38710
Anther_High_Quality_EST.seq.Contig4545	At5g38710
rmhcyd0_000726.y1.scf	At3g03000
rayctn0_0082_F07.ab1	At1g71100
Anther_High_Quality_EST.seq.Contig3485	At5g08520
Anther_High_Quality_EST.seq.Contig4023	At1g02310
Anther_High_Quality_EST.seq.Contig3773	At5g40010
G09_432353.81.S1104152752.Anther-SP15537.M13R.ab1	At1g35220
rayctn0_0029_A07.ab1	At5g50260
D02_411937.38.S1103312517.Anther-SP2054.M13R.ab1	At4g17500
Anther_High_Quality_EST.seq.Contig2559	At2g44790
Anther_High_Quality_EST.seq.Contig2005	At3g03150
E11_422698.59.S1104092826.Anther-SP6587.M13R.ab1	At1g33110
Anther_High_Quality_EST.seq.Contig5008	At1g10200
rayctn0_0134_C03.ab1	At1g69870
H07_433573.91.S1104162186.Anther-SP15930.M13R.ab1	At5g20950
D06_429025.42.S1104132041.Anther-SP12906.M13R.ab1	At5g66210
Anther_High_Quality_EST.seq.Contig4498	At1g69530
Anther_High_Quality_EST.seq.Contig159	At3g16857
Anther_High_Quality_EST.seq.Contig4910	At2g47180
Anther_High_Quality_EST.seq.Contig2172	At4g38400
Anther_High_Quality_EST.seq.Contig4845	At5g18840
Anther_High_Quality_EST.seq.Contig4981	At5g18840
Anther_High_Quality_EST.seq.Contig3513	At2g26440
Anther_High_Quality_EST.seq.Contig4096	At2g45510
Anther_High_Quality_EST.seq.Contig4833	At1g05010
Anther_High_Quality_EST.seq.Contig581	At1g61820
rayctn0_0014_C08.ab1	At3g13790
Anther_High_Quality_EST.seq.Contig3686	At2g39210
rayctn0_0056_H11.ab1	At1g01470
Anther_High_Quality_EST.seq.Contig2118	At3g43190
rayctn0_0093_D06.ab1	At2g02130
rmhcyd0_001916.y1.scf	At2g02130
rayctn0_0172_E01.ab1	At5g64120
Anther_High_Quality_EST.seq.Contig1046	#N/A
Anther_High_Quality_EST.seq.Contig1157	#N/A
Anther_High_Quality_EST.seq.Contig1743	#N/A
Anther_High_Quality_EST.seq.Contig1884	#N/A
Anther_High_Quality_EST.seq.Contig1958	#N/A
Anther_High_Quality_EST.seq.Contig2245	#N/A
Anther_High_Quality_EST.seq.Contig2281	#N/A
Anther_High_Quality_EST.seq.Contig3110	#N/A
Anther_High_Quality_EST.seq.Contig3113	#N/A
Anther_High_Quality_EST.seq.Contig3156	#N/A
Anther_High_Quality_EST.seq.Contig318	#N/A
Anther_High_Quality_EST.seq.Contig3225	#N/A
Anther_High_Quality_EST.seq.Contig3286	#N/A
Anther_High_Quality_EST.seq.Contig3341	#N/A
Anther_High_Quality_EST.seq.Contig3366	#N/A
Anther_High_Quality_EST.seq.Contig3390	#N/A
Anther_High_Quality_EST.seq.Contig3547	#N/A
Anther_High_Quality_EST.seq.Contig357	#N/A
Anther_High_Quality_EST.seq.Contig3701	#N/A
Anther_High_Quality_EST.seq.Contig4074	#N/A
Anther_High_Quality_EST.seq.Contig4136	#N/A
Anther_High_Quality_EST.seq.Contig4222	#N/A
Anther_High_Quality_EST.seq.Contig4229	#N/A
Anther_High_Quality_EST.seq.Contig4254	#N/A
Anther_High_Quality_EST.seq.Contig4578	#N/A
Anther_High_Quality_EST.seq.Contig4851	#N/A
Anther_High_Quality_EST.seq.Contig4886	#N/A
Anther_High_Quality_EST.seq.Contig4954	#N/A
Anther_High_Quality_EST.seq.Contig5060	#N/A
Anther_High_Quality_EST.seq.Contig871	#N/A
Anther_High_Quality_EST.seq.Contig950	#N/A
B04_413743.16.S1104012303.Anther-SP2800.M13R.ab1	#N/A
B04_430829.16.S1104142111.Anther-SP13936.M13R.ab1	#N/A
B12_427261.24.S1104123079.Anther-SP12024.M13R.ab1	#N/A
C01_413737.25.S1104012024.Anther-SP2521.M13R.ab1	#N/A
C12_435736.36.S1104182035.Anther-SP16739.M13R.ab1	#N/A
D10_435768.46.S1104182909.Anther-SP17613.M13R.ab1	#N/A
D11_408529.47.S1103292918.Anther-SP431.M13R.ab1	#N/A
E01_415382.49.S1104022240.Anther-SP3697.M13R.ab1	#N/A
E03_413745.51.S1104012434.Anther-SP2931.M13R.ab1	#N/A
E05_427264.53.S1104123300.Anther-SP12245.M13R.ab1	#N/A
E10_420296.60.S1104072441.Anther-SP4858.M13R.ab1	#N/A
F01_408529.61.S1103292932.Anther-SP445.M13R.ab1	#N/A
F04_422059.64.S1104082063.Anther-SP5440.M13R.ab1	#N/A
F04_422721.64.S1104093887.Anther-SP7648.M13R.ab1	#N/A
F07_435780.67.S1104183218.Anther-SP17922.M13R.ab1	#N/A
F11_422059.71.S1104082070.Anther-SP5447.M13R.ab1	#N/A
F12_425513.72.S1104111087.Anther-SP10728.M13R.ab1	#N/A
G04_435804.76.S1104183515.Anther-SP18219.M13R.ab1	#N/A
G05_425484.77.S1104113420.Anther-SP10061.M13R.ab1	#N/A
G07_411931.79.S1103312462.Anther-SP1999.M13R.ab1	#N/A
G12_411937.84.S1103312563.Anther-SP2100.M13R.ab1	#N/A
H03_427248.87.S1104122374.Anther-SP11319.M13R.ab1	#N/A
H10_425276.94.S1104113053.Anther-SP9694.M13R.ab1	#N/A
rayctn0_0025_C09.ab1	#N/A
rayctn0_0049_G05.ab1	#N/A
rayctn0_0059_C02.ab1	#N/A
rayctn0_0096_C07.ab1	#N/A
rayctn0_0111_C01.ab1	#N/A
rayctn0_0116_H09.ab1	#N/A
rayctn0_0121_G01.ab1	#N/A
rayctn0_0128_B11.ab1	#N/A
rayctn0_0167_F11.ab1	#N/A
rayctn0_0180_A06.ab1	#N/A
rmhcyd0_000377.y1.scf	#N/A
rmhcyd0_000608.y1.scf	#N/A
rmhcyd0_002230.y1.scf	#N/A
Anther_High_Quality_EST.seq.Contig3400	At1g63930
Anther_High_Quality_EST.seq.Contig3015	At3g12110
Anther_High_Quality_EST.seq.Contig3435	At3g12110
Anther_High_Quality_EST.seq.Contig4333	At3g12110
Anther_High_Quality_EST.seq.Contig516	At3g12110
H04_489432.88.S1105272183.Anther-SA184.M13R.ab1	At4g20870
G05_413750.77.S1104012652.Anther-SP3149.M13R.ab1	At3g47800
D08_432360.44.S1104152811.Anther-SP15596.M13R.ab1	At1g32320
Anther_High_Quality_EST.seq.Contig4184	At4g33140
Anther_High_Quality_EST.seq.Contig1329	At2g39650
F12_427255.72.S1104122647.Anther-SP11592.M13R.ab1	At4g18640
G02_413745.74.S1104012457.Anther-SP2954.M13R.ab1	At4g35790
D07_432356.43.S1104152426.Anther-SP15211.M13R.ab1	At5g13490
H03_427271.87.S1104123910.Anther-SP12855.M13R.ab1	At4g17940
Anther_High_Quality_EST.seq.Contig69	At3g14790
Anther_High_Quality_EST.seq.Contig945	At3g24530
Anther_High_Quality_EST.seq.Contig4233	At5g49890
rayctn0_0063_E08.ab1	At4g26470
Anther_High_Quality_EST.seq.Contig461	At4g33260
Anther_High_Quality_EST.seq.Contig1143	At5g17310
Anther_High_Quality_EST.seq.Contig745	At1g10740
Anther_High_Quality_EST.seq.Contig857	At5g15170
Anther_High_Quality_EST.seq.Contig2898	At3g16150
D08_425499.44.S1104113771.Anther-SP10412.M13R.ab1	At1g07220
F05_425490.65.S1104113600.Anther-SP10241.M13R.ab1	At5g38820
Anther_High_Quality_EST.seq.Contig3270	At2g28320
C03_433568.27.S1104162026.Anther-SP15770.M13R.ab1	At2g28320
Anther_High_Quality_EST.seq.Contig542	At1g64980
Anther_High_Quality_EST.seq.Contig3094	At3g58040
Anther_High_Quality_EST.seq.Contig4198	At1g64460
Anther_High_Quality_EST.seq.Contig577	At1g64460
F12_411954.72.S1103312743.Anther-SP2280.M13R.ab1	At5g55590
B03_413755.15.S1104012782.Anther-SP3279.M13R.ab1	At1g16060
Anther_High_Quality_EST.seq.Contig2903	At5g06560
Anther_High_Quality_EST.seq.Contig2990	At5g06560
G08_410390.80.S1103302991.Anther-SP1424.M13R.ab1	At3g01640
Anther_High_Quality_EST.seq.Contig2800	At5g09570
C12_425244.36.S1104112131.Anther-SP8772.M13R.ab1	At5g65090
rayctn0_0109_C11.ab1	At4g39300
A04_430837.4.S1104142291.Anther-SP14116.M13R.ab1	At5g49180
Anther_High_Quality_EST.seq.Contig4678	At5g49180
Anther_High_Quality_EST.seq.Contig5055	At5g49180
Anther_High_Quality_EST.seq.Contig612	At5g49180
B09_422719.21.S1104093748.Anther-SP7509.M13R.ab1	At5g02470
Anther_High_Quality_EST.seq.Contig3418	At5g02230
E03_435736.51.S1104182050.Anther-SP16754.M13R.ab1	At5g22000
Anther_High_Quality_EST.seq.Contig4976	At3g02830
rayctn0_0101_C02.ab1	At3g61640
G03_427255.75.S1104122650.Anther-SP11595.M13R.ab1	At1g06890
rayctn0_0140_E11.ab1	At2g37770
Anther_High_Quality_EST.seq.Contig1998	At1g75030
F01_425513.61.S1104111076.Anther-SP10717.M13R.ab1	At1g75030
rmhcyd0_001157.y1.scf	At1g75030
Anther_High_Quality_EST.seq.Contig1383	At5g10750
rmhcyd0_000706.y1.scf	At5g62910
Anther_High_Quality_EST.seq.Contig3285	At1g09575
Anther_High_Quality_EST.seq.Contig3681	At2g46000
F10_425487.70.S1104113509.Anther-SP10150.M13R.ab1	At2g26640
H12_489429.96.S1105272095.Anther-SA96.M13R.ab1	At4g25420
Anther_High_Quality_EST.seq.Contig1254	At1g08630
Anther_High_Quality_EST.seq.Contig4871	At1g08630
E11_430849.59.S1104142730.Anther-SP14555.M13R.ab1	At2g35790
Anther_High_Quality_EST.seq.Contig405	At5g63490
C11_413741.35.S1104012226.Anther-SP2723.M13R.ab1	At2g31800
rayctn0_0153_E02.ab1	At4g10810
Anther_High_Quality_EST.seq.Contig2023	At1g26340
rayctn0_0076_F10.ab1	At5g02610
Anther_High_Quality_EST.seq.Contig2502	At4g10040
G09_435741.81.S1104182272.Anther-SP16976.M13R.ab1	At1g67070
Anther_High_Quality_EST.seq.Contig928	At2g19880
H02_408536.86.S1103293437.Anther-SP950.M13R.ab1	At3g23940
Anther_High_Quality_EST.seq.Contig3321	At3g28960
Anther_High_Quality_EST.seq.Contig3213	At3g19930
D04_425495.40.S1104113671.Anther-SP10312.M13R.ab1	At5g64030
Anther_High_Quality_EST.seq.Contig1823	At4g23920
Anther_High_Quality_EST.seq.Contig1538	At2g19860
Anther_High_Quality_EST.seq.Contig383	At3g19260
Anther_High_Quality_EST.seq.Contig3189	At5g65810
B06_50658.17.S1107082520.Anther-AD18.M13R.ab1	At1g69800
Anther_High_Quality_EST.seq.Contig3947	At1g43710
Anther_High_Quality_EST.seq.Contig1037	At3g56830
rayctn0_0217_D05.ab1	At3g11250
Anther_High_Quality_EST.seq.Contig3339	At5g04510
Anther_High_Quality_EST.seq.Contig1433	At1g64650
rayctn0_0106_E03.ab1	At1g04340
B05_422722.17.S1104093936.Anther-SP7697.M13R.ab1	At2g39720
D06_425504.42.S1104113865.Anther-SP10506.M13R.ab1	At4g12700
Anther_High_Quality_EST.seq.Contig1156	At5g15490
Anther_High_Quality_EST.seq.Contig4400	At2g38360
Anther_High_Quality_EST.seq.Contig4234	At4g00720
Anther_High_Quality_EST.seq.Contig4890	At4g00720
E04_422740.52.S1104094355.Anther-SP8116.M13R.ab1	At4g17170
A10_420311.13.S1104072681.Anther-SP5098.M13R.ab1	At4g29130
Anther_High_Quality_EST.seq.Contig651	At1g33430
rayctn0_0075_D07.ab1	At1g33430
Anther_High_Quality_EST.seq.Contig726	At5g55560
Anther_High_Quality_EST.seq.Contig4141	At5g49130
Anther_High_Quality_EST.seq.Contig2407	At4g10960
Anther_High_Quality_EST.seq.Contig364	At1g02090
C01_427265.25.S1104123368.Anther-SP12313.M13R.ab1	At4g22330
B03_415394.15.S1104022878.Anther-SP4335.M13R.ab1	At4g28050
F02_420311.65.S1104072733.Anther-SP5150.M13R.ab1	At4g30440
Anther_High_Quality_EST.seq.Contig4262	At5g18650
B10_435777.22.S1104183077.Anther-SP17781.M13R.ab1	At4g17615
H04_420301.91.S1104072663.Anther-SP5080.M13R.ab1	At4g24200
Anther_High_Quality_EST.seq.Contig295	At1g01910
rayctn0_0123_A09.ab1	At1g01910
Anther_High_Quality_EST.seq.Contig4620	At3g07090
D08_422709.44.S1104093195.Anther-SP6956.M13R.ab1	At5g56020
F03_401561.63.S1103242346.Anther-S255.M13R.ab1	At1g26560
Anther_High_Quality_EST.seq.Contig895	At5g07440
C06_397230.30.S1103220400.Anther-30.M13R.ab1	At2g46170
B11_435739.23.S1104182118.Anther-SP16822.M13R.ab1	At5g63220
rayctn0_0161_E11.ab1	At4g39220
F07_408540.67.S1103293706.Anther-SP1219.M13R.ab1	At4g14360
B02_425276.14.S1104112973.Anther-SP9614.M13R.ab1	At3g09320
Anther_High_Quality_EST.seq.Contig1554	At2g29550
Anther_High_Quality_EST.seq.Contig1516	At5g43330
B04_433575.16.S1104162207.Anther-SP15951.M13R.ab1	At1g80950
B06_430843.18.S1104142497.Anther-SP14322.M13R.ab1	At4g03260
Anther_High_Quality_EST.seq.Contig1010	At2g41970
D10_423119.46.S1104094829.Anther-SP8590.M13R.ab1	At5g56450
E09_435808.57.S1104182728.Anther-SP17432.M13R.ab1	At5g10840
rayctn0_0084_D02.ab1	At5g23430
Anther_High_Quality_EST.seq.Contig2921	At4g22740
Anther_High_Quality_EST.seq.Contig1124	At5g20350
Anther_High_Quality_EST.seq.Contig4094	At3g59530
Anther_High_Quality_EST.seq.Contig3182	At4g05020
Anther_High_Quality_EST.seq.Contig2881	At2g41740
rmhcyd0_001751.y1.scf	At2g41740
rmhcyd0_001995.y1.scf	At2g19730
Anther_High_Quality_EST.seq.Contig3406	At3g53710
Anther_High_Quality_EST.seq.Contig4983	At3g02470
H01_435766.85.S1104182852.Anther-SP17556.M13R.ab1	At4g14960
rayctn0_0053_C05.ab1	At4g14960
E10_425258.58.S1104112537.Anther-SP9178.M13R.ab1	At1g56560
Anther_High_Quality_EST.seq.Contig1352	At1g62640
p2_A12.ab1	At5g27840
Anther_High_Quality_EST.seq.Contig3043	At3g09200
Anther_High_Quality_EST.seq.Contig3019	At3g25230
rayctn0_0015_D11.ab1	At3g25230
Anther_High_Quality_EST.seq.Contig4471	At1g66370
Anther_High_Quality_EST.seq.Contig4305	At4g12110
Anther_High_Quality_EST.seq.Contig654	At4g12110
Anther_High_Quality_EST.seq.Contig2267	At4g13080
Anther_High_Quality_EST.seq.Contig409	At2g24520
G10_427270.82.S1104123809.Anther-SP12754.M13R.ab1	At4g18100
G04_427262.76.S1104123227.Anther-SP12172.M13R.ab1	At5g54860
H03_401559.87.S1103242274.Anther-S183.M13R.ab1	At3g60590
Anther_High_Quality_EST.seq.Contig2959	At5g56030
Anther_High_Quality_EST.seq.Contig4415	At5g56030
Anther_High_Quality_EST.seq.Contig4531	At5g56030
rayctn0_0214_B12.ab1	At5g43430
rmhcyd0_001324.y1.scf	At4g16330
Anther_High_Quality_EST.seq.Contig3125	At2g33150
Anther_High_Quality_EST.seq.Contig1381	At3g20660
Anther_High_Quality_EST.seq.Contig4315	At1g26850
G02_422074.74.S1104082457.Anther-SP5834.M13R.ab1	At4g33580
Anther_High_Quality_EST.seq.Contig1798	At1g79750
Anther_High_Quality_EST.seq.Contig797	At1g70780
C01_425266.25.S1104112792.Anther-SP9433.M13R.ab1	At3g55530
Anther_High_Quality_EST.seq.Contig1870	At4g15470
C11_422711.35.S1104093282.Anther-SP7043.M13R.ab1	At5g11730
D12_433585.48.S1104162815.Anther-SP16559.M13R.ab1	At1g45170
rayctn0_0086_D10.ab1	At3g51290
rmhcyd0_001309.y1.scf	At1g22840
G12_430841.84.S1104142467.Anther-SP14292.M13R.ab1	At4g32060
B04_422713.16.S1104093359.Anther-SP7120.M13R.ab1	At5g61910
D03_422084.39.S1104082710.Anther-SP6087.M13R.ab1	At5g46290
Anther_High_Quality_EST.seq.Contig935	At3g17365
C01_408540.25.S1103293664.Anther-SP1177.M13R.ab1	At4g13710
C12_408531.36.S1103293099.Anther-SP612.M13R.ab1	At3g59140
A07_422701.7.S1104092870.Anther-SP6631.M13R.ab1	At5g14760
D02_401557.38.S1103242129.Anther-S38.M13R.ab1	At3g06650
rayctn0_0126_G09.ab1	At2g30200
A07_430856.7.S1104142870.Anther-SP14695.M13R.ab1	At4g39150
C11_415389.35.S1104022610.Anther-SP4067.M13R.ab1	At5g41950
Anther_High_Quality_EST.seq.Contig4844	At5g22740
E01_435777.49.S1104183104.Anther-SP17808.M13R.ab1	At5g35180
Anther_High_Quality_EST.seq.Contig3421	At5g66320
Anther_High_Quality_EST.seq.Contig4111	At4g02940
rayctn0_0030_C06.ab1	At1g63220
B05_410390.17.S1103302928.Anther-SP1361.M13R.ab1	At2g18840
H05_430833.89.S1104142280.Anther-SP14105.M13R.ab1	At2g18840
Anther_High_Quality_EST.seq.Contig4503	At5g20240
Anther_High_Quality_EST.seq.Contig5024	At5g20240
Anther_High_Quality_EST.seq.Contig800	At2g43020
Anther_High_Quality_EST.seq.Contig3242	At1g51340
Anther_High_Quality_EST.seq.Contig4349	At1g55310
Anther_High_Quality_EST.seq.Contig4357	At1g55310
Anther_High_Quality_EST.seq.Contig3036	At2g26180
A01_422087.1.S1104082768.Anther-SP6145.M13R.ab1	At4g24480
Anther_High_Quality_EST.seq.Contig586	At4g24480
A12_427255.12.S1104122587.Anther-SP11532.M13R.ab1	At3g15350
Anther_High_Quality_EST.seq.Contig856	At3g15350
A02_432356.2.S1104152385.Anther-SP15170.M13R.ab1	At5g54800
F05_429031.65.S1104132256.Anther-SP13121.M13R.ab1	At2g47650
Anther_High_Quality_EST.seq.Contig716	At3g62110
E03_411937.51.S1103312530.Anther-SP2067.M13R.ab1	At1g43890
Anther_High_Quality_EST.seq.Contig3023	At2g26570
Anther_High_Quality_EST.seq.Contig3337	At2g26570
rayctn0_0144_H06.ab1	At2g26570
rayctn0_0129_E03.ab1	At2g39540
G05_427264.77.S1104123324.Anther-SP12269.M13R.ab1	At5g42970
Anther_High_Quality_EST.seq.Contig1490	At3g61600
E03_435808.51.S1104182722.Anther-SP17426.M13R.ab1	At2g43400
Anther_High_Quality_EST.seq.Contig1866	At1g10950
G12_425490.84.S1104113619.Anther-SP10260.M13R.ab1	At4g34200
F10_50658.69.S1107082572.Anther-AD70.M13R.ab1	At2g23630
H07_427261.91.S1104123146.Anther-SP12091.M13R.ab1	At2g45010
Anther_High_Quality_EST.seq.Contig3580	At1g07890
Anther_High_Quality_EST.seq.Contig3634	At1g07890
Anther_High_Quality_EST.seq.Contig2838	At2g28790
Anther_High_Quality_EST.seq.Contig358	At4g25280
C01_397230.25.S1103220395.Anther-25.M13R.ab1	At4g02030
Anther_High_Quality_EST.seq.Contig4416	At4g16450
Anther_High_Quality_EST.seq.Contig3983	At2g20690
Anther_High_Quality_EST.seq.Contig877	At5g60640
F08_433568.68.S1104162067.Anther-SP15811.M13R.ab1	At5g15680
Anther_High_Quality_EST.seq.Contig4862	At2g22240
Anther_High_Quality_EST.seq.Contig1195	At5g24230
Anther_High_Quality_EST.seq.Contig4609	At5g50530
Anther_High_Quality_EST.seq.Contig299	At5g61510
Anther_High_Quality_EST.seq.Contig366	At3g13772
Anther_High_Quality_EST.seq.Contig1667	At2g03200
Anther_High_Quality_EST.seq.Contig3013	At4g21790
Anther_High_Quality_EST.seq.Contig959	At5g13980
Anther_High_Quality_EST.seq.Contig2222	At1g21460
H02_422068.86.S1104082277.Anther-SP5654.M13R.ab1	At1g58250
B09_433578.21.S1104162308.Anther-SP16052.M13R.ab1	At4g34240
Anther_High_Quality_EST.seq.Contig1180	At3g26618
Anther_High_Quality_EST.seq.Contig4690	At3g12120
Anther_High_Quality_EST.seq.Contig4964	At3g61790
A11_432343.11.S1104152202.Anther-SP14987.M13R.ab1	At4g28250
Anther_High_Quality_EST.seq.Contig3217	At1g30270
F11_435802.71.S1104183414.Anther-SP18118.M13R.ab1	At2g38740
Anther_High_Quality_EST.seq.Contig4104	At1g07380
Anther_High_Quality_EST.seq.Contig4709	At1g07380
rayctn0_0046_G01.ab1	At4g02620
Anther_High_Quality_EST.seq.Contig1590	At2g05710
Anther_High_Quality_EST.seq.Contig3687	At1g17710
F04_427270.64.S1104123791.Anther-SP12736.M13R.ab1	At5g63620
G03_413755.75.S1104012842.Anther-SP3339.M13R.ab1	At4g38470
Anther_High_Quality_EST.seq.Contig825	At5g09760
Anther_High_Quality_EST.seq.Contig3448	At1g50940
Anther_High_Quality_EST.seq.Contig2464	At2g16600
F03_427245.63.S1104122254.Anther-SP11199.M13R.ab1	At2g21600
Anther_High_Quality_EST.seq.Contig2930	At2g19800
E10_411937.58.S1103312537.Anther-SP2074.M13R.ab1	At5g36160
Anther_High_Quality_EST.seq.Contig1779	At1g55265
rayctn0_0077_B10.ab1	At3g09880
A08_430856.8.S1104142871.Anther-SP14696.M13R.ab1	At4g36640
rayctn0_0085_D12.ab1	At1g15690
B05_422721.17.S1104093840.Anther-SP7601.M13R.ab1	At1g76130
Anther_High_Quality_EST.seq.Contig3335	At2g29980
Anther_High_Quality_EST.seq.Contig1039	At1g51980
Anther_High_Quality_EST.seq.Contig4199	At1g01090
rayctn0_0131_D05.ab1	At2g16530
D03_432353.39.S1104152710.Anther-SP15495.M13R.ab1	At5g35160
Anther_High_Quality_EST.seq.Contig4614	At5g14040
Anther_High_Quality_EST.seq.Contig4904	At4g27230
Anther_High_Quality_EST.seq.Contig4965	At3g44110
E01_432350.49.S1104152336.Anther-SP15121.M13R.ab1	At1g17110
rayctn0_0204_B12.ab1	At5g59845
B05_408531.17.S1103293080.Anther-SP593.M13R.ab1	At3g01980
C11_489442.35.S1105272418.Anther-SA419.M13R.ab1	At4g30580
rmhcyd0_001690.y1.scf	At3g60450
D04_489429.40.S1105272039.Anther-SA40.M13R.ab1	At5g14180
A06_432350.6.S1104152293.Anther-SP15078.M13R.ab1	At3g60340
Anther_High_Quality_EST.seq.Contig1506	At2g40540
Anther_High_Quality_EST.seq.Contig218	At1g54100
A05_425250.5.S1104112292.Anther-SP8933.M13R.ab1	At4g24190
D06_411908.42.S1103312137.Anther-SP1674.M13R.ab1	At1g64970
B04_435746.16.S1104182399.Anther-SP17103.M13R.ab1	At4g33430
F09_413737.69.S1104012068.Anther-SP2565.M13R.ab1	At2g24200
F12_420296.74.S1104072455.Anther-SP4872.M13R.ab1	At3g06720
Anther_High_Quality_EST.seq.Contig1965	At5g59910
Anther_High_Quality_EST.seq.Contig3149	At1g55730
D01_435777.37.S1104183092.Anther-SP17796.M13R.ab1	At1g55730
rayctn0_0024_A03.ab1	At2g32520
rmhcyd0_000658.y1.scf	At4g04210
rayctn0_0152_D06.ab1	At3g10860
Anther_High_Quality_EST.seq.Contig1720	At1g32200
Anther_High_Quality_EST.seq.Contig2398	At3g56130
H03_423116.87.S1104094774.Anther-SP8535.M13R.ab1	At2g24280
Anther_High_Quality_EST.seq.Contig3011	At3g08720
E10_430849.58.S1104142729.Anther-SP14554.M13R.ab1	At5g48230
B10_413739.22.S1104012117.Anther-SP2614.M13R.ab1	At2g20760
H06_435771.90.S1104183049.Anther-SP17753.M13R.ab1	At3g53110
rmhcyd0_000244.y1.scf	At2g16630
Anther_High_Quality_EST.seq.Contig3457	At5g45550
rayctn0_0063_F09.ab1	At1g31812
Anther_High_Quality_EST.seq.Contig4000	At1g61667
C11_430843.35.S1104142514.Anther-SP14339.M13R.ab1	At4g34490
A07_425513.7.S1104111022.Anther-SP10663.M13R.ab1	At3g22960
Anther_High_Quality_EST.seq.Contig3124	At1g08320
rmhcyd0_000612.y1.scf	At5g02540
Anther_High_Quality_EST.seq.Contig305	At4g13510
B10_427260.22.S1104122981.Anther-SP11926.M13R.ab1	At1g27340
H09_432350.93.S1104152380.Anther-SP15165.M13R.ab1	At1g27340
E04_422717.52.S1104093587.Anther-SP7348.M13R.ab1	At3g02040
Anther_High_Quality_EST.seq.Contig3397	At3g48530
Anther_High_Quality_EST.seq.Contig3552	At2g17420
Anther_High_Quality_EST.seq.Contig3030	At2g43710
Anther_High_Quality_EST.seq.Contig4277	At2g43710
A05_411937.5.S1103312484.Anther-SP2021.M13R.ab1	At2g16595
Anther_High_Quality_EST.seq.Contig1270	At3g11320
Anther_High_Quality_EST.seq.Contig2943	At4g25640
rayctn0_0024_D05.ab1	At1g12710
rayctn0_0066_G09.ab1	At3g48140
rayctn0_0115_F01.ab1	At4g34630
Anther_High_Quality_EST.seq.Contig4265	At1g36160
A08_422719.8.S1104093735.Anther-SP7496.M13R.ab1	At1g17500
Anther_High_Quality_EST.seq.Contig4122	At3g16910
B11_433582.23.S1104162598.Anther-SP16342.M13R.ab1	At2g12400
H05_427268.89.S1104123720.Anther-SP12665.M13R.ab1	At2g12400
Anther_High_Quality_EST.seq.Contig3085	At1g23870
Anther_High_Quality_EST.seq.Contig3246	At4g13940
E07_430847.55.S1104142630.Anther-SP14455.M13R.ab1	At1g80840
Anther_High_Quality_EST.seq.Contig819	At1g27290
C08_429043.32.S1104132799.Anther-SP13664.M13R.ab1	At1g18870
D01_427270.37.S1104123764.Anther-SP12709.M13R.ab1	At1g73010
C10_489433.34.S1105272225.Anther-SA226.M13R.ab1	At2g47500
Anther_High_Quality_EST.seq.Contig2180	At2g44740
rayctn0_0020_E09.ab1	At4g31550
Anther_High_Quality_EST.seq.Contig2218	At5g01300
rayctn0_0015_C05.ab1	At2g35150
Anther_High_Quality_EST.seq.Contig1150	At5g24910
Anther_High_Quality_EST.seq.Contig4530	At3g62420
H09_429034.93.S1104132380.Anther-SP13245.M13R.ab1	At5g47820
F02_420284.62.S1104072061.Anther-SP4478.M13R.ab1	At4g22540
Anther_High_Quality_EST.seq.Contig2925	At3g55770
Anther_High_Quality_EST.seq.Contig3137	At4g00740
C11_432347.35.S1104152610.Anther-SP15395.M13R.ab1	At4g12420
Anther_High_Quality_EST.seq.Contig1356	At3g50620
rayctn0_0120_C01.ab1	At2g39900
rmhcyd0_001774.y1.scf	At2g39900
Anther_High_Quality_EST.seq.Contig1454	At3g22910
F12_435804.72.S1104183511.Anther-SP18215.M13R.ab1	At3g07670
Anther_High_Quality_EST.seq.Contig921	At1g22540
Anther_High_Quality_EST.seq.Contig4291	At4g09740
Anther_High_Quality_EST.seq.Contig437	At5g09810
D09_432363.45.S1104152908.Anther-SP15693.M13R.ab1	At3g55610
rayctn0_0131_C09.ab1	At3g55610
Anther_High_Quality_EST.seq.Contig1104	At2g04100
G02_50658.73.S1107082576.Anther-AD74.M13R.ab1	At1g14040
Anther_High_Quality_EST.seq.Contig5050	At5g65360
h_C09.ab1	At5g65360
Anther_High_Quality_EST.seq.Contig3032	At2g38940
Anther_High_Quality_EST.seq.Contig961	At4g24220
Anther_High_Quality_EST.seq.Contig4341	At2g36310
rayctn0_0128_H07.ab1	At5g03610
Anther_High_Quality_EST.seq.Contig22	At5g67130
E12_433568.60.S1104162059.Anther-SP15803.M13R.ab1	At1g18720
Anther_High_Quality_EST.seq.Contig4194	At5g13750
rayctn0_0156_D07.ab1	At3g07490
rayctn0_0086_H01.ab1	At1g60390
Anther_High_Quality_EST.seq.Contig2273	At1g21050
Anther_High_Quality_EST.seq.Contig4727	At3g27060
Anther_High_Quality_EST.seq.Contig1540	At5g18670
Anther_High_Quality_EST.seq.Contig4209	At5g18670
Anther_High_Quality_EST.seq.Contig5062	At5g18670
Anther_High_Quality_EST.seq.Contig4172	At2g07050
A11_433583.11.S1104162682.Anther-SP16426.M13R.ab1	At2g47710
H06_422072.90.S1104082377.Anther-SP5754.M13R.ab1	At3g30390
rayctn0_0021_A07.ab1	At4g18425
Anther_High_Quality_EST.seq.Contig4665	At1g14700
rmhcyd0_002526.y1.scf	At2g29500
G04_420296.78.S1104072459.Anther-SP4876.M13R.ab1	At2g16430
C12_401561.36.S1103242319.Anther-S228.M13R.ab1	At4g20140
B04_50660.15.S1107082710.Anther-AD208.M13R.ab1	At1g44970
Anther_High_Quality_EST.seq.Contig3323	At3g05910
Anther_High_Quality_EST.seq.Contig4166	At3g05910
A10_408527.10.S1103292785.Anther-SP298.M13R.ab1	At1g08570
Anther_High_Quality_EST.seq.Contig1595	At5g57800
rayctn0_0055_D12.ab1	At1g11600
rayctn0_0055_A12.ab1	At3g25920
Anther_High_Quality_EST.seq.Contig3801	At3g43740
Anther_High_Quality_EST.seq.Contig3277	At5g23530
H11_425513.95.S1104111110.Anther-SP10751.M13R.ab1	At5g52640
rayctn0_0058_H04.ab1	At5g52640
C10_411931.34.S1103312417.Anther-SP1954.M13R.ab1	At4g05050
rayctn0_0133_G09.ab1	At5g51190
rmhcyd0_001901.y1.scf	At2g01610
rayctn0_0161_B07.ab1	At3g16520
F10_422721.70.S1104093893.Anther-SP7654.M13R.ab1	At2g21620
Anther_High_Quality_EST.seq.Contig1116	At5g01750
Anther_High_Quality_EST.seq.Contig4606	At3g48000
D04_425266.40.S1104112807.Anther-SP9448.M13R.ab1	At4g15560
Anther_High_Quality_EST.seq.Contig3702	At1g18210
rmhcyd0_002239.y1.scf	At2g21100
Anther_High_Quality_EST.seq.Contig4782	At5g12250
Anther_High_Quality_EST.seq.Contig3704	At5g64260
Anther_High_Quality_EST.seq.Contig2664	At4g15920
Anther_High_Quality_EST.seq.Contig2340	At1g20330
ps_01_C06.ab1	At5g40390
Anther_High_Quality_EST.seq.Contig392	At1g53310
E11_422701.59.S1104092922.Anther-SP6683.M13R.ab1	At2g27920
rmhcyd0_002166.y1.scf	At5g14920
Anther_High_Quality_EST.seq.Contig2739	At1g27950
Anther_High_Quality_EST.seq.Contig3550	At1g09430
Anther_High_Quality_EST.seq.Contig1512	At2g33380
Anther_High_Quality_EST.seq.Contig1928	At2g33380
Anther_High_Quality_EST.seq.Contig1214	At5g08380
rayctn0_0218_G11.ab1	At1g01170
Anther_High_Quality_EST.seq.Contig4059	At4g27450
rayctn0_0044_E02.ab1	At4g27450
Anther_High_Quality_EST.seq.Contig1377	At1g09560
B07_415383.19.S1104022306.Anther-SP3763.M13R.ab1	At5g43150
F02_425490.62.S1104113597.Anther-SP10238.M13R.ab1	At5g19890
Anther_High_Quality_EST.seq.Contig1841	At5g08640
Anther_High_Quality_EST.seq.Contig4933	At5g08640
E09_415391.57.S1104022728.Anther-SP4185.M13R.ab1	At1g11260
Anther_High_Quality_EST.seq.Contig1617	At1g47128
Anther_High_Quality_EST.seq.Contig4740	At2g45180
G01_430856.73.S1104142936.Anther-SP14761.M13R.ab1	At2g02800

## Sheet: File 5
Gene Name	UNM	BCP	TCP	MPG	COT	LEF	PET	STM	ROT	RHR	SUS
At3g58210	4.69461	0	0	0	0	0	0	0	0	0	0
At5g60500	12.1386	0	0	0	0	0	0	0	0	0	0
At3g27000	12.6574	0	0	0	0	0	0	0	0	0	0
At1g63070	19.9194	0	0	0	0	0	0	0	0	0	0
At4g08650	20.7146	0	0	0	0	0	0	0	0	0	0
At2g27750	21.1371	0	0	0	0	0	0	0	0	0	0
At3g31300	32.0543	0	0	0	0	0	0	0	0	0	0
At1g65120	32.569	0	0	0	0	0	0	0	0	0	0
At1g65110	33.8263	0	0	0	0	0	0	0	0	0	0
At2g07736	35.2715	0	0	0	0	0	0	0	0	0	0
At1g36430	35.8	0	0	0	0	0	0	0	0	0	0
At5g39620	37.8533	0	0	0	0	0	0	0	0	0	0
At5g38370	39.6471	0	0	0	0	0	0	0	0	0	0
At5g61720	41.6142	0	0	0	0	0	0	0	0	0	0
At1g24390	43.0802	0	0	0	0	0	0	0	0	0	0
At3g02840	44.2056	0	0	0	0	0	0	0	0	0	0
At2g02340	44.3429	0	0	0	0	0	0	0	0	0	0
At5g39630	44.6656	0	0	0	0	0	0	0	0	0	0
At2g40310	44.8329	0	0	0	0	0	0	0	0	0	0
At5g37300	45.2377	0	0	0	0	0	0	0	0	0	0
At2g35075	45.7815	0	0	0	0	0	0	0	0	0	0
At4g18090	48.276	0	0	0	0	0	0	0	0	0	0
At1g10300	48.323	0	0	0	0	0	0	0	0	0	0
At1g02670	48.6559	0	0	0	0	0	0	0	0	0	0
At1g32760	50.8357	0	0	0	0	0	0	0	0	0	0
At4g09840	51.5294	0	0	0	0	0	0	0	0	0	0
At5g16640	52.6933	0	0	0	0	0	0	0	0	0	0
At2g02660	53.9672	0	0	0	0	0	0	0	0	0	0
At1g70870	55.5352	0	0	0	0	0	0	0	0	0	0
At5g07530	55.5505	0	0	0	0	0	0	0	0	0	0
At5g34885	59.1666	0	0	0	0	0	0	0	0	0	0
At3g29265	59.6181	0	0	0	0	0	0	0	0	0	0
At1g72260	63.0508	0	0	0	0	0	0	0	0	0	0
At4g27140	63.2807	0	0	0	0	0	0	0	0	0	0
At3g45000	64.8015	0	0	0	0	0	0	0	0	0	0
At2g07300	65.7583	0	0	0	0	0	0	0	0	0	0
At4g09860	69.6112	0	0	0	0	0	0	0	0	0	0
At2g28610	73.0103	0	0	0	0	0	0	0	0	0	0
At3g30250	74.4895	0	0	0	0	0	0	0	0	0	0
At3g62380	77.7709	0	0	0	0	0	0	0	0	0	0
At2g02290	78.8889	0	0	0	0	0	0	0	0	0	0
At4g13700	80.6215	0	0	0	0	0	0	0	0	0	0
At1g74620	83.5179	0	0	0	0	0	0	0	0	0	0
At1g75920	83.5772	0	0	0	0	0	0	0	0	0	0
At2g42370	84.6909	0	0	0	0	0	0	0	0	0	0
At2g32780	85.2058	0	0	0	0	0	0	0	0	0	0
At5g07400	85.3406	0	0	0	0	0	0	0	0	0	0
At1g66000	87.6167	0	0	0	0	0	0	0	0	0	0
At4g22600	88.0421	0	0	0	0	0	0	0	0	0	0
At1g76320	88.9962	0	0	0	0	0	0	0	0	0	0
At2g07684	91.8957	0	0	0	0	0	0	0	0	0	0
At3g08820	96.4403	0	0	0	0	0	0	0	0	0	0
At3g30560	96.7323	0	0	0	0	0	0	0	0	0	0
At1g62910	99.0223	0	0	0	0	0	0	0	0	0	0
At4g08800	99.0703	0	0	0	0	0	0	0	0	0	0
At5g09730	100.843	0	0	0	0	0	0	0	0	0	0
At3g42960	101.92	0	0	0	0	0	0	0	0	0	0
At4g22430	104.094	0	0	0	0	0	0	0	0	0	0
At3g45580	104.203	0	0	0	0	0	0	0	0	0	0
At2g07706	107.27	0	0	0	0	0	0	0	0	0	0
At2g41930	108.422	0	0	0	0	0	0	0	0	0	0
At3g44180	109.856	0	0	0	0	0	0	0	0	0	0
At3g11920	110.065	0	0	0	0	0	0	0	0	0	0
At1g56690	110.89	0	0	0	0	0	0	0	0	0	0
At5g45640	111.46	0	0	0	0	0	0	0	0	0	0
At1g64260	113.609	0	0	0	0	0	0	0	0	0	0
At3g12850	114.303	0	0	0	0	0	0	0	0	0	0
At5g38170	116.079	0	0	0	0	0	0	0	0	0	0
At3g10880	119.728	0	0	0	0	0	0	0	0	0	0
At4g27620	119.787	0	0	0	0	0	0	0	0	0	0
At1g67855	120.457	0	0	0	0	0	0	0	0	0	0
At2g44590	121.152	0	0	0	0	0	0	0	0	0	0
At1g30800	123.621	0	0	0	0	0	0	0	0	0	0
At1g72290	124.085	0	0	0	0	0	0	0	0	0	0
At4g04170	124.715	0	0	0	0	0	0	0	0	0	0
At2g06960	125.052	0	0	0	0	0	0	0	0	0	0
At5g60090	125.828	0	0	0	0	0	0	0	0	0	0
At1g66110	128.493	0	0	0	0	0	0	0	0	0	0
At1g66640	131.204	0	0	0	0	0	0	0	0	0	0
At2g18810	131.702	0	0	0	0	0	0	0	0	0	0
At5g65205	135.91	0	0	0	0	0	0	0	0	0	0
At3g13630	142.202	0	0	0	0	0	0	0	0	0	0
At5g35420	146.757	0	0	0	0	0	0	0	0	0	0
At3g26850	148.468	0	0	0	0	0	0	0	0	0	0
At4g39756	148.564	0	0	0	0	0	0	0	0	0	0
At4g04660	148.996	0	0	0	0	0	0	0	0	0	0
At1g13140	149.579	0	0	0	0	0	0	0	0	0	0
At2g18320	149.819	0	0	0	0	0	0	0	0	0	0
At5g27230	150.181	0	0	0	0	0	0	0	0	0	0
At1g22275	154.272	0	0	0	0	0	0	0	0	0	0
At5g59120	155.363	0	0	0	0	0	0	0	0	0	0
At5g27440	155.632	0	0	0	0	0	0	0	0	0	0
At3g13270	156.695	0	0	0	0	0	0	0	0	0	0
At4g00232	156.728	0	0	0	0	0	0	0	0	0	0
At5g59900	158.451	0	0	0	0	0	0	0	0	0	0
At4g17710	161.806	0	0	0	0	0	0	0	0	0	0
At3g09790	163.796	0	0	0	0	0	0	0	0	0	0
At3g24510	165.468	0	0	0	0	0	0	0	0	0	0
At1g59800	166.627	0	0	0	0	0	0	0	0	0	0
At2g16190	166.63	0	0	0	0	0	0	0	0	0	0
At5g47170	167.1	0	0	0	0	0	0	0	0	0	0
At5g18290	169.775	0	0	0	0	0	0	0	0	0	0
At1g66310	170.023	0	0	0	0	0	0	0	0	0	0
At4g35820	177.633	0	0	0	0	0	0	0	0	0	0
At5g22980	180.572	0	0	0	0	0	0	0	0	0	0
At3g19330	181.812	0	0	0	0	0	0	0	0	0	0
At3g49520	183.406	0	0	0	0	0	0	0	0	0	0
At5g07550	183.821	0	0	0	0	0	0	0	0	0	0
At1g49870	184.721	0	0	0	0	0	0	0	0	0	0
At1g53600	187.862	0	0	0	0	0	0	0	0	0	0
At5g58810	188.273	0	0	0	0	0	0	0	0	0	0
At3g53170	190	0	0	0	0	0	0	0	0	0	0
At5g66100	195.606	0	0	0	0	0	0	0	0	0	0
At1g67210	196.566	0	0	0	0	0	0	0	0	0	0
At1g19470	199.653	0	0	0	0	0	0	0	0	0	0
At4g14530	200.216	0	0	0	0	0	0	0	0	0	0
At1g77720	205.363	0	0	0	0	0	0	0	0	0	0
At4g03230	209.584	0	0	0	0	0	0	0	0	0	0
At5g46360	214.547	0	0	0	0	0	0	0	0	0	0
At1g61120	215.724	0	0	0	0	0	0	0	0	0	0
At4g10250	218.262	0	0	0	0	0	0	0	0	0	0
At5g06670	219.152	0	0	0	0	0	0	0	0	0	0
At3g15400	230.623	0	0	0	0	0	0	0	0	0	0
At3g60350	237.779	0	0	0	0	0	0	0	0	0	0
At3g01430	240.512	0	0	0	0	0	0	0	0	0	0
At2g29600	242.017	0	0	0	0	0	0	0	0	0	0
At4g19330	242.546	0	0	0	0	0	0	0	0	0	0
At1g55255	244.366	0	0	0	0	0	0	0	0	0	0
At4g04180	245.522	0	0	0	0	0	0	0	0	0	0
At1g17640	257.738	0	0	0	0	0	0	0	0	0	0
At4g21270	263.821	0	0	0	0	0	0	0	0	0	0
At1g55915	265.101	0	0	0	0	0	0	0	0	0	0
At1g26090	270.574	0	0	0	0	0	0	0	0	0	0
At2g27520	277.937	0	0	0	0	0	0	0	0	0	0
At3g26010	281.133	0	0	0	0	0	0	0	0	0	0
At5g49250	282.931	0	0	0	0	0	0	0	0	0	0
At4g30680	286.523	0	0	0	0	0	0	0	0	0	0
At1g16690	292.916	0	0	0	0	0	0	0	0	0	0
At2g39790	300.445	0	0	0	0	0	0	0	0	0	0
At5g19920	300.594	0	0	0	0	0	0	0	0	0	0
At5g49240	307.845	0	0	0	0	0	0	0	0	0	0
At1g55870	312.844	0	0	0	0	0	0	0	0	0	0
At1g53260	324.639	0	0	0	0	0	0	0	0	0	0
At5g17180	342.94	0	0	0	0	0	0	0	0	0	0
At3g20010	360.909	0	0	0	0	0	0	0	0	0	0
At1g11270	380.269	0	0	0	0	0	0	0	0	0	0
At2g28240	386.661	0	0	0	0	0	0	0	0	0	0
At5g25860	409.649	0	0	0	0	0	0	0	0	0	0
At2g07691	427.058	0	0	0	0	0	0	0	0	0	0
At3g12420	449.464	0	0	0	0	0	0	0	0	0	0
At1g59550	530.308	0	0	0	0	0	0	0	0	0	0
At1g61920	0	11.2789	0	0	0	0	0	0	0	0	0
At3g44800	0	17.1063	0	0	0	0	0	0	0	0	0
At2g14400	0	23.4115	0	0	0	0	0	0	0	0	0
At2g11580	40.314	27.0822	0	0	0	0	0	0	0	0	0
At1g02050	54.3396	27.9101	0	0	0	0	0	0	0	0	0
At3g11080	0	31.9188	0	0	0	0	0	0	0	0	0
At3g60850	0	33.9507	0	0	0	0	0	0	0	0	0
At1g52900	0	35.0187	0	0	0	0	0	0	0	0	0
At3g05790	26.8966	35.0294	0	0	0	0	0	0	0	0	0
At4g32630	0	35.9198	0	0	0	0	0	0	0	0	0
At1g06420	21.3084	38.1362	0	0	0	0	0	0	0	0	0
At3g42080	0	39.4331	0	0	0	0	0	0	0	0	0
At2g05000	0	46.8565	0	0	0	0	0	0	0	0	0
At1g52530	0	46.8704	0	0	0	0	0	0	0	0	0
At3g13020	0	48.8511	0	0	0	0	0	0	0	0	0
At1g33500	69.1677	50.0838	0	0	0	0	0	0	0	0	0
At1g23650	126.779	52.1578	0	0	0	0	0	0	0	0	0
At4g02970	0	52.5625	0	0	0	0	0	0	0	0	0
At1g09680	0	54.2	0	0	0	0	0	0	0	0	0
At5g35600	61.1219	56.4799	0	0	0	0	0	0	0	0	0
At2g25380	0	57.6236	0	0	0	0	0	0	0	0	0
At1g02710	0	57.7885	0	0	0	0	0	0	0	0	0
At4g03170	0	58.0716	0	0	0	0	0	0	0	0	0
At1g56410	93.9326	59.3736	0	0	0	0	0	0	0	0	0
At5g35800	0	59.7749	0	0	0	0	0	0	0	0	0
At3g52690	62.4619	60.5114	0	0	0	0	0	0	0	0	0
At3g25960	0	60.5236	0	0	0	0	0	0	0	0	0
At5g54420	0	61.3345	0	0	0	0	0	0	0	0	0
At1g20750	94.0132	61.5592	0	0	0	0	0	0	0	0	0
At1g56570	0	62.3565	0	0	0	0	0	0	0	0	0
At3g60020	0	64.9055	0	0	0	0	0	0	0	0	0
At5g08490	0	64.9534	0	0	0	0	0	0	0	0	0
At5g44630	49.0639	65.2127	0	0	0	0	0	0	0	0	0
At4g26170	0	65.3973	0	0	0	0	0	0	0	0	0
At5g35470	0	66.3904	0	0	0	0	0	0	0	0	0
At2g35310	51.0597	66.7339	0	0	0	0	0	0	0	0	0
At4g37170	59.3461	67.4987	0	0	0	0	0	0	0	0	0
At3g26930	133.996	68.0834	0	0	0	0	0	0	0	0	0
At2g35030	0	68.1844	0	0	0	0	0	0	0	0	0
At3g42500	0	68.4625	0	0	0	0	0	0	0	0	0
At1g66790	190.88	70.5169	0	0	0	0	0	0	0	0	0
At5g45790	0	70.5601	0	0	0	0	0	0	0	0	0
At2g29605	100.704	71.6265	0	0	0	0	0	0	0	0	0
At1g52450	97.3268	73.4295	0	0	0	0	0	0	0	0	0
At1g31620	70.4536	73.509	0	0	0	0	0	0	0	0	0
At2g20616	107.621	73.5438	0	0	0	0	0	0	0	0	0
At3g45540	107.981	74.5735	0	0	0	0	0	0	0	0	0
At4g21820	0	74.6601	0	0	0	0	0	0	0	0	0
At3g12820	147.697	75.0763	0	0	0	0	0	0	0	0	0
At1g66490	79.8942	75.5643	0	0	0	0	0	0	0	0	0
At3g10240	60.8175	75.7996	0	0	0	0	0	0	0	0	0
At5g26645	0	77.3216	0	0	0	0	0	0	0	0	0
At5g25410	0	77.5667	0	0	0	0	0	0	0	0	0
At2g17860	93.6838	78.3352	0	0	0	0	0	0	0	0	0
At5g47150	0	78.6233	0	0	0	0	0	0	0	0	0
At1g67450	0	78.9668	0	0	0	0	0	0	0	0	0
At1g09700	0	79.9331	0	0	0	0	0	0	0	0	0
At4g03090	84.0297	81.1054	0	0	0	0	0	0	0	0	0
At2g06390	102.791	81.8006	0	0	0	0	0	0	0	0	0
At1g65810	221.44	82.7864	0	0	0	0	0	0	0	0	0
At2g16670	94.5746	84.5462	0	0	0	0	0	0	0	0	0
At1g23570	174.912	85.9297	0	0	0	0	0	0	0	0	0
At5g54480	103.15	86.1209	0	0	0	0	0	0	0	0	0
At2g07702	101.419	86.8154	0	0	0	0	0	0	0	0	0
At4g25330	80.7918	87.696	0	0	0	0	0	0	0	0	0
At3g25630	0	88.1466	0	0	0	0	0	0	0	0	0
At1g63480	199.498	88.4059	0	0	0	0	0	0	0	0	0
At4g00920	126.131	89.6949	0	0	0	0	0	0	0	0	0
At1g07860	119.933	91.0161	0	0	0	0	0	0	0	0	0
At1g27570	166.309	91.8173	0	0	0	0	0	0	0	0	0
At5g53960	99.7068	94.2311	0	0	0	0	0	0	0	0	0
At1g19030	138.807	95.9104	0	0	0	0	0	0	0	0	0
At4g28130	95.595	98.12	0	0	0	0	0	0	0	0	0
At5g27580	126.879	98.3726	0	0	0	0	0	0	0	0	0
At4g09540	0	98.7023	0	0	0	0	0	0	0	0	0
At5g48350	0	98.8673	0	0	0	0	0	0	0	0	0
At5g61110	138.394	99.0582	0	0	0	0	0	0	0	0	0
At1g61450	152.852	99.7524	0	0	0	0	0	0	0	0	0
At5g28720	120.822	100.017	0	0	0	0	0	0	0	0	0
At3g11060	182.085	100.585	0	0	0	0	0	0	0	0	0
At5g52290	112.915	101.51	0	0	0	0	0	0	0	0	0
At5g50470	130.335	102.611	0	0	0	0	0	0	0	0	0
At2g28090	117.352	102.841	0	0	0	0	0	0	0	0	0
At1g47920	106.551	103.127	0	0	0	0	0	0	0	0	0
At3g05440	187.74	104.139	0	0	0	0	0	0	0	0	0
At5g07880	163.378	104.194	0	0	0	0	0	0	0	0	0
At4g11710	0	104.343	0	0	0	0	0	0	0	0	0
At3g25090	0	104.7	0	0	0	0	0	0	0	0	0
At5g41710	99.8867	105.659	0	0	0	0	0	0	0	0	0
At3g49830	114.641	106.028	0	0	0	0	0	0	0	0	0
At3g63230	106.418	106.344	0	0	0	0	0	0	0	0	0
At1g17330	0	107.569	0	0	0	0	0	0	0	0	0
At1g11710	0	108.641	0	0	0	0	0	0	0	0	0
At5g22960	0	108.889	0	0	0	0	0	0	0	0	0
At3g30210	0	111.157	0	0	0	0	0	0	0	0	0
At1g67780	140.01	112.255	0	0	0	0	0	0	0	0	0
At3g58020	281.654	113.149	0	0	0	0	0	0	0	0	0
At4g31760	0	113.152	0	0	0	0	0	0	0	0	0
At2g03560	0	113.266	0	0	0	0	0	0	0	0	0
At4g32540	121.297	114.07	0	0	0	0	0	0	0	0	0
At2g20210	155.267	115.668	0	0	0	0	0	0	0	0	0
At2g28560	0	115.678	0	0	0	0	0	0	0	0	0
At1g12620	0	115.812	0	0	0	0	0	0	0	0	0
At5g44970	0	115.966	0	0	0	0	0	0	0	0	0
At3g26390	206.838	116.218	0	0	0	0	0	0	0	0	0
At3g62890	130.758	116.627	0	0	0	0	0	0	0	0	0
At5g52950	111.063	117.856	0	0	0	0	0	0	0	0	0
At2g31760	169.992	117.884	0	0	0	0	0	0	0	0	0
At3g20480	0	118.444	0	0	0	0	0	0	0	0	0
At5g20420	0	119.853	0	0	0	0	0	0	0	0	0
At2g34370	135.095	123.56	0	0	0	0	0	0	0	0	0
At5g43790	125.659	125.044	0	0	0	0	0	0	0	0	0
At3g42220	143.204	126.972	0	0	0	0	0	0	0	0	0
At4g17200	245.648	127.219	0	0	0	0	0	0	0	0	0
At5g14990	0	128.205	0	0	0	0	0	0	0	0	0
At1g55050	0	130.06	0	0	0	0	0	0	0	0	0
At5g27020	141.74	131.76	0	0	0	0	0	0	0	0	0
At5g60080	176.016	132.159	0	0	0	0	0	0	0	0	0
At5g10900	161.623	134.139	0	0	0	0	0	0	0	0	0
At2g17950	0	137.364	0	0	0	0	0	0	0	0	0
At1g15300	140.802	139.221	0	0	0	0	0	0	0	0	0
At5g28090	141.316	140.238	0	0	0	0	0	0	0	0	0
At3g02010	0	140.811	0	0	0	0	0	0	0	0	0
At3g20280	0	142.448	0	0	0	0	0	0	0	0	0
At1g49830	142.73	144.54	0	0	0	0	0	0	0	0	0
At5g11370	157.423	145.004	0	0	0	0	0	0	0	0	0
At5g55810	141.127	145.317	0	0	0	0	0	0	0	0	0
At3g59180	0	145.844	0	0	0	0	0	0	0	0	0
At5g60340	156.56	146.041	0	0	0	0	0	0	0	0	0
At2g07701	184.562	146.078	0	0	0	0	0	0	0	0	0
At4g07360	0	146.782	0	0	0	0	0	0	0	0	0
At5g56570	223.888	147.215	0	0	0	0	0	0	0	0	0
At3g20980	230.827	147.231	0	0	0	0	0	0	0	0	0
At4g19900	0	149.062	0	0	0	0	0	0	0	0	0
At4g02740	140.792	149.127	0	0	0	0	0	0	0	0	0
At1g72660	0	149.776	0	0	0	0	0	0	0	0	0
At1g14750	143.798	150.19	0	0	0	0	0	0	0	0	0
At3g14800	171.186	150.21	0	0	0	0	0	0	0	0	0
At4g09960	0	150.334	0	0	0	0	0	0	0	0	0
At4g15460	416.397	151.824	0	0	0	0	0	0	0	0	0
At1g14660	128.671	151.863	0	0	0	0	0	0	0	0	0
At2g36980	166.399	152.799	0	0	0	0	0	0	0	0	0
At4g30870	0	154.896	0	0	0	0	0	0	0	0	0
At5g03810	184.726	157.375	0	0	0	0	0	0	0	0	0
At4g24900	0	158.841	0	0	0	0	0	0	0	0	0
At5g36670	192.392	160.327	0	0	0	0	0	0	0	0	0
At4g10220	0	160.773	0	0	0	0	0	0	0	0	0
At1g55040	0	161.183	0	0	0	0	0	0	0	0	0
At4g31520	173.625	161.815	0	0	0	0	0	0	0	0	0
At1g32660	143.923	163.089	0	0	0	0	0	0	0	0	0
At4g15710	0	163.664	0	0	0	0	0	0	0	0	0
At2g34820	202.299	164.325	0	0	0	0	0	0	0	0	0
At1g31360	208.16	166.617	0	0	0	0	0	0	0	0	0
At5g49260	300.92	166.888	0	0	0	0	0	0	0	0	0
At3g49150	0	169.435	0	0	0	0	0	0	0	0	0
At1g49250	191.529	169.706	0	0	0	0	0	0	0	0	0
At3g22350	251.564	170.497	0	0	0	0	0	0	0	0	0
At3g28410	214.767	171.495	0	0	0	0	0	0	0	0	0
At4g23970	201.858	171.94	0	0	0	0	0	0	0	0	0
At5g17370	235.072	171.992	0	0	0	0	0	0	0	0	0
At1g72100	123.776	172.399	0	0	0	0	0	0	0	0	0
At5g01660	0	173.521	0	0	0	0	0	0	0	0	0
At1g35730	190.876	174.038	0	0	0	0	0	0	0	0	0
At2g07721	371.968	174.363	0	0	0	0	0	0	0	0	0
At1g72530	187.856	174.671	0	0	0	0	0	0	0	0	0
At3g48480	211.65	176.474	0	0	0	0	0	0	0	0	0
At3g10750	171.538	179.281	0	0	0	0	0	0	0	0	0
At5g51360	209.186	179.995	0	0	0	0	0	0	0	0	0
At2g40500	478.321	180.458	0	0	0	0	0	0	0	0	0
At1g14770	178.153	183.438	0	0	0	0	0	0	0	0	0
At5g50940	222.621	183.81	0	0	0	0	0	0	0	0	0
At1g07060	0	185.197	0	0	0	0	0	0	0	0	0
At3g61090	249.195	187.692	0	0	0	0	0	0	0	0	0
At2g23530	319.169	189.911	0	0	0	0	0	0	0	0	0
At3g29380	205.005	192.352	0	0	0	0	0	0	0	0	0
At5g15560	0	194.569	0	0	0	0	0	0	0	0	0
At4g11730	368.778	195.423	0	0	0	0	0	0	0	0	0
At5g43640	214.562	195.904	0	0	0	0	0	0	0	0	0
At4g17310	209.755	198.427	0	0	0	0	0	0	0	0	0
At3g61250	0	198.649	0	0	0	0	0	0	0	0	0
At2g45270	0	204.226	0	0	0	0	0	0	0	0	0
At1g49920	295.405	205.382	0	0	0	0	0	0	0	0	0
At1g05330	301.577	209.062	0	0	0	0	0	0	0	0	0
At4g16030	320.127	211.956	0	0	0	0	0	0	0	0	0
At2g22060	248.315	212.446	0	0	0	0	0	0	0	0	0
At3g01990	259.895	214.888	0	0	0	0	0	0	0	0	0
At5g66220	0	215.188	0	0	0	0	0	0	0	0	0
At4g12140	243.014	215.638	0	0	0	0	0	0	0	0	0
At1g06810	247.704	216.255	0	0	0	0	0	0	0	0	0
At5g11510	339.033	216.368	0	0	0	0	0	0	0	0	0
At3g54320	250.591	223.445	0	0	0	0	0	0	0	0	0
At1g19060	276.801	223.716	0	0	0	0	0	0	0	0	0
At1g01130	241.5	224.836	0	0	0	0	0	0	0	0	0
At1g70400	272.392	225.714	0	0	0	0	0	0	0	0	0
At5g41000	276.741	228.22	0	0	0	0	0	0	0	0	0
At1g56030	504.519	229.718	0	0	0	0	0	0	0	0	0
At3g14980	172.921	231.311	0	0	0	0	0	0	0	0	0
At5g27750	323.477	237.707	0	0	0	0	0	0	0	0	0
At1g80370	373.041	238.997	0	0	0	0	0	0	0	0	0
At5g01310	0	239.592	0	0	0	0	0	0	0	0	0
At2g46110	218.134	240.528	0	0	0	0	0	0	0	0	0
At1g59630	217.29	241.531	0	0	0	0	0	0	0	0	0
At1g49620	340.156	243.575	0	0	0	0	0	0	0	0	0
At1g50470	0	250.18	0	0	0	0	0	0	0	0	0
At1g02800	0	251.427	0	0	0	0	0	0	0	0	0
At2g32360	277.856	253.46	0	0	0	0	0	0	0	0	0
At3g53940	277.369	253.623	0	0	0	0	0	0	0	0	0
At3g62440	370.557	253.626	0	0	0	0	0	0	0	0	0
At1g03320	259.926	254.387	0	0	0	0	0	0	0	0	0
At4g23580	364.309	254.958	0	0	0	0	0	0	0	0	0
At5g38300	303.779	255.255	0	0	0	0	0	0	0	0	0
At5g28380	369.937	257.399	0	0	0	0	0	0	0	0	0
At3g15140	287.379	257.7	0	0	0	0	0	0	0	0	0
At3g19890	266.065	260.574	0	0	0	0	0	0	0	0	0
At4g17990	301.476	262.25	0	0	0	0	0	0	0	0	0
At2g07739	388.379	264.211	0	0	0	0	0	0	0	0	0
At1g09370	282.383	268.06	0	0	0	0	0	0	0	0	0
At1g49810	0	272.731	0	0	0	0	0	0	0	0	0
At3g06360	0	277.608	0	0	0	0	0	0	0	0	0
At5g04610	346.533	282.861	0	0	0	0	0	0	0	0	0
At1g06320	337.922	287.804	0	0	0	0	0	0	0	0	0
At5g08110	270.178	288.72	0	0	0	0	0	0	0	0	0
At1g47655	317.773	289.677	0	0	0	0	0	0	0	0	0
At2g40780	386.129	297.986	0	0	0	0	0	0	0	0	0
At3g48210	325.32	304.176	0	0	0	0	0	0	0	0	0
At2g39240	370.702	307.725	0	0	0	0	0	0	0	0	0
At1g60180	606.301	311.102	0	0	0	0	0	0	0	0	0
At1g11470	306.76	311.217	0	0	0	0	0	0	0	0	0
At5g56370	373.076	312.997	0	0	0	0	0	0	0	0	0
At3g55590	339.942	313.462	0	0	0	0	0	0	0	0	0
At1g61940	292.349	313.815	0	0	0	0	0	0	0	0	0
At3g07060	367.833	317.538	0	0	0	0	0	0	0	0	0
At3g51530	422.255	318.707	0	0	0	0	0	0	0	0	0
At3g45480	435.621	323.345	0	0	0	0	0	0	0	0	0
At4g33900	541.964	323.43	0	0	0	0	0	0	0	0	0
At5g66000	385.49	325.236	0	0	0	0	0	0	0	0	0
At1g78400	0	328.748	0	0	0	0	0	0	0	0	0
At1g66850	526.773	337.687	0	0	0	0	0	0	0	0	0
At3g17260	433.406	346.77	0	0	0	0	0	0	0	0	0
At1g73930	0	347.884	0	0	0	0	0	0	0	0	0
At4g35370	379.01	359.259	0	0	0	0	0	0	0	0	0
At5g20370	352.34	364.347	0	0	0	0	0	0	0	0	0
At5g22790	354.048	376.944	0	0	0	0	0	0	0	0	0
At4g29030	0	379.605	0	0	0	0	0	0	0	0	0
At1g21290	540.551	402.221	0	0	0	0	0	0	0	0	0
At3g10580	534.702	402.801	0	0	0	0	0	0	0	0	0
At1g79780	417.097	404.366	0	0	0	0	0	0	0	0	0
At5g06520	541.027	409.21	0	0	0	0	0	0	0	0	0
At5g54010	399.63	416.173	0	0	0	0	0	0	0	0	0
At3g21800	389.243	420.43	0	0	0	0	0	0	0	0	0
At2g35070	588.776	422.847	0	0	0	0	0	0	0	0	0
At3g26940	452.418	430.469	0	0	0	0	0	0	0	0	0
At2g36180	608.334	437.874	0	0	0	0	0	0	0	0	0
At5g51250	568.163	444.701	0	0	0	0	0	0	0	0	0
At2g14830	465.087	447.797	0	0	0	0	0	0	0	0	0
At3g24130	0	450.541	0	0	0	0	0	0	0	0	0
At2g20970	531.628	454.245	0	0	0	0	0	0	0	0	0
At4g02485	0	461.017	0	0	0	0	0	0	0	0	0
At2g42480	679.364	461.759	0	0	0	0	0	0	0	0	0
At1g62690	515.965	480.275	0	0	0	0	0	0	0	0	0
At5g37870	583.021	480.821	0	0	0	0	0	0	0	0	0
At1g12960	0	489.51	0	0	0	0	0	0	0	0	0
At1g80630	581.833	490.706	0	0	0	0	0	0	0	0	0
At2g03170	853.847	523.782	0	0	0	0	0	0	0	0	0
At5g07060	644.582	558.556	0	0	0	0	0	0	0	0	0
At5g61940	689.162	564.082	0	0	0	0	0	0	0	0	0
At4g18180	556.428	584.333	0	0	0	0	0	0	0	0	0
At4g24950	820.473	592.486	0	0	0	0	0	0	0	0	0
At1g78750	718.678	593.544	0	0	0	0	0	0	0	0	0
At5g52490	648.248	629.796	0	0	0	0	0	0	0	0	0
At5g17580	742.508	639.403	0	0	0	0	0	0	0	0	0
At2g30940	669.898	653.915	0	0	0	0	0	0	0	0	0
At3g16580	690.022	694.448	0	0	0	0	0	0	0	0	0
At3g15440	828.932	703.638	0	0	0	0	0	0	0	0	0
At3g57165	938.575	708.545	0	0	0	0	0	0	0	0	0
At5g47455	811.938	758.03	0	0	0	0	0	0	0	0	0
At1g74870	828.639	801.988	0	0	0	0	0	0	0	0	0
At1g44890	1072.77	1025.11	0	0	0	0	0	0	0	0	0
At5g02140	1183.23	1172.85	0	0	0	0	0	0	0	0	0
At1g53650	1241.58	1214.48	0	0	0	0	0	0	0	0	0
At3g58290	1733.46	1407.68	0	0	0	0	0	0	0	0	0
At1g36150	2275.05	1514.77	0	0	0	0	0	0	0	0	0
At4g22620	0	0	8.8252	0	0	0	0	0	0	0	0
At3g30730	106.298	91.1609	11.5668	0	0	0	0	0	0	0	0
At1g71290	0	0	25.1466	0	0	0	0	0	0	0	0
At4g03360	154.46	154.15	25.8946	0	0	0	0	0	0	0	0
At1g02700	0	0	32.8757	0	0	0	0	0	0	0	0
At3g42130	0	0	37.2742	0	0	0	0	0	0	0	0
At4g33620	59.5511	0	41.498	0	0	0	0	0	0	0	0
At1g49940	58.2587	60.5521	44.3178	0	0	0	0	0	0	0	0
At4g17930	0	0	47.1827	0	0	0	0	0	0	0	0
At3g51810	0	0	49.5675	0	0	0	0	0	0	0	0
At5g28950	0	0	52.1555	0	0	0	0	0	0	0	0
At3g29610	0	0	52.3174	0	0	0	0	0	0	0	0
At2g07120	0	32.5739	53.0876	0	0	0	0	0	0	0	0
At3g42260	0	0	55.4303	0	0	0	0	0	0	0	0
At3g20520	0	57.888	57.0785	0	0	0	0	0	0	0	0
At4g33370	0	0	59.7756	0	0	0	0	0	0	0	0
At5g46010	0	0	62.4577	0	0	0	0	0	0	0	0
At5g37330	0	0	66.6547	0	0	0	0	0	0	0	0
At2g10870	0	65.9716	67.5634	0	0	0	0	0	0	0	0
At4g28580	1007.13	766.69	67.6218	0	0	0	0	0	0	0	0
At3g03510	932.133	827.686	67.7741	0	0	0	0	0	0	0	0
At5g43200	55.7109	0	72.2541	0	0	0	0	0	0	0	0
At5g36737	0	0	76.2816	0	0	0	0	0	0	0	0
At5g28670	0	0	78.3355	0	0	0	0	0	0	0	0
At2g31100	0	0	80.556	0	0	0	0	0	0	0	0
At1g56160	0	0	81.9899	0	0	0	0	0	0	0	0
At3g63040	85.2433	0	84.3921	0	0	0	0	0	0	0	0
At2g13670	0	0	88.27	0	0	0	0	0	0	0	0
At4g08600	0	0	94.5966	0	0	0	0	0	0	0	0
At2g21890	663.532	829.334	96.7368	0	0	0	0	0	0	0	0
At1g51900	106.175	106.18	97.658	0	0	0	0	0	0	0	0
At2g07681	219.912	125.467	103.022	0	0	0	0	0	0	0	0
At5g65070	0	116.852	103.51	0	0	0	0	0	0	0	0
At5g28860	0	0	107.916	0	0	0	0	0	0	0	0
At5g52330	735.371	663.48	109.832	0	0	0	0	0	0	0	0
At4g11760	0	0	110.648	0	0	0	0	0	0	0	0
At4g03660	0	0	110.918	0	0	0	0	0	0	0	0
At4g05230	752.372	622.624	112.385	0	0	0	0	0	0	0	0
At5g25290	538.309	430.609	113.749	0	0	0	0	0	0	0	0
At5g31411	0	0	114.934	0	0	0	0	0	0	0	0
At2g20620	154.194	170.253	115.261	0	0	0	0	0	0	0	0
At5g35710	0	0	115.811	0	0	0	0	0	0	0	0
At5g66970	147.817	144.442	116.11	0	0	0	0	0	0	0	0
At4g33170	0	100.86	125.516	0	0	0	0	0	0	0	0
At1g48940	3587.15	2877.32	125.966	0	0	0	0	0	0	0	0
At5g62400	0	0	134.781	0	0	0	0	0	0	0	0
At4g24860	0	128.154	135.216	0	0	0	0	0	0	0	0
At1g27820	331.07	0	136.312	0	0	0	0	0	0	0	0
At5g53840	0	0	142.696	0	0	0	0	0	0	0	0
At2g42920	0	0	145.912	0	0	0	0	0	0	0	0
At4g00320	742.833	604.441	147.261	0	0	0	0	0	0	0	0
At5g27530	0	0	148.743	0	0	0	0	0	0	0	0
At1g71490	0	135.291	150.202	0	0	0	0	0	0	0	0
At3g22040	0	0	151.406	0	0	0	0	0	0	0	0
At2g18530	0	0	156.084	0	0	0	0	0	0	0	0
At2g47280	0	0	156.985	0	0	0	0	0	0	0	0
At2g13550	0	0	158.702	0	0	0	0	0	0	0	0
At5g53640	176.047	153.287	160.968	0	0	0	0	0	0	0	0
At5g60140	184.466	191.5	161.899	0	0	0	0	0	0	0	0
At1g37160	0	0	162.132	0	0	0	0	0	0	0	0
At1g48180	769.87	716.361	163.464	0	0	0	0	0	0	0	0
At2g23970	869.372	859.308	164.781	0	0	0	0	0	0	0	0
At1g10880	0	0	173.624	0	0	0	0	0	0	0	0
At4g38000	0	122.693	178.156	0	0	0	0	0	0	0	0
At4g16460	201.527	189.796	179.59	0	0	0	0	0	0	0	0
At2g31470	419.726	370.816	182.172	0	0	0	0	0	0	0	0
At5g55770	0	0	183.633	0	0	0	0	0	0	0	0
At5g29958	0	0	184.159	0	0	0	0	0	0	0	0
At5g63730	260.06	253.542	191.797	0	0	0	0	0	0	0	0
At4g10940	0	0	194.213	0	0	0	0	0	0	0	0
At2g42830	0	0	197.133	0	0	0	0	0	0	0	0
At3g14950	175.308	332.371	199.913	0	0	0	0	0	0	0	0
At5g67550	0	143.731	202.089	0	0	0	0	0	0	0	0
At5g23940	0	135.831	207.212	0	0	0	0	0	0	0	0
At4g28700	1105.76	1105.7	209.428	0	0	0	0	0	0	0	0
At5g26635	0	0	212.476	0	0	0	0	0	0	0	0
At3g59170	175.692	188.174	214.414	0	0	0	0	0	0	0	0
At3g45320	1037.2	955.309	214.521	0	0	0	0	0	0	0	0
At4g35400	0	0	219.958	0	0	0	0	0	0	0	0
At4g05140	0	0	225.758	0	0	0	0	0	0	0	0
At1g24938	0	0	236.041	0	0	0	0	0	0	0	0
At1g23420	0	0	237.505	0	0	0	0	0	0	0	0
At5g48080	187.496	0	240.863	0	0	0	0	0	0	0	0
At5g17470	494.257	662.314	250.854	0	0	0	0	0	0	0	0
At1g03780	340.835	270.881	262.014	0	0	0	0	0	0	0	0
At5g59040	3829.42	3147.06	264.916	0	0	0	0	0	0	0	0
At1g79800	1753.55	1927.2	267.594	0	0	0	0	0	0	0	0
At3g53790	0	0	268.097	0	0	0	0	0	0	0	0
At1g18340	767.495	706.376	281.18	0	0	0	0	0	0	0	0
At3g22050	0	142.148	286.496	0	0	0	0	0	0	0	0
At4g27420	997.205	1013.29	294.173	0	0	0	0	0	0	0	0
At4g10820	322.31	317.249	295.455	0	0	0	0	0	0	0	0
At2g38150	0	0	303.067	0	0	0	0	0	0	0	0
At3g24640	0	156.32	308.511	0	0	0	0	0	0	0	0
At1g54550	336.669	256.932	308.909	0	0	0	0	0	0	0	0
At5g19640	484.614	341.462	310.285	0	0	0	0	0	0	0	0
At2g01770	155.381	214.716	320.474	0	0	0	0	0	0	0	0
At1g75290	0	307.562	323.728	0	0	0	0	0	0	0	0
At3g53070	0	73.3723	325.908	0	0	0	0	0	0	0	0
At4g15250	0	237.707	327.728	0	0	0	0	0	0	0	0
At3g18720	831.911	764.055	330.846	0	0	0	0	0	0	0	0
At1g25460	0	0	341.741	0	0	0	0	0	0	0	0
At1g05290	759.042	858.286	343.88	0	0	0	0	0	0	0	0
At3g09590	0	0	347.112	0	0	0	0	0	0	0	0
At4g04450	717.482	773.637	354.507	0	0	0	0	0	0	0	0
At5g04500	0	209.197	355.055	0	0	0	0	0	0	0	0
At2g23160	333.917	0	358.274	0	0	0	0	0	0	0	0
At3g23060	570.869	579.249	371.618	0	0	0	0	0	0	0	0
At1g73570	0	204.935	371.668	0	0	0	0	0	0	0	0
At1g12720	0	0	373.437	0	0	0	0	0	0	0	0
At3g20620	0	0	396.017	0	0	0	0	0	0	0	0
At1g23070	69.0909	228.014	422.631	0	0	0	0	0	0	0	0
At3g09160	276.474	279.444	434.56	0	0	0	0	0	0	0	0
At5g26250	0	380.406	435.723	0	0	0	0	0	0	0	0
At1g05040	1073.35	1138.75	436.458	0	0	0	0	0	0	0	0
At1g05580	0	781.098	484.373	0	0	0	0	0	0	0	0
At2g28680	3963.88	3259.36	526.684	0	0	0	0	0	0	0	0
At1g04920	573.44	802.926	575.334	0	0	0	0	0	0	0	0
At1g22150	198.925	373.601	588.926	0	0	0	0	0	0	0	0
At3g47660	0	0	601.658	0	0	0	0	0	0	0	0
At5g08030	4311.59	4404.18	632.199	0	0	0	0	0	0	0	0
At5g60070	0	0	647.679	0	0	0	0	0	0	0	0
At2g30240	0	0	653.889	0	0	0	0	0	0	0	0
At5g03250	829.95	1100.21	694.451	0	0	0	0	0	0	0	0
At1g12600	0	342.428	715.472	0	0	0	0	0	0	0	0
At1g32250	505.141	798.723	723.941	0	0	0	0	0	0	0	0
At1g36020	0	472.739	729.93	0	0	0	0	0	0	0	0
At2g30630	508.501	783.289	751.696	0	0	0	0	0	0	0	0
At4g10260	3530.44	3862.66	780.585	0	0	0	0	0	0	0	0
At5g25550	0	257.123	794.985	0	0	0	0	0	0	0	0
At1g07850	119.507	436.802	811.682	0	0	0	0	0	0	0	0
At2g16120	0	331.849	830.663	0	0	0	0	0	0	0	0
At5g46795	1550.47	1884.97	833.29	0	0	0	0	0	0	0	0
At5g40040	3704	3529.19	842.346	0	0	0	0	0	0	0	0
At1g07540	0	0	854.068	0	0	0	0	0	0	0	0
At2g12190	0	0	867.241	0	0	0	0	0	0	0	0
At2g36190	1657.01	1405.37	893.623	0	0	0	0	0	0	0	0
At1g72960	0	470.092	914.497	0	0	0	0	0	0	0	0
At3g21960	520.47	1066.69	934.77	0	0	0	0	0	0	0	0
At5g57810	768.832	2131.43	962.863	0	0	0	0	0	0	0	0
At4g21490	518.962	658.378	1079.07	0	0	0	0	0	0	0	0
At3g22000	85.9125	266.287	1220.03	0	0	0	0	0	0	0	0
At3g22360	384.245	953.889	1267.6	0	0	0	0	0	0	0	0
At4g35670	0	95.0718	1279.54	0	0	0	0	0	0	0	0
At5g39310	0	0	1433.76	0	0	0	0	0	0	0	0
At3g53080	0	402.125	1763.44	0	0	0	0	0	0	0	0
At3g17220	0	297.33	1823.71	0	0	0	0	0	0	0	0
At1g71680	0	484.228	4027.59	0	0	0	0	0	0	0	0
At4g33040	0	0	0	1.25758	0	0	0	0	0	0	0
At3g05640	0	0	0	9.58234	0	0	0	0	0	0	0
At4g11920	0	55.1582	92.6877	15.8939	0	0	0	0	0	0	0
At1g58450	0	0	0	25.3798	0	0	0	0	0	0	0
At1g75790	24.631	0	16.2765	25.9411	0	0	0	0	0	0	0
At5g41450	0	0	0	29.0385	0	0	0	0	0	0	0
At4g20790	327.054	396.32	30.303	30.9543	0	0	0	0	0	0	0
At2g10370	0	0	0	31.4486	0	0	0	0	0	0	0
At1g02830	111.97	0	0	33.3768	0	0	0	0	0	0	0
At1g55600	0	0	37.3847	34.3495	0	0	0	0	0	0	0
At1g35850	0	0	11.0111	41.4115	0	0	0	0	0	0	0
At4g00160	416.743	326.518	94.5155	43.4148	0	0	0	0	0	0	0
At1g47810	0	0	0	49.0709	0	0	0	0	0	0	0
At2g19370	0	0	0	49.8651	0	0	0	0	0	0	0
At2g25030	0	0	54.1369	50.1724	0	0	0	0	0	0	0
At1g07740	68.5551	0	48.29	50.3396	0	0	0	0	0	0	0
At4g14370	55.1636	102.375	239.557	51.5078	0	0	0	0	0	0	0
At4g39000	0	0	0	55.478	0	0	0	0	0	0	0
At2g02550	0	0	0	55.9348	0	0	0	0	0	0	0
At4g03700	36.3028	0	54.8161	56.1945	0	0	0	0	0	0	0
At2g17180	0	0	103.513	62.4969	0	0	0	0	0	0	0
At2g17170	118.115	115.107	59.2923	66.7792	0	0	0	0	0	0	0
At3g03580	0	0	0	68.0406	0	0	0	0	0	0	0
At2g31250	202.805	221.088	125.452	69.2281	0	0	0	0	0	0	0
At3g24340	122.761	103.828	63.7121	71.539	0	0	0	0	0	0	0
At2g01920	0	0	0	71.6746	0	0	0	0	0	0	0
At2g21110	0	0	0	71.8525	0	0	0	0	0	0	0
At1g36230	0	0	66.819	72.7776	0	0	0	0	0	0	0
At5g23480	147.683	106.405	68.8287	76.5669	0	0	0	0	0	0	0
At3g43050	0	0	0	79.5474	0	0	0	0	0	0	0
At3g52270	79.5703	127.805	173.982	88.9247	0	0	0	0	0	0	0
At1g35370	0	0	0	90.0091	0	0	0	0	0	0	0
At5g22900	0	0	0	90.0639	0	0	0	0	0	0	0
At2g34800	0	0	0	90.5444	0	0	0	0	0	0	0
At3g17830	220.311	0	0	91.0611	0	0	0	0	0	0	0
At1g33580	0	0	0	91.0738	0	0	0	0	0	0	0
At3g10100	0	0	0	93.3699	0	0	0	0	0	0	0
At5g46440	0	0	0	94.669	0	0	0	0	0	0	0
At5g16920	0	45.0031	0	94.9501	0	0	0	0	0	0	0
At1g33950	0	0	0	98.2686	0	0	0	0	0	0	0
At2g07500	0	0	61.3945	98.8663	0	0	0	0	0	0	0
At1g08065	0	0	0	100.633	0	0	0	0	0	0	0
At1g60980	0	0	0	100.866	0	0	0	0	0	0	0
At1g13790	135.678	162.178	75.3074	101.247	0	0	0	0	0	0	0
At2g27240	0	0	0	103.217	0	0	0	0	0	0	0
At4g10850	0	0	0	103.469	0	0	0	0	0	0	0
At5g30332	0	0	0	105.407	0	0	0	0	0	0	0
At4g35650	332.896	279.634	192.24	105.762	0	0	0	0	0	0	0
At5g06070	0	0	0	106.242	0	0	0	0	0	0	0
At5g13350	97.5496	285.42	505.946	109.224	0	0	0	0	0	0	0
At3g46150	85.1601	0	0	111.207	0	0	0	0	0	0	0
At5g02210	194.704	144.983	0	112.71	0	0	0	0	0	0	0
At1g67180	212.675	143.93	0	116.045	0	0	0	0	0	0	0
At3g29640	0	0	138.889	118.177	0	0	0	0	0	0	0
At3g23350	0	27.011	650.655	120.14	0	0	0	0	0	0	0
At5g02990	0	0	0	121.938	0	0	0	0	0	0	0
At1g09720	0	69.0614	0	122.983	0	0	0	0	0	0	0
At5g42110	0	0	63.9576	123.117	0	0	0	0	0	0	0
At1g51960	0	0	0	123.961	0	0	0	0	0	0	0
At2g24000	0	0	0	125.704	0	0	0	0	0	0	0
At2g18260	462.586	273.608	140.501	126.757	0	0	0	0	0	0	0
At2g19890	0	0	0	127.535	0	0	0	0	0	0	0
At4g18920	114.132	607.726	1075.69	127.787	0	0	0	0	0	0	0
At3g49270	0	0	70.5604	129.945	0	0	0	0	0	0	0
At1g05400	127.066	84.2592	0	130.298	0	0	0	0	0	0	0
At5g35890	0	0	131.228	133.428	0	0	0	0	0	0	0
At4g31230	0	0	0	134.202	0	0	0	0	0	0	0
At2g07240	0	0	0	136.595	0	0	0	0	0	0	0
At5g63720	0	0	86.7094	137.635	0	0	0	0	0	0	0
At3g49450	0	0	0	139.65	0	0	0	0	0	0	0
At1g29630	0	0	0	139.846	0	0	0	0	0	0	0
At2g27410	156.028	141.871	165.815	142.06	0	0	0	0	0	0	0
At2g34100	394.563	302.8	0	142.371	0	0	0	0	0	0	0
At4g05630	0	157.936	0	142.515	0	0	0	0	0	0	0
At3g01250	61.0778	0	156.889	142.526	0	0	0	0	0	0	0
At1g79960	0	97.188	0	146.647	0	0	0	0	0	0	0
At3g42730	0	0	0	146.822	0	0	0	0	0	0	0
At3g42850	804.127	973.7	398.989	151.775	0	0	0	0	0	0	0
At2g18115	0	0	0	155.437	0	0	0	0	0	0	0
At5g50190	137.998	0	0	159.789	0	0	0	0	0	0	0
At5g43800	0	0	0	164.413	0	0	0	0	0	0	0
At1g08170	59.3355	0	157.065	164.918	0	0	0	0	0	0	0
At4g39590	734.861	586.799	101.151	167.836	0	0	0	0	0	0	0
At5g27340	0	136.337	0	171.264	0	0	0	0	0	0	0
At1g73510	0	0	136.149	173.622	0	0	0	0	0	0	0
At3g07920	599.465	490.206	228.365	174.27	0	0	0	0	0	0	0
At4g25040	0	710.71	1548.33	176.946	0	0	0	0	0	0	0
At2g15640	0	0	213.94	178.25	0	0	0	0	0	0	0
At3g44230	0	182.697	338.137	178.638	0	0	0	0	0	0	0
At3g26595	0	80.1013	0	179.726	0	0	0	0	0	0	0
At1g06750	0	0	233.459	186.226	0	0	0	0	0	0	0
At2g03210	166.526	210.387	297.567	192.113	0	0	0	0	0	0	0
At4g26440	927	871.293	201.605	192.124	0	0	0	0	0	0	0
At1g55410	0	0	0	192.745	0	0	0	0	0	0	0
At4g27930	0	0	0	194.635	0	0	0	0	0	0	0
At1g49910	0	0	0	201.356	0	0	0	0	0	0	0
At3g11020	221.578	245.357	0	201.65	0	0	0	0	0	0	0
At2g35160	598.758	486.781	163.18	201.694	0	0	0	0	0	0	0
At1g40952	0	145.161	0	201.706	0	0	0	0	0	0	0
At4g04690	236.954	240.577	237.38	202.443	0	0	0	0	0	0	0
At3g63020	0	0	0	202.728	0	0	0	0	0	0	0
At1g18530	0	0	449.549	205.998	0	0	0	0	0	0	0
At4g17700	0	0	0	207.754	0	0	0	0	0	0	0
At5g53520	0	135.409	181.923	208.761	0	0	0	0	0	0	0
At2g21420	0	0	0	210.806	0	0	0	0	0	0	0
At5g50480	425.556	305.002	179.252	212.675	0	0	0	0	0	0	0
At3g09930	110.579	209.57	1758.21	214.179	0	0	0	0	0	0	0
At4g11400	0	0	0	216.704	0	0	0	0	0	0	0
At1g16705	255.917	410.215	271.938	219.18	0	0	0	0	0	0	0
At2g06170	0	0	271.094	222.346	0	0	0	0	0	0	0
At5g52000	0	0	0	222.774	0	0	0	0	0	0	0
At4g37840	495.226	667.638	658.821	225.616	0	0	0	0	0	0	0
At4g24030	0	0	160.094	226.083	0	0	0	0	0	0	0
At1g42560	0	0	1119.12	230.016	0	0	0	0	0	0	0
At3g24680	0	0	0	233.829	0	0	0	0	0	0	0
At5g54470	0	0	491.023	236.139	0	0	0	0	0	0	0
At2g33350	0	0	722.326	236.53	0	0	0	0	0	0	0
At5g56310	0	0	0	239.846	0	0	0	0	0	0	0
At2g37740	0	0	0	240.089	0	0	0	0	0	0	0
At3g44930	0	0	0	241.073	0	0	0	0	0	0	0
At3g07860	366.277	310.031	305.419	242.536	0	0	0	0	0	0	0
At2g46480	97.0399	0	258.135	242.752	0	0	0	0	0	0	0
At4g18990	0	0	339.479	243.232	0	0	0	0	0	0	0
At1g54860	0	0	1233.3	244.474	0	0	0	0	0	0	0
At4g26330	0	0	184.498	246.762	0	0	0	0	0	0	0
At1g73070	272.815	174.404	0	248.515	0	0	0	0	0	0	0
At3g26050	191.157	171.174	0	249.06	0	0	0	0	0	0	0
At2g17770	0	0	0	252.543	0	0	0	0	0	0	0
At3g14070	171.144	0	0	254.031	0	0	0	0	0	0	0
At1g15990	0	0	500.949	254.458	0	0	0	0	0	0	0
At1g19090	0	0	0	255.75	0	0	0	0	0	0	0
At4g11720	99.1059	92.2857	217.25	260.728	0	0	0	0	0	0	0
At1g69540	215.189	256.723	300.027	262.505	0	0	0	0	0	0	0
At2g06220	0	0	126.937	263.709	0	0	0	0	0	0	0
At1g41870	0	0	0	265.137	0	0	0	0	0	0	0
At3g05720	0	119.989	334.159	266.423	0	0	0	0	0	0	0
At1g63190	369.406	355.063	390.033	266.964	0	0	0	0	0	0	0
At1g22010	526.87	381.065	0	267.233	0	0	0	0	0	0	0
At2g29940	1012.6	1092.56	601.841	268.009	0	0	0	0	0	0	0
At5g58460	0	142.185	553.17	268.919	0	0	0	0	0	0	0
At2g03630	0	0	254.227	274.368	0	0	0	0	0	0	0
At5g28570	0	0	0	276.665	0	0	0	0	0	0	0
At5g41310	0	0	289.938	281.148	0	0	0	0	0	0	0
At4g26390	1098.62	1110.41	705.293	281.673	0	0	0	0	0	0	0
At1g08860	295.056	289.748	275.641	282.085	0	0	0	0	0	0	0
At5g28200	287.433	0	246.158	284.033	0	0	0	0	0	0	0
At5g55020	0	0	0	288.626	0	0	0	0	0	0	0
At4g36830	0	0	303.476	289.611	0	0	0	0	0	0	0
At3g29070	152.551	576.024	895.806	296.101	0	0	0	0	0	0	0
At3g27440	599.283	734.83	1045.66	303.346	0	0	0	0	0	0	0
At1g51915	0	0	854.404	305.019	0	0	0	0	0	0	0
At1g03445	278.023	260.957	0	305.758	0	0	0	0	0	0	0
At5g03590	110.504	322.678	1262.01	306.966	0	0	0	0	0	0	0
At2g18270	175.416	0	236.868	308.459	0	0	0	0	0	0	0
At1g43886	0	0	298.702	308.976	0	0	0	0	0	0	0
At2g47120	0	0	361.991	309.928	0	0	0	0	0	0	0
At1g35410	254.317	222.982	373.78	310.111	0	0	0	0	0	0	0
At3g19690	0	0	0	311.683	0	0	0	0	0	0	0
At2g15720	0	157.734	360.362	312.701	0	0	0	0	0	0	0
At2g04675	0	316.807	1870.83	316.068	0	0	0	0	0	0	0
At2g47020	0	83.4821	115.695	316.647	0	0	0	0	0	0	0
At3g26870	0	0	287.231	320.029	0	0	0	0	0	0	0
At1g75050	1595.71	1704.71	390.896	321.171	0	0	0	0	0	0	0
At1g20130	0	155.292	1935.17	331.066	0	0	0	0	0	0	0
At5g44270	0	0	0	331.098	0	0	0	0	0	0	0
At1g32850	0	0	293.897	331.254	0	0	0	0	0	0	0
At1g02620	217.004	198.317	336.683	334.901	0	0	0	0	0	0	0
At4g31260	0	0	379.977	337.315	0	0	0	0	0	0	0
At3g31920	0	0	0	338.11	0	0	0	0	0	0	0
At1g61630	1623.62	1492.11	309.02	340.712	0	0	0	0	0	0	0
At3g13420	303.056	273.345	326.303	344.452	0	0	0	0	0	0	0
At1g35970	0	0	198.594	347.049	0	0	0	0	0	0	0
At1g20080	366.767	576.802	990.937	348.178	0	0	0	0	0	0	0
At3g21970	53.2047	767.333	3388.82	355.471	0	0	0	0	0	0	0
At3g24250	0	0	305.487	358.053	0	0	0	0	0	0	0
At2g18340	182.463	178.65	2016.35	358.663	0	0	0	0	0	0	0
At3g11180	0	0	143.798	364.167	0	0	0	0	0	0	0
At5g03620	1253.9	2528.03	1072.93	365.55	0	0	0	0	0	0	0
At1g18410	0	0	577.789	366.423	0	0	0	0	0	0	0
At2g38920	409.095	492.448	591.428	367.491	0	0	0	0	0	0	0
At2g29040	178.81	262.033	337.55	368.779	0	0	0	0	0	0	0
At1g57670	0	0	0	371.773	0	0	0	0	0	0	0
At1g68120	434.683	388.143	317.589	372.924	0	0	0	0	0	0	0
At3g61450	323.366	251.48	326.073	374.477	0	0	0	0	0	0	0
At1g30470	0	148.714	316.025	376.555	0	0	0	0	0	0	0
At2g37610	340.226	451.935	547.976	377.928	0	0	0	0	0	0	0
At1g67670	0	0	0	378.747	0	0	0	0	0	0	0
At2g40790	0	277.173	734.242	385.947	0	0	0	0	0	0	0
At3g60580	0	0	329.626	389.977	0	0	0	0	0	0	0
At1g03710	973.312	879.896	529.568	393.739	0	0	0	0	0	0	0
At5g09500	3044.71	2845.06	766.459	395.104	0	0	0	0	0	0	0
At5g66020	600.408	821.577	1059.65	395.264	0	0	0	0	0	0	0
At2g06040	103.959	0	191.77	395.823	0	0	0	0	0	0	0
At4g16480	0	1147.09	1862.2	396.728	0	0	0	0	0	0	0
At2g30290	250.288	541.941	951.143	404.312	0	0	0	0	0	0	0
At2g41050	367.128	418.006	367.616	405.397	0	0	0	0	0	0	0
At4g16160	1613.63	1766.06	1554.97	408.34	0	0	0	0	0	0	0
At1g54240	0	0	249.839	409.827	0	0	0	0	0	0	0
At3g17720	651.825	1325.92	1696.8	409.99	0	0	0	0	0	0	0
At3g24280	750.258	629.279	326.496	411.913	0	0	0	0	0	0	0
At5g46200	113.619	502.735	1739.52	417.727	0	0	0	0	0	0	0
At4g26590	0	0	341.279	418.005	0	0	0	0	0	0	0
At4g04080	703.811	657.771	552.091	421.596	0	0	0	0	0	0	0
At3g60100	919.492	1080.33	1064.83	425.556	0	0	0	0	0	0	0
At2g39820	1219.6	1129.11	518.389	430.048	0	0	0	0	0	0	0
At1g76640	0	0	0	435.885	0	0	0	0	0	0	0
At3g18360	1344.17	1714.31	1748.4	438.992	0	0	0	0	0	0	0
At5g62250	0	0	660.683	442.769	0	0	0	0	0	0	0
At4g02140	339.538	1312.24	2961.93	443.71	0	0	0	0	0	0	0
At1g09930	282.275	282.919	428.071	445.619	0	0	0	0	0	0	0
At5g56780	0	0	0	446.842	0	0	0	0	0	0	0
At3g13820	0	130.702	310.315	447.75	0	0	0	0	0	0	0
At1g58210	260.406	544.952	924.473	451.498	0	0	0	0	0	0	0
At3g45810	0	0	522.96	455.118	0	0	0	0	0	0	0
At3g08560	349.73	1074.08	2661.48	460.679	0	0	0	0	0	0	0
At1g11610	0	0	748.541	463.828	0	0	0	0	0	0	0
At2g15535	0	124.431	2220.86	465.368	0	0	0	0	0	0	0
At2g32890	260.13	979.55	1803.08	470.928	0	0	0	0	0	0	0
At4g36600	369.615	464.077	1338.27	472.207	0	0	0	0	0	0	0
At2g14490	0	0	316.258	479.711	0	0	0	0	0	0	0
At2g22950	0	874.804	2782.1	481.377	0	0	0	0	0	0	0
At1g68750	50.2446	550.041	2051.62	483.379	0	0	0	0	0	0	0
At4g26730	0	305.337	430.72	490.59	0	0	0	0	0	0	0
At5g10090	0	0	228.238	491.446	0	0	0	0	0	0	0
At5g52340	356.663	422.534	731.594	498.596	0	0	0	0	0	0	0
At2g44540	0	0	0	499.566	0	0	0	0	0	0	0
At4g23960	421.807	293.214	334.567	500.684	0	0	0	0	0	0	0
At2g18080	0	0	1033.05	500.779	0	0	0	0	0	0	0
At2g25630	0	0	0	501.57	0	0	0	0	0	0	0
At5g15070	665.368	774.554	916.865	514.978	0	0	0	0	0	0	0
At1g14970	0	0	0	524.317	0	0	0	0	0	0	0
At5g10500	0	0	609.959	525.199	0	0	0	0	0	0	0
At3g52080	0	0	601.68	532.268	0	0	0	0	0	0	0
At2g42380	0	0	569.542	537.159	0	0	0	0	0	0	0
At2g09910	0	0	158.566	542.505	0	0	0	0	0	0	0
At3g06560	154.813	0	320.623	542.763	0	0	0	0	0	0	0
At3g55190	0	43.9663	742.619	543.423	0	0	0	0	0	0	0
At5g02720	0	179.857	1342.04	546.852	0	0	0	0	0	0	0
At3g09550	167.474	232.838	549.508	549.642	0	0	0	0	0	0	0
At1g16380	0	0	959.544	550.231	0	0	0	0	0	0	0
At3g48010	0	0	666.673	551.479	0	0	0	0	0	0	0
At1g04500	0	0	1074.67	553.144	0	0	0	0	0	0	0
At3g01020	733.332	718.763	844.43	557.103	0	0	0	0	0	0	0
At3g18570	48.8439	308.255	1536.48	561.288	0	0	0	0	0	0	0
At5g09790	504.754	587.416	820.286	561.371	0	0	0	0	0	0	0
At2g11480	0	83.6091	892.511	561.945	0	0	0	0	0	0	0
At4g33850	0	0	0	562.183	0	0	0	0	0	0	0
At1g22460	96.0435	151.132	611.87	570.669	0	0	0	0	0	0	0
At4g28670	0	0	416.164	571.638	0	0	0	0	0	0	0
At2g33240	0	310.743	483.3	581.466	0	0	0	0	0	0	0
At2g38910	0	0	586.649	582.992	0	0	0	0	0	0	0
At3g07830	0	49.9921	1798.8	584.435	0	0	0	0	0	0	0
At4g40020	29.7169	23.9665	581.574	593.965	0	0	0	0	0	0	0
At1g77730	88.1277	0	748.403	594.261	0	0	0	0	0	0	0
At1g30810	280.688	328.164	498.022	596.232	0	0	0	0	0	0	0
At3g59290	0	0	0	605.227	0	0	0	0	0	0	0
At5g62850	0	576.253	3201.1	623.468	0	0	0	0	0	0	0
At2g25890	1127.13	1669.02	3716.04	647.837	0	0	0	0	0	0	0
At5g28470	1530.47	1651.44	430.529	650.919	0	0	0	0	0	0	0
At5g40645	0	146.501	897.554	661.673	0	0	0	0	0	0	0
At1g01980	0	0	54.0815	662.768	0	0	0	0	0	0	0
At4g37990	141.683	181.319	1896.41	667.759	0	0	0	0	0	0	0
At1g22760	1831.34	2551.2	2545.47	670.861	0	0	0	0	0	0	0
At4g31220	0	0	791.022	683.736	0	0	0	0	0	0	0
At5g37060	0	0	665.417	684.669	0	0	0	0	0	0	0
At3g23270	0	171.741	1038.2	687.643	0	0	0	0	0	0	0
At3g12470	0	0	641.024	693.048	0	0	0	0	0	0	0
At1g26320	123.284	571.246	1929.74	697.543	0	0	0	0	0	0	0
At1g57550	443.305	645.491	2574.13	700.606	0	0	0	0	0	0	0
At5g39870	0	123.595	1494.61	702.465	0	0	0	0	0	0	0
At1g11990	0	0	494.563	705.625	0	0	0	0	0	0	0
At3g28490	0	0	748.764	719.814	0	0	0	0	0	0	0
At1g64320	0	61.0144	586.344	728.144	0	0	0	0	0	0	0
At3g51070	65.1812	479.821	3188.45	728.527	0	0	0	0	0	0	0
At4g15650	0	0	559.434	735.114	0	0	0	0	0	0	0
At2g04220	0	0	506.168	739.11	0	0	0	0	0	0	0
At5g46940	114.512	359.99	4181.02	739.509	0	0	0	0	0	0	0
At5g39420	0	0	374.274	741.038	0	0	0	0	0	0	0
At2g44570	0	0	0	758.324	0	0	0	0	0	0	0
At1g67540	0	120.428	1999.92	758.51	0	0	0	0	0	0	0
At4g12860	0	427.276	1260.7	760.424	0	0	0	0	0	0	0
At2g03060	346.804	484.866	871.023	765.645	0	0	0	0	0	0	0
At3g02440	0	0	947.854	769.145	0	0	0	0	0	0	0
At2g20470	598.962	691.429	1144.67	786.906	0	0	0	0	0	0	0
At3g58160	0	313.909	919.979	789.667	0	0	0	0	0	0	0
At2g33670	127.916	283.586	1474.64	794.379	0	0	0	0	0	0	0
At2g30690	337.018	367.28	624.489	812.519	0	0	0	0	0	0	0
At5g45810	0	0	735.448	813.19	0	0	0	0	0	0	0
At2g04063	0	0	960.476	823.042	0	0	0	0	0	0	0
At5g20710	2679.55	3365.6	1326.65	824.615	0	0	0	0	0	0	0
At5g42260	564.215	845.049	203.991	827.845	0	0	0	0	0	0	0
At4g25950	940.549	2075.43	3902.49	828.125	0	0	0	0	0	0	0
At3g28770	0	0	1261.65	834.844	0	0	0	0	0	0	0
At5g48270	44.8403	58.2601	879.862	835.37	0	0	0	0	0	0	0
At4g15200	0	0	535.058	840.683	0	0	0	0	0	0	0
At2g34440	0	0	573.532	841.702	0	0	0	0	0	0	0
At2g37070	526.495	0	667.108	850.012	0	0	0	0	0	0	0
At4g26930	0	0	359.948	863.572	0	0	0	0	0	0	0
At2g37010	0	0	725.972	864.219	0	0	0	0	0	0	0
At1g06970	0	0	716.264	868.972	0	0	0	0	0	0	0
At5g54150	177.076	210.587	755.688	873.099	0	0	0	0	0	0	0
At3g12160	106.393	296.44	1275.68	875.242	0	0	0	0	0	0	0
At2g19400	0	0	762.674	879.637	0	0	0	0	0	0	0
At1g74220	0	0	616.518	881.491	0	0	0	0	0	0	0
At1g19780	0	184.79	1156.48	883.125	0	0	0	0	0	0	0
At5g41780	0	0	760.74	887.446	0	0	0	0	0	0	0
At5g19610	0	255.999	1540.46	887.677	0	0	0	0	0	0	0
At2g42100	0	0	0	895.573	0	0	0	0	0	0	0
At4g04980	0	0	528.354	896.507	0	0	0	0	0	0	0
At1g72460	0	178.079	1168.8	911.445	0	0	0	0	0	0	0
At1g04670	435.304	1255.76	3350.94	918.706	0	0	0	0	0	0	0
At1g67623	50.6621	35.6805	314.267	934.003	0	0	0	0	0	0	0
At5g39650	0	0	1057.1	948.368	0	0	0	0	0	0	0
At4g35280	168.351	208.009	887.002	952.917	0	0	0	0	0	0	0
At4g12930	1062.03	624.649	358.433	963.495	0	0	0	0	0	0	0
At1g79400	0	109.923	1258.61	979.547	0	0	0	0	0	0	0
At2g29410	0	126.02	994.635	989.942	0	0	0	0	0	0	0
At1g16760	0	0	1055.22	995.328	0	0	0	0	0	0	0
At1g68090	0	0	1696.78	1000.57	0	0	0	0	0	0	0
At5g26150	0	0	673.674	1001.27	0	0	0	0	0	0	0
At1g70430	750.769	756.692	954.514	1013.93	0	0	0	0	0	0	0
At2g13675	162.85	471.399	2400.04	1024.58	0	0	0	0	0	0	0
At1g49290	433.061	0	924.269	1032.2	0	0	0	0	0	0	0
At2g28640	0	0	736.704	1033.36	0	0	0	0	0	0	0
At2g29790	253.83	1019.88	4206.57	1047.07	0	0	0	0	0	0	0
At1g04880	641.391	659.51	970.532	1048.36	0	0	0	0	0	0	0
At1g22130	621.384	756.424	1786.04	1048.87	0	0	0	0	0	0	0
At3g28630	0	284.082	895.048	1052.39	0	0	0	0	0	0	0
At3g13050	0	0	1062.92	1057.37	0	0	0	0	0	0	0
At1g80660	410.281	1797.52	6294.9	1067.97	0	0	0	0	0	0	0
At2g33320	0	0	614.769	1070.64	0	0	0	0	0	0	0
At3g22650	0	154.104	1565.93	1072.49	0	0	0	0	0	0	0
At1g18280	3882.38	4934.66	4146.19	1086.63	0	0	0	0	0	0	0
At2g19040	0	129.826	365.13	1087.4	0	0	0	0	0	0	0
At2g21480	31.0032	39.0579	606.956	1096.61	0	0	0	0	0	0	0
At2g45610	0	0	1395.43	1120.7	0	0	0	0	0	0	0
At4g03620	0	0	1022.06	1126.87	0	0	0	0	0	0	0
At5g55980	0	0	511.443	1145.23	0	0	0	0	0	0	0
At1g51410	63.5071	417.563	1608.1	1152.85	0	0	0	0	0	0	0
At4g30770	0	0	1350.28	1158.29	0	0	0	0	0	0	0
At2g20430	0	187.108	1558.25	1165.2	0	0	0	0	0	0	0
At3g24620	0	0	881.415	1166.63	0	0	0	0	0	0	0
At3g28840	0	797.478	5526.59	1167.37	0	0	0	0	0	0	0
At2g33690	229.961	1070.06	3293.15	1167.74	0	0	0	0	0	0	0
At1g78940	91.4146	143.575	950.807	1198.36	0	0	0	0	0	0	0
At5g09430	42.2867	133.437	818.925	1202.24	0	0	0	0	0	0	0
At5g12180	0	0	528.611	1205.32	0	0	0	0	0	0	0
At4g28000	0.7646	0	790.087	1214.12	0	0	0	0	0	0	0
At2g43900	230.24	366.581	1229.03	1215.51	0	0	0	0	0	0	0
At1g24110	0	0	335.374	1225.3	0	0	0	0	0	0	0
At4g00350	0	0	898.169	1241.28	0	0	0	0	0	0	0
At2g20440	0	119.844	866.295	1245.38	0	0	0	0	0	0	0
At5g66740	1013.5	1290.82	1698.35	1287.64	0	0	0	0	0	0	0
At3g13660	0	68.3851	617.719	1296.21	0	0	0	0	0	0	0
At4g13240	73.1793	202.508	1155.89	1305.84	0	0	0	0	0	0	0
At4g33230	0	0	542.085	1305.91	0	0	0	0	0	0	0
At3g28780	0	537.695	3100.74	1313.29	0	0	0	0	0	0	0
At5g60010	162.337	252.039	1104.07	1321.07	0	0	0	0	0	0	0
At1g07330	0	0	1078.22	1342.5	0	0	0	0	0	0	0
At1g26480	0	573.562	2249.16	1356.09	0	0	0	0	0	0	0
At2g15650	0	63.2121	816.81	1356.6	0	0	0	0	0	0	0
At1g23540	0	0	1096.14	1414.56	0	0	0	0	0	0	0
At4g08670	3633.26	3894.14	4308.15	1453.01	0	0	0	0	0	0	0
At1g65240	0	0	1140.5	1471.01	0	0	0	0	0	0	0
At3g13970	0	0	0	1471.64	0	0	0	0	0	0	0
At2g21990	0	55.9147	784.444	1482.69	0	0	0	0	0	0	0
At3g57140	0	186.269	780.786	1490.21	0	0	0	0	0	0	0
At2g25600	161.357	219.22	720.391	1496.17	0	0	0	0	0	0	0
At2g46300	0	0	516.275	1503.66	0	0	0	0	0	0	0
At3g60780	0	0	1017.1	1510.54	0	0	0	0	0	0	0
At5g57320	370.983	509.327	1237.98	1520.48	0	0	0	0	0	0	0
At5g57690	0	241.898	1439.12	1530	0	0	0	0	0	0	0
At3g16380	215.055	186.104	863.51	1539.86	0	0	0	0	0	0	0
At3g05820	0	142.719	1384.28	1542.7	0	0	0	0	0	0	0
At1g77980	305.616	547.74	2134.85	1580.11	0	0	0	0	0	0	0
At1g10620	0	0	757.315	1592.08	0	0	0	0	0	0	0
At3g04620	639.52	921.814	3271.02	1606.78	0	0	0	0	0	0	0
At3g04690	0	0	1111.08	1641.47	0	0	0	0	0	0	0
At1g13890	0	112.978	1194.36	1649.15	0	0	0	0	0	0	0
At2g13620	0	0	1635	1671.97	0	0	0	0	0	0	0
At3g11740	0	0	1406.41	1680.71	0	0	0	0	0	0	0
At1g50610	0	36.9849	874.546	1687.19	0	0	0	0	0	0	0
At3g29060	0	131.04	1169.34	1728.49	0	0	0	0	0	0	0
At4g13230	183.868	872.061	5313.15	1736.21	0	0	0	0	0	0	0
At2g07560	754.88	3732.27	8318.45	1737.11	0	0	0	0	0	0	0
At3g07840	0	222.234	3074.48	1752.74	0	0	0	0	0	0	0
At3g13065	0	126.583	1214.13	1763.95	0	0	0	0	0	0	0
At2g33270	0	0	1004.12	1782.49	0	0	0	0	0	0	0
At4g16745	0	0	886.448	1819.97	0	0	0	0	0	0	0
At3g46750	0	367.97	2754.46	1837.18	0	0	0	0	0	0	0
At2g19980	0	0	794.627	1840.56	0	0	0	0	0	0	0
At3g45280	471.557	648.288	1458.95	1848.37	0	0	0	0	0	0	0
At5g42340	0	61.7014	1415.13	1864.25	0	0	0	0	0	0	0
At3g01630	0	0	1022.51	1897.61	0	0	0	0	0	0	0
At2g10970	0	168.748	2058.45	1903.29	0	0	0	0	0	0	0
At5g05070	0	0	1023.36	1968.71	0	0	0	0	0	0	0
At5g40155	30.4856	32.9079	619.545	2003.69	0	0	0	0	0	0	0
At2g03410	0	0	1110.93	2048.7	0	0	0	0	0	0	0
At1g47280	0	131.748	1259.37	2094.07	0	0	0	0	0	0	0
At4g33390	0	151.339	1603.07	2107.02	0	0	0	0	0	0	0
At1g28550	0	0	2342.95	2114.55	0	0	0	0	0	0	0
At4g27110	70.0558	172.385	1767.15	2123.67	0	0	0	0	0	0	0
At3g54240	0	0	1146.08	2128.56	0	0	0	0	0	0	0
At5g19360	0	44.8385	853.355	2147.95	0	0	0	0	0	0	0
At2g47340	0	0	903.997	2176.72	0	0	0	0	0	0	0
At2g13570	261.906	736.837	3131.57	2183.55	0	0	0	0	0	0	0
At4g24630	0	0	740.524	2246.43	0	0	0	0	0	0	0
At3g02810	0	0	1027.32	2289.81	0	0	0	0	0	0	0
At3g20200	0	0	1464.99	2342.82	0	0	0	0	0	0	0
At2g40990	0	0	794.501	2381.05	0	0	0	0	0	0	0
At1g60240	110.945	0	1401.36	2422.36	0	0	0	0	0	0	0
At5g14890	0	0	1649.53	2493.72	0	0	0	0	0	0	0
At3g03800	0	113.857	1133.03	2500.38	0	0	0	0	0	0	0
At5g42490	0	106.472	903.534	2507.34	0	0	0	0	0	0	0
At1g11250	0	222.661	2469.74	2515.8	0	0	0	0	0	0	0
At3g04360	0	0	1194.19	2565.85	0	0	0	0	0	0	0
At5g35090	697.887	766.562	1896.93	2569.03	0	0	0	0	0	0	0
At4g38190	0	295.461	1071.48	2578.65	0	0	0	0	0	0	0
At1g18990	0	195.712	1638.24	2584.84	0	0	0	0	0	0	0
At5g17480	1112.62	1883.88	3580.51	2626.87	0	0	0	0	0	0	0
At3g46520	283.95	486.653	1632.8	2682.73	0	0	0	0	0	0	0
At3g01620	0	138.893	1400.19	2690.24	0	0	0	0	0	0	0
At2g41860	0	102.821	1016.83	2710.31	0	0	0	0	0	0	0
At5g44300	0	790.889	4190.39	2717.11	0	0	0	0	0	0	0
At1g76370	0	0	977.742	2792.71	0	0	0	0	0	0	0
At5g27870	0	0	2020.9	2814.22	0	0	0	0	0	0	0
At1g61290	0	0	1606.11	2827.19	0	0	0	0	0	0	0
At1g51490	0	310.419	1839.98	2839.05	0	0	0	0	0	0	0
At2g31500	0	132.664	1600.15	2872	0	0	0	0	0	0	0
At3g21570	128.118	221.348	1875.05	2909.52	0	0	0	0	0	0	0
At2g36660	454.62	445.02	1433.29	2912.15	0	0	0	0	0	0	0
At1g51250	0	93.2473	1602.11	2955.51	0	0	0	0	0	0	0
At5g46770	0	149.749	1597.66	2981.39	0	0	0	0	0	0	0
At1g49270	0	0	936.938	3010.95	0	0	0	0	0	0	0
At3g43120	129.761	282.086	1493.37	3066.74	0	0	0	0	0	0	0
At5g64790	0	315.387	2667.04	3095.61	0	0	0	0	0	0	0
At3g47440	1017.8	1262.95	1981.23	3101.12	0	0	0	0	0	0	0
At2g28180	59.5193	78.6867	851.694	3102.78	0	0	0	0	0	0	0
At1g01460	0	0	1249.88	3102.9	0	0	0	0	0	0	0
At5g25340	71.4304	86.32	1048.41	3139.84	0	0	0	0	0	0	0
At4g35700	174.719	0	1879.69	3215.87	0	0	0	0	0	0	0
At4g27790	0	0	1342.15	3229.07	0	0	0	0	0	0	0
At5g02570	794.133	1176.04	2897.31	3264.93	0	0	0	0	0	0	0
At4g18395	144.055	352.233	3446.61	3278.91	0	0	0	0	0	0	0
At3g18220	197.225	398.95	1743.63	3289.99	0	0	0	0	0	0	0
At2g44560	0	0	746.709	3291.21	0	0	0	0	0	0	0
At1g19890	241.698	537.173	2211.23	3310.11	0	0	0	0	0	0	0
At1g67290	104.157	281.474	3186.3	3315.49	0	0	0	0	0	0	0
At5g26060	66.0962	468.469	2491.72	3338.38	0	0	0	0	0	0	0
At1g30710	0	0	793.441	3340.89	0	0	0	0	0	0	0
At4g02650	0	71.4956	1182.47	3367.41	0	0	0	0	0	0	0
At4g39180	0	0	785.409	3377.98	0	0	0	0	0	0	0
At5g39400	0	0	1251.26	3426.64	0	0	0	0	0	0	0
At4g03290	0	0	1431.44	3427.89	0	0	0	0	0	0	0
At1g70540	0	0	2863.9	3442.91	0	0	0	0	0	0	0
At4g39610	0	0	1086.3	3467.27	0	0	0	0	0	0	0
At2g24370	0	162.008	1728.11	3496.01	0	0	0	0	0	0	0
At3g10460	0	327.073	3714.44	3518.61	0	0	0	0	0	0	0
At3g13390	131.688	896.899	5562.63	3552.41	0	0	0	0	0	0	0
At1g03050	0	198.173	2076.32	3581.23	0	0	0	0	0	0	0
At2g05850	0	0	1402.9	3603.5	0	0	0	0	0	0	0
At5g07420	0	297.194	4408.58	3621.47	0	0	0	0	0	0	0
At2g07040	0	0	1922.23	3632.97	0	0	0	0	0	0	0
At5g28680	0	0	1288.93	3646.55	0	0	0	0	0	0	0
At3g20190	0	444.601	1763.27	3682.75	0	0	0	0	0	0	0
At4g25590	933.62	1411.06	2999.94	3685.73	0	0	0	0	0	0	0
At1g01310	0	0	1550.34	3699.7	0	0	0	0	0	0	0
At3g52600	0	157.905	2717.76	3808.85	0	0	0	0	0	0	0
At5g62750	34.7914	326.505	3400.35	3825.56	0	0	0	0	0	0	0
At2g46360	0	73.4381	1345.59	3843.89	0	0	0	0	0	0	0
At3g26860	0	191.423	2287.27	3846.41	0	0	0	0	0	0	0
At2g33100	0	166.644	1660.26	3860.26	0	0	0	0	0	0	0
At1g17540	84.0485	113.958	1244.07	4071.17	0	0	0	0	0	0	0
At4g28280	0	179.594	2450.22	4092.28	0	0	0	0	0	0	0
At2g16730	0	212.269	2739.73	4148.14	0	0	0	0	0	0	0
At5g18910	0	0	1682	4153.1	0	0	0	0	0	0	0
At1g63060	970.562	1883.61	3562.59	4177.69	0	0	0	0	0	0	0
At3g20580	0	188.373	2134.16	4195.45	0	0	0	0	0	0	0
At3g52620	863.586	1477.49	4043.28	4198.2	0	0	0	0	0	0	0
At3g20530	0	0	2011.64	4226.05	0	0	0	0	0	0	0
At2g26490	0	209.427	2924.81	4228.41	0	0	0	0	0	0	0
At3g16040	47.6997	156.35	2127.01	4307.45	0	0	0	0	0	0	0
At2g26450	0	182.393	2971.66	4310.48	0	0	0	0	0	0	0
At3g56600	0	212.184	1507.19	4366.36	0	0	0	0	0	0	0
At2g13350	183.511	402.823	2552.88	4477.97	0	0	0	0	0	0	0
At1g04470	136.677	206.419	2042.07	4487.73	0	0	0	0	0	0	0
At3g17980	0	299.351	2552.13	4580.34	0	0	0	0	0	0	0
At1g23350	0	0	1827.97	4608.48	0	0	0	0	0	0	0
At2g19000	107.37	402.264	4503.85	4610.19	0	0	0	0	0	0	0
At5g56640	0	183.117	2170.36	4640.28	0	0	0	0	0	0	0
At5g16500	0	316.389	2411.78	4747.26	0	0	0	0	0	0	0
At3g28810	145.663	868.045	5451.54	4754.3	0	0	0	0	0	0	0
At3g09530	0	149.114	1819.06	4784.26	0	0	0	0	0	0	0
At5g27980	0	227.367	2918.36	4819.39	0	0	0	0	0	0	0
At2g33870	0	0	0	4927.22	0	0	0	0	0	0	0
At2g18470	0	417.39	2291.3	4963.89	0	0	0	0	0	0	0
At3g05930	0	292.604	3239.18	4964.11	0	0	0	0	0	0	0
At3g06260	0	158.006	1724.04	5094.14	0	0	0	0	0	0	0
At2g23900	0	118.47	1541.12	5141.49	0	0	0	0	0	0	0
At5g50830	475.192	915.427	4102.93	5264.79	0	0	0	0	0	0	0
At5g58050	0	263.243	3774.84	5327.07	0	0	0	0	0	0	0
At5g20390	0	0	1036.65	5386.34	0	0	0	0	0	0	0
At2g27180	366.536	462.703	2561.48	5401.1	0	0	0	0	0	0	0
At3g05610	0	270.118	3286.98	5481.31	0	0	0	0	0	0	0
At1g58120	0	0	3010.61	5521.06	0	0	0	0	0	0	0
At1g54070	0	859.532	3519.17	5541.54	0	0	0	0	0	0	0
At1g04540	0	251.765	2890.19	5550.01	0	0	0	0	0	0	0
At1g14420	0	62.2026	2622.73	5698.19	0	0	0	0	0	0	0
At3g17060	0	0	1686.49	5748.1	0	0	0	0	0	0	0
At1g75870	0	216.257	1802.38	5829.62	0	0	0	0	0	0	0
At5g12000	0	55.567	2205.32	5838.51	0	0	0	0	0	0	0
At1g19500	0	320.455	3412.53	5889.54	0	0	0	0	0	0	0
At1g55560	0	673.959	4353.49	5930.77	0	0	0	0	0	0	0
At5g54095	0	459.253	4471.84	5941.25	0	0	0	0	0	0	0
At4g35010	234.789	1176.02	4706.91	5961.09	0	0	0	0	0	0	0
At5g52360	1268.08	1693.89	4281.85	5994.86	0	0	0	0	0	0	0
At4g02250	127.421	631.512	5497.32	6020.34	0	0	0	0	0	0	0
At5g15110	0	489.467	3852.4	6024.96	0	0	0	0	0	0	0
At4g33970	0	0	2559.73	6039.72	0	0	0	0	0	0	0
At1g28270	347.785	1126.99	5373.47	6042.81	0	0	0	0	0	0	0
At2g36020	0	386.188	3329.84	6065.98	0	0	0	0	0	0	0
At1g52680	651.757	2087.95	6847.01	6077.27	0	0	0	0	0	0	0
At3g62640	0	366.32	3641.18	6100.22	0	0	0	0	0	0	0
At1g29140	253.142	1400.33	6788.6	6120.52	0	0	0	0	0	0	0
At3g62230	310.52	497.661	4278.57	6238.08	0	0	0	0	0	0	0
At2g20700	0	218.641	3334.28	6376.17	0	0	0	0	0	0	0
At3g25170	183.906	345.144	3322.93	6384.21	0	0	0	0	0	0	0
At2g24450	0	329.022	3942.82	6496.39	0	0	0	0	0	0	0
At3g20220	81.2752	339.591	3922.68	6565.9	0	0	0	0	0	0	0
At2g02140	197.84	559.714	5486.04	6608.18	0	0	0	0	0	0	0
At3g03430	559.778	1498.02	6340.51	6717.34	0	0	0	0	0	0	0
At4g39110	0	270.706	3244.76	6730.05	0	0	0	0	0	0	0
At3g25165	0	310.654	4088.19	6856.41	0	0	0	0	0	0	0
At3g28980	1539.59	3450.49	6654.81	6858.62	0	0	0	0	0	0	0
At5g39880	200.301	643.448	5554.32	6882.38	0	0	0	0	0	0	0
At3g62170	760.07	3388.76	7621.88	6959.98	0	0	0	0	0	0	0
At3g01240	442.859	1127.76	5751.18	6983.82	0	0	0	0	0	0	0
At2g47050	1209.67	3360.15	6396.75	7010.94	0	0	0	0	0	0	0
At3g52000	0	93.7495	2713.81	7031.23	0	0	0	0	0	0	0
At1g35490	73.6636	418.077	4471.37	7051.65	0	0	0	0	0	0	0
At3g26110	0	480.62	5443.88	7091.82	0	0	0	0	0	0	0
At5g15140	213.303	569.024	4509.35	7195.52	0	0	0	0	0	0	0
At3g28830	2920.77	5357.74	8851.25	7206.56	0	0	0	0	0	0	0
At5g07410	1456.19	3333.15	7223.44	7248.23	0	0	0	0	0	0	0
At1g55570	0	1602.12	8135.69	7361.24	0	0	0	0	0	0	0
At5g19580	705.937	2767.08	7431.78	7464.34	0	0	0	0	0	0	0
At2g02720	0	459.173	4863.69	7756.53	0	0	0	0	0	0	0
At5g48140	144.904	494.497	5448.54	7857.03	0	0	0	0	0	0	0
At5g07430	139.993	641.155	6177.23	7886.18	0	0	0	0	0	0	0
At4g26260	425.75	467.846	4664.09	8012.6	0	0	0	0	0	0	0
At3g01700	165.019	665.685	6490.24	8152.2	0	0	0	0	0	0	0
At2g19770	1112.04	2754.02	7297.69	8187.84	0	0	0	0	0	0	0
At3g62180	787.253	1330.56	5431.14	8188.3	0	0	0	0	0	0	0
At3g07850	4988.29	6841.53	8517.06	8268.85	0	0	0	0	0	0	0
At3g28790	1954.68	4863.44	8606.09	8292.05	0	0	0	0	0	0	0
At5g45880	2987.57	5138.3	7529.03	8375.51	0	0	0	0	0	0	0
At4g27580	254.906	403.858	3810.27	8608.95	0	0	0	0	0	0	0
At1g02790	4125.98	6146.83	8002.9	8676.61	0	0	0	0	0	0	0
At5g04180	0	318.048	4578.85	8682.73	0	0	0	0	0	0	0
At2g45800	0	483.194	5837.57	8757.67	0	0	0	0	0	0	0
At5g26696	209.598	653.609	6722.52	8920.86	0	0	0	0	0	0	0
At4g36490	400.122	757.226	6080.44	8996.48	0	0	0	0	0	0	0
At5g38760	2560.07	4168.97	8692.38	9093.55	0	0	0	0	0	0	0
At1g10770	553.993	1063.96	7786.43	9298.88	0	0	0	0	0	0	0
At3g07820	455.18	2132.9	8033.71	9536.31	0	0	0	0	0	0	0
At3g20865	668.893	2760.8	10181.8	11169.6	0	0	0	0	0	0	0
At3g28750	494.684	2066.41	9512.03	11306.1	0	0	0	0	0	0	0
At5g40260	5356.06	5112.61	900.558	1029.51	0	0	0	0	5.96148	0	19.47
At3g04700	143.419	517.079	5591.34	8020.09	0	0	0	30.2957	0	0	0
At5g47000	0	718.734	5348.24	6916.26	0	0	0	0	32.0906	0	0
At5g58170	55.2281	176.58	2092.43	4880.22	0	0	0	14.9033	0	24.7454	0
At1g61566	1423.04	4191.2	9122.58	10691.8	0	0	0	56.9811	0	0	50.81
At2g28355	337.719	1756.26	5886.93	1379.66	36.81	0	0	0	0	0	0
At1g79910	0	61.1273	1543.94	1991.15	0	0	0	0	0	12.9803	0
At3g19020	0	191.661	2876.26	5184.27	0	0	0	0	39.9902	0	0
At5g42170	89.9693	295.578	4328.28	700.322	0	21.32	0	35.0607	0	0	0
At1g52580	91.7256	250.003	1658.8	4024.1	0	0	0	0	33.298	0	0
At3g62710	162.431	427.56	4830.12	8344.53	0	0	0	69.6486	0	0	0
At5g53820	3795.4	4613.87	6112.21	3622.34	0	0	0	0	57.8569	0	0
At3g51490	1098.12	1759.83	1474.83	274.478	0	0	0	0	0	18.5717	0
At1g07340	3354.86	3259.78	465.143	567.784	0	0	0	0	19.8474	33.7381	38.99
At3g01270	665.603	1994.53	7387.01	8911.24	0	72.24	0	107.633	86.8766	101.496	0
At3g60570	122.23	190.57	2091.41	6367.6	78.46	49.04	59.3	74.4725	56.6704	75.3386	66.83
At3g42640	249.387	694.866	5407.05	7243.83	0	0	46.61	92.8799	74.6913	36.6364	79.98
At2g35210	0	202.11	1528.81	2565.73	0	0	0	0	0	34.1929	0
At1g49490	0	276.76	3753.12	5790.24	0	0	0	0	0	77.837	0
At5g50030	247.296	774.859	5919.83	8715.91	0	0	0	118.59	0	113.061	0
At5g59370	657.146	1144.19	4419.16	5918.25	0	0	0	0	80.8271	0	0
At3g43860	0	148.721	2376.09	5245	0	0	72.8	0	0	0	0
At2g22180	0	183.347	1394.27	2167.16	0	0	0	0	0	30.4909	0
At3g06830	65.4934	171.825	1947.26	3099.29	44.57	35.84	0	0	0	38.0993	0
At5g47470	56.0869	122.744	1641.52	1835.3	0	26.83	0	0	15.2416	11.634	16.83
At2g19010	41.3308	122.845	1965.25	1886.41	0	29.2	21.31	0	14.2493	0	0
At4g13450	0	0	920.137	954.43	0	14.23	0	0	0	0	0
At1g71770	2795.36	4147.84	3241.36	2668.99	49.61	37.76	62.08	49.1763	40.5453	30.0991	53.71
At4g01470	852.496	1899.33	4791.61	1563.15	0	0	0	0	72.6266	0	0
At2g15880	0	0	1889.66	6255.41	0	0	95.04	0	0	0	0
At1g66210	0	0	1392.74	5120.44	0	0	79.13	0	0	0	0
At1g64800	77.4681	226.896	1218.78	346.765	0	18.11	0	0	16.406	16.1772	19.02
At2g33420	170.685	433.944	3358.62	6204.18	0	0	0	0	0	0	99.38
At4g24640	80.2	126.097	1619.9	3831.5	0	0	64.94	0	0	0	0
At5g39910	1760.88	1170.91	113.525	0	0	0	0	0	0	30.281	0
At1g18520	1875.91	2158.68	954.722	907.657	0	0	0	38.245	0	0	0
At3g12660	83.248	258.387	2892.22	415.394	0	0	0	0	0	52.5093	0
At3g02970	50.4329	126.806	1853.25	4477.16	0	0	0	0	82.356	0	37.46
At3g61230	160.91	334.927	3568.53	3423.97	0	0	0	0	0	69.0383	0
At2g46210	101.834	220.089	2409.17	5144.02	100.05	90.26	83.21	81.6795	75.5699	79.0581	98.5
At3g05960	106.528	835.5	1424.98	296.541	0	0	0	0	28.4195	0	0
At4g10010	0	83.915	851.62	1626.05	0	0	0	0	0	32.7319	0
At1g24520	238.512	655.676	6596.07	8745.24	118.89	154.11	176.92	86.3481	88.8614	0	103.5
At1g56360	5637.05	5127.66	749.095	536.271	0	0	0	0	0	0	115.95
At1g09600	37.8627	74.113	696.091	744.746	9.78	0	3.74	7.29722	15.5317	4.28156	0
At3g26880	74.8689	120.46	1549.75	1340.89	0	0	0	0	35.1246	0	0
At5g09550	1491.68	2579.95	4675.85	3725.23	107.98	86.24	74.51	89.2527	83.6031	98.9735	90.88
At5g59810	4359.22	3944.23	466.067	434.498	93.88	71.39	91.26	0	0	0	108.02
At1g48470	2239.22	2992.18	2040.67	590.222	75.32	0	0	0	75.6538	0	0
At3g13400	1714.57	3997.7	6422.64	7437.93	193.72	39.15	0	0	35.1646	40.5404	99.18
At1g43630	96.1811	206.359	2038.48	1776.94	44.76	0	53.11	46.2925	0	0	0
At5g23270	129.999	232.221	1909.98	5399.75	143.07	133.57	139.53	126.414	96.045	100.021	0
At4g29340	1229.53	2524.6	6537.24	5368.73	0	0	0	0	174.035	73.7563	0
At4g17690	70.804	206.192	2538.42	1883.14	62.89	66.11	63.09	68.1786	38.1224	50.0635	62.12
At1g51260	80.402	143.626	1969.26	1640.38	0	0	0	0	25.7539	53.6486	36.78
At4g15980	58.4202	94.3213	1160.21	2226.41	52.06	44.17	48.2	57.9646	37.4571	51.2097	61.06
At4g18790	50.673	62.0855	1015.86	1258.06	0	0	0	0	0	6.77933	34.6
At1g47270	0	0	2060.62	4826.3	0	0	134.65	0	94.3133	0	0
At5g14380	498.561	2234.5	7651.98	8801.69	246.36	177.86	197.16	180.954	0	181.291	0
At5g53510	2542.13	2047.46	244.757	292.539	0	0	0	0	59.1972	72.3602	0
At3g54800	109.684	292.762	4087.66	6997.64	0	0	205.01	170.257	130.55	163.192	0
At5g15100	704.623	705.598	1061.21	881.462	0	31.59	0	0	0	0	0
At5g03690	282.442	533.815	5071.62	8352.6	212.63	249.95	206.09	191.593	108.285	0	229.1
At5g25430	0	0	491.719	1422.62	0	0	0	42.8867	0	0	0
At2g26850	148.867	186.219	1949.49	5392.94	130.49	108.66	98.53	160.773	0	162.807	99.64
At1g64300	159.017	300.423	1091.03	1312.07	0	0	0	0	0	0	39.78
At1g11770	68.1676	137.573	1450.24	3234.74	0	0	0	0	46.1569	98.746	0
At2g43230	0	276.205	2039.27	4792.18	0	0	0	65.87	91.9292	146.301	0
At1g68610	114.941	165.427	1601.04	2916.53	72.83	90.33	62.05	84.5216	73.9571	88.8915	69.67
At4g11030	124.382	687.017	1414.95	244.321	0	41	44.02	36.3136	0	43.099	0
At1g68110	205.7	355.01	2968.69	5079.48	0	158.82	0	0	0	0	0
At3g12690	324.658	244.841	1056.57	1511.13	0	48.02	38.93	41.9432	45.885	26.8422	0
At1g44120	0	122.472	1288.39	2404.73	0	0	0	49.3078	0	76.6917	59.49
At1g31750	0	0	1780.33	1931.93	0	0	0	0	0	64.3507	0
At3g28230	1220.25	1023.71	154.021	207.483	0	0	32.12	39.3539	41.3877	0	0
At1g11040	0	51.3149	608.883	640.188	0	0	0	0	0	21.7374	0
At1g70790	164.906	371.975	3721.69	7116.33	185.42	146.95	170.04	241.805	236.157	149.582	138.8
At3g17630	678.688	1745.23	3136.55	876.839	26.97	37.07	36.96	62.4721	41.4462	26.1211	114.33
At1g74000	0	0	2499.86	3324.53	0	0	0	0	124.543	0	0
At3g51300	509.221	837.472	2549.05	4271.93	111.77	100.45	80.28	113.619	122.13	160.541	78.08
At3g18810	102.095	95.0862	754.536	2089.8	81.8	66.62	79.09	66.2664	49.6724	70.0269	56.93
At3g03080	274.396	593.12	1522.49	1439.83	1.88	0	0	32.0249	60.0199	26.7912	18.05
At5g55930	217.412	387.27	3379.03	5696.12	0	226.44	0	0	0	0	0
At3g02480	344.636	1343.73	6313.04	4727.76	252.35	0	0	0	0	0	0
At5g64690	0	98.2926	1145.96	990.324	0	0	0	0	46.2489	0	0
At3g15280	1175.7	1403.43	1130.26	327.228	0	0	51.85	0	0	45.6762	57.44
At4g11050	0	0	910.532	878.958	0	0	0	0	37.2785	0	0
At5g61700	89.424	151.168	1359.73	1059.91	51.71	46.07	46.35	56.0233	56.6882	53.8298	43.45
At4g15190	0	66.1214	1025.72	1096.51	19.13	0	0	30.4286	0	17.456	45.82
At4g25150	128.607	185.307	1593.32	3161.97	0	0	63.41	133.609	134.779	0	0
At3g24720	81.4199	110.237	1445.08	2173.86	94.4	0	0	0	46.9032	61.3218	0
At4g14780	1088.28	895.058	676.195	770.851	0	0	0	0	47.3419	0	0
At2g19330	418.865	570.878	1845.42	1352.04	0	0	0	80.5649	0	0	0
At2g31770	504.863	377.909	0	0	0	0	0	0	22.5972	0	0
At2g39590	1102.62	784.974	0	0	0	0	0	0	49.4596	0	0
At1g20590	672.409	797.106	1224.18	1215.77	26.85	14.27	24.5	5.14177	44.7782	56.0796	0
At2g04020	621.062	1890.2	2334.22	548.187	107.66	0	0	0	0	0	0
At5g51030	344.899	809.016	2207.12	2177.25	101.93	91	0	0	58.9308	0	0
At1g50310	430.369	1444.83	2297.47	484.356	102.92	97.89	74.42	107.853	71.716	94.2882	66.81
At1g54560	1023.17	1487.19	1732.61	530.883	0	0	0	79.6882	81.6735	0	0
At1g62450	783.536	1126.02	2452.34	1758.07	0	0	79.47	116.58	61.5819	57.1776	100.29
At5g24940	0	0	893.521	910.379	0	0	0	0	43.2939	0	0
At1g24400	1233.66	2384.11	2269.14	522.631	0	114.41	0	96.0035	0	0	0
At4g29550	534.263	546.798	672.769	337.494	0	0	0	0	0	32.3664	0
At5g60740	62.2114	123.332	1146.73	1361.65	0	64.76	66.16	0	0	57.8489	0
At3g19310	131.188	236.209	1501.4	2895.25	0	0	97.13	0	142.436	115.1	0
At5g37810	916.578	1142.96	1754.29	559.515	0	46.98	0	0	86.4297	0	0
At3g05140	0	89.8877	980.889	1223.43	0	0	0	47.6974	60.5096	0	0
At3g57690	5135.71	6256.74	8093.89	8785	328.7	262.09	271.6	238.492	291.587	440.096	222.39
At3g61800	113.242	94.4995	132.41	110.457	0	0	0	0	6.64609	2.40096	0
At1g12070	0	409.125	2197.1	1845.73	110.7	0	0	0	0	0	0
At1g25240	47.2317	103.46	1499.89	3684.18	69.98	0	0	0	67.3477	185.697	0
At4g34440	289.806	359.97	1320.69	2017.59	0	101.93	0	0	0	0	0
At3g50310	0	0	746.212	1438.63	73.08	0	0	0	0	0	0
At1g61860	0	42.0072	1039.3	2989.2	0	0	0	0	0	151.977	0
At1g24620	160.192	362.922	1505.89	3213.05	0	0	0	0	81.706	163.412	0
At1g66360	0	86.6098	1732.17	416.668	0	0	0	89.0375	0	0	0
At1g16360	394.358	556.997	1606.73	1252.43	0	0	0	0	72.6039	82.8468	47.25
At1g47980	1112.98	3003.93	2355.88	722.787	0	0	0	0	0	157.656	0
At5g14670	303.549	666.65	2093.86	853.745	0	0	0	0	113.09	0	0
At3g56960	65.6646	180.162	1496.4	1281.12	0	0	0	63.3783	44.9445	49.2176	81.06
At4g12430	313.115	255.855	1611.73	2793.65	102.66	116.94	113.9	105.588	140.713	151.649	0
At1g65760	677.101	660.667	531.374	729.232	0	0	0	39.6448	0	0	0
At3g18750	494.834	606.573	1711.84	3567.18	194.02	115.65	90.46	84.725	70.7387	0	0
At3g55180	195.988	210.401	1705.19	1879.4	0	0	0	0	103.273	100.831	0
At4g27370	77.3555	91.7221	442.266	697.447	38.92	0	0	0	0	0	0
At2g20320	0	357.655	2571.91	4766.48	0	0	0	247.987	0	245.642	266.98
At2g32460	130.308	186.918	1404	2898.86	104.67	0	0	65.3529	0	45.6124	167.61
At3g57390	576.765	533.812	1435.69	3428.72	94.08	92.31	92.02	79.43	173.233	108.511	200.2
At5g61360	256.056	300.213	1337.26	2688.03	134.96	107.5	106.02	146.501	84.7579	130.603	158.79
At4g13560	1685.12	4877.88	8831.77	8905.2	0	527.96	0	0	0	0	0
At5g25530	0	120.321	943.971	635.59	0	0	0	0	0	56.1586	0
At1g04760	418.154	351.857	1136.83	832.914	54.51	49.52	39.57	0	68.1287	49.6558	37.18
At2g03840	32.3128	30.8368	196.24	740.296	29.54	43.27	44.58	33.9429	30.2437	27.6128	34.24
At5g20230	205.347	1170.21	6463.31	7064.66	127.48	425.45	229.85	136.85	343.255	0	0
At5g16100	95.2956	101.532	1067.33	2048.49	123.67	79.66	107.35	121.365	67.1771	101.847	74.39
At4g30050	728.069	469.551	0	102.345	44.01	0	0	0	0	0	0
At4g34750	831.72	765.469	2303.33	5144.62	0	0	0	312.034	295.611	259.74	220.97
At5g16540	306.886	468.197	2049.78	4366.68	222.39	266.88	211.38	170.292	107.353	208.769	78.14
At1g74490	84.8291	207.738	1073.24	1699.24	0	0	0	0	104.685	0	0
At3g21700	0	211.958	2215.26	4866.46	0	0	0	0	301.036	202.468	0
At1g26610	1141.13	1647.13	1068.44	406.894	103.72	98.13	98.08	102.994	88.9169	89.6408	59.29
At1g24330	85.3239	162.256	1262.79	909.249	72.95	63.01	59.41	80.6669	50.4018	49.2345	43.92
At3g02555	179.122	0	557.043	2110.96	135.07	79.32	70.36	130.184	92.5829	91.7074	105.17
At1g26840	191.513	159.483	663.358	1064.21	49.86	0	50.01	0	70.6854	69.7421	0
At3g59830	165.486	296.331	1433.37	2506.44	0	0	0	0	0	170.072	0
At1g54280	119.211	268.824	1085.83	1425.02	0	0	0	97.0408	0	0	0
At1g64740	150.695	260.707	2434.86	5574.79	232.12	368.27	379.75	389.745	139.776	343.274	311.64
At3g19090	439.994	728.341	2171.32	516.642	156.52	88.12	135.13	117.145	86.7878	133.089	107.76
At3g59480	2783.4	2041.47	0	0	0	0	0	0	200.873	0	0
At1g02000	120.63	201.226	1975.15	4625.88	167.96	188.95	133.94	209.039	334.471	284.829	161.3
At3g28150	0	117.039	979.621	1537.14	0	0	0	0	0	0	113.28
At4g38230	0	0	1244.16	2089.37	0	0	0	112.618	138.651	154.368	0
At2g19050	33.423	0	319.897	1369.12	41.41	37.22	34.04	53.4417	101.763	48.3744	0
At2g31830	197.305	367.647	1372.83	1659.57	123.96	84.4	80.56	98.695	63.9625	89.3527	88.02
At4g25780	0	195.715	2670.2	5608.44	425.05	144.39	0	0	71.6261	43.3248	0
At5g20690	0	78.1872	369.832	636.116	0	45.09	37.26	0	27.2683	48.9634	0
At5g56750	0	0	1598.82	4138.38	188.12	0	168.25	192.368	205.7	318.881	0
At2g41210	143.918	254.038	2048.18	1584.62	0	0	0	159.585	69.4495	0	90.07
At2g38905	2128.76	2604.73	2201.16	632.536	203.4	98.23	72.73	0	90.4998	0	0
At2g17890	235.553	332.784	1663.38	2823.74	134.6	0	0	0	90.7446	221.723	0
At5g59240	1840.15	1574.02	0	0	0	0	0	0	144.891	88.7678	0
At3g61160	315.875	661.919	5801.7	8277.26	128.68	143	189.29	659.039	156.942	154.341	74.09
At2g06090	399.39	185.548	47.495	42.0653	0	26.26	25.43	0	31.8729	28.3316	30.21
At5g14870	151.375	241.524	1140.56	1125.4	0	0	40.34	0	0	33.6313	91.71
At4g20080	518.699	435.349	0	0	0	0	0	0	0	41.7417	25.06
At1g78980	0	132.094	1032.21	702.24	0	58.93	0	74.8636	66.4899	83.85	62.87
At4g30860	0	69.2519	688.515	1193.66	53.57	0	28.88	72.2755	97.2576	38.4395	48.89
At1g09790	918.603	1542.3	900.471	388.674	105.73	126.3	110.34	102.986	90.4692	117.093	108.78
At4g05330	357.716	557.812	2302.89	4608.32	309.88	257.15	277.26	232.864	172.467	383.777	99.1
At2g21540	0	107.037	1452.71	4081.19	341.12	122.92	256.36	0	63.5291	262.334	0
At3g08770	392.163	1119.87	967.03	304.036	94.16	0	0	0	0	0	0
At1g08730	320.325	683.643	1547.76	511.017	80.24	60.56	65.88	0	95.4583	130.44	98.89
At1g52570	1091.36	1992.92	2426.74	889.747	113.78	104.34	0	204.67	95.5657	0	0
At5g17400	190.863	235.653	1271.15	3465.2	293.08	181.04	147.93	150.613	222.081	216.387	130.82
At4g10440	587.014	731.435	1485.24	285.47	0	0	0	70.3573	79.8652	125.659	0
At5g01180	0	206.392	826.571	402.047	65.09	70	0	0	45.0037	0	0
At4g39670	0	0	2569.66	4079.24	0	0	0	0	348.251	242.253	315.12
At1g16290	516.51	756	1587.42	1189.31	100.41	77.74	80.14	94.4172	121.625	94.7358	135.89
At4g04930	416.381	526.707	1522.15	2754.08	0	0	0	0	0	236.436	0
At2g33460	165.581	243.558	1981.58	4703.12	175.04	173.59	0	161.925	148.899	405.63	0
At3g21930	207.057	456.291	1888.31	0	163.19	0	0	0	0	0	0
At1g44160	0	0	1332.99	3167.22	0	0	0	0	275.468	0	97.1
At5g23130	426.269	333.032	815.626	564.822	50.53	45.21	61.44	63.8902	56.5163	49.0225	71.07
At3g55890	1403.78	1221.35	401.692	251.762	28.23	0	0	122.5	112.31	28.3077	96.24
At3g49020	421.447	314.217	0	31.5007	0	11.77	0	0	36.9015	0	0
At5g17340	6111.15	5652.22	984.559	1115.24	0	0	0	0	0	98.791	539.45
At2g29050	106.075	208.921	1234.65	2471.82	218.48	0	99.09	99.173	198.856	191.437	0
At1g52240	0	64.5403	1325.78	2312.68	0	0	0	0	35.0268	204.736	0
At1g02660	107.787	149.299	1249.2	1594.56	120.23	118.59	116.57	117.477	145.185	81.2995	93.28
At5g25880	0	440.873	2878.95	968.905	0	0	0	0	0	262.542	0
At2g38500	0	109.992	750.284	1818.07	0	0	0	0	0	166.911	0
At1g68630	485.579	613.885	1134.9	753.677	0	0	0	104.661	0	104.879	0
At3g11850	146.623	147.034	741.782	1559.01	0	103.56	0	145.096	74.0041	140.347	140.75
At3g21170	120.993	0	291.262	775.442	0	0	0	0	0	72.2929	0
At2g32670	225.361	251.738	1050.75	339.149	0	0	0	0	0	0	98.9
At4g37280	400.706	533.987	1818.49	3585.23	338.45	232.97	204.3	296.206	285.486	303.068	182.46
At5g06760	0	0	854.992	0	0	0	0	0	80.8035	0	0
At1g74990	1588.31	1430.08	243.031	269.462	150.95	103.86	0	116.102	83.4945	100.603	0
At1g31280	14.5128	47.2512	0	0	0	0	0	0	4.49195	0	0
At1g64610	102.135	0	983.251	1988.45	0	0	0	191.249	135.523	60.2372	155.07
At1g04600	183.91	237.427	780.261	864.805	82.83	0	83.89	0	60.1847	0	0
At5g64510	92.9903	179.206	1659.6	4547.59	0	127.52	58.31	118.044	156.589	0	441.63
At5g24240	773.564	793.882	2042.37	4087.02	118.58	75.6	0	397.123	322.099	0	337.6
At3g09760	104.209	128.506	807.95	1981.42	106.78	172.98	143.37	193.54	143.552	113.483	137.32
At1g64630	412.812	461.043	1464.73	2512.39	246.62	229.74	184	235.542	209.165	240.95	198.03
At4g27880	231.291	277.572	1280.64	2588.33	139.2	191.97	201.74	260.312	245.952	254.66	219.42
At2g01330	539.876	826.978	1811.31	795.092	121.4	103.57	0	134.147	180.039	115.716	182.25
At1g59780	0	14.4749	0	0	0	0	0	0	0	0	1.46
At5g04390	0	77.2912	1024.74	998.714	0	0	0	0	0	103.391	0
At3g21000	336.472	343.915	0	204.423	0	0	0	0	0	0	34.91
At4g20160	0	0	791.209	1322.36	0	0	0	0	0	134.826	0
At1g69280	81.1132	91.1942	783.311	721.65	0	51.95	0	0	0	0	80.22
At4g32500	476.148	437.073	371.398	341.437	0	0	0	0	0	48.8948	0
At4g17483	0	0	1041.1	1612.63	0	0	0	0	135.157	55.5496	169.29
At1g22730	832.426	1061.87	2792.71	2431.69	251.22	119.48	205.11	196.155	271.612	288.094	293.92
At5g47540	149.007	266.801	2146.57	5221.3	527.61	297.91	277.54	200.55	442.309	551.887	0
At3g51030	1008.86	1232.85	2642.85	3486.18	0	0	0	221.314	371.18	193.941	50.94
At2g45310	324.339	262.435	1120.93	2432.81	232.85	146.42	161.58	111.831	230.735	259.838	148.56
At3g14450	1488.2	1298.53	347.924	0	0	159.7	0	0	0	0	0
At4g08170	218.589	192.274	70.7921	0	0	0	0	0	23.5583	0	0
At3g10470	0	0	1086.49	827.053	64.88	0	0	0	62.762	119.174	0
At3g21180	243.75	705.124	2520	3518.43	0	0	0	0	121.815	387.666	0
At3g51190	776.01	566.17	152.512	177.012	0	0	0	0	0	0	85.72
At3g48960	628.995	434.591	0	0	0	0	0	0	70.2041	0	0
At4g27350	102.828	196.941	1570.33	3930.87	153.74	86.2	71.7	196.218	360.697	439.58	374.19
At5g37230	720.484	514.563	245.338	316.688	80.62	0	0	0	0	0	0
At2g40090	96.7558	134.194	605.426	1247.93	137.82	73.64	71.76	40.7924	140.042	66.636	135.78
At5g24420	88.4975	231.127	959.348	277.055	85.53	107.83	66.07	0	52.494	0	23.86
At2g22030	1233.7	1013.29	0	0	0	0	0	0	0	0	139.04
At5g54780	72.4324	129.315	1314.85	2658.45	79.91	81.72	72.54	85.5537	129.846	299.62	143.72
At1g54870	61.413	271.673	1047.25	141.755	118.04	0	0	0	0	0	0
At1g08020	126.562	172.498	646.69	803.168	0	0	0	0	90.7023	83.5633	0
At2g26410	0	479.928	2364.91	3843.27	0	0	0	0	0	435.302	0
At5g63070	358.411	447.836	84.7574	0	0	0	0	0	0	50.9062	0
At1g12450	324.634	360.469	997.755	2091.11	0	159.13	175.59	139.787	143.091	238.754	162.03
At4g02900	126.936	170.281	712.754	610.685	0	81.43	0	0	0	0	0
At1g50990	233.109	226.62	987.048	1096.06	125.49	102.68	101.51	111.956	74.3274	100.209	112.38
At3g23610	197.169	299.942	1245.64	728.601	61.31	143.18	72.43	73.1481	128.512	97.8364	75.92
At1g55030	439.687	312.943	56.5411	72.7125	45.2	0	28.77	39.6123	29.3383	50.5627	44.77
At2g07180	201.77	302.363	1748.18	3979.19	154.66	457.99	367.31	303.163	249.586	101.641	309.29
At3g23170	222.76	0	2604.89	5880.38	451.92	447.78	198.41	342.42	172.323	342.422	684.37
At4g11350	0	177.449	1042.12	0	0	0	0	0	121.909	0	0
At5g35390	46.0589	59.9282	253.603	505.054	59.1	46.12	42.37	45.1588	39.5538	0	41.9
At2g40180	0	0	604.216	782.202	0	0	0	0	0	0	91.63
At4g33440	0	251.942	948.913	1605.92	123.96	0	0	0	188.195	166.135	0
At4g36350	4965.62	4972.19	984.064	728.341	0	0	0	0	0	0	589.27
At3g13900	191.085	272.901	583.195	887.66	105.25	92.45	90.53	0	49.5326	76.0589	0
At2g25880	283.809	273.451	1146.24	1960.43	235.29	0	0	0	128.153	90.6703	0
At2g46260	243.132	376.334	1477.8	3595.94	246.32	261.77	222.19	239.82	433.365	413.797	377.45
At4g34940	45.2819	89.0886	442.178	540.936	0	65.54	0	0	0	50.9298	0
At5g16480	432.01	303.677	896.452	1864.01	227.82	126.45	145.74	158.441	153.757	136.441	126.27
At1g80280	326.457	393.604	1261.38	2815.44	344.27	74.58	146.77	130.736	306.147	168.569	208.6
At2g47770	438.313	746.018	1203.53	381.772	0	0	0	147.673	142.322	0	92.7
At4g24170	0	0	776.144	1011.2	0	0	0	0	0	124.361	0
At4g28680	0	174.287	1704.82	796.495	210.12	0	0	0	0	0	0
At3g19970	289.803	361.726	1517.59	3885.38	173.92	0	0	0	183.724	120.402	479.16
At5g36810	411.664	252.759	0	0	0	0	0	0	0	0	51.34
At4g15130	44.7738	126.105	877.064	856.198	84.79	47.24	107.05	98.2446	104.789	56.2313	109.86
At5g10950	143.048	118.47	863.876	1404.46	108.92	106.07	83.58	90.31	160.248	175.929	139.25
At5g10260	390.325	640.072	1425.83	1310.09	0	0	0	0	129.805	179.058	0
At1g28710	308.332	251.06	248.255	684.766	0	0	0	0	86.3787	0	0
At1g63180	1559.22	2007.02	803.479	772.348	253.33	0	0	0	0	0	0
At2g05160	1136.88	983.816	512.62	453.712	0	0	0	31.4637	0	143.783	0
At1g06450	1533.52	1272.32	423.892	264.469	88.41	68.84	71.1	81.6959	105.892	42.4784	194.09
At5g65530	0	0	2148.28	5805.08	134.72	0	0	359.724	424.349	736.995	0
At4g26830	767.133	800.867	505.391	155.596	49.9	53.99	40.96	39.6907	54.1637	102.138	0
At5g09380	909.582	667.826	69.818	0	95.76	104.79	107.44	103.549	101.461	75.1154	117.2
At1g78160	957.208	897.522	446.045	206.334	123.65	82.8	111.91	0	0	0	91.11
At1g79640	552.904	549.117	929.648	1057.59	0	114.38	137.01	92.3695	87.3696	89.7124	0
At1g61700	849.288	865.444	506.134	338.296	0	0	0	0	0	0	112.29
At5g25400	301.062	550.323	970.619	301.795	0	0	0	0	0	125.996	0
At4g23490	0	276.144	999.17	748.246	0	48.17	58.26	0	130.108	127.114	0
At5g54130	106.517	178.681	1554.81	3666.79	102.12	479.76	123.12	223.046	220.623	276.861	0
At2g33640	481.841	389.94	0	0	0	0	0	0	63.2896	0	0
At1g59790	638.281	494.725	92.3264	100.278	42.59	49.39	36.17	47.9513	45.2542	58.6838	83.85
At3g22860	422.917	290.209	120.482	152.925	0	0	0	0	0	11.988	55.63
At5g01700	103.727	158.022	1142.41	1590.57	0	0	0	0	143.599	209.438	0
At3g55050	379.43	448.713	2608.39	3152.54	339.46	232.56	259.97	334.433	333.055	415.121	180.05
At4g01575	272.596	259.916	1312.55	3016.8	187.27	130.91	112.88	136.541	240.836	398.221	150.07
At1g34355	449.127	282.742	97.2751	0	0	0	0	0	59.4087	0	0
At1g73700	887.405	752.895	422.236	251.862	0	117.62	0	109.617	0	0	108.35
At5g12390	212.669	203.029	1324.72	3297.66	267.46	437.51	303.58	325.59	436.495	386.372	249.4
At5g61980	114.385	178.951	831.646	989.767	0	0	0	0	58.9151	131.565	48.69
At3g52460	0	89.9198	1358.87	2427.93	0	0	0	0	91.3848	322.83	0
At1g78460	0	609.46	4877.76	9478.91	456.05	463.47	1274.88	276.933	158.599	0	0
At5g20410	150.585	480.663	3505.56	6108.83	0	239.49	0	0	0	0	823.1
At1g13970	105.211	436.669	3416.73	5200.63	89.61	0	77.33	57.4526	257.768	704.158	68.28
At1g08030	0	0	500.704	964.815	0	131.21	0	0	130.526	0	125.62
At1g69050	259.769	123.678	1208.15	2053.09	194.24	0	0	279.235	189.649	76.6095	0
At1g22240	741.158	871.125	362.353	201.148	91.71	68.48	66.51	118.597	46.9626	56.3097	117.44
At3g02930	845.165	764.377	0	0	0	0	100.4	0	75.6832	0	115.1
At2g16750	245.238	950.522	2701.65	369.098	0	0	92.24	59.2352	79.7371	369.794	0
At3g51090	0	147.06	1082.44	342.351	130.03	0	61.62	110.066	148.456	87.79	110.6
At3g11050	775.093	875.943	629.773	280.676	0	0	0	0	116.677	120.873	0
At3g56730	897.62	808.072	173.98	112.669	0	67.37	19.69	85.418	124.008	0	60.28
At4g12130	303.745	455.572	1050.96	228.124	69.41	73.53	46.24	42.2552	145.562	87.5453	107.04
At4g26400	277.682	397.28	2056.85	4720.64	372.35	312.79	316.78	620.749	306.358	207.303	654.52
At1g10660	44.2744	118.304	1481.77	4107.84	579.03	333.57	266.65	458.437	175.662	0	421.23
At4g32830	493.022	547.937	1608.48	2322.23	329.56	84.82	149.62	81.9128	242.502	194.311	126.51
At5g20810	553.774	474.464	995.564	868.121	0	0	0	141.684	121.523	0	0
At1g49150	383.632	234.501	55.3728	39.0252	0	54.66	0	0	41.5168	0	49.43
At1g04700	127.246	250.046	1183.94	2498.72	101.89	80.85	99.65	0	114.962	356.289	50.07
At1g63640	413.667	401.151	960.806	1721.44	180.02	130.86	170.35	159.806	202.882	148.05	246.43
At3g08730	557.808	533.008	1406.97	2789.32	279	399.64	227.4	152.457	339.33	336.568	84.22
At3g01330	223.094	172.014	350.179	333.267	0	0	0	0	50.327	0	0
At1g74010	0	0	549.777	2144.68	0	0	0	0	310.173	0	0
At4g24580	0	271.129	845.409	978.383	0	0	0	0	47.727	142.084	0
At1g80160	426.85	492.687	714.279	731.673	0	106.59	0	74.2639	39.4296	0	0
At4g27660	448.159	239.904	95.981	0	0	0	0	61.5748	0	65.4076	0
At1g04090	53.7715	62.95	347.052	257.07	0	39.52	0	35.0555	0	50.8183	0
At4g39870	0	198.246	1341.24	2669.27	166.72	273.94	243.91	391.306	290.026	276.791	166.83
At3g51150	53.8878	103.077	569.085	1085.94	0	0	159.38	0	0	0	0
At3g51690	243.737	190.334	201.057	220.239	35.98	0	0	0	0	0	0
At2g03980	0	0	1420.82	4958.78	732.46	211.1	592.89	90.0292	44.3231	157.818	0
At3g59560	332.265	400.767	914.534	639.64	121.53	115.06	89.22	127.064	135.266	75.6152	0
At5g13600	1044.81	1061.86	228.025	195.94	0	0	0	0	0	0	157.34
At5g13990	237.147	504.685	1436.5	2147.61	0	0	0	0	104.706	318.221	0
At1g17830	0	0	0	524.887	0	0	0	0	77.9395	0	0
At2g37620	1891.4	2603.28	4199.72	4317.47	528.44	332.52	552.28	305.634	641.731	553.217	432.11
At3g01015	310.333	272.803	513.698	735.197	0	0	0	109.506	54.4111	0	0
At5g36260	0	161.558	1983.84	2117.28	0	0	0	0	85.6337	315.8	0
At2g45600	558.755	952.457	1222.57	219.505	0	182.74	0	0	12.6271	0	0
At1g73860	163.822	158.425	1006.26	1743.42	0	0	0	91.2884	85.0012	260.707	219.65
At2g21770	313.219	463.281	340.478	160.597	0	58.56	0	62.5254	0	69.299	0
At3g12620	268.079	374.675	1408.47	2414.22	222.55	308.05	353.82	168.627	361.418	348.744	211.39
At4g30850	399.197	420.05	2027.88	4010.08	290.19	75.16	106.78	236.599	604.965	510.402	0
At1g79860	0	43.2968	1217.81	1980.67	0	0	0	0	25.5094	299.457	0
At5g54120	0	0	783.745	2167.64	0	329.06	0	144.947	70.797	185.48	0
At5g47620	515.748	662.523	3934.8	6069.95	643.19	780.21	544.49	923.497	587.242	782.221	422.04
At4g34210	591.565	287.363	0	57.7099	0	0	0	0	90.1259	0	64.75
At4g24890	2285.31	2003.95	180.753	183.443	122.46	90.11	0	117.745	0	62.2174	348.83
At5g44980	1077.8	666.997	39.9397	48.4259	0	16.86	25	21.207	40.3834	0	164.68
At3g13640	424.861	456.708	296.326	0	0	0	0	0	70.3602	61.2129	0
At3g04630	0	92.1745	1252.41	3024.73	311.11	59.26	141.28	124.229	277.615	466.221	0
At4g32890	213.885	479.567	997.083	0	122.4	0	110.02	0	154.737	100.854	0
At4g08590	424.198	377.555	601.893	842.755	0	0	0	0	131.522	58.9558	0
At1g26130	179.542	185.752	274.414	808.236	126.93	124.01	123.37	126.338	54.3565	94.4785	105.68
At2g16270	393.236	260.975	0	0	62.18	0	0	0	60.6711	38.8233	0
At4g27980	0	159.514	365.529	909.226	110.39	102.51	0	0	91.298	144.276	83.69
At3g15740	747.568	622.641	520.581	341.013	118.8	70.61	91.72	0	94.8526	0	97.44
At1g77850	1219.77	942.656	0	0	0	148.93	164.45	195.302	112.845	96.8651	187.5
At2g35690	438.52	799.095	1147.23	287.716	165.06	177.66	97.73	117.413	183.793	0	122.96
At5g57200	194.536	355.313	675.246	591.725	0	0	0	0	0	108.206	0
At2g20480	453.082	396.95	95.0161	0	0	0	0	0	0	0	72.89
At2g46860	733.533	1309.96	5377.68	7043.83	0	0	0	0	114.938	1137.99	0
At4g20380	275.267	290.845	1121.48	2992.57	415.44	267.22	266.8	361.554	448.416	343.446	483.76
At3g03900	740.519	1064.7	2236.7	990.596	305	235.77	272.26	260.842	200.3	262.995	365.51
At4g35070	233.762	313.397	476.152	448.166	0	0	0	0	77.8136	0	0
At5g55060	536.899	400.96	1500.84	1224.73	202.68	185	112.37	118.599	174.035	245.408	182.43
At3g01070	705.955	652.683	138.475	130.609	70.91	0	0	0	116.263	115.594	0
At3g59350	66.4658	195.873	1345.83	3832.84	417.66	137.81	141	290.018	471.511	635.085	320.94
At5g02180	201.299	189.819	1217.67	1581.93	0	264.18	211.87	81.4623	55.0431	0	0
At4g28150	0	149.626	709.834	620.162	0	118.7	107.64	0	104.297	105.219	0
At3g25160	297.786	671.69	571.128	165.756	49.9	62.05	54.76	51.8328	31.1902	51.6483	112.76
At1g14560	225.301	0	1049.14	863.155	135.76	124.84	120.08	136.827	176.935	170.108	0
At4g18700	202.089	231.774	1413.33	4465.51	248.2	418.04	414.64	328.364	291.322	243.101	755.6
At5g60930	509.861	421.707	707.721	842.083	142.66	0	86.19	62.1526	135.773	94.8786	64.86
At3g11690	104.968	185.223	1601.65	3847.49	195.38	172.63	194.87	595.039	295.435	652.432	120.32
At5g67480	406.645	437.589	1256.24	3753.23	347.52	420.45	642.76	603.582	193.533	295.47	351.57
At1g25470	1258.65	1343.99	584.949	274.728	230.6	131.8	102.33	229.697	150.033	116.211	60.5
At2g40670	709.441	1002.01	200.594	0	172.89	141	87.53	0	94.9083	0	0
At1g22200	557.351	470.2	1701.82	3130.72	518.05	452.08	450.22	462.853	531.65	541.231	324.97
At5g39380	202.243	254.065	373.676	304.833	0	0	0	0	0	65.1127	0
At4g35180	110.025	419.75	3361.78	5766.49	0	0	0	33.1829	96.306	0	1005.39
At2g40620	115.048	244.879	978.35	2016.25	262.44	98.49	89.81	98.4979	164.123	352.614	147.32
At5g58380	284.525	303.363	1265.12	2407.74	141.15	219.87	208.33	222.82	391.067	422.438	219.84
At3g20300	0	0	1567.94	3218.98	0	570.12	0	0	0	0	0
At1g20630	416.067	762.861	1782.43	4064.74	393.95	723	417.48	702.828	208.771	99.3131	426.16
At1g18830	0	0	383.172	697.944	0	0	0	0	0	0	124.55
At2g39320	533.858	422.044	0	155.637	59.42	0	50.46	95.3868	73.2084	65.6079	72.53
At5g45700	0	93.6647	117.234	631.891	77.78	0	0	0	113.169	0	0
At5g55470	354.192	458.14	397.031	0	0	56.7	0	57.4933	0	0	82.11
At5g65890	424.087	329.07	908.474	677.717	0	162.98	110.92	156.47	0	0	0
At3g03090	248.404	225.13	683.435	1564.41	217.42	281.7	272.73	197.539	114.422	128.767	129.65
At3g54330	700.303	530.043	63.0934	0	86.81	102.03	74.65	104.734	126.479	78.1252	96.71
At3g13680	322.075	271.894	142.258	120.668	0	0	0	0	58.2082	0	0
At2g38590	254.726	168.575	0	80.7976	0	0	0	46.1234	0	44.7283	0
At3g22760	1093.91	827.527	938.549	1257.28	227.68	92.5	135.66	135.851	79.4327	92.1643	0
At4g14810	92.889	0	0	497.619	0	0	0	0	0	0	90.23
At2g25700	1180.45	834.837	0	0	0	0	0	0	160.048	0	214.13
At4g19960	104.208	384.438	1890.18	241.239	70.41	224.94	73.88	206.267	234.468	162.774	343
At5g66230	0	0	470.453	932.608	0	0	0	0	169.431	103.118	0
At5g05490	339.945	467.168	171.162	0	0	0	0	0	0	0	85.92
At3g27410	0	0	0	511.897	0	0	0	0	0	0	94.25
At3g50910	641.653	723.271	1834.55	3567.81	288.78	269.84	130.08	260.399	659.39	376.947	491.99
At1g08150	136.21	149.238	624.367	819.192	0	0	133.25	0	94.2264	152.327	0
At5g58190	169.106	164.027	634.538	982.462	76.01	67.71	74.81	58.9996	112.269	88.3791	183.06
At5g45840	36.7529	51.0734	789.562	1628.18	62.28	57.51	29.9	0	74.2422	303.68	0
At1g07410	643.663	690.541	1330.84	820.771	0	0	0	198.515	155.591	248.573	100.77
At3g06150	0	0	424.978	2361.34	0	443.15	408.44	284.245	200.523	207.917	0
At4g17790	652.734	656.454	1866.06	4430.23	476.35	472.76	344.98	603.124	608.67	750.857	831.65
At4g13985	353.966	222.635	0	0	0	0	0	0	0	0	66.55
At3g59070	251.012	133.645	0	0	0	0	0	0	47.3008	45.1175	0
At3g26540	18.5882	10.4281	0	0	0	0	0	0	0	0	3.53
At5g27200	1536.23	1221.28	245.582	245.317	127.42	0	0	0	292.404	0	0
At1g19510	560.307	627.981	75.8319	95.1324	44.8	119.57	0	0	0	0	0
At1g75160	0	0	879.005	872.981	0	0	0	0	0	167.729	0
At5g53360	217.075	268.043	957.593	1584.73	140.08	164.41	119.71	302.397	245.895	128.691	286.61
At1g79250	0	0	822.814	574.354	0	0	0	0	44.4208	157.166	0
At4g05110	483.534	561.37	0	0	107.56	64.25	77.42	0	0	0	0
At5g60610	614.456	511.75	175.763	156.154	0	0	0	79.5332	0	0	118.15
At1g79660	324.968	349.589	1634.56	4061.53	653.39	460.1	518.97	755.193	676.478	784.912	656.44
At1g60570	1217.93	952.972	145.298	176.33	0	0	0	0	0	0	235.67
At2g06030	377.95	351.082	395.077	560.298	108.44	0	98.39	0	70.3311	0	93.41
At5g27000	201.164	201.435	1113.29	1108.06	65.05	0	0	0	123.213	215.686	140.02
At1g32780	466.394	973.197	825.647	203.383	188.95	0	0	61.3289	0	0	0
At3g09080	384.577	220.888	0	0	0	0	0	0	0	74.8396	73.27
At2g42080	456.04	490.438	1302.29	729.567	172.34	0	159.3	0	213.49	181.574	254.09
At5g55490	0	43.6806	1226.16	1555.8	0	0	0	22.1181	0	25.5033	303.7
At4g13980	0	0	0	651.418	0	0	0	0	127.32	98.2806	0
At5g22600	309.948	253.134	247.607	322.296	0	0	0	0	0	63.2858	0
At3g07960	309.243	348.969	1469.55	1608.57	0	0	0	0	205.724	316.044	0
At3g44050	387.304	257.87	313.503	334.557	0	0	0	0	76.2729	51.6647	0
At1g03070	510.078	632.223	1084.12	1191.51	185.96	235.28	188.32	176.953	184.111	205.12	190.34
At5g13100	0	111.174	973.141	2746.04	542.91	239.83	340.51	187.692	326.717	298.158	280.94
At2g32220	1336.31	1040.88	200.798	178.534	245.95	127.63	150.51	0	265.933	202.19	136.53
At5g51460	0	0	1087.68	1503.71	111.6	170.18	158.06	0	221.459	300.478	0
At4g24260	530.389	792.788	319.489	184.499	138.12	117.28	145.09	159.871	117.046	137.518	130.93
At4g15120	0	90.4098	997.499	1108.2	54.43	0	0	93.7724	224.015	109.266	43.07
At1g60740	0	532.97	5681.87	8152.32	315.32	0	0	0.6877	946.483	202.478	1658.59
At2g17800	1205.19	1265.93	1764.3	1243.62	351.65	197.17	307.25	311.589	335.99	355.595	359.79
At2g47010	604.414	847.237	536.361	295.933	173.09	0	79.54	38.0665	90.1806	35.1024	0
At3g54690	210.2	369.01	2007.61	3382.76	572.81	506.68	691.79	597.716	317.769	322.637	489.49
At4g31020	71.8533	79.5344	485.745	690.93	92.66	64.45	74.52	65.3004	85.9109	141.704	58.68
At3g07130	847.897	614.964	0	0	140.96	64.04	0	0	75.1076	173.904	0
At1g77250	0	138.194	455.719	595.291	0	0	0	0	122.251	57.0316	0
At1g21070	199.4	300.465	776.938	572.949	153.51	92.64	126.95	0	159.738	137.299	36.82
At2g40010	693.629	701.302	446.512	277.659	0	0	0	0	0	144.733	0
At1g17560	825.763	715.294	0	0	121.72	0	93.91	73.996	169.869	61.2903	170.6
At4g15750	0	127.666	0	336.448	0	0	0	0	69.6114	0	0
At2g37510	466.51	366.09	0	0	0	0	0	0	96.7473	0	0
At3g47080	223.133	194.657	781.048	1251.01	102.05	236.31	162.94	153.504	104.827	108.477	260.99
At3g22020	59.5585	118.831	303.349	70.9992	0	49.31	0	63.3079	51.464	0	0
At4g30140	0	214.067	2783.41	5088.81	0	0	0	0	1062.33	0	0
At5g12950	215.451	297.95	2306.28	5434.39	481.72	752.52	1139.97	656.167	300.025	278.526	0
At5g10740	388.505	515.096	2313.05	2134.97	0	0	0	128.563	347.182	337.166	486.12
At5g64980	528.61	423.498	0	0	0	0	0	0	0	0	111.56
At3g57480	84.849	125.319	1385.44	2172.41	134.94	176.03	135.32	397.835	386.391	363.997	458.79
At5g66150	0	181.823	516.306	0	0	0	0	0	0	0	109.35
At5g01690	0	0	1147.93	919.42	0	0	0	243.382	0	0	0
At3g30775	163.125	338.856	2978.43	7222.85	984.18	167.1	655.46	930.75	969.154	1535.89	491.04
At1g79520	1231.38	1187.74	702.919	420.509	0	262.02	0	0	255.37	0	242.51
At1g75770	158.166	124.511	423.619	609.547	129.81	101.64	117.1	0	0	0	0
At2g28590	243.337	290.478	795.987	790.523	43.7	41.7	45.03	68.5909	95.2071	75.3663	169.93
At3g15310	0	0	242.984	341.163	0	0	72.86	0	0	12.9552	17.68
At5g26940	374.684	556.322	1441.42	745.838	307.97	155.57	136.96	146.363	288.019	192.697	297.2
At5g07810	273.092	239.552	374.985	558.058	0	0	0	0	119.279	0	0
At1g73540	394.847	541.346	1398.48	1382.28	252.71	215.96	202.29	299.356	170.347	194.655	126.59
At3g60010	501.949	380.381	162.139	191.045	93.13	107.59	85.13	96.2677	82.692	84.2771	92.12
At1g73630	380.901	727.044	3456.86	2942.52	0	742.4	389.24	310.495	240.538	358.94	116.99
At1g22650	0	0	581.401	514.004	0	0	124.98	0	62.2771	0	0
At5g16240	420.461	548.163	727.245	568.613	0	107.95	0	147.488	156.416	0	111.81
At5g56160	0	209.658	367.985	947.707	78.12	0	0	111.487	142.928	204.803	94.47
At5g09630	933.82	710.754	176.423	0	187.08	0	0	0	97.7935	0	203.15
At1g04070	824.811	619.481	55.3966	0	69.11	64.97	38.01	58.9103	179.84	75.9114	151.32
At5g15240	597.721	511.059	220.818	0	130.47	0	0	0	0	0	0
At1g14290	461.362	562.946	1936.43	3837.46	838.78	379.46	681.21	324.665	511.178	738.097	113.5
At5g62500	678.214	665.397	876.159	739.883	0	0	132.13	89.5316	136.472	192.235	176.56
At4g17550	131.665	242.518	1260.2	1388.2	0	304.59	174.42	131.595	165.645	305.553	141.3
At3g22750	0	111.347	1682.66	3178.97	0	0	0	437.229	0	701.255	0
At5g25570	226.423	212.153	0	0	0	0	28.38	47.09	0	0	50.02
At1g28960	123.037	219.048	748.994	1431.57	101.78	171.06	100.76	316.822	294.087	137.46	242.82
At1g33170	0	410.883	1119.56	309.625	76.8	0	182.27	0	248.293	114.197	0
At1g12150	0	0	874.657	522.39	0	0	0	0	50.066	194.387	0
At2g38400	620.125	625.414	1361.54	3421.18	452.27	389.55	292.5	680.244	668.717	761.376	395.91
At1g71697	0	45.2081	1387.42	3040.75	238	270.88	162.63	308.948	677.33	423.906	407.21
At5g66850	0	0	373.444	538.392	0	0	0	0	119.979	0	0
At2g37670	0	155.544	942.761	1128.18	0	0	0	0	91.2887	251.751	157.73
At3g51470	387.158	530.111	996.786	659.776	0	0	134.93	0	0	222.448	0
At1g05630	127.729	178.281	1068.67	784.515	71.1	43.78	124.75	78.061	67.6125	238.748	39.15
At2g41440	275.389	310.19	345.145	494.514	0	0	0	0	110.68	0	0
At5g42880	0	135.532	663.144	764.153	0	0	0	0	89.6857	171.703	0
At2g16360	661.986	836.787	266.751	171.07	0	79.81	0	62.4308	153.368	188.18	86.24
At4g23950	189.007	168.478	524.5	268.392	111.53	100.6	95.94	90.5584	102.078	107.965	118.11
At5g06190	903.165	578.271	110.972	0	69.54	125.72	68.59	100.773	120.762	62.4789	203.49
At1g19650	203.894	278.808	428.169	550.867	0	0	124.16	67.8917	0	119.011	0
At1g53320	595.034	691.514	3270.32	5905.47	1137.23	743.93	891.09	1332.67	743.94	596.835	406.44
At3g19360	389.09	346.947	122.671	195.393	0	0	0	0	0	67.3904	87.87
At5g52890	353.438	294.943	0	194.962	0	79.86	0	0	0	0	0
At4g18050	553.901	712.902	614.366	828.293	0	81.1	79.97	187.204	99.6501	62.3418	0
At1g14530	291.373	348.478	805.25	768.67	182.12	0	92.29	176.863	97.4121	177.998	106.05
At3g28540	389.48	308.839	0	0	0	39.77	54.04	88.5738	0	0	37.86
At2g42780	143.438	176.754	618.521	1112.76	0	0	0	153.228	251.287	107.927	254.32
At5g46840	228.05	220.113	484.466	1063.78	61.66	66.49	102.41	95.9197	203.649	90.3986	243.81
At2g41980	59.8622	0	171.607	450.909	0	102.78	72.67	0	85.9112	103.507	0
At5g27010	353.553	280.859	0	0	81.23	49.66	33.39	51.6259	75.3577	32.58	73.64
At1g03550	246.752	272.702	1796.12	576.458	60.67	58.15	51.9	195.251	181.774	413.712	40.39
At4g20890	670.123	794.173	3690.53	7612.4	1593.34	856.06	1227.54	1521.91	1078.2	1754.01	1510.18
At4g35940	442.37	484.815	747.476	820.504	189.43	118.4	121.3	0	182.416	165.143	161.74
At5g28910	713.921	628.373	205.644	0	0	164.92	0	112.912	0	0	0
At2g31050	413.257	137.584	0	0	0	0	0	95.4707	0	0	0
At3g10540	178.865	320.981	1114.25	1096.11	121.01	94.55	91.9	96.6396	123.954	218.289	257.78
At2g48150	0	0	873.051	663.442	0	0	0	0	43.1559	0	202.61
At5g10730	625.838	895.654	1771.73	623.388	193	282.3	235.11	210.972	411.538	385.158	318.9
At3g50580	1629.41	1380.69	133.745	0	0	0	0	0	0	0	379.98
At3g08970	0	0	1117.53	2341.49	0	0	0	0	0	0	546.77
At5g50930	418.909	524.613	1752.34	1345.55	134.11	111.57	99.57	0	73.3879	78.3702	410.36
At4g00600	906.736	731.105	0	0	212.5	164.59	171.8	189.947	204.792	129.917	0
At2g19110	1796.79	1598.58	105.462	0	44.07	0	0	169.526	421.339	267.697	108.71
At3g61590	382.284	530.659	1155.64	1008.3	135.86	127.31	159.82	117.841	231.492	271.076	95.49
At1g06770	0	118.626	282.284	507.934	0	0	0	87.4175	114.905	0	119.24
At4g20880	115.162	149.697	790.438	1806.89	220.18	303.27	237.22	424.725	224.079	210.051	216.12
At2g44090	289.649	361.738	1029.41	1762.71	295.98	334.93	386.65	359.962	229.926	415.843	207.65
At5g19600	315.298	667.88	2028.38	521.784	366.22	373.58	310.47	479.651	422.018	252.312	219.84
At2g18280	39.1741	115.963	1546.38	2883.38	585.92	323.47	682.53	564.462	415.48	389.202	0
At3g20710	551.708	452.029	552.162	501.577	0	0	0	0	62.9059	0	131.01
At1g18750	0	0	694.822	680.847	0	165.49	0	0	97.2795	0	0
At1g15480	595.532	499.289	0	0	0	0	0	0	142.463	0	0
At1g65130	166.584	85.1316	51.6655	0	0	0	0	39.8575	26.6858	27.6364	37.05
At1g03920	194.342	169.292	1201.69	1623.68	105.05	0	173.01	389.356	122.302	270.766	0
At2g19440	875.133	771.353	198.503	75.6362	210.23	69.53	109.39	0	95.3426	63.5812	145.71
At1g29750	207.576	247.718	578.388	1239.44	253.5	269.33	297.76	278.735	220.873	261.442	0
At2g21590	440.601	442.906	0	37.181	0	0	106.43	0	0	0	0
At1g33770	363.918	0	688.554	865.099	0	0	0	0	0	208.028	0
At1g26470	1927.27	1838.61	321.769	364.443	432.33	338.21	358.08	304.762	464.728	372.073	448.96
At2g19450	374.613	383.435	1144.68	2436	354.44	220.83	242.57	271.217	419.042	587.851	496.09
At2g17660	0	85.9395	178.208	173.368	0	0	0	0	43.0737	21.7347	0
At1g03620	0	144.183	871.553	934.105	0	64.89	0	225.966	62.0128	0	103.18
At5g25380	0	0	168.154	161.072	0	0	0	0	40.704	0	0
At4g00070	441.545	353.757	0	0	0	0	0	25.8287	107.203	62.4432	0
At4g03830	56.4212	36.062	115.291	98.8499	0	0	0	0	0	27.9999	0
At1g30790	330.858	218.27	0	145.765	0	0	0	0	0	80.4834	0
At1g02690	1150.66	757.994	0	0	205.34	0	142.05	140.065	280.531	277.291	147.19
At3g12860	1269.38	951.88	0	0	0	0	0	0	292.695	309.946	292.62
At1g01780	387.523	778.97	3230	4815.93	456.19	81.29	122.85	206.63	231.169	1177.54	134.22
At1g05960	187.873	247.254	853.369	1432.79	326.97	133.43	157.95	199.922	268.576	350.422	112.73
At3g48450	0	80.6873	1000.51	1780	0	0	0	0	437.348	0	0
At5g13700	293.603	244.666	306.413	425.297	0	0	0	0	104.577	0	0
At1g65730	590.712	766.851	607.888	0	0	0	0	0	188.707	0	0
At3g09380	684.635	537.972	0	0	0	0	0	168.561	0	0	0
At5g57980	1062.44	834.378	202.23	227.459	216.43	0	0	0	246.921	262.596	0
At2g45490	257.623	201.081	362.191	517.672	0	0	0	0	0	0	127.98
At3g50570	2662.74	2594.57	480.585	0	0	0	0	0	0	0	659.12
At1g65430	129.095	223.729	839.519	1076.05	112.31	203.36	165.77	189.882	266.68	249.698	160.46
At5g47520	171.363	254.67	612.572	823.168	99.12	103.81	98.32	125.372	204.061	170.967	119.3
At5g58720	257.995	263.813	874.42	1452.44	238.74	271.78	247.8	360.477	336.982	232.235	287.24
At2g07722	473.053	261.585	78.8107	135.186	102.8	64.02	0	100.553	42.5237	79.1969	117.57
At5g67520	0	0	612.71	527.232	121.56	152.44	0	139.062	98.1546	112.029	0
At5g57300	606.159	670.881	1149.36	204.939	174.02	166.44	193.98	0	286.25	267.448	284.27
At1g23730	278.643	1372.13	2574.58	500.567	0	641.66	0	0	170.849	0	0
At2g22860	124.581	283.788	3293.4	1668.02	130.99	302.12	106.19	233.721	821.93	113.419	149.9
At2g18600	842.193	762.408	505.964	192.75	92.84	132.93	57.75	210.277	103.447	56.9612	183.9

## Sheet: File 6
Genes in upland cotton	Genes in Arabidopsis
Anther_High_Quality_EST.seq.Contig2194	At4g10250
G12_433583.84.S1104162755.Anther-SP16499.M13R.ab1	At1g02050
B09_489429.21.S1105272020.Anther-SA21.M13R.ab1	At5g03810
Anther_High_Quality_EST.seq.Contig66	At1g49620
G11_415382.83.S1104022274.Anther-SP3731.M13R.ab1	At1g53650
H03_422732.87.S1104094198.Anther-SP7959.M13R.ab1	At5g26250
Anther_High_Quality_EST.seq.Contig5013	At2g28680
H12_435777.96.S1104183151.Anther-SP17855.M13R.ab1	At1g07850
H11_425490.95.S1104113630.Anther-SP10271.M13R.ab1	At2g36190
rayctn0_0003_C11.ab1	At2g21110
rayctn0_0078_G12.ab1	At2g21110
Anther_High_Quality_EST.seq.Contig3313	At1g19090
Anther_High_Quality_EST.seq.Contig4215	At2g29940
G05_408526.77.S1103292756.Anther-SP269.M13R.ab1	At1g08860
Anther_High_Quality_EST.seq.Contig3089	At5g03620
H02_425487.86.S1104113525.Anther-SP10166.M13R.ab1	At4g16160
rmhcyd0_000311.y1.scf	At4g16160
E08_411942.56.S1103312631.Anther-SP2168.M13R.ab1	At1g16380
Anther_High_Quality_EST.seq.Contig4889	At1g22460
Anther_High_Quality_EST.seq.Contig4988	At5g62850
rayctn0_0060_G03.ab1	At2g25890
B06_422074.18.S1104082401.Anther-SP5778.M13R.ab1	At5g28470
Anther_High_Quality_EST.seq.Contig1469	At5g20710
Anther_High_Quality_EST.seq.Contig446	At1g19780
Anther_High_Quality_EST.seq.Contig629	At4g04980
Anther_High_Quality_EST.seq.Contig4570	At3g13050
Anther_High_Quality_EST.seq.Contig1637	At1g80660
Anther_High_Quality_EST.seq.Contig3096	At3g24620
E06_435741.54.S1104182245.Anther-SP16949.M13R.ab1	At1g78940
Anther_High_Quality_EST.seq.Contig1035	At2g43900
Anther_High_Quality_EST.seq.Contig4600	At4g33230
C04_420286.28.S1104072123.Anther-SP4540.M13R.ab1	At1g26480
Anther_High_Quality_EST.seq.Contig3931	At2g21990
Anther_High_Quality_EST.seq.Contig421	At1g13890
B07_430841.19.S1104142402.Anther-SP14227.M13R.ab1	At3g07840
Anther_High_Quality_EST.seq.Contig4971	At5g42340
A06_427265.6.S1104123349.Anther-SP12294.M13R.ab1	At5g19360
Anther_High_Quality_EST.seq.Contig4695	At5g19360
B11_422065.23.S1104082118.Anther-SP5495.M13R.ab1	At5g19360
H12_422701.96.S1104092959.Anther-SP6720.M13R.ab1	At3g02810
Anther_High_Quality_EST.seq.Contig939	At4g38190
Anther_High_Quality_EST.seq.Contig3576	At5g27870
Anther_High_Quality_EST.seq.Contig4878	At5g27870
Anther_High_Quality_EST.seq.Contig5038	At5g27870
Anther_High_Quality_EST.seq.Contig2994	At2g31500
Anther_High_Quality_EST.seq.Contig23	At4g27790
Anther_High_Quality_EST.seq.Contig5036	At3g13390
Anther_High_Quality_EST.seq.Contig3000	At1g03050
Anther_High_Quality_EST.seq.Contig340	At3g20190
B04_433581.16.S1104162399.Anther-SP16143.M13R.ab1	At3g20190
Anther_High_Quality_EST.seq.Contig2130	At2g16730
Anther_High_Quality_EST.seq.Contig5059	At2g16730
Anther_High_Quality_EST.seq.Contig5061	At2g16730
Anther_High_Quality_EST.seq.Contig4702	At5g18910
Anther_High_Quality_EST.seq.Contig33	At3g20580
E01_433568.49.S1104162048.Anther-SP15792.M13R.ab1	At3g20580
A12_430841.12.S1104142395.Anther-SP14220.M13R.ab1	At3g20530
Anther_High_Quality_EST.seq.Contig708	At3g17980
Anther_High_Quality_EST.seq.Contig4099	At5g56640
D09_422732.45.S1104094156.Anther-SP7917.M13R.ab1	At5g27980
Anther_High_Quality_EST.seq.Contig1341	At2g18470
Anther_High_Quality_EST.seq.Contig4664	At2g18470
Anther_High_Quality_EST.seq.Contig4270	At1g58120
Anther_High_Quality_EST.seq.Contig3465	At1g54070
Anther_High_Quality_EST.seq.Contig4842	At1g14420
Anther_High_Quality_EST.seq.Contig5037	At1g14420
A04_415384.4.S1104022387.Anther-SP3844.M13R.ab1	At5g12000
Anther_High_Quality_EST.seq.Contig4365	At5g15110
Anther_High_Quality_EST.seq.Contig3073	At2g36020
rayctn0_0086_F05.ab1	At3g03430
Anther_High_Quality_EST.seq.Contig971	At4g39110
D01_411937.37.S1103312516.Anther-SP2053.M13R.ab1	At4g39110
Anther_High_Quality_EST.seq.Contig4677	At5g07410
Anther_High_Quality_EST.seq.Contig3413	At1g55570
Anther_High_Quality_EST.seq.Contig5009	At1g55570
Anther_High_Quality_EST.seq.Contig5058	At5g48140
rayctn0_0056_F03.ab1	At2g19770
Anther_High_Quality_EST.seq.Contig5032	At1g02790
H06_415391.90.S1104022761.Anther-SP4218.M13R.ab1	At4g36490
Anther_High_Quality_EST.seq.Contig4181	At3g01270
Anther_High_Quality_EST.seq.Contig4621	At3g01270
Anther_High_Quality_EST.seq.Contig4651	At3g01270
Anther_High_Quality_EST.seq.Contig4173	At3g42640
Anther_High_Quality_EST.seq.Contig4972	At3g43860
Anther_High_Quality_EST.seq.Contig4952	At4g01470
A09_427257.9.S1104122776.Anther-SP11721.M13R.ab1	At2g33420
Anther_High_Quality_EST.seq.Contig1545	At3g61230
Anther_High_Quality_EST.seq.Contig4903	At3g61230
rayctn0_0094_B03.ab1	At3g61230
Anther_High_Quality_EST.seq.Contig4607	At2g46210
Anther_High_Quality_EST.seq.Contig4893	At5g09550
D05_435736.41.S1104182040.Anther-SP16744.M13R.ab1	At5g59810
Anther_High_Quality_EST.seq.Contig4658	At3g13400
rayctn0_0027_G04.ab1	At4g29340
G03_435766.75.S1104182842.Anther-SP17546.M13R.ab1	At1g47270
Anther_High_Quality_EST.seq.Contig473	At2g26850
Anther_High_Quality_EST.seq.Contig4984	At2g26850
Anther_High_Quality_EST.seq.Contig3198	At5g51030
Anther_High_Quality_EST.seq.Contig2870	At3g57690
E04_408524.52.S1103292635.Anther-SP148.M13R.ab1	At1g25240
E12_410390.60.S1103302971.Anther-SP1404.M13R.ab1	At1g61860
B11_422701.23.S1104092886.Anther-SP6647.M13R.ab1	At4g12430
H09_422079.93.S1104082668.Anther-SP6045.M13R.ab1	At4g12430
C07_435771.31.S1104182990.Anther-SP17694.M13R.ab1	At5g16540
Anther_High_Quality_EST.seq.Contig3431	At3g19090
B08_425499.20.S1104113747.Anther-SP10388.M13R.ab1	At3g19090
C11_423116.35.S1104094722.Anther-SP8483.M13R.ab1	At5g56750
Anther_High_Quality_EST.seq.Contig3331	At5g14870
Anther_High_Quality_EST.seq.Contig3349	At1g78980
E08_427266.56.S1104123495.Anther-SP12440.M13R.ab1	At4g10440
rayctn0_0058_C09.ab1	At4g39670
Anther_High_Quality_EST.seq.Contig4098	At1g16290
Anther_High_Quality_EST.seq.Contig1685	At4g04930
F02_422722.62.S1104093981.Anther-SP7742.M13R.ab1	At4g04930
rayctn0_0060_F04.ab1	At1g52240
F02_425499.62.S1104113789.Anther-SP10430.M13R.ab1	At1g02660
rayctn0_0162_C04.ab1	At2g32670
Anther_High_Quality_EST.seq.Contig4897	At5g64510
Anther_High_Quality_EST.seq.Contig36	At1g22730
Anther_High_Quality_EST.seq.Contig1805	At3g14450
Anther_High_Quality_EST.seq.Contig2845	At4g27350
Anther_High_Quality_EST.seq.Contig5057	At5g54780
D11_427271.47.S1104123870.Anther-SP12815.M13R.ab1	At5g54780
F06_411966.66.S1103312833.Anther-SP2370.M13R.ab1	At4g34940
Anther_High_Quality_EST.seq.Contig4182	At3g19970
D12_408540.48.S1103293687.Anther-SP1200.M13R.ab1	At5g10260
H06_422732.90.S1104094201.Anther-SP7962.M13R.ab1	At1g28710
Anther_High_Quality_EST.seq.Contig1840	At1g79640
F09_430856.69.S1104142932.Anther-SP14757.M13R.ab1	At5g25400
Anther_High_Quality_EST.seq.Contig3005	At5g01700
Anther_High_Quality_EST.seq.Contig3943	At3g11050
Anther_High_Quality_EST.seq.Contig4935	At1g80160
Anther_High_Quality_EST.seq.Contig1235	At4g30850
Anther_High_Quality_EST.seq.Contig4203	At1g79860
Anther_High_Quality_EST.seq.Contig1292	At3g03900
E01_435780.49.S1104183200.Anther-SP17904.M13R.ab1	At3g59350
B04_422213.16.S1104083071.Anther-SP6448.M13R.ab1	At1g14560
Anther_High_Quality_EST.seq.Contig776	At5g39380
Anther_High_Quality_EST.seq.Contig3342	At5g58380
rayctn0_0134_B08.ab1	At3g20300
Anther_High_Quality_EST.seq.Contig2985	At3g50910
D11_408531.47.S1103293110.Anther-SP623.M13R.ab1	At3g50910
Anther_High_Quality_EST.seq.Contig3050	At1g75160
Anther_High_Quality_EST.seq.Contig3293	At4g31020
F06_429028.66.S1104132161.Anther-SP13026.M13R.ab1	At4g31020
Anther_High_Quality_EST.seq.Contig2822	At1g14290
E05_489433.53.S1105272244.Anther-SA245.M13R.ab1	At4g17550
Anther_High_Quality_EST.seq.Contig1446	At3g22750
B07_420299.22.S1104072498.Anther-SP4915.M13R.ab1	At5g66850
A10_435748.10.S1104182489.Anther-SP17193.M13R.ab1	At2g19440
Anther_High_Quality_EST.seq.Contig3202	At2g19440
Anther_High_Quality_EST.seq.Contig4689	At2g21590
Anther_High_Quality_EST.seq.Contig4082	At1g01780
Anther_High_Quality_EST.seq.Contig4240	At1g01780
Anther_High_Quality_EST.seq.Contig2681	At5g58720
