# Supplementary material for: Transcriptome Profiling Analysis Reveals That Flavonoid and Ascorbate-Glutathione Cycle Are Important during Anther Development in Upland Cotton
Source: PLoS One. 2012 Nov 14;7(11):e49244. doi: 10.1371/journal.pone.0049244 (PMC3498337; doi:10.1371/journal.pone.0049244)
Supplement: Table S7 — The correlation between DGE and qRT-PCR and the primers for qRT-PCR. (XLS) [file pone.0049244.s007.xls]

## Sheet: File 1
The correlation between DGE and qRT-PCR
		TTP	UNP	BNP	MTP	RO	ST	LV	EB
Anther_High_Quality_EST.seq.Contig1081	DGE	4067	5285	0	0	0	0	0	0	r=0.99408
	qRT-PCR	10.6812	597.585	2.19619	0.0322625	0.0817295	0.165971	0.376051	1	p<0.0001
B10_408541.22.S1103293757.Anther-SP1270.M13R.ab1	DGE	2860	37684	4	0	3	0	0	4	r=0.99977
	qRT-PCR	148.784	1815.55	0.0906281	0.0242155	0.12042	0.0648095	0.173911	1	p<0.0001
C12_425266.36.S1104112803.Anther-SP9444.M13R.ab1	DGE	10744	15812	10	19	15	0	2	13	r=0.62215
	qRT-PCR	129.118	23.6601	2.05071	0.00396226	4.72945	1	0	0.453925	p=0.0995
Anther_High_Quality_EST.seq.Contig4602	DGE	3774	8489	142	8	21	0	2	30	r=0.98685
	qRT-PCR	146.635	525.293	16.9093	0.0447726	1.51252	1	0.0812577	0.274541	p<0.0001
Anther_High_Quality_EST.seq.Contig4903	DGE	0	0	689	4536	0	0	0	0	r=0.83215
	qRT-PCR	0.690471	0.288501	70.6449	86.5417	0.0954994	0.0954453	0.196021	1	p=0.0104
Anther_High_Quality_EST.seq.Contig2925	DGE	0	0	3	1471	0	0	0	0	r=0.99929
	qRT-PCR	1.66156	0.477297	0.910322	36.1404	0.33439	0.358493	0.214449	1	p<0.0001
Anther_High_Quality_EST.seq.Contig4695	DGE	0	0	0	312	0	0	0	2	r=0.99205
	qRT-PCR	0.102856	0.0344971	0.158938	6.4339	0.216621	1	0.308542	0.160751	<0.0001
A02_432356.2.S1104152385.Anther-SP15170.M13R.ab1	DGE	0	0	200	2	0	15	0	0	r=0.98956
	qRT-PCR	2.27157	0.930049	30.084	3.11025	0.0685226	0.0809199	1.07784	1	p<0.0001
B11_422065.23.S1104082118.Anther-SP5495.M13R.ab1	DGE	6	10	111	155	7	0	20	2	r=0.79944
	qRT-PCR	22.0896	0	11.9756	55.112	1.0862	1	0	0.225778	p=0.0173
Anther_High_Quality_EST.seq.Contig1545	DGE	0	0	10	44	0	0	0	2	r=0.36941
	qRT-PCR	1.1393	0.366377	309.759	92.9778	0.135318	0.830744	0.341411	1	p=0.3678
Anther_High_Quality_EST.seq.Contig1010	DGE	5	23	0	441	0	0	0	0	r=0.98899
	qRT-PCR	29.2426	939.012	0.590496	4731.23	0.695441	1	0.170282	0	p<0.0001
Anther_High_Quality_EST.seq.Contig1791	DGE	964	2454	206	2	0	0	0	0	r=0.89036
	qRT-PCR	13.2049	99.8022	44.2928	0.0272613	0.156692	0.133231	0.332863	1	p=0.003
Anther_High_Quality_EST.seq.Contig3331	DGE	0	0	10	145	0	0	0	0	r=0.72601
	qRT-PCR	2.5088	0.247757	11.7371	12.5795	0.0656073	0.0709526	0.168989	1	p=0.0414
Anther_High_Quality_EST.seq.Contig4115	DGE	1204	981	601	10	9	0	3	9	r=0.72349
	qRT-PCR	19.0801	101.547	117.866	0.0765741	0.0811649	1	0.187115	0.906262	p=0.0425
Anther_High_Quality_EST.seq.Contig4291	DGE	223	296	466	5	0	14	0	2	r=0.87348
	qRT-PCR	1.76174	5.71994	24.6412	0.0209341	0.0815597	1	0.063769	0.303759	p=0.0046
Anther_High_Quality_EST.seq.Contig4591	DGE	96	6	1773	3	0	0	0	4	r=0.99893
	qRT-PCR	4.48466	1.25876	608.452	0.124395	0.0607067	0.0880215	0.270556	1	p<0.0001
Anther_High_Quality_EST.seq.Contig4606	DGE	2070	13464	54	2	95	7	0	20	p=0.9917
	qRT-PCR	24.1843	870.077	12.1173	0.0564063	6.02934	1	0.353553	0.515842	r<0.0001
Anther_High_Quality_EST.seq.Contig4718	DGE	0	0	5	457	8	10	0	5	R=0.15136
	qRT-PCR	2.65369	0.0752586	0.228458	1.0629	0.222057	0.279515	0.238655	1	P=0.7205
Anther_High_Quality_EST.seq.Contig4702	DGE	0	0	2	1093	0	0	2	0	r=0.99903
	qRT-PCR	2.85205	0.473357	0.875998	55.4456	0.152407	0.23342	1	1.16151	p<0.0001
B03_411973.15.S1103312878.Anther-SP2415.M13R.ab1	DGE	26	20	563	2	21	7	6	13	r=0.99897
	qRT-PCR	0.309069	0.342458	44.8178	0.00312484	0.53663	1	0.191047	0.0681567	p<0.0001
B03_422698.15.S1104092782.Anther-SP6543.M13R.ab1	DGE	679	5419	5	0	0	0	0	0	r=0.99408
	qRT-PCR	10.6812	597.585	2.19619	0.0322625	0.0817295	0.165971	0.376051	1	p<0.0001
Anther_High_Quality_EST.seq.Contig2638	DGE	83	45	24	0	0	9	30	0	r=0.73601
	qRT-PCR	16.0725	5.57147	9.58044	0.00337147	0.617543	10.3623	1	0	p=0.0374
Anther_High_Quality_EST.seq.Contig3634	DGE	67	35	2678	111	0	0	0	0	r=0.99939
	qRT-PCR	16.9811	6.70305	520.85	4.70731	0.0971136	0.0232895	1	0.0104891	p<0.0001
Anther_High_Quality_EST.seq.Contig3413	DGE	2	0	179	1248	0	0	0	2	r=0.81801
	qRT-PCR	43.1343	0.739741	620.745	740.447	0.184835	0.204785	0.410039	1	p=0.0131
Anther_High_Quality_EST.seq.Contig5036	DGE	19	0	32	213	0	0	0	0	r=0.86148
	qRT-PCR	68.4594	1.18826	778.263	1077.28	0.149303	0.229617	0.535182	1	p=0.006
Anther_High_Quality_EST.seq.Contig3580	DGE	26	0	1443	48	0	0	0	3	r=0.99954
	qRT-PCR	24.1268	2.35853	1220.16	4.43988	1	0.632474	0.483841	0.705085	p<0.0001
The primers of qRT-PCR
UniGenes		Primer sequence 5`-3`
Anther_High_Quality_EST.seq.Contig1081	F	AAGGTGAGGTAGATCGGATTC
	R	GATACATCGGCTGTGACCAAC
B10_408541.22.S1103293757.Anther-SP1270.M13R.ab1	F	CACACAGTCACACTTGGGAAAT
	R	GCATTGGCTCCTGGAAAAGATT
C12_425266.36.S1104112803.Anther-SP9444.M13R.ab1	F	TGATGATGCGATGTGGTAGATG
	R	AACAGGTTTCTTGGTTGATCCG
Anther_High_Quality_EST.seq.Contig4602	F	CCTTGGCACTATTCCTATCA
	R	AATGGGGTAGCAAATGGAGT
Anther_High_Quality_EST.seq.Contig4903	F	TTCCTCCTATGTGTAGCAGAC
	R	GCGAGAAAACAGTGTACCCAT
Anther_High_Quality_EST.seq.Contig2925	F	TGCCCTTAGTCCCATTACAGT
	R	TTGCGGTGCTTGACCTTGTT
Anther_High_Quality_EST.seq.Contig4695	F	CTTTGGGTTCGCTTCAGGGTTT
	R	AACATCTGTACCGTGCCTTCC
A02_432356.2.S1104152385.Anther-SP15170.M13R.ab1	F	ATTCCACCCATCACGGATTC
	R	TTGTATTCCCAGGCAAAAGC
B11_422065.23.S1104082118.Anther-SP5495.M13R.ab1	F	GCACGAGCCTGTGATTCAAC
	R	GAACCGAACCCGAAGAAGAGAC
Anther_High_Quality_EST.seq.Contig1545	F	CATAGGATGAGTGTGTCAAAGG
	R	GAACCCAAGATAAATGTGCTGC
Anther_High_Quality_EST.seq.Contig1010	F	GGTTTCGCATTTAGAAGAGGCT
	R	CCCAAAGGACAACAAAGTCTAG
Anther_High_Quality_EST.seq.Contig1791	F	AATACTGGTTGTCAAACGGTCG
	R	TTTAGTTCTCGGCTTCAAGGCT
Anther_High_Quality_EST.seq.Contig3331	F	CTCTTTCGCCATCTTCCTCTTC
	R	CTCCAGTTCTTCGCACATCAAT
Anther_High_Quality_EST.seq.Contig4115	F	GGCAAAAGGGTATCCTCTCT
	R	CAAGTGGGTTCAAGATTCGGT
Anther_High_Quality_EST.seq.Contig4291	F	TTCCATCAAGCAAAGCAGCCA
	R	CGAACAACCCGAATCCAAATCA
Anther_High_Quality_EST.seq.Contig4591	F	TTCAACTTCCTTCCCAAGACTC
	R	GAACAGGCGATGATTGTGTCT
Anther_High_Quality_EST.seq.Contig4606	F	TCCACACTGTTCCCACTTTCA
	R	ATGTTGATTGCGAAGGATGAG
Anther_High_Quality_EST.seq.Contig4718	F	GCAATGTCCTGTGGTCTTTA
	R	GCCGTAATGGTTTGAATAG
Anther_High_Quality_EST.seq.Contig4702	F	TCCGATGAGGGCACTTTTCTTG
	R	GGGAATAACTATGACCTGGACC
B03_411973.15.S1103312878.Anther-SP2415.M13R.ab1	F	GGGATACCTCTTGAGATTGTTG
	R	CAAATGGATTGAAGGACACC
B03_422698.15.S1104092782.Anther-SP6543.M13R.ab1	F	CGTAGACAAGGATATGGCAAAG
	R	AAGATTGATCTGGTCACTGTCC
Anther_High_Quality_EST.seq.Contig2638	F	TCGTCGATCAAGTCCGTAGC
	R	GGCGATCAAATGCAGGTAAT
Anther_High_Quality_EST.seq.Contig3634	F	AAATGTTGGTTGCTCTCGTG
	R	TATGCTGCTGATGAGGGTGA
Anther_High_Quality_EST.seq.Contig3413	F	AAGCTGTTGCCCAAGGTAAT
	R	GAAATGGAGCCCTGAGAAGA
Anther_High_Quality_EST.seq.Contig5036	F	GATGCCGCAAGTCAATACAC
	R	GGCATTACCTTGGGCAACAG
Anther_High_Quality_EST.seq.Contig3580	F	TGAAAACCATCCTAGAGGCT
	R	GTTTGGTTCACAGAGTAGGA
18S	F	AACCAAACATCTCACGACAC
	R	GCAAGACCGAAACTCAAAG
