# Supplementary material for: Transcriptome Profiling Analysis Reveals That Flavonoid and Ascorbate-Glutathione Cycle Are Important during Anther Development in Upland Cotton
Source: PLoS One. 2012 Nov 14;7(11):e49244. doi: 10.1371/journal.pone.0049244 (PMC3498337; doi:10.1371/journal.pone.0049244)
Supplement: Table S8 — The significant pathways through compared with each other among these eight DGE libraries. (XLS) [file pone.0049244.s008.xls]

## Sheet: Sheet1
		Supplemental table S8. The significant pathways through comparing with each other among these eight DGE libraries. File 1. The significant pathways in TTP through comparing with others. File 2. The significant pathways in UNP through comparing with others. File 3. The significant pathways in bNP through comparing with others. File 4. The significant pathways in MTP through comparing with others. …

## Sheet: File 1
The significant pathways in TTP through comparing with others.
TTP vs RO
Pathway	DEGs with pathway annotation	All genes with pathway annotation	Pvalue	Qvalue	Pathway ID
Starch and sucrose metabolism	35 (10.23%)	138 (3.44%)	1.49798e-09	1.28827e-07	ko00500
Pentose and glucuronate interconversions	25 (7.31%)	84 (2.1%)	1.15112e-08	4.94982e-07	ko00040
Metabolic pathways	123 (35.96%)	1037 (25.87%)	1.01216e-05	0.000290152	ko01100
Flavonoid biosynthesis	15 (4.39%)	53 (1.32%)	2.10667e-05	0.000452933	ko00941
Biosynthesis of secondary metabolites	72 (21.05%)	538 (13.42%)	2.95413e-05	0.00050811	ko01110
Cyanoamino acid metabolism	9 (2.63%)	26 (0.65%)	0.000182155	0.00240322	ko00460
Sphingolipid metabolism	8 (2.34%)	21 (0.52%)	0.000195611	0.00240322	ko00600
Limonene and pinene degradation	10 (2.92%)	35 (0.87%)	0.000473514	0.00509027	ko00903
Galactose metabolism	10 (2.92%)	39 (0.97%)	0.0012039	0.011504	ko00052
Phenylpropanoid biosynthesis	14 (4.09%)	70 (1.75%)	0.00193605	0.0166501	ko00940
Stilbenoid, diarylheptanoid and gingerol biosynthesis	8 (2.34%)	31 (0.77%)	0.00355177	0.0277684	ko00945
Ascorbate and aldarate metabolism	11 (3.22%)	53 (1.32%)	0.00429856	0.0308063	ko00053
Carotenoid biosynthesis	8 (2.34%)	33 (0.82%)	0.00537685	0.0355699	ko00906
TTP vs ST
Pathway	DEGs with pathway annotation	All genes with pathway annotation	Pvalue	Qvalue	Pathway ID
Pentose and glucuronate interconversions	28 (4.44%)	84 (2.1%)	4.32232e-05	0.00449521	ko00040
Biosynthesis of secondary metabolites	115 (18.23%)	538 (13.42%)	0.000121416	0.00631365	ko01110
Starch and sucrose metabolism	38 (6.02%)	138 (3.44%)	0.000229929	0.00797089	ko00500
Cyanoamino acid metabolism	11 (1.74%)	26 (0.65%)	0.00107847	0.0236616	ko00460
Metabolic pathways	195 (30.9%)	1037 (25.87%)	0.00113758	0.0236616	ko01100
Diterpenoid biosynthesis	7 (1.11%)	13 (0.32%)	0.00166776	0.0289078	ko00904
Flavonoid biosynthesis	17 (2.69%)	53 (1.32%)	0.00221294	0.0328779	ko00941
TTP vs LV
Pathway	DEGs with pathway annotation	All genes with pathway annotation	Pvalue	Qvalue	Pathway ID
Starch and sucrose metabolism	55 (8.8%)	138 (3.44%)	1.99969e-12	2.01969e-10	ko00500
Pentose and glucuronate interconversions	35 (5.6%)	84 (2.1%)	6.20521e-09	3.13363e-07	ko00040
Biosynthesis of secondary metabolites	129 (20.64%)	538 (13.42%)	2.85896e-08	9.62518e-07	ko01110
Metabolic pathways	215 (34.4%)	1037 (25.87%)	1.47886e-07	3.73412e-06	ko01100
Sphingolipid metabolism	13 (2.08%)	21 (0.52%)	1.73392e-06	3.50251e-05	ko00600
Flavonoid biosynthesis	22 (3.52%)	53 (1.32%)	4.70876e-06	7.92641e-05	ko00941
Cyanoamino acid metabolism	14 (2.24%)	26 (0.65%)	6.79468e-06	9.80375e-05	ko00460
Phenylpropanoid biosynthesis	25 (4%)	70 (1.75%)	2.5228e-05	0.000318503	ko00940
Carotenoid biosynthesis	14 (2.24%)	33 (0.82%)	0.000198093	0.00198731	ko00906
Other glycan degradation	8 (1.28%)	13 (0.32%)	0.000207839	0.00198731	ko00511
Nitrogen metabolism	15 (2.4%)	37 (0.92%)	0.00021644	0.00198731	ko00910
Galactose metabolism	15 (2.4%)	39 (0.97%)	0.000428413	0.00360581	ko00052
TTP vs EB
Pathway	DEGs with pathway annotation	All genes with pathway annotation	Pvalue	Qvalue	Pathway ID
Phenylpropanoid biosynthesis	26 (4.52%)	70 (1.75%)	1.54203e-06	9.07796e-05	ko00940
Starch and sucrose metabolism	41 (7.13%)	138 (3.44%)	1.72914e-06	9.07796e-05	ko00500
Biosynthesis of secondary metabolites	109 (18.96%)	538 (13.42%)	3.38951e-05	0.00118633	ko01110
Pentose and glucuronate interconversions	26 (4.52%)	84 (2.1%)	6.60078e-05	0.0017327	ko00040
Flavonoid biosynthesis	18 (3.13%)	53 (1.32%)	0.000243148	0.00473667	ko00941
Sphingolipid metabolism	10 (1.74%)	21 (0.52%)	0.000270667	0.00473667	ko00600
Cyanoamino acid metabolism	11 (1.91%)	26 (0.65%)	0.000478746	0.0071812	ko00460
Metabolic pathways	181 (31.48%)	1037 (25.87%)	0.000654449	0.00858964	ko01100
Nitrogen metabolism	13 (2.26%)	37 (0.92%)	0.00123382	0.0129551	ko00910
Glycerolipid metabolism	13 (2.26%)	37 (0.92%)	0.00123382	0.0129551	ko00561
Ascorbate and aldarate metabolism	16 (2.78%)	53 (1.32%)	0.00222889	0.0212757	ko00053
Stilbenoid, diarylheptanoid and gingerol biosynthesis	11 (1.91%)	31 (0.77%)	0.0026583	0.0232601	ko00945
TTP vs UNP
Pathway	DEGs with pathway annotation	All genes with pathway annotation	Pvalue	Qvalue	Pathway ID
Pentose and glucuronate interconversions	27 (7.87%)	84 (2.1%)	4.49803e-10	4.00325e-08	ko00040
Sphingolipid metabolism	10 (2.92%)	21 (0.52%)	2.77486e-06	0.000123481	ko00600
Starch and sucrose metabolism	27 (7.87%)	138 (3.44%)	2.81998e-05	0.000836594	ko00500
Galactose metabolism	10 (2.92%)	39 (0.97%)	0.00123143	0.0273992	ko00052
Glycosphingolipid biosynthesis - globo series	3 (0.87%)	4 (0.1%)	0.00232866	0.0414501	ko00603
Other glycan degradation	5 (1.46%)	13 (0.32%)	0.00322211	0.0477947	ko00511
TTP vs BNP
TTP vs MTP
Pathway	DEGs with pathway annotation	All genes with pathway annotation	Pvalue	Qvalue	Pathway ID
Ribosome	126 (7.39%)	198 (4.94%)	6.9346e-10	8.04414e-08	ko03010

## Sheet: File 2
The significant pathways in UNP through comparing with others.
UNP vs RO
Pathway	DEGs with pathway annotation	All genes with pathway annotation	Pvalue	Qvalue	Pathway ID
Flavonoid biosynthesis	15 (5.19%)	53 (1.32%)	2.63226e-06	0.000171933	ko00941
Biosynthesis of secondary metabolites	66 (22.84%)	538 (13.42%)	3.90758e-06	0.000171933	ko01110
Carotenoid biosynthesis	10 (3.46%)	33 (0.82%)	6.7729e-05	0.00198672	ko00906
Limonene and pinene degradation	9 (3.11%)	35 (0.87%)	0.000616316	0.013559	ko00903
Metabolic pathways	97 (33.56%)	1037 (25.87%)	0.00152686	0.0237774	ko01100
Flavone and flavonol biosynthesis	6 (2.08%)	19 (0.47%)	0.00162119	0.0237774	ko00944
UNP vs ST
Pathway	DEGs with pathway annotation	All genes with pathway annotation	Pvalue	Qvalue	Pathway ID
Biosynthesis of secondary metabolites	109 (22.2%)	538 (13.42%)	7.36389e-09	7.51116e-07	ko01110
Metabolic pathways	168 (34.22%)	1037 (25.87%)	6.96062e-06	0.000245791	ko01100
Flavonoid biosynthesis	19 (3.87%)	53 (1.32%)	7.22913e-06	0.000245791	ko00941
Terpenoid backbone biosynthesis	11 (2.24%)	30 (0.75%)	0.000510968	0.0130297	ko00900
Zeatin biosynthesis	8 (1.63%)	20 (0.5%)	0.00157285	0.0320861	ko00908
UNP vs LV
Pathway	DEGs with pathway annotation	All genes with pathway annotation	Pvalue	Qvalue	Pathway ID
Biosynthesis of secondary metabolites	114 (22.09%)	538 (13.42%)	4.04937e-09	4.00888e-07	ko01110
Carotenoid biosynthesis	16 (3.1%)	33 (0.82%)	6.45029e-07	2.61766e-05	ko00906
Flavonoid biosynthesis	21 (4.07%)	53 (1.32%)	7.9323e-07	2.61766e-05	ko00941
Metabolic pathways	179 (34.69%)	1037 (25.87%)	1.1523e-06	2.85193e-05	ko01100
Starch and sucrose metabolism	31 (6.01%)	138 (3.44%)	0.00106646	0.021116	ko00500
UNP vs EB
Pathway	DEGs with pathway annotation	All genes with pathway annotation	Pvalue	Qvalue	Pathway ID
Biosynthesis of secondary metabolites	107 (21.75%)	538 (13.42%)	3.49956e-08	3.60455e-06	ko01110
Flavonoid biosynthesis	16 (3.25%)	53 (1.32%)	0.000397899	0.0190571	ko00941
Metabolic pathways	158 (32.11%)	1037 (25.87%)	0.000555061	0.0190571	ko01100
UNP vs TTP
UNP vs BNP
Pathway	DEGs with pathway annotation	All genes with pathway annotation	Pvalue	Qvalue	Pathway ID
Carotenoid biosynthesis	11 (4.72%)	33 (0.82%)	1.25595e-06	9.7964e-05	ko00906
Biosynthesis of secondary metabolites	51 (21.89%)	538 (13.42%)	0.000171314	0.00668125	ko01110
Metabolic pathways	83 (35.62%)	1037 (25.87%)	0.000438631	0.0114044	ko01100
UNP vs MTP
Pathway	DEGs with pathway annotation	All genes with pathway annotation	Pvalue	Qvalue	Pathway ID
Ribosome	130 (9.25%)	198 (4.94%)	2.5904e-19	2.97896e-17	ko03010
Aminoacyl-tRNA biosynthesis	14 (1%)	19 (0.47%)	0.000672736	0.0257882	ko00970
DNA replication	14 (1%)	19 (0.47%)	0.000672736	0.0257882	ko03030
Base excision repair	11 (0.78%)	14 (0.35%)	0.00110982	0.0319074	ko03410

## Sheet: File 3
BNP vs RO
Pathway	DEGs with pathway annotation	All genes with pathway annotation	Pvalue	Qvalue	Pathway ID
Pentose and glucuronate interconversions	32 (7.94%)	84 (2.1%)	4.21262e-12	4.04412e-10	ko00040
Starch and sucrose metabolism	42 (10.42%)	138 (3.44%)	1.02347e-11	4.91265e-10	ko00500
Sphingolipid metabolism	10 (2.48%)	21 (0.52%)	1.20634e-05	0.000386028	ko00600
Ascorbate and aldarate metabolism	15 (3.72%)	53 (1.32%)	0.000144157	0.00345977	ko00053
Metabolic pathways	135 (33.5%)	1037 (25.87%)	0.000195925	0.00376176	ko01100
Galactose metabolism	12 (2.98%)	39 (0.97%)	0.00028357	0.00453713	ko00052
Other glycan degradation	6 (1.49%)	13 (0.32%)	0.000923694	0.0126678	ko00511
Phenylpropanoid biosynthesis	16 (3.97%)	70 (1.75%)	0.00121009	0.0130191	ko00940
Biosynthesis of secondary metabolites	75 (18.61%)	538 (13.42%)	0.00122054	0.0130191	ko01110
BNP vs ST
Pathway	DEGs with pathway annotation	All genes with pathway annotation	Pvalue	Qvalue	Pathway ID
Pentose and glucuronate interconversions	38 (5.98%)	84 (2.1%)	1.16758e-10	1.22596e-08	ko00040
Starch and sucrose metabolism	48 (7.56%)	138 (3.44%)	2.08358e-08	1.09388e-06	ko00500
Metabolic pathways	201 (31.65%)	1037 (25.87%)	0.000216047	0.00661944	ko01100
Biosynthesis of secondary metabolites	114 (17.95%)	538 (13.42%)	0.000252169	0.00661944	ko01110
Tryptophan metabolism	9 (1.42%)	18 (0.45%)	0.00074988	0.0157475	ko00380
Fatty acid metabolism	13 (2.05%)	33 (0.82%)	0.000923029	0.016153	ko00071
Valine, leucine and isoleucine degradation	13 (2.05%)	35 (0.87%)	0.00174988	0.0262483	ko00280
Ascorbate and aldarate metabolism	17 (2.68%)	53 (1.32%)	0.00237317	0.0311478	ko00053
Alanine, aspartate and glutamate metabolism	13 (2.05%)	38 (0.95%)	0.00405855	0.0473498	ko00250
The significant pathways in bNP through comparing with others.
BNP vs LV
Pathway	DEGs with pathway annotation	All genes with pathway annotation	Pvalue	Qvalue	Pathway ID
Starch and sucrose metabolism	62 (9.76%)	138 (3.44%)	1.56445e-16	1.59573e-14	ko00500
Pentose and glucuronate interconversions	43 (6.77%)	84 (2.1%)	2.86507e-14	1.46119e-12	ko00040
Metabolic pathways	218 (34.33%)	1037 (25.87%)	1.41577e-07	4.81361e-06	ko01100
Sphingolipid metabolism	14 (2.2%)	21 (0.52%)	2.1614e-07	5.51157e-06	ko00600
Other glycan degradation	9 (1.42%)	13 (0.32%)	2.33841e-05	0.000477036	ko00511
Biosynthesis of secondary metabolites	118 (18.58%)	538 (13.42%)	3.85738e-05	0.000655754	ko01110
Flavonoid biosynthesis	20 (3.15%)	53 (1.32%)	8.4104e-05	0.00107233	ko00941
Ascorbate and aldarate metabolism	20 (3.15%)	53 (1.32%)	8.4104e-05	0.00107233	ko00053
Galactose metabolism	16 (2.52%)	39 (0.97%)	0.000137038	0.00155309	ko00052
Phenylpropanoid biosynthesis	22 (3.46%)	70 (1.75%)	0.000782951	0.0079861	ko00940
Steroid biosynthesis	7 (1.1%)	14 (0.35%)	0.00299733	0.0277935	ko00100
Cyanoamino acid metabolism	10 (1.57%)	26 (0.65%)	0.00440457	0.0374388	ko00460
BNP vs EB
Pathway	DEGs with pathway annotation	All genes with pathway annotation	Pvalue	Qvalue	Pathway ID
Starch and sucrose metabolism	54 (7.86%)	138 (3.44%)	3.41643e-10	3.58725e-08	ko00500
Pentose and glucuronate interconversions	38 (5.53%)	84 (2.1%)	1.26917e-09	6.66316e-08	ko00040
Ascorbate and aldarate metabolism	23 (3.35%)	53 (1.32%)	6.04937e-06	0.000211728	ko00053
Metabolic pathways	222 (32.31%)	1037 (25.87%)	1.94111e-05	0.000509542	ko01100
Sphingolipid metabolism	12 (1.75%)	21 (0.52%)	3.81871e-05	0.00080193	ko00600
Galactose metabolism	15 (2.18%)	39 (0.97%)	0.00120151	0.017779	ko00052
Biosynthesis of secondary metabolites	118 (17.18%)	538 (13.42%)	0.00120886	0.017779	ko01110
Tryptophan metabolism	9 (1.31%)	18 (0.45%)	0.00135459	0.017779	ko00380
Glycerolipid metabolism	14 (2.04%)	37 (0.92%)	0.00209076	0.0243922	ko00561
Other glycan degradation	7 (1.02%)	13 (0.32%)	0.00278723	0.0292659	ko00511
Stilbenoid, diarylheptanoid and gingerol biosynthesis	12 (1.75%)	31 (0.77%)	0.0034559	0.0329882	ko00945
Phenylpropanoid biosynthesis	21 (3.06%)	70 (1.75%)	0.00525416	0.044671	ko00940
Flavonoid biosynthesis	17 (2.47%)	53 (1.32%)	0.0055307	0.044671	ko00941
BNP vs TTP
Pathway	DEGs with pathway annotation	All genes with pathway annotation	Pvalue	Qvalue	Pathway ID
Pentose and glucuronate interconversions	26 (11.93%)	84 (2.1%)	6.68021e-14	5.07696e-12	ko00040
Starch and sucrose metabolism	31 (14.22%)	138 (3.44%)	3.35836e-12	1.27618e-10	ko00500
Sphingolipid metabolism	7 (3.21%)	21 (0.52%)	7.72828e-05	0.00195783	ko00600
Cyanoamino acid metabolism	7 (3.21%)	26 (0.65%)	0.000346018	0.00657434	ko00460
BNP vs UNP
Pathway	DEGs with pathway annotation	All genes with pathway annotation	Pvalue	Qvalue	Pathway ID
Pentose and glucuronate interconversions	32 (9.12%)	84 (2.1%)	8.58665e-14	7.47039e-12	ko00040
Starch and sucrose metabolism	39 (11.11%)	138 (3.44%)	9.55581e-12	4.15678e-10	ko00500
Sphingolipid metabolism	10 (2.85%)	21 (0.52%)	3.43041e-06	9.94818e-05	ko00600
Galactose metabolism	11 (3.13%)	39 (0.97%)	0.000351922	0.00758628	ko00052
Other glycan degradation	6 (1.71%)	13 (0.32%)	0.000435993	0.00758628	ko00511
Cyanoamino acid metabolism	8 (2.28%)	26 (0.65%)	0.00121908	0.0176767	ko00460
Ascorbate and aldarate metabolism	12 (3.42%)	53 (1.32%)	0.00165283	0.0205423	ko00053
Metabolic pathways	113 (32.19%)	1037 (25.87%)	0.0032897	0.0357755	ko01100
BNP vs MTP
Pathway	DEGs with pathway annotation	All genes with pathway annotation	Pvalue	Qvalue	Pathway ID
Ribosome	130 (9.03%)	198 (4.94%)	2.57334e-18	3.03654e-16	ko03010

## Sheet: File 4
The significant pathways in MTP through comparing with others.
MTP vs RO
Pathway	DEGs with pathway annotation	All genes with pathway annotation	Pvalue	Qvalue	Pathway ID
Pentose and glucuronate interconversions	35 (9.78%)	84 (2.1%)	3.66568e-16	3.00586e-14	ko00040
Starch and sucrose metabolism	40 (11.17%)	138 (3.44%)	3.94307e-12	1.61666e-10	ko00500
Stilbenoid, diarylheptanoid and gingerol biosynthesis	10 (2.79%)	31 (0.77%)	0.000228429	0.00624372	ko00945
Limonene and pinene degradation	10 (2.79%)	35 (0.87%)	0.000683071	0.014003	ko00903
Ascorbate and aldarate metabolism	12 (3.35%)	53 (1.32%)	0.00195986	0.0321417	ko00053
Plant-pathogen interaction	32 (8.94%)	218 (5.44%)	0.00289948	0.0396262	ko04626
MTP vs ST
Pathway	DEGs with pathway annotation	All genes with pathway annotation	Pvalue	Qvalue	Pathway ID
Pentose and glucuronate interconversions	33 (8.01%)	84 (2.1%)	1.29573e-12	1.19207e-10	ko00040
Starch and sucrose metabolism	39 (9.47%)	138 (3.44%)	1.35799e-09	6.24675e-08	ko00500
Biosynthesis of unsaturated fatty acids	9 (2.18%)	24 (0.6%)	0.000375296	0.0115091	ko01040
Plant-pathogen interaction	38 (9.22%)	218 (5.44%)	0.000616116	0.0141707	ko04626
Ascorbate and aldarate metabolism	13 (3.16%)	53 (1.32%)	0.00213216	0.0392317	ko00053
MTP vs LV
Pathway	DEGs with pathway annotation	All genes with pathway annotation	Pvalue	Qvalue	Pathway ID
Starch and sucrose metabolism	53 (12.07%)	138 (3.44%)	6.79413e-18	5.70707e-16	ko00500
Pentose and glucuronate interconversions	39 (8.88%)	84 (2.1%)	9.34487e-17	3.92484e-15	ko00040
Sphingolipid metabolism	10 (2.28%)	21 (0.52%)	2.59626e-05	0.000726951	ko00600
Ascorbate and aldarate metabolism	15 (3.42%)	53 (1.32%)	0.000375032	0.00787568	ko00053
Metabolic pathways	142 (32.35%)	1037 (25.87%)	0.000776931	0.0130524	ko01100
Plant-pathogen interaction	39 (8.88%)	218 (5.44%)	0.00108854	0.0152396	ko04626
Other glycan degradation	6 (1.37%)	13 (0.32%)	0.00146028	0.0175234	ko00511
Amino sugar and nucleotide sugar metabolism	15 (3.42%)	64 (1.6%)	0.00307509	0.0322884	ko00520
MTP vs EB
Pathway	DEGs with pathway annotation	All genes with pathway annotation	Pvalue	Qvalue	Pathway ID
Pentose and glucuronate interconversions	34 (6.55%)	84 (2.1%)	1.64293e-10	1.52793e-08	ko00040
Starch and sucrose metabolism	43 (8.29%)	138 (3.44%)	1.0037e-08	4.66721e-07	ko00500
Ascorbate and aldarate metabolism	17 (3.28%)	53 (1.32%)	0.000223563	0.00693044	ko00053
Tryptophan metabolism	8 (1.54%)	18 (0.45%)	0.000996943	0.0187057	ko00380
Metabolic pathways	164 (31.6%)	1037 (25.87%)	0.00100568	0.0187057	ko01100
MTP vs TTP
Pathway	DEGs with pathway annotation	All genes with pathway annotation	Pvalue	Qvalue	Pathway ID
Pentose and glucuronate interconversions	30 (10.27%)	84 (2.1%)	2.70881e-14	2.22123e-12	ko00040
Starch and sucrose metabolism	36 (12.33%)	138 (3.44%)	3.37686e-12	1.38451e-10	ko00500
MTP vs UNP
Pathway	DEGs with pathway annotation	All genes with pathway annotation	Pvalue	Qvalue	Pathway ID
Pentose and glucuronate interconversions	35 (10.29%)	84 (2.1%)	6.93224e-17	5.54579e-15	ko00040
Starch and sucrose metabolism	44 (12.94%)	138 (3.44%)	8.89145e-16	3.55658e-14	ko00500
Ascorbate and aldarate metabolism	12 (3.53%)	53 (1.32%)	0.00125178	0.0333808	ko00053
MTP vs BNP
Pathway	DEGs with pathway annotation (258)	All genes with pathway annotation (4008)	Pvalue	Qvalue	Pathway ID
Starch and sucrose metabolism	30 (11.63%)	138 (3.44%)	1.37478e-09	1.01734e-07	ko00500
Pentose and glucuronate interconversions	22 (8.53%)	84 (2.1%)	6.49414e-09	2.40283e-07	ko00040
Phenylpropanoid biosynthesis	13 (5.04%)	70 (1.75%)	0.000415285	0.0102437	ko00940
Plant-pathogen interaction	27 (10.47%)	218 (5.44%)	0.000618649	0.011445	ko04626
