# Supplementary material for: Transcriptome Profiling Analysis Reveals That Flavonoid and Ascorbate-Glutathione Cycle Are Important during Anther Development in Upland Cotton
Source: PLoS One. 2012 Nov 14;7(11):e49244. doi: 10.1371/journal.pone.0049244 (PMC3498337; doi:10.1371/journal.pone.0049244)
Supplement: Table S9 — Stage-enriched genes in significant pathways. (XLS) [file pone.0049244.s009.xls]

## Sheet: File 1
Stage-enriched genes in significant pathways.
	gene identifier	TTP_raw	TTP_norm	UNP_raw	UNP_norm	BNP_raw	BNP_norm	MTP_raw	MTP_norm	RO_raw	RO_norm	ST_raw	ST_norm	LV_raw	LV_norm	EB_raw	EB_norm
Starch and sucrose metabolism	Anther_High_Quality_EST.seq.Contig5055	1129	305.39	12	2.04	9906	1668.76	10223	1763.11	0	0	0	0	0	0	2	0.38
	Anther_High_Quality_EST.seq.Contig5032	437	118.21	2	0.34	1614	271.89	6951	1198.81	0	0	0	0	0	0	0	0
	Anther_High_Quality_EST.seq.Contig5030	402	108.74	11	1.87	6064	1021.54	14380	2480.05	0	0	0	0	0	0	2	0.38
	Anther_High_Quality_EST.seq.Contig844	164	44.36	5	0.85	7388	1244.58	30033	5179.66	0	0	0	0	0	0	9	1.7
	Anther_High_Quality_EST.seq.Contig5038	23	6.22	2	0.34	3424	576.8	5530	953.73	0	0	0	0	0	0	0	0
	Anther_High_Quality_EST.seq.Contig3347	18	4.87	0	0	287	48.35	1619	279.22	0	0	0	0	0	0	3	0.57
	Anther_High_Quality_EST.seq.Contig4678	13	3.52	0	0	729	122.81	290	50.01	0	0	0	0	0	0	0	0
	Anther_High_Quality_EST.seq.Contig4878	9	2.43	0	0	414	69.74	33	5.69	0	0	0	0	0	0	0	0
	B11_422701.23.S1104092886.Anther-SP6647.M13R.ab1	155	41.93	100	16.97	263	44.3	134	23.11	10	2.02	0	0	14	2.35	5	0.95
	F03_401561.63.S1103242346.Anther-S255.M13R.ab1	69	18.66	16	2.72	104	17.52	1119	192.99	8	1.61	21	3.39	19	3.18	3	0.57
	Anther_High_Quality_EST.seq.Contig5062	174	47.07	17	2.89	5499	926.36	33160	5718.96	49	9.88	57	9.2	13	2.18	9	1.7
	Anther_High_Quality_EST.seq.Contig672	149	40.3	812	137.84	17	2.86	153	26.39	13	2.62	30	4.84	9	1.51	21	3.98
	C01_427239.25.S1104122024.Anther-SP10969.M13R.ab1	11	2.98	0	0	32	5.39	83	14.31	3	0.61	0	0	0	0	0	0
	Anther_High_Quality_EST.seq.Contig3390	0	0	0	0	41	6.91	14	2.41	0	0	0	0	0	0	0	0
	Anther_High_Quality_EST.seq.Contig3576	6	1.62	0	0	1139	191.87	7609	1312.29	0	0	0	0	0	0	0	0
	Anther_High_Quality_EST.seq.Contig4212	0	0	0	0	194	32.68	3939	679.34	0	0	0	0	0	0	0	0
	Anther_High_Quality_EST.seq.Contig4254	44	11.9	8	1.36	10362	1745.57	7778	1341.44	0	0	3	0.48	2	0.34	31	5.87
	Anther_High_Quality_EST.seq.Contig4600	0	0	0	0	70	11.79	1660	286.29	0	0	0	0	0	0	0	0
	Anther_High_Quality_EST.seq.Contig4677	0	0	0	0	347	58.46	287	49.5	0	0	0	0	0	0	0	0
	Anther_High_Quality_EST.seq.Contig4972	0	0	0	0	320	53.91	5045	870.09	0	0	0	0	0	0	0	0
	Anther_High_Quality_EST.seq.Contig5058	0	0	7	1.19	15136	2549.8	32777	5652.9	0	0	9	1.45	0	0	12	2.27
	Anther_High_Quality_EST.seq.Contig5060	0	0	3	0.51	2174	366.23	5652	974.78	0	0	0	0	0	0	15	2.84
	D04_422743.40.S1104094535.Anther-SP8296.M13R.ab1	957	258.86	13	2.21	1562	263.13	2	0.34	0	0	0	0	0	0	5	0.95
	Anther_High_Quality_EST.seq.Contig4291	223	60.32	296	50.25	466	78.5	5	0.86	0	0	14	2.26	0	0	2	0.38
	Anther_High_Quality_EST.seq.Contig4591	96	25.97	6	1.02	1773	298.68	3	0.52	0	0	0	0	0	0	4	0.76
	Anther_High_Quality_EST.seq.Contig4711	91	24.62	2	0.34	947	159.53	0	0	0	0	0	0	0	0	4	0.76
	Anther_High_Quality_EST.seq.Contig4248	89	24.07	0	0	1857	312.83	0	0	0	0	0	0	0	0	10	1.89
	Anther_High_Quality_EST.seq.Contig3085	878	237.49	376	63.83	1153	194.23	396	68.3	67	13.51	19	3.07	134	22.46	104	19.7
	B07_430841.19.S1104142402.Anther-SP14227.M13R.ab1	256	69.25	1764	299.44	0	0	0	0	0	0	0	0	0	0	0	0
	B05_422721.17.S1104093840.Anther-SP7601.M13R.ab1	237	64.11	422	71.63	99	16.68	10	1.72	0	0	12	1.94	14	2.35	40	7.58
	F12_411954.72.S1103312743.Anther-SP2280.M13R.ab1	65	17.58	23	3.9	0	0	0	0	0	0	0	0	0	0	2	0.38
	Anther_High_Quality_EST.seq.Contig4209	37	10.01	10	1.7	7	1.18	13	2.24	0	0	2	0.32	0	0	0	0
	Anther_High_Quality_EST.seq.Contig3513	27	7.3	21	3.56	12	2.02	0	0	3	0.61	0	0	0	0	2	0.38
	Anther_High_Quality_EST.seq.Contig3701	409	110.63	1385	235.1	78	13.14	4	0.69	80	16.13	93	15.01	7	1.17	59	11.18
	A10_420311.13.S1104072681.Anther-SP5098.M13R.ab1	29	7.84	154	26.14	77	12.97	5	0.86	5	1.01	20	3.23	2	0.34	7	1.33
	B03_411973.15.S1103312878.Anther-SP2415.M13R.ab1	26	7.03	20	3.39	563	94.84	2	0.34	21	4.24	7	1.13	6	1.01	13	2.46
	Anther_High_Quality_EST.seq.Contig1143	19	5.14	2	0.34	426	71.76	18	3.1	23	4.64	28	4.52	0	0	29	5.49
	Anther_High_Quality_EST.seq.Contig1156	42	11.36	4	0.68	1214	204.51	187	32.25	0	0	77	12.42	0	0	2	0.38
	Anther_High_Quality_EST.seq.Contig1538	0	0	0	0	63	10.61	6	1.03	12	2.42	5	0.81	0	0	0	0
	Anther_High_Quality_EST.seq.Contig1540	74	20.02	227	38.53	155	26.11	38	6.55	20	4.03	34	5.49	17	2.85	32	6.06
	Anther_High_Quality_EST.seq.Contig163	2	0.54	0	0	61	10.28	0	0	0	0	0	0	0	0	0	0
	Anther_High_Quality_EST.seq.Contig4689	0	0	9	1.53	28	4.72	0	0	0	0	0	0	0	0	0	0
	Anther_High_Quality_EST.seq.Contig581	15	4.06	8	1.36	7	1.18	3571	615.87	0	0	0	0	0	0	4	0.76
	A04_430837.4.S1104142291.Anther-SP14116.M13R.ab1	0	0	0	0	0	0	1400	241.45	0	0	0	0	0	0	3	0.57
	Anther_High_Quality_EST.seq.Contig939	0	0	0	0	12	2.02	286	49.33	0	0	0	0	0	0	0	0
	B07_411931.19.S1103312402.Anther-SP1939.M13R.ab1	26	7.03	15	2.55	21	3.54	162	27.94	5	1.01	0	0	15	2.51	12	2.27
	F02_420311.65.S1104072733.Anther-SP5150.M13R.ab1	7	1.89	9	1.53	15	2.53	162	27.94	12	2.42	0	0	3	0.5	13	2.46
	Anther_High_Quality_EST.seq.Contig612	0	0	0	0	2	0.34	142	24.49	0	0	0	0	0	0	0	0
	D09_420299.48.S1104072524.Anther-SP4941.M13R.ab1	0	0	0	0	0	0	50	8.62	0	0	0	0	0	0	0	0
	Anther_High_Quality_EST.seq.Contig3366	0	0	0	0	2	0.34	32	5.52	0	0	0	0	0	0	2	0.38
	B12_427261.24.S1104123079.Anther-SP12024.M13R.ab1	0	0	0	0	0	0	16	2.76	0	0	0	0	0	0	0	0
	Anther_High_Quality_EST.seq.Contig2118	81	21.91	98	16.64	216	36.39	26377	4549.12	1730	348.92	426	68.73	37	6.2	122	23.11
	Anther_High_Quality_EST.seq.Contig825	34	9.2	17	2.89	19	3.2	1522	262.49	15	3.03	25	4.03	3	0.5	39	7.39
	Anther_High_Quality_EST.seq.Contig867	6	1.62	0	0	41	6.91	238	41.05	0	0	11	1.77	0	0	2	0.38
Pentose and glucuronate interconversions	Anther_High_Quality_EST.seq.Contig5032	437	118.21	2	0.34	1614	271.89	6951	1198.81	0	0	0	0	0	0	0	0
	Anther_High_Quality_EST.seq.Contig4621	140	37.87	6	1.02	2988	503.36	15188	2619.41	0	0	0	0	0	0	0	0
	Anther_High_Quality_EST.seq.Contig4181	48	12.98	7	1.19	688	115.9	10584	1825.37	0	0	0	0	0	0	0	0
	Anther_High_Quality_EST.seq.Contig5055	1129	305.39	12	2.04	9906	1668.76	10223	1763.11	0	0	0	0	0	0	2	0.38
	Anther_High_Quality_EST.seq.Contig4651	24	6.49	2	0.34	2759	464.78	7653	1319.88	0	0	0	0	0	0	0	0
	Anther_High_Quality_EST.seq.Contig5038	23	6.22	2	0.34	3424	576.8	5530	953.73	0	0	0	0	0	0	0	0
	Anther_High_Quality_EST.seq.Contig4678	13	3.52	0	0	729	122.81	290	50.01	0	0	0	0	0	0	0	0
	Anther_High_Quality_EST.seq.Contig4842	11	2.98	0	0	543	91.47	7920	1365.93	0	0	0	0	0	0	0	0
	Anther_High_Quality_EST.seq.Contig5030	402	108.74	11	1.87	6064	1021.54	14380	2480.05	0	0	0	0	0	0	2	0.38
	Anther_High_Quality_EST.seq.Contig4878	9	2.43	0	0	414	69.74	33	5.69	0	0	0	0	0	0	0	0
	Anther_High_Quality_EST.seq.Contig844	164	44.36	5	0.85	7388	1244.58	30033	5179.66	0	0	0	0	0	0	9	1.7
	Anther_High_Quality_EST.seq.Contig5037	106	28.67	4	0.68	7868	1325.44	35668	6151.5	0	0	0	0	0	0	6	1.14
	Anther_High_Quality_EST.seq.Contig5058	0	0	7	1.19	15136	2549.8	32777	5652.9	0	0	9	1.45	0	0	12	2.27
	Anther_High_Quality_EST.seq.Contig5060	0	0	3	0.51	2174	366.23	5652	974.78	0	0	0	0	0	0	15	2.84
	Anther_High_Quality_EST.seq.Contig3576	6	1.62	0	0	1139	191.87	7609	1312.29	0	0	0	0	0	0	0	0
	C01_408540.25.S1103293664.Anther-SP1177.M13R.ab1	0	0	0	0	602	101.41	14914	2572.15	0	0	0	0	0	0	0	0
	Anther_High_Quality_EST.seq.Contig4677	0	0	0	0	347	58.46	287	49.5	0	0	0	0	0	0	0	0
	Anther_High_Quality_EST.seq.Contig4254	44	11.9	8	1.36	10362	1745.57	7778	1341.44	0	0	3	0.48	2	0.34	31	5.87
	Anther_High_Quality_EST.seq.Contig4365	3	0.81	0	0	228	38.41	238	41.05	0	0	0	0	0	0	4	0.76
	Anther_High_Quality_EST.seq.Contig4212	0	0	0	0	194	32.68	3939	679.34	0	0	0	0	0	0	0	0
	Anther_High_Quality_EST.seq.Contig4600	0	0	0	0	70	11.79	1660	286.29	0	0	0	0	0	0	0	0
	Anther_High_Quality_EST.seq.Contig3390	0	0	0	0	41	6.91	14	2.41	0	0	0	0	0	0	0	0
	C01_427239.25.S1104122024.Anther-SP10969.M13R.ab1	11	2.98	0	0	32	5.39	83	14.31	3	0.61	0	0	0	0	0	0
	Anther_High_Quality_EST.seq.Contig2221	0	0	0	0	229	38.58	168	28.97	0	0	0	0	2	0.34	0	0
	D04_422743.40.S1104094535.Anther-SP8296.M13R.ab1	957	258.86	13	2.21	1562	263.13	2	0.34	0	0	0	0	0	0	5	0.95
	Anther_High_Quality_EST.seq.Contig4591	96	25.97	6	1.02	1773	298.68	3	0.52	0	0	0	0	0	0	4	0.76
	B07_430841.19.S1104142402.Anther-SP14227.M13R.ab1	256	69.25	1764	299.44	0	0	0	0	0	0	0	0	0	0	0	0
	A05_433575.5.S1104162196.Anther-SP15940.M13R.ab1	1017	275.09	8380	1422.49	9	1.52	0	0	2	0.4	0	0	0	0	3	0.57
	B09_433578.21.S1104162308.Anther-SP16052.M13R.ab1	2450	662.71	187	31.74	341	57.44	2	0.34	6	1.21	15	2.42	240	40.23	9	1.7
	Anther_High_Quality_EST.seq.Contig4606	2070	559.92	13464	2285.49	54	9.1	2	0.34	95	19.16	7	1.13	0	0	20	3.79
	F12_411954.72.S1103312743.Anther-SP2280.M13R.ab1	65	17.58	23	3.9	0	0	0	0	0	0	0	0	0	0	2	0.38
	Anther_High_Quality_EST.seq.Contig3513	27	7.3	21	3.56	12	2.02	0	0	3	0.61	0	0	0	0	2	0.38
	Anther_High_Quality_EST.seq.Contig1002	124	33.54	48	8.15	92	15.5	0	0	0	0	0	0	9	1.51	33	6.25
	Anther_High_Quality_EST.seq.Contig1156	42	11.36	4	0.68	1214	204.51	187	32.25	0	0	77	12.42	0	0	2	0.38
	Anther_High_Quality_EST.seq.Contig1143	19	5.14	2	0.34	426	71.76	18	3.1	23	4.64	28	4.52	0	0	29	5.49
	Anther_High_Quality_EST.seq.Contig163	2	0.54	0	0	61	10.28	0	0	0	0	0	0	0	0	0	0
	A04_430837.4.S1104142291.Anther-SP14116.M13R.ab1	0	0	0	0	0	0	1400	241.45	0	0	0	0	0	0	3	0.57
	B07_411931.19.S1103312402.Anther-SP1939.M13R.ab1	26	7.03	15	2.55	21	3.54	162	27.94	5	1.01	0	0	15	2.51	12	2.27
	Anther_High_Quality_EST.seq.Contig612	0	0	0	0	2	0.34	142	24.49	0	0	0	0	0	0	0	0
	H03_425484.87.S1104113430.Anther-SP10071.M13R.ab1	0	0	0	0	2	0.34	82	14.14	0	0	0	0	0	0	0	0
	D09_420299.48.S1104072524.Anther-SP4941.M13R.ab1	0	0	0	0	0	0	50	8.62	0	0	0	0	0	0	0	0
	Anther_High_Quality_EST.seq.Contig3366	0	0	0	0	2	0.34	32	5.52	0	0	0	0	0	0	2	0.38
	B12_427261.24.S1104123079.Anther-SP12024.M13R.ab1	0	0	0	0	0	0	16	2.76	0	0	0	0	0	0	0	0
	Anther_High_Quality_EST.seq.Contig825	34	9.2	17	2.89	19	3.2	1522	262.49	15	3.03	25	4.03	3	0.5	39	7.39
	A10_410390.10.S1103302921.Anther-SP1354.M13R.ab1	126	34.08	296	50.25	40	6.74	2058	354.93	72	14.52	99	15.97	141	23.64	127	24.06
Flavonoid biosynthesis	Anther_High_Quality_EST.seq.Contig1841	221	59.78	65	11.03	16	2.7	7	1.21	0	0	11	1.77	45	7.54	0	0
	G12_433583.84.S1104162755.Anther-SP16499.M13R.ab1	3011	814.46	6811	1156.15	138	23.25	2	0.34	6	1.21	0	0	5	0.84	3	0.57
	Anther_High_Quality_EST.seq.Contig1081	4067	1100.1	5285	897.12	0	0	0	0	0	0	0	0	0	0	0	0
	Anther_High_Quality_EST.seq.Contig4115	1204	325.68	981	166.52	601	101.24	10	1.72	9	1.82	0	0	3	0.5	9	1.7
	Anther_High_Quality_EST.seq.Contig4933	132	35.71	187	31.74	101	17.01	345	59.5	0	0	8	1.29	0	0	8	1.52
	Anther_High_Quality_EST.seq.Contig723	260	70.33	257	43.63	326	54.92	2	0.34	3	0.61	0	0	6	1.01	7	1.33
	Anther_High_Quality_EST.seq.Contig128	9	2.43	84	14.26	24	4.04	0	0	4	0.81	12	1.94	0	0	0	0
	Anther_High_Quality_EST.seq.Contig2638	83	22.45	45	7.64	24	4.04	0	0	0	0	9	1.45	30	5.03	0	0
Ascorbate and aldarate metabolism	A10_410390.10.S1103302921.Anther-SP1354.M13R.ab1	126	34.08	296	50.25	40	6.74	2058	354.93	72	14.52	99	15.97	141	23.64	127	24.06
	Anther_High_Quality_EST.seq.Contig218	205	55.45	147	24.95	557	93.83	289	49.84	36	7.26	21	3.39	63	10.56	28	5.3
	Anther_High_Quality_EST.seq.Contig3580	26	7.03	0	0	1443	243.09	48	8.28	0	0	0	0	0	0	3	0.57
	Anther_High_Quality_EST.seq.Contig3634	67	18.12	35	5.94	2678	451.13	111	19.14	0	0	0	0	0	0	0	0
	Anther_High_Quality_EST.seq.Contig4658	2	0.54	0	0	1041	175.37	4110	708.83	0	0	0	0	0	0	4	0.76
	Anther_High_Quality_EST.seq.Contig5009	10	2.7	0	0	411	69.24	1151	198.51	0	0	0	0	0	0	0	0
	Anther_High_Quality_EST.seq.Contig5036	19	5.14	0	0	32	5.39	213	36.74	0	0	0	0	0	0	0	0
	C11_432347.35.S1104152610.Anther-SP15395.M13R.ab1	12	3.25	15	2.55	61	10.28	3	0.52	4	0.81	0	0	12	2.01	3	0.57
	Anther_High_Quality_EST.seq.Contig3413	2	0.54	0	0	179	30.15	1248	215.24	0	0	0	0	0	0	2	0.38
	Anther_High_Quality_EST.seq.Contig2930	3969	1073.59	6699	1137.14	2487	418.96	16	2.76	27	5.45	10	1.61	3	0.5	9	1.7
	Anther_High_Quality_EST.seq.Contig4099	0	0	6	1.02	124	20.89	1485	256.11	0	0	0	0	0	0	0	0
	Anther_High_Quality_EST.seq.Contig1156	42	11.36	4	0.68	1214	204.51	187	32.25	0	0	77	12.42	0	0	2	0.38
	F05_429031.65.S1104132256.Anther-SP13121.M13R.ab1	2	0.54	4	0.68	495	83.39	228	39.32	0	0	0	0	0	0	9	1.7
DNA replication	A05_408529.5.S1103292876.Anther-SP389.M13R.ab1	51	13.8	113	19.18	15	2.53	0	0	55	11.09	88	14.2	0	0	108	20.46
	A10_427248.10.S1104122297.Anther-SP11242.M13R.ab1	119	32.19	107	18.16	40	6.74	3	0.52	49	9.88	106	17.1	47	7.88	64	12.12
	Anther_High_Quality_EST.seq.Contig1215	102	27.59	249	42.27	89	14.99	10	1.72	73	14.72	31	5	62	10.39	84	15.91
	Anther_High_Quality_EST.seq.Contig1464	37	10.01	82	13.92	79	13.31	17	2.93	31	6.25	7	1.13	32	5.36	34	6.44
	Anther_High_Quality_EST.seq.Contig2637	206	55.72	191	32.42	248	41.78	26	4.48	205	41.35	133	21.46	123	20.62	86	16.29
	Anther_High_Quality_EST.seq.Contig3070	59	15.96	58	9.85	57	9.6	0	0	152	30.66	4	0.65	43	7.21	89	16.86
	Anther_High_Quality_EST.seq.Contig328	41	11.09	144	24.44	482	81.2	23	3.97	189	38.12	274	44.21	102	17.1	44	8.33
	Anther_High_Quality_EST.seq.Contig3985	21	5.68	43	7.3	27	4.55	2	0.34	45	9.08	47	7.58	81	13.58	35	6.63
	Anther_High_Quality_EST.seq.Contig724	117	31.65	143	24.27	182	30.66	9	1.55	124	25.01	105	16.94	91	15.25	157	29.74
	B08_489442.20.S1105272403.Anther-SA404.M13R.ab1	26	7.03	34	5.77	12	2.02	0	0	27	5.45	0	0	18	3.02	18	3.41
	D08_422747.44.S1104094635.Anther-SP8396.M13R.ab1	43	11.63	43	7.3	54	9.1	0	0	88	17.75	0	0	103	17.27	133	25.19
	D09_425266.45.S1104112812.Anther-SP9453.M13R.ab1	78	21.1	90	15.28	43	7.24	0	0	89	17.95	40	6.45	103	17.27	155	29.36
	F10_422698.70.S1104092837.Anther-SP6598.M13R.ab1	24	6.49	51	8.66	23	3.87	8	1.38	36	7.26	20	3.23	22	3.69	42	7.96
	Anther_High_Quality_EST.seq.Contig3770	26	7.03	60	10.18	36	6.06	12	2.07	28	5.65	53	8.55	26	4.36	0	0
Base excision repair	A10_427248.10.S1104122297.Anther-SP11242.M13R.ab1	119	32.19	107	18.16	40	6.74	3	0.52	49	9.88	106	17.1	47	7.88	64	12.12
	Anther_High_Quality_EST.seq.Contig1004	69	18.66	66	11.2	81	13.65	0	0	91	18.35	43	6.94	28	4.69	122	23.11
	Anther_High_Quality_EST.seq.Contig1464	37	10.01	82	13.92	79	13.31	17	2.93	31	6.25	7	1.13	32	5.36	34	6.44
	Anther_High_Quality_EST.seq.Contig2665	27	7.3	29	4.92	49	8.25	5	0.86	124	25.01	150	24.2	59	9.89	89	16.86
	B08_489442.20.S1105272403.Anther-SA404.M13R.ab1	26	7.03	34	5.77	12	2.02	0	0	27	5.45	0	0	18	3.02	18	3.41
	D08_422747.44.S1104094635.Anther-SP8396.M13R.ab1	43	11.63	43	7.3	54	9.1	0	0	88	17.75	0	0	103	17.27	133	25.19
	E01_427265.49.S1104123392.Anther-SP12337.M13R.ab1	43	11.63	41	6.96	22	3.71	4	0.69	54	10.89	2	0.32	36	6.03	46	8.71
	H01_422072.85.S1104082372.Anther-SP5749.M13R.ab1	53	14.34	118	20.03	72	12.13	2	0.34	71	14.32	76	12.26	32	5.36	62	11.74
	H03_427270.87.S1104123814.Anther-SP12759.M13R.ab1	73	19.75	115	19.52	41	6.91	0	0	102	20.57	37	5.97	8	1.34	115	21.78
	F10_422698.70.S1104092837.Anther-SP6598.M13R.ab1	24	6.49	51	8.66	23	3.87	8	1.38	36	7.26	20	3.23	22	3.69	42	7.96
	Anther_High_Quality_EST.seq.Contig4908	4402	1190.72	8696	1476.13	2975	501.17	2126	366.66	9197	1854.91	5683	916.94	7440	1247.15	9841	1864.02
