# Supplementary material for: Transcriptome Profiling Analysis Reveals That Flavonoid and Ascorbate-Glutathione Cycle Are Important during Anther Development in Upland Cotton
Source: PLoS One. 2012 Nov 14;7(11):e49244. doi: 10.1371/journal.pone.0049244 (PMC3498337; doi:10.1371/journal.pone.0049244)
Supplement: Table S10 — The sequence and expression pattern of phytohormones related genes. (XLS) [file pone.0049244.s010.xls]

## Sheet: Sheet1
		Table S10 The sequence and expression pattern of phytohormones related genes. File 1. The sequence of phytohormones related genes. File 2. The expression pattern of phytohormones related genes.

## Sheet: File 1
>GA-DELLA-1
ATGCAAACGTCTCAGAAACATAAAATTACAGGCAAGTGCATTGACTGGCCCGTGCAAGAGCTGGAGTCCTATTGTTGGCC
TCCCAAACAGAGCTTAGTGCCATACCAGTCAGGTTCTGATGATGGCAGCAATAGTGTGCAACATTCAGTTCCTAACCTGG
AGCGATACTGCACCCTTGATTCATCGTCCAGTATGCAGAATTCTTCTTCGACAGCCAGTTTTTCACCCGATGGCAGTCCT
GTTTCGCAGCAAAACTACACTTACCCATTGGACCTTCATTCCCCGGAAAATACGTGTGCTTCACCAATAAGTGGTTCTTG
TGTAATAGACAATGAAAATGACTTGGGGCTTATGATAAGACAACTGGAAACTGCTATGCTAGGCATCGATTCAGGTGATC
TTGACCTTCATGCAATAGCAGCTTCTGGCAGAGCCACTAAAGTTTCCGTAGAAGCGGAGAGGTGGAAATACATGAAAGAG
ATGATCGCCAGAGGGGACCTGAAAGAACTGCTTTGTACTTGTGCCAAAGCTATAGAAAGTAACGATATGTATATGACTGA
CTGTTTGATTGCGCAATTACGTCAAATGGTGTCAGTTTCGGGTGAACCAATGCAACGACTAGGAGCCTACTTGTTGGAAG
GGCTTGTTGCACGGTTGGCTTCTTCAGGAAGTTCTATTTACAAAGCCCTAAGATGCAAAGAGCCTGCCAGTCCTGAACTG
CTTTCATACATGCACATCCTCTATGAAATCTGCCCGTATTTCAAGTTTGGCTATATGTCAGCAAACGGGGCAATTGCTGA
AGCCATGAAAGAAGAAAGTAGAGTCCATATAATTGATTTTCAGATTGCCCAAGGAAGCCAATGGTTGACCCTAATCAATG
CTCTTGCTGGTCGATCCAGAGGACCTCCAAGCATCCGTATAACAGGCATTGATGACCCTACATCAGCTTTTGCCAGAGGA
GGAGGACTTGAAATAGTGGGGCAGAGACTACGCAAACTTGCTGAGTCATGTAAGGTACCCTTTGAGTTCCATGCTGCTGC
TATTTCTGGCACTGAGGTTCAACTTGAAAACCTTGGTATTCAACCTGGTGAAGCCATTGCTGTAAATTTTGCCATGATGC
TGCATCACATGCCAGATGAAAGTGTGGACACTCAGAACCATCGGGACAGACTGTTGAGGTTGGCCAAGAGTTTGTCCCCA
AAGGTGGTGACGCTCGTTGAGCATGAAGCAAATACAAATACCGCCCCCTTCATTCCCCGTTTCCTAGAGACAATGGGTTA
TTTTTCGTCTATCTTTGAATCGATTGATGTTAGCCTGCCAAGAGAACACAAGGAGCGAATCAACGTTGAACAGCACTGTC
TGGCCCGGGAGATTGTCAACATTATAGCATGTGAAGGGCAAGAGAGAGTGGAACGTTATGAACTTTTTGGGAAATGGAGA
TCAAGGTTTATTATGGCTGGCTTTACACCCTCTCCATTAAGTCCATTTGTAAATGCTACCATCAAAACTCTGCTGCAAAG
CTATTGCGATAAGTATACTCTTGAAGAGAGAGATGGCGTTCTTTATCTCGGCTGGATGGATCGAGCTATAATTGCTTCTT
GTGCATGGAGATGTTAA
>GA-DELLA-2
ATGTCTTTAGTAAGGTCTGCCGAACCAGCTACTGCGTCATGTAGAAATACGAATCTCTATTCAATACAGGATAGCAGTGA
TAGTACTGGCATGGCCATTCGAATGTTTGGTTCTGATAAGCATAAGCCTGTTTATGTTATGGATTCTTACAGCAGCGAGA
GCTACGAGAAGTACTTCCTTGATTCTCCTACAGATGAGCTTATACATTCATCTAGTTCTGGAATTTCTGGAAGTTCGGTT
CGCCTACAAGATGTCTCTTCTTGCCAGATAAGAGATTACTTGGAAATCCAAAGCCCAGATACACTAGACTCTGATTCGGA
TAAGATGAAACTGAAGCTTAAAGAACTGGAGAGAGCTCTGCTTGCTGATAATGATGTTGATGGGGATGATGACATGTTTG
GCACTGGTCTAAGCATGGAAGTAGATGGTGAGTGGTCTGATCCTATCAGGATGGGTTCTCATCACGACTCGCCAAAGGAG
TCATCATCCTCCGGTACTTATCTCGATAGCGTTAGTGGTAACAAAGAGGTTTCACATGTTTCATCTCAGACTCCTAAGCA
AATGCTGATTGAATGTGCTGCTATACTCTCAGAAGGTCACATTGAAAAAGCTTCAGCCATAATAAACGAGCTTCGCCAGA
AGGTCTCGATTCAAGGAGATCCGCCCCAGAGAATTGCAGCCTACATGGTCGAAGGCCTTGCAGCTCGCATGGCAGCATCC
GGAAAATGTCTTTACAAAGCTTTAAGATGCAAAGAGCCCCCTTCTTCTGATAGGCTTGCAGCAATGCAAATCCTCTTTGA
AGTGTGCCCTTGTTTCAAGTTTGGATTTATGGCAGCAAATGGTGCAATTATTGAGGCATTTAAAGGTGAGAAAAGAGTAC
ATATAATAGATTTTGATATAAGTCAAGGTAGTCAATATATTACACTGATTCAAACAATAGCTAAGCTGCCGGGTAAGCCA
CCTCATTTGAGGTTAACCGGAGTTGATGACCCTGAGTCAGTCCAACGTCTTAATGGAGGCCTCGAAATTGTCGGACTAAG
ACTTGAGAAGCTAGCAGAAATACTCGGTGTACCTTTCGAGTTTCGAGCAGTTCCCTCAAGGACTTCACTTGTTGCTCCAT
CTATGCTGGATTGCAAGCCGGGCGAAGCACTTATAGTGAACTTTGCATTTCTACTCCACCACATGCCTGATGAGAGTGTT
TCAACGATCAATCAGCGGGATCAGCTTCTTCGGATGGTTAAGAGCATGAATCCAAAACTTGTTACTGTCGTCGAGCAAGA
TGTAAACACAAACACATCACCATTCTTCCCAAGGTTTATCGAAGCCTATAGTTACTACTCTGCTGTTTTTGACTCCCTGG
ACGCCACCCTTCCTAGGGAGAGCCAGGATCGGATGAACGTCGAAAGACAGTGCCTGGCACGGGACATAGTTAACATCATT
GCATGTGAAGGAGAGGAAAGGATAGAACGATACGAAGTCGCAGGGAAATGGAGGGCAAGGATGATAATGGCTGGCTTCAA
GTCATGTCCAATGAGTTCAAATGTAATTGATACAATCCAGAAGCTTATCAAGGAATACTGTGACAGGTACAAGCTGAAGG
AGGATGTGGGTGCACTTCATTTTGGGTGGGAAGACAAAAGCTTGATTGTTGCTTCAGCATGGAGTTAG
>GA-DELLA-3
ATGCTTCAAAGCTTAGTTCCTCAATCTCCAATCAGTTCCAACACTACTAGCTCTAATCCTAGCTCCTCCATGAAGTCAAA
GCGCGTCGAAAGAGACGTCTCCGCAGCTACCGGCGAAGATTCCACTGCTGATGATCCTTCTAACAAGCGTCCTAACTACT
CCTCCGGCGACAAAGCAGCTGCCGCCGATGAACATGATGAAACGGTGATAGAAGGTGAGTCTACAGGGTTAAGGCTTTTA
GGTCTCCTGCTCCAATGCGCCGAATGCGTCGCCATGGATAACCTCGAGGACGCCACCGATCTTTTACCTGAAATATCCCA
ACTCTCTTCTCCGTTCGGCTCATCTCCCGAACGTGTCGGCGCGTACTTCGCACACGCTTTGCAGGCACGCGTGGTGAGTT
CTAGCTTAAGAACCTATTCTCCCCTGGATAACAAATCACTTACCTTGACTCAGTCCCAAAAGATCTTCAATGCTCTGCAA
TCTTACAATTCGATAAGTCCTTTGGTCAAATTCTCTCACTTCACCGCCAATCAAGCCATCTTCCAAGCATTGAGTGGTGA
GGATTGTGTCCACGTCATCGATCTCGACATCATGCAAGGTCTCCAATGGCCAGGATTATTCCACATCCTCGCCTCCCGGT
CGAAAAAGATCCGATCAATGAGAATCACGGGGTTCGGATCCTCGTCGGAGCTCCTGGAGTTGACCGGGAAAAGACTGGCG
GATTTCGCGGCATCGTTAGGGTTACCATTCGAGTTCCATCCGCTGGAGGGCAAAATCGGAAATGTAACAGATCTGAACCA
ACTGGGAGTCCGGTCAAGTGAAGCGGTGGTGGTCCATTGGATGCATCATTGCTTATACGACATAACGGGGAGTGATTTGG
CGACGTTGAGATTGTTGACGGTGTTGAAACCGAAATTGATCACCATCGTGGAACAGGACTTAAGCCACGGGGGTAGTTTC
CTAGGGCGGTTCGTGGAAGCATTGCATTACTACAGCGCGTTGTTCGACGCGCTGGGGGACGGGTTAAGTGTGGACAGCCT
AGAGAGGCACACGGTGGAGCAGCAGCTGTTCGGGAGCGAGATTAGGAACATCGTGGCAGTTGGTGGGCCCAAGAGGACGG
GAGAGGTTAAAGTGGAGAGATGGGGTGAGGAGTTGAGACGGGTCGGGTTCCAACCCGTGTCGTTGGGTGGAAACCCGGCA
GCCCAAGCAAGCCTTTTGCTGGGGATGTTCCCTTGGAAAGGGTACACCCTGTTGGAAGAGAATGGGTGCCTCAAATTAGG
GTGGAAAGATCTGTCTTTGTTGACTGCCTCCGCCTGGCAGCCGTCCGATTAA
>GA-DELLA-4
ATGTTGCGGTACGACTCCACCTCGTCATCAGCGGGAAGTAGCAGTGGCAGCTTATCATCCTCCTCCTCCTCCTCCAAGCC
ACCGCAGCAAGATATTGATGGACTGCTCGCCGGTGCTGGTTATAAAGTCCGGTCGTCGGAGCTACGACAAGTAGCTCAGC
GACTGGAACGACTCGAAACCGCCATGGGTAATTCGCCTGCAGATTTCTCTCAACTTGCCTCCGATGCTATACTCTATAAC
CCTTCTGATCTGGCCTGCTGGGTCGACTCGCTGCTAACTGAGTTCGCTGAGCCTCCTCCCACTTGCTCCTCCGACTTCAT
CGTGGATCCTGTAAACAATCAAACGGTGGTAAACAGCGCGTGGACCGCCGCCGAACCTCATACACCGCAGGTGCACCAGA
ATATTACTTACGACGAGCAACAGAGTTTGGATAATCAGTTGACGGTTGTCACGGCCATGGAAGAAGATTCGGGTATAAGG
CTGGTCCACATGTTGATGACTTGTGCTGAGTGCGTCCAAAGTGGAGATCTCTCATTGGCTACTTCATTGATCGACGACAT
GCAAGGGTTACTGACTCATGTCAACACCGTTTGCGGTATCGGTAAAGTTGCCGGACATTTTATCGACGCTTTAAGCCGAC
GTATTTTCCAAGGAATGGGCGGTGGCTCTGTCAACGGTGGTTCGGCTTTTGAGAACGAGATTTTGTATCATCATTTTTAC
GAAGCTTGTCCATACTTGAAATTTGCTCACTTCACGGCCAATCAGGCGATCCTCGAAGCTTTCGACGGTCACGATTGCGT
ACACGTGGTGGATTTCAATTTGATGCACGGCCTACAATGGCCAGCTTTGATACAAGCCCTGGCTTTACGTCCTGGCGGAC
CTCCTTTGCTCCGTTTGACTGGCATTGGACCGCCGTCACCAGATGGCCGTGACTCACTTCGCGAGATCGGTTTACGACTC
GCTGAGTTGGCTCGGTCCGTCAACGTTCGCTTTGCCTTCCGTGGAGTCGCGGCTTCCAGGCTGGAAGACGTTAAGCCTTG
GATGCTTCAGGTGAATCCAAAAGAAGCGGTGGCAGTTAACTCCATCATGCAGCTTCACCGTTTACTCGGATGCGAACAGA
CCCGGGATTCTCCTATCGACACCGTGTTGAGCTGGATCCGGGGCTTAAACCCGAAAATTATGACAGTGGTGGAACAAGAA
GCAAACCACAATCAGCCCGGTTTTCTGGACCGGTTCACGGAAGCTCTTTATTATTATTCAACGATGTTCGATTCTTTAGA
AGCTTGCAGGATTCAGCCGGAAAAAGCTTTAGCCGAGATATACATTCAGAGGGAAATAGGGAACGTAGTGAGCTGTGAAG
GGTCGGCTCGAGTGGAAAGGCACGAGCCATTGGCTAAATGGAGGAGACGGCTGAGTGGAGCCGGGTTTAGGGCATTGCGC
TTGGGGTCCAACGCGTTTAAACAGGCTAGCATGTTACTCACATTGTTCTCGGCGGAAGGGTATTCAGTGGAAGAAAATGA
AGGGTGCTTGAGTCTTGGTTGGCATAGCAGCCCTCTCATCGCGGCTTCGGCTTGGCAAGCCGTGCCAGCGTGGGATAATC
ATATGTCATCTTCATAG
>GA-DELLA-5
ATGTTGCAGGATTGCTTAGCTCTCCAAGCCGCTGAAAAATCGTTCTATGAAGTCCTTGGCCATGAATATCCACTTTCAAC
GGATCCCATCCCTGCATATACAGATCAAAATGGTGGTAGTCCAGGTGATTTCAACTCCTCTTTGATCCAAACATCTCTTG
TTGATACTCTTGAAAGGACCTCTTTGTTCCCAGATTTACAAAGAGGGATCCCCCCATCAATAGAGCCTTCTGGCAGCAGC
TTATTAGGGTCAAAGGGAAGGAAAAATTATGAACGAGGAGATGTTGATGACTTGGAACAAGGTAGGAGCAACAAGCAATT
TGCTGTTTCTCTTGAAGATTCAGAGCAAACAGATATGTTTGATGATGTACTGCTTTGCAAAGGTGAAAACGAGGATGATC
CAAGGTGTTCTCTTAATAAGAGTTCGCAACATGTTTGGCCGCAGAAAGGGACATCCAAAGGTGGAACAGCACGCAGGAAG
AACGGCAAGAAAAGTGAGGTGGTCGATCTGTGGAGTCTCCTCACTCAATGTGCACAAGCTGTCGCCATTAATGACCAAAG
GACCGCAAATGAGCTGTTGAAACAAATAAGTCAAAACTCTTCTACAACTGGAGACGGAACCCAAAGATTTGCTAATTACT
TTGCAGATGCACTTACGACACGTTTGGCTGGGATGGGGGCACCATCGTATTCACCATTGGTAAGCAATAGGACATCAGCT
GCTGATATCTTAAAAGCTTACAGAGTTCTTGTTTTAGCTTGCCCTTTTAAGAAAATGATGCATTTCTATGCGAATAAGAA
GATAATGAAGGTTGCAGAAAAGGCAACCACACTCCACATCGTTGATTTTGGCATTTGTTATGGTTTTCAATGGCCTTGCC
TCATACAGCGTCTCTCAGCAAGAGCTGGTGGACCTCCCAAGCTTCGTATTACCGGCATCGAGTTCCCACAACCGGGATTC
CGACCAGCTGAAAGGGTTGAAGAGACCGGACGTCGCTTGAAAAGATATTGTGAGAGATTCAAAGTCCCATTTGAGTACAA
CGTGATAGCAAAGAAATGGGAAACCATCCAACTGGAAGAACTAAAGATCAAGAAAGATGAAGTTGTCATCGTGAACTGCA
TGTATCGGCTAAAGAACCTCCCCGATGACACACTGTCATCAACCAGTGCGAGGGACATTGTTCTGAAACTGATCAGAAGC
ATCAACCCAGAGTTTTTCATCCATGGGATTTCAAATGGGACTTATAATGCTCCCTTCTTTGTCACAAGGTTCCGGGAGGC
ACTCTTCCATTTCTCAGCTATTTTTGATATATTTGAGGCAAATGTGCCTCGGGATGATCCACAAAGGATGATGTTTGAGA
GGGAAATACTTGGGAGGGACATAATGAATGTTGTTGCATGTGAGGGAATCGAGAGGGTTGAAAGGCCAGAGACATACAAG
CAATGGCAGGCTAGGACACTGAGGGCAGGGTTCAAGCAGATTCCATTGGATCAGGAGCTTGTGAAGAAAGTGACAAATAT
GGTCCAATCCAATTATCATAGGGATTTTATCATAGATGTGGATGGCCGCTGGATGCTGCAGGGATGGAAGGGGAGAGTTA
TTTTTGCCCTTTCATGTTGGAAACCTATGAAGAATTAA
>GA-DELLA-6
ATGTTGGCAGGGTGTTCTAGTTCTACATTGTTGTCACCAAGGCATAGATTGAGGAGTGAAACATCAGCAGTACAGTTCCA
AGCTTGTCATTTCCAGACTTCAATGAGCACACAAAGATTGGACTTGCCATGTAATTTTTCTCGCAAGGAAACATCGAAAT
CACAGACCATCAGACCAGCAGTTGAATCCAAGGCCAAGACCAGCAGTTGTTCTATCAAGCAGAACATCAGGCTGCCACCA
TTGACGACGACTAGCGCGCAAAATCCATTCGAAGGGAGGATAGAGATCAAAGGTAAAAGTTTGAAGAGGTTTGCTGAACA
GGGTCTAGTTGATGATGAGACGGTCATTAATAGGGCAAAGAGGAAAAAGGGTAGCAGTGATGATGAGAAACCAGGTGATG
ATCATGGAGGTTTGAGTTTAGGCCAACTAGGTGCTGGGAATTTTTGGTTTCAACCAAGTTTATCAGGGGATGAAGAAAGG
GGGACACCCCCTTTGCCATTGTCTAACAATCCTTGGATCGATTCAGTAATAACTGAACTCACTGGTGTTGGAGAAAAGGA
TGTTGAGACGATCCACAGGCCGGGAAAGGAAGCTTCAGGTTCGGGATCAACGAGTACTTCGGAGGAGAGTCATAGTTTGG
GACCTCCACTGAATGTGCAAGCCCAGGAACATGAGAGGGGTAATGGTTCTGGAAATCCCTACCCGCATGAAGGTGCTCGT
TTGGGGGCTAATGAGGAAGAGATCAACCATAGGGAGCACGAGGGATTCGAGCTCATCCGCCTACTTGCAGCTTGTGTTGA
AGCCATTGGCTCAAAGAACATTGCTGCCATCAATCATTTCATATCAAAGTTGGGGGAACTTGCTTCTCCAAAAGGAACTG
TTATAAGCCGTCTAACTGCTTACTATACCGAAGCTTTGGCTCTTAGAGTCACAAGGGTTTGGCCTCATATTTTTCATATC
ACAACTCCTCGAGAGCTCGACCGGTTGGATGATGACAATGGTACTGCATTGAGACTATTGAATCAGGTAACCCCGATTCT
GAAATTTGTTCATTTCACATCGAATGAGATATTGTTGAGGGCCTTTGAGGGGAAGGACAGGGTTCACATTGTAGACTTTG
ACATCAAGCAAGGGCTTCAATGGCCTAGTTTGTTCCAAAGTTTAGCTTCTAGGACTAATCCACCGAGCCACGTTAGAGTT
ACCGGAATCGGTGAATCAAAGCAAGAACTGAACGAAACAGGAGACAGGCTAGCAGGATTTGCGGAGGCATTGAATTTACC
GTTCGAGTTCCATCCAGTCGTAGACAGGTTAGAAGACGTAAGGTTGTGGATGCTTCATGCAAAGGAAAACGAAAGCATAG
CCGTGAATTGTGTGTTTCAACTTCACAAGACACTTTACGATGGAAACGGAGGAGTACTTCGGGACTTTTTAGGACTCATT
CGTAGCATAAACCCCATAGCAGTCATCATCGCAGAGCAAGAAACAGAGAACAACATCCTCAACTTAGAAGCAAGAGTTGC
CAATTCATTAAGATACTACTCAGCCATATTTGACTCAATTGATTCCACCCTTCCCTTAGAGAGTCCAGTTAGGATCAAAA
TAGAAGAGATGTTTGCAAGGGAAATCAGGAACTTAATTGCTTGTGAAGGAAGCGACCGGTTTGAAAGGCACACGAGTTTT
GAGAAATGGAGGAAGTTGATGGAGCAAGGAGGGTTCAAATGCATGGGGATTACTGACAGGGAACTGGTCCAAAGCCAAAT
GCTGTTAAAGATGTACACTAGTGAGAACTACAGTGTGAAGAAACAAGGACCAGATGGTGATGATGGGGCACTTACTCTAA
GTTGGCTAGATGAACCACTTTACACAGTCTCAGCATGGACCCCCATTGATGTTGCAGGCAGTTCATCCTCATTTTCTCAG
CCAAGTTAA
>GA-DELLA-7
ATGGATCCGCTTGAACGGAGAAGGAAGGAGGCGGCGCCGCCGCCATTGCATCTGCCGGAGGTCTCGTTGGCGAGACACCA
TAGTCAGCAGCAACAACAACAAGGCTCCTCTGGGCTCACGCTTAACTTGGACTCCGCCATAGATAGCCTCCCTAATTACT
CCTTGACCGAACCCTGCGCCATGAATCAGTACTTAAGCTGGGGAATAACCCCACTTCCCATCTCTTCTAACAATCAGGTT
AGCAGTAGTCCTTCGGCGACTACACCACCGGTTCCGTCGTTAAATCAGCACCACCGAGCTCAAGAGCAACCATTGGTACA
AGAAAACACCTCCCCGGTGGAGAAGACAACGGCTTCGACGGCGACGGTAGGGACTACCACAACGGCACCGACGTCGACCG
TTGAAACAGTCCAAGCATGCAACGGTAGAGACAGGAAAGAGGAGCTACGGCAACAGAAGAGAGACGAAGAAGGGTTGCAC
CTCTTGACTTTACTCCTGCAGTGCGCCGAGGCGGTTTCAGCTAATAACTTCGAGGATGCAAATAGGATGCTGTTAGAGTT
GTCCCAACTGTCGACGCCGTTCGGAACTTCGGCTCAGCGCGTGGCAGCATATTTCTCGGAAGCTATCTCGGCTAGGTTGG
TCAGTTCTTGCCTGGGAATATGCGGTGGGCTACCATCAATCCCGCCGAGCCATACCCAAAAAATGGTGTCGGCTTTCCAG
GTTTTCAATGGGATAAGCCCATTCGTTAAGTTCTCGCATTTCACAGCCAATCAAGCCATACAAGAAGCGTTCGAAAGGGA
GGAAAGAGTGCACATTATAGATCTTGACATAATGCAAGGCCTGCAATGGCCTGGACTGTTCCACATTCTCGCTTCCAGAC
CCGGTGGCCCACCGCACGTCCGCCTCACCGGACTTGGAACCTCCTTAGAGGCCCTGGAAGCCACCGGTAAACGTTTATCT
GATTTTGCAGACAAACTGGGAATACCATTCGAGTTTTGCCCCGTTGCAGATAAAGTGGGTAACTTGGAACCCGAGAGACT
CAACGTCAGCAAGACGGAAGCCGTGGCGGTTCACTGGTTGCAGCACTCCCTTTATGACGTAACCGGCTCCGATACCAATA
CACTGTGGCTGTTGCAAAGATTGGCACCCAAAGTAGTGACAGTAGTAGAACAAGACTTGAGCCACGGTGGGTCATTCTTG
GGAAGGTTTGTGGAAGCCATACACTACTATTCTGCCCTGTTTGATTCCCTTGGAGCAAGCTACGGCGAGGAGAGCGAGGA
ACGGCATGTGGTCGAGCAACAGCTACTTTCCAAGGAGATACGGAACGTGCTGGCACTAGGCGGTCCTTCCCGAAGCAGCG
AGGAGGTCAAGTTCCATAACTGGAGGGAAAAGCTGCAGCAGTCCGGGTTCAAGCCCATTTCTCTAGCCGGTAATGCTGCC
GCGCAGGCCACCTTGCTATTGGGAATGTTCCCTTCCGACGGTTACACCTTAGTCGAAGACAATGGCGCGCTCAAGCTTGG
TTGGAAAGACCTTTGCTTGCTTACTGCTTCTGCTTGGAGACCCTTCCATGCTACCACTACCACAGCTCTACACCGTTAG
>GA-DELLA-8
ATGGTGCTGTACGACTCCGCCACGCTAGGGGGGAGTTGCAGCGGCAGCTCATCCTCCTCTTCCTCCTCCAAGCCGCCGCC
CTTGCAGCAGCGGCAGCAGACGCAGCAAGATATTGATGGTCTTCTCGCCGGAGCTGGATACAGAGTTAGGTCATCGGAGC
TGCGAAAAGTAGCTCAGCGTCTTGAACGACTTGAAACCGCCATGGTTAATTCTCCCGCAGATTTGTCTCAACTTGCTTCC
GATACCATCCACTATAACCCTTCCGATCTAGCCTCCTGGGTTGACTCGCTGCTGTCCGAGTTTACTCAGCCTCCTACTTG
TCCCTCCGAGTTCATCATGGATCCTGAAACCAATCAGACGGTGGTAAGCGACGCATGGACCACTGCCGAACCTCATATGC
CGCAGGTGCACCAGAATATTTCTTACGAGCAACAAAGTTTGAATAATCAGTTAACGGTTGTAACAGCAATGGAGGAAGAT
TCCGGTATACGGCTGGTTCATATGTTGATGACGTGTGCGGAGTGCGTTCAACGTGGAGACTTCTCATTGGCTACTTCATG
TCTCGAAGACATGCAAGGGTTACTGACACGTGTTAACACCGTCTGCGGTATCGGTAAAGTTGCTGGACATTTTATAGATG
CTTTGAGCCGTCGTATTTTCCAAGGAATTGGGGGCGGTACTATCAACGGTGGTTCTGCTTATGAGAATGAGATTTTGTAT
CATCATTTTTACGAAGCGTGTCCGTACTTGAAATTCGCACACTTCACTGCTAATCAGGCGATTCTCGAAGCTTTCGACGG
TCACGATTGCGTCCACGTGGTGGATTTCAATTTGATGCACGGCTTACAATGGCCAGCTTTGATACAAGCCCTTGCCTTAC
GTCCCGGTGGACCCCCTTTACTTCGGCTCACCGGCATTGGACCACCATCACCAGATGGCCGTGACTCGCTTCGCGAAATC
GGGTTGCGACTCGCCGAGTTGGCTCGTTCCGTCAACGTTCGTTTCGCCTTCCGTGGAGTCGCGGCTTCCAGGCTTGAAGA
CGTTAAGCCGTGGATGCTTCAAGTGAATCCAAAAGAATCGGTGGCAGTTAACTCAATCATGCAGCTTCACCGCTTACTCG
GGTCTGATCTAAATCGGAATTCCCCTATCGAAACGGTTTTAAGTTGGATCCGGAGCTTAAACCCGAAAATCATGACAGTC
GTTGAACAAGAAGCAAACCACAACCAACCCGGTTTTCTAGACCGATTTACCGAAGCTCTTCATTATTATTCAACCATGTT
CGATTCTTTAGAGGCTTGTACCGTTCAGCCACACAAGGCTTTAGCCGAGATATACATCCAGAGAGAAATCGCTAACGTGG
TGAGCTGTGAAGGGTCGGCTCGAGTTGAAAGACACGAACCGTTATCTAAGTGGAGGACACGGCTTAGTGGAGCCGGATTT
AGGCCATTGCATTTGGGGTCCAACGCGTATAAGCAAGCTAGCATGTTGTTGACGTTGTTCTCGGCGGAAGGGTATTCAGT
GGAAGAAAATGATGGGTGTTTGACTCTAGGTTGGCATAGTCGTCCCCTCATTGCTGCTTCGGCTTTGGAAGCCGNNNNNN
>GA-DELLA-9
ATGTTGGCTGGTTGTTCTAGTTCTACATTGGTGTCACCAAGGCATAGATTGAGGAGTGAAGCGTCAGCACAGTTTCAAGC
TTGCCATTTCCCGACTTCAATGAGCACACAAAGATTGGACCTGCCATGTAGTTTTTCTCGCAAGGACACTTCAAGGTCGC
AGCCTATTAGGCCTGTTGGCCTTTCTGTGGAGAAACCAACTGAATCCAAGACCAGCGGTTGTTCTCTCAAGCAGAATATC
CGGCTGCCGCCATTGACTACTACTGCACATGAAGGGCGGAGAGAGATCAAGGATGAGTTTTGGGAGAAAGGTAAATGTTT
GAAGAGATTTGCTGCTGAAGGTTTCATTGATGAGTCAGTCATTGACAGGAGGGCAAAGAGGAAAAAGGGTAGCTGTCATA
ATGAGATCTCTGGTGATATTCATGAAGGCGGTGGTGATAATTTGAGTTTGGGCCAACTTGGTGCTGGTGAGTTTTGGTTT
CAACCAAGTTTCGCAGGCCATAATGCTCCTCAACTTCCTTTCTCTCTCACTGCTTCAGGGGATGAAGAAAGGGTGTGTTT
TGTGCCTGGTGAAGTGATATCACCGCCTTTGCCATTGTCTAACAATCCTTGGACCGAGTCAGTAATAACCGAAATCACTG
ACGTTGGGGAAAAGGATGTTGAGACAATCCATAGGCCGGTAAAGGAAGCTTCAGGATCGAGTACTTCTTCGGAGAGTCAT
AGTTTGGGACTTCGGTTAAACGAGCAAGGCACAGAACATGAAGTGGGCAATGGTTCAGGGAATCCTTACCCACATGAGGG
TACTGGTGTGGGGGTTTATAGGGAGGAGGAGATCAACCATAGGGAGCATCAGGGGTTTGAGCTTATTCACTTACTTACAG
CTTGTGTTGAAGCAATTGGATCAAAGAACATTGCTGCCATCAATCATTATATAGCTAAGTTGGGGGATCTTGCTTCTCCA
AGAGGCAGTGCCATAAGCCGTCTAACTGCTTACTATACTGAAGCTTTGACTCTTCGAGTCACAAGGCTTTGGCCTCACAT
ATTTCATATCACAACCCCTCGTGAGCTTGATCGGGTTGATGATGATAATGGTACTGCATTGAGGCTCTTGAATCAGGTAA
GCCCGATTCCAAAATTCTTTCACTTCACATCAAACGAGATATTGTTGAGAGCCTTCGAAGGGAAAGACAGGGTTCACATC
ATAGATTTCGACATCAAGCAAGGGCTTCAATGGCCTAGTTTGTTCCAGAGTTTAGCTTCAAGGGCTAATCCACCAAGCCA
TGTTAGAGTTACCGGAATCGGTGAGTCGAAGCAAGAACTAAATGACACAGGAGACAGGCTCTCGGGATTTGCCGAGGCAT
TGAATTTGCCTTTCGAGTTCCATCCAGTTGTGGACAGGTTAGAAGATGTGAGGTTGTGGATGCTCCATGTAAAGGAGAAA
GAGACAGTAGCTGTGAATTGTGTGTTTCAACTGCACAAGACACTTTATGATGGAAATGGAGGCGCTCTCAGGGACTTGTT
GGGACTTATTCGTAGCACGAACCCTGCAGTGGTCGTCATGGCAGAACAAGAAGCTGAACATAATGTTCTAAGCTTAGAAG
CAAGGGTGACCAATTCATTGAGGTACTACTCTGCCATATTTGATTCCATCGATTCAAGCCTTCCAATGGAGAGTCCAGTT
AGGATGAAAGTAGAGGAGATGTTTGCAAGGGAAATCCGGAACATAATTGCTTGCGAAGGAAGTGATAGGTTTGAAAGGCA
CGAGAGTTTCGAAAAGTGGAGGAAGCTGATGGAGCAAGGAAGGTTCAGATGCATAGGGATTAGCGAGAGAGAATTGCTTC
AGAGCCAAATGCTGTTGAAGATGTACACTTGTGAGAACTACAGTGTGAAAAAGCAAGGAGAAGATGGTGGGGCGCTTACT
CTAAGTTGGTTAGATCAGCCACTTTATTCAGTCTCAGCTTGGACACCTATTGATGTTGCAGGCAGCTCATCCTCATTTCC
TCAGCCAAATTGA
>GA-DELLA-10
ATGGCTTCTTTTTTTGACATCGACACCGACACCGCCTTGAGATTGTTACTATCCTGCGCTGAAGCTATTGAAGAATATGG
GGATCTGAAAAGCGCCGATGCGTTCCTTCATAATATCTTGATTCTTGCTGATCAGATACCCAACTGGTTTCAAGATGAAA
TCAAAGTGGTGAAATACTTTGCGGACGCTCTGGCTCGCCGAGCCTACGGACTGCATCCCGCTTCTTCCTTCTTCACTTTC
CCGGTTGATCCTTTACCATATTATCATTATAACAGCTACCATATTAATGGCGTCATAAAAAAAGTTGTCGATGGTGCTTT
GATGGGAAGCAGGCGATTGCACGTCATTGATTTCTCCATCCCGTATTACAGGTTTCAGAATTCAGTTCTTCGTACACTAC
CGAACTTCTCCGGCGATCCTCTACCCGTCCGTGTAAGTTACACACTTCCACCATTTCTGAAAAAACATGTAAAGTTCTCA
CGCCAAATGGAGATTTTGACTAAGGATGCCGAGGAAGTTAATGTAAAGTTGGAGAATGAATTGAAAGTGGTTTATGGCAA
TAGTTTGGCAGAAGTGGATGAATGTGAAATAGATTTCAAAAGAAGAAGAGATGATGAAATGGTGGTGGTTTACTATAAAT
TTAAACTTGATAAGTTGGTAAGAGAAGCAAAAGCAATGGAGAGAGAGTTAGCAAGATTGAAGGAGATAAATCCGACGATT
GTAATCATGCTAGACTTTTATTCTAATCATAGCGACTCCAATTTCTTGACATGTTTCAAGGATTCATTTCAGTATTCCTT
GAAGACTCTTGATTACTGGGCGGAGTTGGACCATTATCTTGAAGGGGAGTATGGGTGGGAGTGCAACAGAGAGGCAGGGG
AAGGTAATAATATAATTAGGCGGCACCCAAGTTTGACAGAATGGCAACATCTCTTTTCAATGGCTGGCTTTAGTCGAATT
CCATTAAACCACAGGAAAGATAATCTTAGCGTTGAGGATAAGAGTTTGTTAGAAATAATGGGGGAGGAAGAAGAGTGTTT
GATTTTAGGTAACAAGGGACGTCCAATGTTTTTCTTATCGGCATGGAAACCCAAAGTTGAAGATGGACACTTCAATTCCA
TTTCCACCAACCATAAGTTTGGACTAGGTTTCAATCCAAATCCTCTGCCTCTTCAGCCTCTTCAACCTTTTCTAGAGGGC
TTGATATTGAATCGATTAGCTACACTTGCTGAGATACATGACATATCAAAAGATTTATGTTGTAAATATAAGCTTTCATT
GGCTTTAACATGGGCTGCTGAGGTTAACAATATGAATGAAACCATCTCGGATCCTAAGAAGAAACATGCTTTTTCTATCC
AAAGTAATTCTTGTTATGTGAAAGATAGTAAATCTTATCGTTTTATGTTTGTTTCTGAATGCCTGATTAGTGGCCTCATT
ATTGAGAAAGCACTTGAAGCCAGGGACGGCTACCATTTTGAACCATCTGTTACTAAGGTACTTACTAAGGTAGAAGACTT
CAGATATTCCATGTTAAAGGATTGTAACATAGATGTTGTTGTTGCCATTTGTCTACAAAATCGTCACACAAGTGATGAAG
TTTATATCGTAGAATTTTATTGGCCTCCAACTGAGAGTGAAATATCAAAATTTTTAGCTCTTCGAATCTTCGATGACTTC
AAACATATGAAGACAACGTTTATAACAGTAAAAGTTCGAGGCCCCGAAATTAAGTTCCAAGAAGAAGCCATTTCAAGCGT
TCCTACATCTTCAAACACAGCAATGCCTTCGAAAATAGCTGAAAATGCGCATATTGAGCAGGTTGTTGCAGCTCCTTTTA
ACACACCAGAAGGGCCTTATAACAAAGTCATTATTTATTCTTCCTTGTTAATGTCATAG
>GA-DELLA-11
ATGAGAGTCCCCGTTTCTTCTCCACAAAGCAACCATTGCCAAAGCCCTAAACCTAACAACAATACTAACACTAGTAGTAC
TAGGAACATAAGTTTCCATGGTGCTACTATTAACAGTGTTTCAACTTCGTGTTATGAGCCTACTTCGGTTCTTGAACTCC
GGCGAAGCCCGAGTCCCGGGCATGATAATCCGGTGGATCATCATCAGCATCAACAGCAGCAGCAGCAGCATCAAGCTCCA
CTTGAGTGGGATGAACATGTGTTACGAAACATGGATTGGGATTCCATCATGAAAGATTTGGGATTAGATGATGAATCAGT
ACCGTCCATCAAAACTATTCCACCACAAGAGAATCATATACAGAACCTCCCTGAGTTTACTTCCTGCGAGTTAACTCACC
CAACTGAGTTTAACAATCTATATGATTTCTACCCGTCTCATAATATTGATATTTCTAATACTACTACTTATGGTTTTAAT
AATATGGGGAACTTCATCAATTCCGGGTTTGATTTTATAGAAGAGCTTGTACGAGCCGCTGATTGTTTCGACACCCAGGA
ATTGCAGCTAGCTCAGGTGATATTAGCTCGGCTTGGTCAGCGGCTACGATCACCGTCCGGGAAGCCGTTACAAAGAGCGG
CGTTTTATTTCAAAGAAGCTCTTTTATCTCTTCTCACCGGCGGGTTAACTCGTACGACTCGGTTATCGTCGTGGAACGAC
ATCGTTCAAACAATCAAAGCTTACAAAGCTTTTTCAGGGATTAATCCGATTCCGATGTTTAGTCATTTCACGACCAATCA
AGCTTTAATGGAAGCAGTACTGGATGGATCATCACCGTTGATTCACATCATCGATTTCGATATCGGATTCGGCGGTCAAT
ACGCGTCGTTGATGAGAGAAATGTTTGAAAGACATGACCATTCACGTAAGTTCATACGTGTAACAGCGGTGGTACCAGAA
GAATACGCTATAGAAACAAGGTTAATTAAAGACAACCTTGTGCAGTTCGCTTCAGAGCTTAAATTAAGGTTCCAGATTGA
ATTTGTTTTACTTCGTACTTTCGAAATGTTGTCTTTTAAATCTTTTAAGTTCATCGACGGTGAAAAAACGGCGATCCTTT
TATCTCCGTTGATTTTTCGGTCTTTGGGTTTAAACTTAACGGCGTTCTTGAACGATCTCCGGCGGGTTAATCCTACCATC
GTCGTGTTTGTTGATAACGAGGTATGGATGGAGTCCGGTACGACATCGTTCCGGAAGAATTTCGTTAACGGACTGGAATT
CTACGCTATGATGTTTGAGTCTTTGGATGCGGCGGTCGTGGGGAACGGGGAATGGGTGAGGAAAATAGAGACGTTGCTTC
TCCGGCCAAGGATATTAGCGGCAGTGGAAACGGCTGCGAGGAGTACGGCTCCCCCGTGGAGGGAGAGGTTCCGTGGGGCG
GGGATGAGGGCTGTGCATTTGAGCCAGTTGGCGGAGTTCCAAGCGGAGTGCTTACTGGGGAAAGTTCAGGTCAGGGGATT
CCACGTGGCGAAACGACAAGCTGAGTTGGTGCTTTGCTGGTACGAGAGTGCCTTGGTTGCCACGTCAGCATGGAGGTGTT
GA
>GA-DELLA-12
ATGGATCCAAATTCCATTGAAATCTCTGATTACCTGAACTGTTTCAAAGTTGAAGATCATACATTCCACAATGGATTTGA
GTTCAATGTCCCCTCCCCAGATCTTAACTTTATGAACATGAAAGTTCCCATTATACCACCTGACTCGGACCCGGGTATTA
ATGTTCCATCCATTACTGCAAGTTCAGATGGTAGCTCATTTTCAGCTTCCTCGGGGTGGAGTCCATTGGGGGAGTCTTAT
TCACCTCCAAGTGACAATGACTCCACAGATCCAGTCCTCAAATACATAAGCCAGATGCTTATGGAAGAGAACATGGAGGA
TAAGCCCTATATGTTTAATGATTATTTGGCTCTCGAAGACACTGAGAAATCATTATATGATGCCTTGGTGAGCAATATCA
TCCAACCAGTCAAAGTGGAGAGTCCTGATAGTAATCTTTTTGGTACTAATGGCCATTCAGATGCTAGTATTAGCTCTCGT
AGTGGGACTAGTGATCATATCGATCCTCGTGGTATCGGGGAAGGCGGATGGCCCGATCCTTCCTTGTTACAAGCTCCTTA
CTCTTTGCAGCCCGATTTGCAACAGTCCAGTTCACAGTTTTCTGTTGACTCGGTTAATAGCTTGAGTAACATTGGTAATG
GGTTGATGGAATCTTCTGTTAGCGAGCTTCTGGTTAAGAACATCTTCAGTGATAAGGAATCTGTGTTGCAGTTCCAGAGA
GGGTTTGAGGAAGCCAGTAAGTTCATCCCTAGTAGTGAACAGCTGGTAATTGACCTAGAGAGCAGCACGTTTGCTGTGGG
GAAAAAGGTAGATGTTCCAAAAGTTGTAGTCAAGGTGGAGAAGGATGAGAGGGAGATTTCGTCCAATGGGTTGACGGGTA
GGAAGAACCATGAACGGGATGATTGGGAATTGGAAGACGAGAGGAGTAACAAGCAATCGGCAACTTATACAGAAGAGAGT
GATTTATCTGAAGTATTTGATAAGGTGTTACTTTGTACTGAAGGGAAAACTATGTGTGGTATTGATCAAACTGTGCGGCA
TGGGGAAACCGATAGCTCGCAGCATAAAGAACAGTTGGATGGATCCATTGTTGGAAGAAATCGTTCTAAAAGACGGGGGA
AGAAGAAAGAAGTGGTAGATTTGAGGACTCTTCTGATTCTCTGTGCACAGGCTGTTTCTGCTGATGATCGTAGGACTGCA
AGTGAACTGCTAAAGCAGATTAAAGAGCACTCTTCTCCTCTTGGTGATGCAAATCAGAGGTTGGCCTATATCTTCGCAGA
TGGCCTTGAGGCTCGCTTGGATGGAAGCGGAGCCCTAATTCACGTTTTTTATGCTTCCCTGGCTTCCAAGATGACAACAG
CTGCTGATATCTTGAAAGCTTACAAAGCTTACCTTTGTTCTTGTCCGTTTACGAAGCTAGCCATTCTGTTTGCAAACAAA
TCGATTTACCACATGGCTGAGAAAGCGAGTGTTCTTCATATTGTAGATTTTGGTATCCTGTATGGTTTCCAATGGCCCAT
TCTTATCCAACATCTCTCAACAAGACCCGGTGGGCCTCCTAAGCTACGCATCACTGGAATAGAGATTCCCCAACGAGGTT
TCCGCCCGGCTGAAAGAATTGAGGAGACAGGTCGTCGCTTGGCAAAGTATTGTGAGCGTTTTAATGTTCCGTTCGAGTAC
AATCCTATAGCAGTCGAACATTGGGAAACCATCCAGATCGAGGACATCAAGATAGATAGCAATGAGATGCTTGCCGTGAA
TTCTCTTTTCCGGTTTCACAATCTACTCGATGAGACTGCCGATGTGGACTGTCCGAGGAATGCTATGTTAAAATTGATCA
GGAAAATGAAACCTGATATTTTCGTTCACTCCATAGTTAATGGAGCTTACAATGCTCCCTTCTTTGTTACAAGGTTCAAG
GAGGTTCTGTTCCATATCTCTGCAGTATTTGATGTATTCGAGAACACATTACCTCGTGAAGAACCGGCAAGGTTGATGTT
CGAGAGGGAGTTTTACGGTCGCGAAGCAATGAATGTCATAGCATGTGAGGGATCAGCAAGGGTCCAGAGGCCGGAAACAT
ACAAGCAATGGCAGATTCGTACATTAAGGGAAGGGTTCAAGCCGCTTCCATTAGACCAGGAACTGATGAAGATAATTAGG
GATAAGTTGAAGGCATGGTACCACAAAGATTTCGTAATCGATGAAGACAACCACTGGATGTTGCAGGGATGGAAGGGCAG
GATTCTTTATGGTTCCTCCTGTTGGGTACCTGCATAG
>GA-DELLA-13
ATGGCTTCTTCTTTTTCCGACACCGCCTTGAATTTGTTACTATCCTGCGCTAAAGCTATTGAAGATGGGGATCTGAAAAG
AGCCGATGCGTGCCTTCACTACATCTTGATTCTTGCTGATAAGAGACCCTACTCATATCAAACCATAGTGGTGAAATACT
TTGCGGACGCTCTGGTTCGCCGAGCCTACGGACTGCATCCCGCTTCTTCCTACTTCGCTTTTCCGGTGGATCCTGCACCA
TATTATCATTATAACAGCTGCCGTATTAATGGCGTCATAAAAAAGGTTATCGGTTATGCTTTGATGGGAAACAGGCGATT
GCATCTCATTGATTTCTCCATCCCGTATTACTACAGGTTTCAGAATTCAGTTCTTCGTACACTACCGAACTTCTTCGGCT
ATCCTCTATCCGTCCGTGTAAGTTACATACTTCCACCATTTCTGAAAGAATATGTAGATCTCTCACGCCAAATGGAGTTT
TTGACTAAGGATGCCGTTAATGTAAAGTTGGAGGATGAGTTGAAAGTGGTTTATGGCAATAGTTTGGCAGAAGTGGATGA
ATGTGAAATAGATTTCAAAAGAAGAAGAGATGATGAAATGGTGGTGGTTTACTATAAATTTAAACTTGAGAAGTTGGTAA
GAGATGCAAAAGCAATGGAGAGAGAGTTGGTAAGATTGAAGGAGATAAATCCGACGATTGTAATCATGCTAGACTTTTAT
TCTAATCATACCCACTCCAATTTCTTGACATGTTTCAAGGATTCACTTCAGTATTCCTTGAAGACTGTTGATTACTGGGC
GGAGTTGCACCATAATCTTGGTTGTAAGTATGGGTGGGAGTGCAACATAGAGGCAGGGGAAGGTAATAATATAATTAGGC
GGCAACCAACTTTGACAGAATGGCAACATCTCTTTTCAATGGCTGGCTTTAGTCGAATTCCATTAAACCACACGAAAGAT
AATTTTAGCGTTGAGGGTGAAATTTTGTTAGAAATAATGGGGAAGGAAGAAGAGTGTTTGATTTTAGGTTACAAGGGATG
TCCAATGTTTTTCTTATCGGCATGGAAACCCAAAGTTGAAGATGGACACTACAATTCCAATTCCACCAGCCATAAGTTTG
GACAAGGTTTCAATCCAAATCCTCTACCTCCTCAACCTCTTCAACCTTTTCCAGAGGGTTTGATATTGAATCGATTAGCT
GCACTTGCCGAGATACATGACATATCAAAAAATTTATGTTGTAAATACAAGCTTTCATTGGCTTTAACAGGGGCTTCTAA
GGTTAACAATATGAATGAAACTATCTTAGATCCAAACAAGAAACATGCTTTTTTTTTCCAAATTATTTCTTGTTATGCGA
AAGATAGGAAATCTTATGAATTTATGTTTGTTTCTGAATACATGATTAGAGGCCTCCAAGCATTTGAGAAAGCATTTGAA
TCAAGGGACGGCTACCATTTTGAACCATCTCTTACAAAGGTAGAAGACTTAAGATATTTCATGTTAAAGGATTGTAACAT
AGATGTTGCTGTTGCCATCTGTCTACAAAATCGTCACACAAGTGATGAAGTTTATATCGTAGAATTTTATTGGCCTCCAA
TTGAGAGTGAAATATCAAAATCTTTAGCTCTTCGTATCTTCCATGACTTGAAACATATGAAGACAACGTTTGTAACAGTA
AAAGTTCAAGGCCCCGAAATTAAGTTCCAAGAAGAAGCCATTTCAAGCATTCCTACATCTTCAAACACAGCAATGCCTTT
GAAAATAGCTGAAGAAGCAAGGGACATTCATGCAATAGAAATAAATGCGCATATTGAGCAGGATAAAAGGAAAAGAAAGA
TGGAAGAGAATGACACTCCTACTGTAAAAGTTTTCAAAAACCGGCCTCATGAAAAAGCTAGTAGTAATGGAGACATTGCT
AGTGATTTCAACAAAAATGATGGTAGTCTATCTTTTGACAATTGGATGGAGCCACAATGTTCTTCTTCAGAGTCTGTTGG
TGAAAAAGCAGAGATCATGGAAGCTTCGGTTTGCAATCGAGATAGGTTGGAATCGTCAATAGGAAAAACTAATCATGGAA
GCAACATTGCTGCCGCAATTGGAATTCCATATGATGAACCACCATTCAACAGTAATCAATTGGATCGATTTCAAAGCTCA
TCTTCCGAGTCTGATGATGAGACAACATTGAGGAAGCAAGGGTCATGGTGTAGAGAGGATGTTCGGACATATTTAGTCTC
AAGTTTTACAAACAAGGAGAAAAAACGATTAAATAGATGGAAAAGGAGTGAGCTGAGCGGAAAGAAAATTGGAAGGGACA
AGGAATTTCAATTAATGGGCGAGAAACTAACACCTTTACTCATGGTGCCTCATTGTGATGAAACACTACTAGAGTACTAT
ATCGATGATTCGGTCGTTAATACTTATTTTAAATTGCTTAAGAAGAGATCCGACAAATTTCCAAATGTATACATCAAACA
TTATTCGTTTGATTCTCTAATAGCTACTTGCTTAATAGAAGGATCCAAATCAGAAGATGAAGTATTAGCATGGTTTAAAG
ATGAAAAGTTAAGAGGGGTCCATAAATTGTTTCTACCAATGTGTTTATCAGCACATTGGGTTCTTTTTTGTGTAGATACC
AAAGAGAAGAAGATTTCATGGTTAGATCCGATACCATCTTCTCGGATAATGTCTAATAGTGTCGAAAAACAAAAAATATT
CCAGTGGTTCGCACTCTATCTACTGCCAGAATTTGGTCATAATGATGCAGAGAAATGGCCATTTGAAGTGCGCACTGATA
TTCCAAAGCAAGAAAACTCGATTGATTGCGGAGTATTCGTGATGAAATATGGTGATTGCCTAATGCATGGTGATTTCTTC
CCTTTTACACAAAAAGATATGATTCATTTTCGACGTCGTATCTTTCTTGATATATACCGTGGGAGGTTACATGGTAAATA
A
>GA-DELLA-14
ATGCAGTTTCAATTACAGGTTAATGGGGCGGTAGAACTCCCGGGTTTTGGTTCGATTTGTCAACAAGACAAGTGGATAAA
GCAACAAGAAGGTGTTGCAAACGGCTTCTACTACAACAACGAACAAGAACCAACTTCTGTTCTTCATATGAGAAGAAGCC
AAAGCCCACCCACATCAGCATCCACTCTCGCATCGTCTTTCAACGGTGGAGCCGGTGGAGGTAATTCCACCGAAAACACC
ACCAACACGGAGGCCACCATAGCACCGCCTAACGACAAAGAAGAATGGGCCACGGAGCTTCGGCAGATCCCGAGTGAAAT
AGACCTTGTTCCAGAGCATGAAGGTACTCAAAGATGCAACATCGGATTGGGAGATTGGGAGACTCTGCTGTCTGAATCAG
CCGTTTCACCTAGTCAAGACCACTCGCTTCTGCGTTGGATTGCTGGTGACGCAGATGACCATTCCTTTGGCATCAAACAG
CTGCTCCAGAGTGGGAGTACTGGTCCTAATCAGGGTCATGATTTTGAAGGCAATGCAGGGTCGTGGGTTGTTGACCCATG
TCCAGGGTTTGACCCAATTGGTAGCCTTGCTACTTCCGGTAATGTGTTATCAAGCGCTGCTCCTATTTTGGGTGGTTTTC
CTGATTCTGGGTTTGTGCCAAATCCCAACAATAATGAGAATGGGAAGGTTGGTGTAGCGACGCCAAGTTGTTCTTCAGTT
GAGGGGGTTAATAATCACGAAGTTCTTGGTGCTACTGTTGGGTTGGATATTAATATTCAAGATATAATGTCTACTTCTCC
AGCTAACAATATTGGTCTTCCTGTTACTTTGCCTACGCTTTATCAACTGCAGCAGCAGGACCTTGAGAAGCCTCAGATTT
TGATGGGCCAGCAACGGCATCAACAGCGTCCTCAAAATCCAAACTTTTCCTTTCCATTACCTCGAGAACAGGACCTCCTT
GAGCCCTTGCCAAAGCGTCTCAATGCGGGTAACTTGGAATTTTCTTCTCAGATCCCAAAACTCGCCGGGCATGAGTTGTT
TACCAGAAAGCAGCTGCAACAGCATATGGTGGCAGAAGAGGAAGTGTTGGAGCTGCTTCACAAGGCTGCAGAGTTGGTAG
GGACTGGGAATTTTGCACACGCGCGTGGGATATTGGCGCGGCTCAATCACCAACTATCTCCAGTTGGTAAGCCCTTTCAA
AGGGCTGCTTTCTACATCAGGAAGGCTTTACAATTACTTATCACGAATAACTCAGTCTCTCCCCCACCTCCGAAAAGCCC
CACCAGTTTTGACGTTATCTTCAAACTGGTAGCTTACAAGGTCTTCTCTGAAGTCTCTCCGTTTATCCAATTTGTAAATT
TTACCTCCAACCAGGCTCTGCTTGAAGCCCTTGATGATGCTGAACGAATTCACATTATGGACTTCGATATTGGATGTGGT
GCTCAGTGGGCATCCTTTATGCAGGAGCTTCCCATGAGGATTAGAGGAGTTCGTTCATTGAGAATTACTGCCTTTGCCTC
ACCCTTGACCCACCATCCTATTGAGCTTGGGCTTATGCGTGAAAGTCTTATGCTATTTGCTAATGAGATTGGTTTGAGTT
TTGAGCTTGTGGTGCTTAACTTTGATTCTTTAGATCAAGCCCCTTACTCTTTGCCCTTGTTTCGAACAAACCAAAATGAG
GCAGTGGCTGTGAATTTCCCAGTTTGGTCTTCTTCGAATCAGCCATCTGCTTTGCCCAATCTTCTGCGCTTTGTGAAGCA
GCTTTCCCCAAAAATTGTGGTGTCTTTAGACGGAGGGTGGGATAGAAATGATCTGCCATTCCCAGAGCTTGTAACCTGTG
CTTTTCAGTCATATAAAAACATATTTGAATCACTTGATGCTGGTAATGTGACTTCTGATGTTGTAAACAAGATTGAAAGG
TTCCTTATTGTGCCAAGAATTGAAAGCACTGTGTTGGGGCGACTGCGAGCACCTGAGAATATGCCTCTTTGGAAGACACT
TCTATGCTCGTCTGGGTTCACCCCTGTAACATTCAGCAACTTCACCAAAACTCAGGCAGATTGTGTTGTAAAGAGAGCTC
AAGTAAGAGGGTTTCATGTGGAGAAGCGTCAGCCTTCACTTGTGCTTTGCTGGCAGCAGAGGGAACTTATCTCAGCTTCA
GCTTGGAGGTGCTGA
>GA-DELLA-15
ATGCCATGGAGAATTATACCATTTGTAGGGATTCAAGCCATTGTGGAACATGTTTCAAAGGCAAAAAAGGTTCACATAAT
TGATCTTGGAATCAAAACTGGGGTGCAATGGACGGTTCTAATGCAAGCTCTCGTGTCTCGGTACGAGTGTCCGATTGAGA
TTCTTAAAGTAACCACGGTTGCAACTAACGGGAAACGGTTAATCGAGGGTACCGGTAAGTGGCTATTAAGCTTTGCTCAA
AGTTTGGGATTACCCTTTTCTTTTAAGGTGGTTGTGGTCTCAGACATGTTGGATCTCAAAGAAAATCTCTTCGAAGTCGA
TGTTGGAGAAACGGTTGCTGTCTATGCCGCAACAACTCTTAGGAGCATGCTTGCAAAGATCACCGTGACGGAGACATGGC
TGAGGAAGCACCGCCACTTGTACGACGGAGCCACCAGACATCCTTTTATCCGCAGCATTCGAGATGGGAACATCGATATC
TCCGCCTTCAAAACATGGCTGGGGCAGGATTACATATTTGTTAGAGCTTTTGTGCCGTTTGTAGCAAGTGTTTTGACTAA
AGCTTATAAAGGATCAGATGATGGTAACGGTGATGTAGAAGTGATATTAGGAGGTGTAGCTGCTTTACATGATGAGATTT
CCTGGTTTAAGAAAGAAGCTTTTAAGTGGGGTGTTCAGCTCTCAAGTATTGCTCCTCAGAAAGCAAATCAAGAATACTGC
CGATTTCTTGAGAGCTTAATAAGCCCAGAAGTCGAATACACCGTCACGGCTGTAGCTTTTTGGGCGATCGAAACCATCTA
TCAGGAGAGTTTCGCACACTGCTTAGAAGATGACAGTAAAACCCCTCCAGAACTCAAGGAAACTTGCCAAAGATGGGGCA
ATGAAAGCTTCGGAGAGTACTGTAATTCCCTCCGGAATATTGTCGATCGACAGCTAGAAAAAGCGTCTGATGATGTCATC
ACAAAAGCTGAAGCGACACTCCTGCGTGTTCTTGAACACGAAGTTGATTTCTGGAACATGAGCCATAGAAGAACCTGA
>GA-DELLA-16
ATGCACTTTCAGTTCCAACCTAAAGTTGGGGTGGAACTTGCTGGGTTTGCTTCGATTTATCAAGACAAGTGGGCAAAACA
GCAAGAAGATAATAGTTTCAACGACCAAGAACCAACTTCTGTTCTTCATATGAGAAGCCAAAGTCCACCTACATCAGCAT
CAACTCTTTCTTCTTCTTTCAACGGCGGATCCGGGGGCGGCGGTAGCGGCGGTAATTTCACTACTACCACCATTGTACCA
CCTGAAAGTACCCAACTTGAGTTTCAACCGATCCAAAGTGAACTAGACCTTGTTACAACAGGTCCTGTTGGTGTTCAAAG
ATGTAACAATCTTGGTATAGAAGATTGGGAAGCTATGTTATTCGAGTCAACTGTGTCACCGAGTCAAGACCAAAACTCAC
TCCTCCGTTGGATCGCCGGTGATGTTGATGACCATGGCCTTAAACAACTTCTTCAAACTGGTCCTGATTTTATTCCCGGG
TTTGACCCGATGGATCCTGGTAATTTGGGTTATTTTCCTCAAAATCCAATCTTTACTTCACCACCTGAAAGTATTGGCCT
TTATCAACAACTTGAAAACCAGGAAATGAAACCCCAGATTCTAAATCCCCAAAATCCCAACTTTTTCTTACCATTTCCAC
AAGAACAACAACCATTACCAAAGAGACTCAATCATGGTCAGATCCCAAAGCTACCATTCTCAGACCATGAGTTATTTATC
AAAAAACAACAGCTTGTTGGGTTTCAAGAACAGAAGCCATTAATGGTGTCTCAACAACAACAAGCAGCCACATTGTTGGA
CCAGCTTTGTAAAGTAGCAGAGATGGTAGAGACTGGGAATTTCTCACACGCGCAAGGGATATTGGCGCGGCTCAATCACT
TGTCTCCAGTAGGCAAAACATTTCAACGGATTGGTTTTTACTTCAAGGAGGCATTACAATTACTACTCCTCATGTATAAC
AATACCCCAGTCTCGAAAAATCCGACACCTTTTGATGTTATCTTCAAAATGGGAGCTTACAAGGTCTTTTCCGAGGTTTC
GCCGTTCGTTCAATTTGTTAACTTTACGAGTAACCAAGCTTTCCTTGAAGCACTCGAGAATTCCGACCGAATCCACATTG
TGGATTTCGATATTGGTTTTGGTGCTCAATGGGCTTCTTTTATGCAGGAACTTCCTATGAGGAGTAAAGGAGTTGTTCCT
TCATTGAGAATTACAGCTTTTGTTTCCCTTTCGACGTACCATCCTATCGAACTCGGTCTTATAAGGGAAAATCTTGAACA
ATTCGCTAATGGAATCGGTGTAAATTTCGAGCTTGAGGTACTTAACTTTGATTGTTTAGATCAAAACCCTTATTCATTGC
CTATGTTTCGAATGAATGAAAACGAGGCGCTTGCTGTGAACTTTCCCGTTTGGTCTGCTTCGTATCGACCTTCTATTTTG
CCTAATCTGTTACGGATTGTGAAGCAGCTTAGACCGAAAATTGTGGTGTCTTTAGACCGAGGGTGTGATAGGAATGATCT
GTCATTCCCACAACATATAATCAATGCATTTTATTCATATATAAGCCTGTTGGAATCACTTGATGCAGCCGTTAACGTAA
CTTCCGACGCCATAAACAAGATCGAGAGGTTCCTTATTGTGCCTAAAATCGAAACCACAGTTTTGGGTCGTTTGCATTCA
CTCGAGAAAATGCCACCATGGAAGACCCTATTTGCTTCAGCCGGTTTCACCCCTTTAACGTTCAGTAACTTCACCGAAAC
ACAAGCGGAATGCGTGGTGAAAAGGGCTCAGGTTCAAGGTTTTCATATCGAAAAATGCCATGCTTCACTTGTTCTTTGTT
GGCAACAAAAGGAACTTATCTCAGCTTCAGCTTGGAGGTGTTGA
>GA-DELLA-17
ATGCAAACGTCTCAGAATCATAAAGTTACGGTGCAAGAAATGGAGTCCAATTGTTGGCCTCCCAAATTGGAACAATACTG
CACCCTTGATTCATCGTCTGGTGTGCAGAATTCTTCTTCTACAGCCAGTTTCTCACCAAACGGCAGTCCGGTTTCGCAAC
CAAACAACTCTTGCCCGATGGACCTGCGTCGTTCCCCAGACAATACATGTTCACCTGTAAGTAATTCTTGTGTAACAGAC
AATGAACACGACTTGAGCCACATGATAAGACAGTTGGAAACTGCAATGCTAGGAACTGATTCTGATAATATCGACGTTCA
TGCTATCATGGCTTCTGGCAGATCGACTGAAGTCTCCATCGAATCAGAGAGGTGGAAGTACATGATGGAGATGATCGCCC
AAGGGGACCTGAAAGAACTTCTTTGTGCTTGTGCTAAAGCTATAGAAAATAAAGATATGCATCTGACTGACTGCTTGATG
ACACAATTGCGTCAAATGGTGTCGGTTTCAGGTGAACCGAAGCAACGATTAGGAGCCTACATGTTGGAAGGGCTTGTTGC
AAGGTTGGCCTCTTCAGGAAGTTCTATCTACAAATCCCTAAGATGCAAAGAGCCTGCTAGTTCTGAACTGCTTTCGTACA
TGCACATACTCTATGAAATCTGCCCGTATTTCAAGTTCGGGTATATGTCTGCAAACGGGGCGATTGCAGAAGCCATGAAA
GATGAAAGTAGAGTCCATATTATTGATTTCCAAATAGCACAAGGAAGCCAATGGCTGACCTTAATCCCTGCTCTTGCTGC
TCGGCCAGGTGGACCTCCAAGTATACGTATCACAGGTATTGATGATTCTACATCAGCATATGCCAGAGGAGGAGGACTTG
AAATTGTGAGGCAAAGACTGAGCAAGGTCGCGGAATTGTGTAAGGTACCGTTCGAGTTCCATGCCGCTGCTATTTCTGCT
ACTGATGTTCAATTCGAAAACCTCAGAATTCAGCCTGGTGAAGCCGTTGCTGTAAACTTCGCTATGATGCTGCACCACAT
GCCAGACGAAAGCGTGGGCGCTCAGAACCATCGGGACAGACTGTTGAGGTTGGCAAAGAGTTTGTCTCCAAAGGTGGTGA
CGCTCGTCGAGCAAGAAGCAAACACGAATACCGCCCCATTCGTTCCCCGTTTCCTAGAGACAATGAACCATTTCTTACCC
ATCTTTGAATCGATCGATGTTAGTCTACCGAGGGATCACAAGGAGCGGATCAATGTTGAACAGCACTGTCTGGCACGGGA
GATTGTCAACATTATAGCATGCGAAGGACCTGAGAGAGTCGAACGACATGAACTTTTAGGGAAATGGAGATCAAGGTTTA
TAATGGCTGGCTTTAAACCCTTTCCATTAAGCTCATTTGTCAATTCCACCATTAAATCTCTGCTTCAAAGCTACTGTGAT
AAGTACACGCTTGACGATAAAGATGGGGTTCTTCTTCTTGGCTGGATGAATCGAGCTATAGTTGCTTCTTGTGCATGGAG
ATGCTAA
>GA-DELLA-18
ATGGATGGTTGGCTGAAGGGATCTAATAGTTTTGTGGATAGGGTAGGACTAAATGACAGTACGGTCTTAGCTTTATCTGG
TCGGGATTTCGATAACCGGTTTAAGAATGAGAATTGTGTCGATATTCCTTCTTCGGAACCTGTTATGATTCCAGGAAATT
CAGGGAACATGGTGTCTTCCTTTGGAACTTGTTCTGATAGAGTTGGACTAAATGATGGTACGGTGTTGGCCTTATCTGGT
CGGGATTTCGATAGCCGGTTTAAGAATGAGAATTATGTTGATGTTCTTCCTTTGGAACATGTTATGGTTCCGGGAAATTT
AGTGCCTTCCTTTGGAACCTGTTCTGATACAGTAGGACTAAATGTTGATAGCCAACCTGTTCCGATTCCGGGAAATTCAG
TGCCTTCCTCGAGTGTGAACGAGGGAGATTTGCATGAGGATTTTGACTTCAGCGATGAAGTTCTTAAGTACATAAGTCAG
ATGCTTATGGAAGAAGATATGGAAGATAAGACTTGTATGTTTAAAGAGTCATCGGCAGCACTTCAGGCTGCCGAGAAAGC
ATTTTATGAGGTTCTCGGAGAGAGGTATCCACCTTCTCCTGAATATGATGCTGATCAAAACCAAGAAAGCTCCGATGAAA
GTCATGGTCAAAATTGTTGGAGATGTAGTAGTGCAAGCATTAGTAGTGGTAGCGTAGTTGATCCCGGGCACAACCATGAT
TTCGGTGAGCAAAGGGCTCTGAACTTCCCGTCCCAGGCTAGTTCATCTCATAGCTCGGGAAACAGTATTGGTAGCGTGGT
AGATGGATATGCAGATTCTCCGGTAAGTACTGTTAGGCTTCCTGAAATATTTAACAATAGTGAGTCTGCCATACAATTTA
GAAAAGGCTTCGAGGAAGCGAGTAAGTTCCTCCCGAATGGTGGAAGCTTGTTTGTTCACGGGGAGAATGATGGATTGTTT
CTCAAAGAGCTAAAGGAAGAGACTAAAGATGTGGCAGTAGATAAGGTGGAGAAGGATGAGATTTCCCAGGATGGATCAAG
GGGAAAGAAAAATCCTTATCCTGAGGATCTGAGTCTAGAGTGTGGGAGGAGTTCCAAGCAATCTTTAGTTTATACTGAGT
CTGCTGTAAGCCCTGAAATGTTTGATATGGTGCTACTAAATTGTCAAAGTGTAACCGAGCTTCAAAAAGTTTTGCAAGAT
GAAACGAGCAAGAATGTGCAACAGAACGGACAATTGAAAGGATCTAATGGTGGAAAGGCACGTGGGAAGAAACATGGTGG
TAAAAAGAACATGGTGGATTTGAGAACTCTCTTAACCCTTTGTGCACAAGCCGTTGCAGCCGATGATCGGAGGAGTGCTA
ATGAGCTAATCAAGCAAATCAGGCAGCATTCTTCACCTATGGGTGATGGGATGCAGAGGATAGCTCACTATTTCATTGAT
GGCCTAGAGGCACGCTTAGCTGGTTCCGGGACCCAAATTTACACTGCGCTTATCACAAAGCCGACTTCAGCTGCTGATGT
GTTGAAAGCCCACCATCTGTTTCTTGCTGCTTGTCCTTTTAAGAAGCTCTCAAATTTCTTCTCGAATAAGACTATAATGA
ATCTAGCTGAAAATGCTGCTAGGCTTCATATTATTGATTTTGGTATTCTATATGGTTTCCAATGGCCTTGCCTTATACGA
CGTCTCTCGTCTAGACCTGGTGGACCGCCTAAGTTAAGGATTACAGGGATTGATCTTCCACAACCGGGTTTTCGGCCGGC
AGAAAGGGTGGAAGAGACAGGGCGCCGTCTTGCAAACTATGCGGAAACATTCAAAGTTCCGTTTGAGTTCCATGCTATTG
CTCAGAAGTGGGACACCATTCAAATTGAGGACCTTGGGATTGATCGTGATGAAGTACTTGTTGTGAACTGTATGTACAGG
CTTAGAAATCTACTAGATGAGACCGTGATTGTGGAGAGTCCAAGGAATAAGGTTCTTAACTTGATCAGGAAGATGAATCC
TGATGTTTTCATACTGGGGATTGTGAATGGTGCTTATAGTGCTCCGTTCTTTATCACGAGATTTAGAGAGGCTCTCTTCC
ACTTTTCTACTTTATTCGATATGCTCGAGACTAATGTCCCTCGCGAAATTCCGGAACGGATGCTGATTGAAAGAGAGATA
TTTGGATGGGAGGCAATGAATGTCATTGCATGCGAGGGTGCTGAAAGGATTGAGAGGCCTGAGACTTACAAGCAGTGGCA
GATGAGGAACATGAGGGCCGGTCTCAGACAGTTGCCTCTGAATAAGGAGATCATGAAGATAGCAAAGGAGAGGGTAGATA
CAGGCTACCATAAGGACTTTGTAATCGATGAGGATAATCGCTGGTTGCTCCAAGGATGGAAAGGACGAATTGTTTATGCA
CTCTCAACTTGGGTTCCTGCCCCTTAG
>GA-DELLA-19
ATGCAAACGTCTCAGAAACACCAAACTCGGGTCAATATCCACAGGTTGTATCACCAACCTGTTAAGGATGTTGATCAATT
TTGTTTGCCTCATATTCAGATATTAGAGAACAATGCATGTTCGGATATCGGCAGTCAAGGACCCAGTGTGTCCTATCAAG
CCTACAATGACCAGATTTTTACTCTGGAATCATCCACGGCGGCTGCTAGTATCGTTGCTTATGATTCCCCTTCTGCTATA
AGTGTCTCGTCGAGCAGGAGTCCTTTCTCTCCACAAGGTTCTCAATCGTGGATGTCTGATCCTCATCATTCCCCCGACAA
TACACATGGATCACCGTTCAGTGGATCTTCTGTTGTTGATGATAGCAATGGATTGAAGCACAAGTTACGAGAGCTGGAAG
TCTCGTTGTTGGGGCCTGAATCGGATATTATAGACAGCTGCAATTGTTGCTTTACTAGTGGAGCTCACCAAGCTGCTTCA
ATGGCAGGCTTGAACCACGAGCAACTGGTGGACATGATTCCTAGATTAGACTTGAAGGAGGTGCTTATTGCTTGTGGTCA
AGCGCTTTACGACAATGACAAGTCGAGAGTGGCAGGTTTAATGCATGTGTTGGAGAAAATGGTTTCTGTATCTGGGGAAC
CACTCCAACGATTGGGTGCTTATGTTCTTGAAGGGCTTAGAGCAAGGTTGGAATCATCGGGGAGTAATATCTACAAAGCC
TTAAAATGTCAAGAACCGACAAGCTCGGAACTAATGTCTTACATGCATATTCTCTTTCGAATCTGCCCGTACTGGAAGTT
TGCATACACATCAGCTAATGCTGTCATCAAGGAAGTCATGGAATACGAGCAGAGAATTCATATCATTGATTTCCAAATAG
CACAGGGTACCCAATGGATGTACCTTATTGCAGCTCTTTCAAAACGCCCTGGTGGGCCTCCATTTATCCGTGTTACTGGT
ATTGATGATTCTCAGTCAAATCATGCTCGAGGTGGCGGACTTAGTATTGTGGGGCAGAAGCTATCGGAATTTGCTAAGTC
GTACAAAGTGCCATTCGAGTTTCATGATACTAGCGTGTCTACTTCCGAGATTCAAGTACAGAATCTCAACATTCGTCCTG
GGGAAGCCCTAGCCGTGAATTTCCCTTATGTATTGCATCACATGCCGGACGAGAGCGTAACCATCTCGAACCACAGAGAC
CGATTGTTGAGATTGGTGAAGAGTTTGTCCCCCAAAGTCGTCACCCTTGTTGAGCAAGAGTCTAACACCAACACATCCCC
CTTTTTTTCTCGGTACATCGAGACACTCAATTATTACACAGCTATGTTCGAATCCATAGACGTAGCTTGTCCAAGAGACG
ACAAGCAAAGGATCAGTGCAGAACAGCATTGCGTGGCTCGGGATATTGTGAATATGATTGCTTGTGAAGGGCAAGAAAGG
GTGGAAAGACACGAACTTCTCGGAAAATGGAGGTCGAGATTTATGATGGCTGGTTTTTCTCCATATCCGTTGAGTTCTTT
GGTCACATCAGCGGTACGAGATATGTTAAAAGAATATAACAACAACTATAGAGTTGTAGAGAGAGAAGGGTCTCTCTATC
TTGGGTGGATAAACAGAGCCATGGCAACCTCTTCTGCATGGAGGTGA
>GA-DELLA-20
ATGGACTCACGCCTTTGTAGATACGGTGTGATCAGTGCTGGCTTATCCTATTCAACCTCTTCTTCAGCTGTTCCTTTGGT
GCCTAACAGTTTGTTTAGTTCTTTAAAATCGAACATAGGAAACTCACCAATCTCGTGCTTTTCAACTCAACCTGATTGTG
ATACCAACACTGCGTTGAGTGACAGCCAGGAGCGGTACAACTCCACAGAGAATCTCTCAGGATATGCTTCTTGTAACTCT
TCTCTTGAATCCAGCACATATTTCCATCAATTGAGTCCCTCAGTGGACTGCAGGCGTGAAAGCTTACTGGTCCATTCTGA
TGGAACTTCTTATATAGAAGATGCAAATTCTAGCCATGAAATAGTATATACTTCGCAAGAGCTAGGGACAGCACTCATGG
CACCTGATGGGGCCAATGAAGTAACCAATACACCACAGACAAATGGCCAGCAATACAGGGCATCGAGTAAGGACTGCCAA
GGATCTTCCATGTGTCAACCTCAGACAACCTTTGTTACTAACTGTAGGCAGTCAACTGAAGCTGCTCGTGTAGAGAAACG
TCTGACTGCAATAGAGGATTTATCTTTGCAGAGGATTCCACCAGGGAATCTAAAGCAGTTGTGGATTGCATGTGCTAAAA
CTCTCTCTGAAAACAATATCGATAAATTCAATATGTTGATTGCAAAGGCCAGGGTTGCTGTGTCTATCTACGGAGAACCA
ATCCAGCGTCTTGGTGCTTACATGATGGAAGGGTTGGTAGCAAGGAAGGAGGCATCGGGATCTAACATATATCGATCCCT
TCATTGCCAAGAGCCGGAAGGCAAGGACTTGCTCACATACATGCATACCCTGTATGAAATTTGCCCGTACTTGAAGTTTG
GATACATGGCTGCCAATGGGGCCATTGCTGAAGCATGCAGAACCGAAGATCGCATCCACATTATTGATTTCCAGATTGCT
CAGGGAACACAGTGGGTGACCCTCTTGCAAGCACTTGCAGCCAGACCAGGCGGAGCTCCTTATGTGCGGATTACAGGAAT
TGATGATCCTGTTTCTAAATATGCCCGTGGTGGTGGATTAGAAGCTGTCGAAAGACGTTTGATGGCACTATCCGAGCAGT
TTGGTATTCCAGTTGAGTTCCATGGAATGCCAGTTTTTGCAGCAGATATCACAAGGGACATGCTTGATGTCAAGCCTGGG
GAGGCTCTTGCTGTCAACTTTCCACTGCAGCTCCATCACACCCCCGACGAGAGTGTAGATGTGAACAATCCCAGGGACGG
GATTCTGCGAATGGTAAGGTCACTTTCTCCCAAGGTTATCACCTTGGTTGAGCAAGAATCAAACACGAACACAGCCCCTT
TCCTCCCTAGGTTCATTGAGAATTTGGAGTACTACTTGGCAATGTTCGAGTCCATAGATGAGACGATGCCAAGACATAGA
AGGGAACGAATTAATGTTGAGCAGCACTGCCTGGCCAGGGATATCGTAAACGTCATTGCTTGCGAGGGAAAGGAGAGGGT
TGAGCGCCATGAGCTCTTTGGTAAGTGGAAGTCTAGGCTAACAATGGCTGGATTCCGACCATACCCTTTAAGCTCTTACG
TCAATTCAGTGATGCGAGGCCTGCTAAAGTGTTACTCTAAACATTACACATTGGTGGAGAAAGATGGTGCAATGTTGTTG
GGGTGGAAGGACCGGAACCTTATATCGGCTTCTGCTTGGTGCTGCGATGGCTGA
>GA-DELLA-21
ATGGATGAAAAGCCACAGATTTTCAATCCGCAGATGATAATAAACCAGAATCAAGCTCGGTTTACACAAAACCCGACCAT
GTTCTTACCCCTTTCGTATGCTCAATTGCAAGAGCATAGCCTTTTATCGCCTCCGCCGCCGAAGCGATTCAACTCCGGTG
GACCGTTTTCGGGTTCGGGACCGGAGCTTTATCTAAGGCGTCAACAGCAACAACAGATCCAAATGCTTCAGCAAAGGCCA
ATTACAGGGAAACCGAAAATCGTTACGGATGATCTGGCGAACCAGCAGCTTCAGCAGGCGATAATTGATCAATTAATTCA
GGCCGCAGAGCTGATCGAAACCGGTGATCCGGTACTCGCGCAAGGGATATTGGCGCGGCTCAATCACCAGCTCTCCCCTG
TAGGTAAGCCCTTTATAAGAGCTGCTTTCTACTTCAAGGAGGCCTTACAATTATTACTTCCTTTGAACACTAGCAATACA
TCAGTTATGTCCAATTATAACATGATATTCAAGATTGGTGCTTACAAATCGTTCTCCGAGATATCTCCGATCGTTCAGTT
CGCGAATTTTACTTGCAATCAAGCGTTACTCGAGGTTTTCGAAGGGTGTAATAGGGTTCATATAATCGATTTCGATGTTG
GTTATGGTGGACAATGGGCTTCTTTGATACAAGAACTTGTTTTAAGAAATGGTGGTGCACCTTCTATGAAAATCACTGCC
TTTGCTTCACCTTCAAGTCATGATGATATCGAACTCGGCTTCACAATCGAAAACCTTAAGCATTATGCTAGTGAAATCAA
CATGGATTTTGATATCGAAATCATGAGCCTTGAGGCCTTGAATTCGGGTTCTTGGCCGTTGCCTTTGCACTTGGGTGAAA
ACGAAGCGATTGCTGTTAATCTCCCGATCGGTTCATTTTCCAATTACCCTTCAATCTTGCCCTTGGTCCTTCGTTTTGTC
AAGCAGTTATCGCCCAAGATTGTTGTCTCGTTAGACCGAGGTTGTGACAGAACTGATGTCCCGTTCCCTCACCATATAAT
CCATGCACTCCAATCGTATTCCGGCCTCCTCGAGTCCCTTGATGCGGTGAACATGAACCTTGATGCCTTGGAAAAGATTG
AAAGGTTCTTCCTTCAACCAAGCATTGAAAAAATCGTGTTGGGTCGACATCGGTCTCTTGAAAGAAGACCTCCATGGAGG
AGTTTGTTTATACAATCCGGATTCTCTCCATTAACTTTCAGTAACTTCACCGAGTCTCAAGCCGAGTGTTTGATTCAACG
AACTCCGATTAGAGGTTTCCACGTCGAGAAGAGGCAGTCATCGCTCGTTCTTTGTTGGCAGAGACGTGAACTAATCGCCG
CTTCAGCTTGGAGGTGCTGA
>GA-DELLA-22
ATGAAGCGAGACCACAATCATCTCCAACCCAACCCAGACCCCTCTTCTCTCCTCGACGCTCCTTCTACCGGAAAGGCCAA
GGTTTGGGACGAAGAAGCCGCCCAACAAGACTGTGGGATGGATGAGCTTTTGGCGGTTTTGGGTTACAAGGTCAAAACTT
CAGACATGGCTGAAGTGGCTCAAAAGCTTGAGCAGTTGGAGGAGGTTATGTGTAATGTTCAAGATGACGGGATTTCTCAC
CTTGCTTCTGAAACTGTTCATTATAATCCTTCCGATCTGTCGACTTGGCTCGAGAGCATGCTCTCTGAACTTAACCCTCC
CTCCACTTTTGATCCTTTTGGCGCTGCTGGGACGGCGGCGGCGGCGTTGGATGATTCGTTTCTTGGTCCCGCTGAGTCCT
CAACTTTGACGACGTTGGATTTCGACAACATCAATCGGAAACATCAGAAATCTGGTCAACAAATCTTTGAGGAAGCTTCC
TGCTCCGATTACGATCTCAAAGCCATTCCTGGTAAGGCTATTTATTCTCAAAATACCCAACCCCAACCCCAAACCCACGA
TTCCTCATCTTCTTCCACACCCACCAACGTTAAATCCGAAAAACGCTTCAAATCTACATCCGGGCCGCCCTCGCCCTCGG
ATATCTTCCCCCCTCCTCCTCCCGCTGCTGCTTCCTATGGAATTCCGACTGATTCAACTCGTCCCGTGGTCCTGGTTGAC
TCGCAAGAAAATGGAATCCGGCTTGTCCATGCTTTGATGGCATGTGCGGAAGCTGTCCAGCAAAACAATCTTAATCTGGC
TGAAGCTTTAGTTAAACAAATTGGGTTCCTAGCGATTTCTCAGGCTGGGGCTATGAGAAAAGTGGCTACTTATTTTGCGG
AAGCATTAGCCCGAAGGATTTACAGATTTTATCCTCAAAACCCACTCGACCACTCTTTTTCAGATGTTCTTCACATGCAC
TTTTACGAGACTTGCCCCTATCTCAAGTTCGCTCATTTCACCGCTAACCAAGCTATTCTCGAAGCTTTTGAGGGCAAAAA
AAGAGTCCATGTTATCGATTTCTCAATGAACCAAGGCATGCAATGGCCTGCTTTGATGCAAGCTTTAGCGTTAAGAGTTG
GTGGTCCGCCGGCTTTTAGGTTAACTGGGATCGGACCTCCTAGCCACGACAACTCAGATCACTTGCAGGAAGTTGGTTGG
AAGTTGGCTCAGTTTGCCGAAAAGATTCACGTGGAGTTCGAGTATCGTGGGTTCGTGGCTAATTCGTTGGCCGATTTGGA
TGCTTCAATGCTTGATCTCAGGCCGAGTGAAGTTGAAGCCGTGGCCGTTAACTCGGTTTTCGAGTTACATAAATTGTTGG
CTCGGCCTGCTGCCATCGACAAAGTCTTTTCTGTGGTGAAACAAATGAAGCCTGAACTTGTTACCATCGTTGAGCAAGAA
GCGAACCACAACGGTCCTGTTTTCTTAGACAGGTTCACTGAGTCATTACATTATTACTCGACGCTTTTTGATTCGTTGGA
GGGGTCGGTGAGCAGTCAGGATAAGGTTATGTCGGAGGTGTATTTGGGGAAACAGATATGCAATGTGGTGGCCTGTGAAG
GGGTGGACCGAATCGAGAGGCACGAGTCGCTGACTCAGTGGAGAAACCGGCTGAGTACGGCGGGGTTTTCACCGGTTCAT
TTGGGTTCGAACGCGTTCAAGCAAGCTAGTATGTTGTTGGCCCTGTTTGCAGGCGGAGATGGGTATGGGGTGGAAGAGAA
CAACGGGTGTTTGATGCTGGGATGGCACAACCGCCCACTCATTACAACTTCAGCTTGGAAGCTCACCAAAAAAACCACCG
CCATAAGCCAGTAA
>GA-DELLA-23
ATGGACTCACACCAGCTTTTCGGATACGGTGTGACTGGTGCAGGCCTATCCTACTCAACTTTTCCTTCAATACCTAATAG
GCTGTTTAGTTCTTTGAAATCTGATATAGGAAACTCACCCAACTCACCTTTTTTTACTCCATTTGATTGTGATACCAACA
CTACGTTGAGTGACAGTCAGGAGCAGCATAGCTCTACTGAGAATCTCTCAGGACTTAGCCCTTCTTGCAACTCTTCGCTT
GAATCTAACACTTGTTTCCATCGGTTGAGTCCCTCTCTGGGCTGCAGGAGTGAAAGCTTATTGTTCAGTTCTGGTGGAAC
TTCTTATACGCAAGATGCAAATTCTGGCCACAAAGTAATATACACTTTGCAGGAATTGGAGACCGCACTTATGGCACCTG
ATGAGAATGAAGACTTAACCACCCCTAGTGTTTCCCACGGAGAAAGTAGTAGACCACAGACTGCAGGCCAGCGATCTAGG
GCATGGAGTCAGGAGCGCCAAGGATCTTTGGCACTTCTGCCTCAGACATCCTTTGTCTCTAAGCATAGGCAATCGACTGA
AGTTTCTCATGTTGAAAAACGCCAGAAATCAATAGAGGATTTCTCTTGGCTGGGTATTCCACCCGGCAATCTGAAGCAGT
TGCTGATTGCTTGTGCTAAAGTTCTCTCTGAAAACAATATGGATGAATTTGATAAGTTGATTGCGAAGGCCAGGGGTGCT
GTCTCTATCAGTGGGGAACCGGTCCAGCGTCTTGGTGCTTACATGGTGGAAGGGTTGGTGGCAAGGAAGGAAGCATCAGG
GTCTAGCATATATCGTGCCCTTCATTGCAGAGAGCCTGAAGGCAAGGACTTGCTGTCCTACATGCAAGTCCTGTATGAAA
TCTGCCCTTACTTAAAGTTCGGGCACATGGCAGCCAATGGAGCCATTGCTGAAGCATGCCGAACCGAAGATCGCATTCAC
ATTATTGATTTCCAGATTGCTCAGGGAACACAATGGATGACTCTCTTGCAGGCACTTGCAGCTAGACCAGGTGGAGCTCC
TCATGTCCGGATTACAGGAATTGATGATCCTATTTCTAAATATGCTCGTGGTGGTGGATTGGAAGCAGTTAAAAGACGTT
TGGAAGCACTATCTGAGAAGTTCAATATTCCAGTTGAGTTTCAGGGAATGCCAGTTTTTGCACCAGATATCACAAGGGAC
ATGCTTGATGTCAGGCCTGGGGAGGCTCTGGCTGTCAACTTCCCTCTGCAGCTCCATCACACCCCTGACGAGAGCGTTGA
TGTGAACAATCCTAGGGATGGGCTTCTACGTATGGTAAAGTCACTGTCTCCCAAGGTTACCACATTGGTAGAGCAAGAAT
CAAACACGAACACGGCCCCTTTCCTCCCCAGGTTCATAGAGACTCTGGAGTACTACTTGGCAATGTTTGAGTCCATAGAT
GAAACACTGCCAAGGGACAGAAAGGAACGAGTTAACGTGGAAGAACATTGCCTGGCCAGGGATATTGTGAATATCATTGC
TTGTGAGGGAAAGGAGAGGGTTGAGCGTCATGAACTCTTTGGTAAGTGGAAGTCTAGATTAACAATGGCAGGATTTCGAC
AATACCCTTTAAGCTCTTATGTCAATTCCGTGATACGAGGCTTGCTGAGGTGTTACTCTAAACATTATAAGCTGGTAGAG
AAGGATGGCGCTATGTTGTTGGGGTGGAAGGATAGGAACCTTATATCAGCTTCTGCTTGGCACTGTGACAGCTGA
>JA-MYC-1
ATGAACATCTTTCAAAACCTCATGGAGAGACTAAGGCAGGTGGTGGGTCCTAAAGGATGGGATTATTGTGTTCTCTGGAA
GCTCAGTGATGATCAAAGGTTTCTGGAGTGGGTGGATTGTTGTTGTGGTGGAGCTGAAAGTATAGAAAGTAGTGGAGAGC
TTCAATTCCCAGTGACAACAGTCCTCCCATGCAGGGATGTGATGTTTCAGCATCCAAAAACCAGATCCTGTGAACTGCTT
GCCCAACTTCCTTCTTGCATGCCCCTTGATTCTGGAAGTCATGCACAAGCCTTGATATCAAACCAACCCAAATGGTTCAA
CTTCTCTAATAACTCTGATTCCAATGTCTTAGAGGAAATAGTTGGAACTAGGATTTTGATTCCAGTTGCAGAAGGATTAA
TTGAACTTTTTGTTGCCAAACAAGTTTGTGAAGATCAAAATGTGATGGATTATATTGTGACACTGTGCAACATCTCATTA
GAGCAAAGCTCAATGATGAATTCAAGTTGCATGGATACACATTTCACTGCTCTAAACGCGCAAGCATTGAATGAATATCA
AGCAAAGACTCATTTAAGCAATGAGAATGACCGAAAGGATCCCATCATCAATCATTTCCAGCCACCATTGACGACAACAC
TCGAAACTCTAAACCTACCTTACGACATCTCCATTGATCAAATTCGATCAACCAACACCCTGCAGCAGTACCATTATCTT
TCAGAAGATAAAAACAACAAGAATATGGATGTATGTGTTGAAGGGTCTCATGAAGTGTTCCTTTCGGACAAAGTTGTTAA
CCCACTTAAGTCTTCCGTGGATAATGGACTTCAAGAGATGGATCCATTGAATTCCATGATGACCAATGAATCAATGGTTA
TCCAAGGGAATGAGAAGGACTCTATAAAACAAGAGAATGGACGGTCTGATTCGATTTCGGATTGTAGTGATCAGAATGAT
GATGAAGATGATGCAAGGTACCAACGGAGGTCAGGGTCCAAAGGGCAGTCTAAAAACCTTGTTGCAGAGAGGAAAAGACG
GAAGAAGCTTAATGAAAGACTTTATTCCCTTCGATCTCTGGTTCCCAAAATCTCTAAGTTGGATAGAGCTTCAATCCTTG
GAGATGCGATTGAGTTTGTGAAGGAACTGGAAAACCAAAAGAAAGAACTCCAAGATGAGCTTGAAGAACATTCAGATAAC
GATAATGGTGCTAAGAAAACAGGAATGAATGGAGTCCACAAAAAGTTCCAATCTGAGATTTTCTTACAAAATGATCAAAT
CCCTTTGTATTTTAACCCTGAACATGACAAGGGACCAAATGGCTTTCCTGTTGGAGTTAATGGCAGTGTCTCAAGGGCAC
AAAATCAAGAAGTGGACACTTGTGCAGACAAGACACAGCAGATGGAGGTACAAGTTGAAGTTGCTCAAATCGATGGAAAC
CAGTTTTTTGTTAAAGTGTTTAGTGAGCACAAACCAAGTGGCTTTGTTAGATTAATGGAGGCTTTGGATTCATTGGGGTT
GGAAGTAACAAATGCAAATGTTAACAGCTTCAGAGGCCTTGTTTCAAATGTGTTTAAAGTAGAGAAGAAAGACAGTGAGA
TGGTTCAAGCGGATCATGTGAGGGAGTCGTTGCTGGAGCTAACCCGAAACCCTTCCAAGGGGTTGTCTGAGATGGTAAAA
GCTTCAGAGACCAACAATGGTAATGGGGTTGAATGTAATTATCACAACCAGCAGCAACATCTCCACAATCAGCGTATCAC
TTCCCATCACCACGAACTCCATCACTTCCCACCAAAGCAAGCGGCATGA
>JA-MYC-2
ATGAAAATAGAATTGGGTATGGGAGGTGGGGCTTGGAACGATGAAGATAAGGCTATGGTAGCCGCTGTATTAGGAACCAG
GGCATTTGACTACTTGATATCAAGCTCAGTGTCGAATGAGAACCTTTTAATGACTGTAAGCAGTGATGAGAATCTTCAAA
ACAAGCTATCAGATCTCGTGGACCGGCCAAACGCCTCTAATTTTAGCTGGAACTACGCCATATTCTGGCAAATTTCGCGG
TCCAAATCCGGGGATTGGGCCCTGGGTTGGGGAGACGGGTGTTGTAGGGAGCCTAAAGAAGGAGAAGAATCGGAAGCTAC
TCGGATTCTAAACCTACGCCTCGAAGACGACACTCAGCAGAGGATGAGGAAAAGGGTTTTGCAGAAATTGCATACTTTGT
TCGGTGGATCAGATGAGGATAATTATGCCCTTGGCTTGGACAGAGTTACTGATACTGAGATGTTCTTCTTAGCTTCCATG
TATTTCTCTTTCCCTCAAGGAGAAGGCGGCCCTGGGAAGTGTTTTTTGTCTGGGAAACATGTTTGGCTCTCTGATGCATT
GAAATCGGGTTCGGATTATTGCGTTAGGTCATTTTTGACAAAGTCTGCTGGAGTTCAAACCATTGTTTTGGTCCCTACTG
ATGTTGGTGTTGTTGAATTGGGATCTGTAAGATCTGTGCCTGAGAGCATGGAGTTGTTGCAGTCTATAAGAAGTTCCTTC
TCATCTAATTCCTCGTTGCTTAGGGCGAAGCAAATGGTTGCGGCAGCACCAGTGGTGAACGAGAAGAAACATGAAAACCC
TTCCCACTTTTCGAATTTGGGGATTGTTGAGAGAGTGGAAGGTATCCCCAAGATTTTTGGGCAGGATCTGAACAATGCTT
CACATGGTCATTCCAATTACCGGGAGAAACTTGCTGTTAGGAAGATGGAAGATAGACCGACATGGGCAGCTTATGCTAAT
GGTGTTAAGCTCCCATTTACAAGAAATCAAAATGGTATCCATGCTCCAGGTTGGCCACATGTTCATGGTGTGAAACAGGG
GAGTGGGACTGAATTTTATGGTTCTCAAACCACAGCAAATAATCTTCAGGAGCTTGTTAATGGAGCTCGGGAGGAGTTTC
GGCTTAACCAATACCAGTCACCAAAGCCGGTTCAAATGCAGATTGATTTTTCAGGGGCTACTTCAAGGCCTTCTCCTGCA
ACTACTCGGCCATTAAGTGCTGAGTCTGAGCACTCGGATGTTGAAGCTTCTTGCAAGGAAGATAAGCCGAGTCCAGCTGA
TGAAAGGAGGCCCCGGAAAAGGGGTCGGAAGCCTGCTAATGGTAGAGAAGAACCTCTTAATCATGTTGAAGCTGAGAGGC
AGCGGCGTGAGAAGCTGAACCAGCGGTTCTATGCCTTACGAGCTGTGGTGCCCAACATATCCAAGATGGACAAAGCTTCG
TTGTTAGGGGATGCAATTGCTTACATCAATGAGCTTCAGGCAAAACTTAAGGTCATGGAATCAGAGAGGGAAAAGTTTGG
TAGTACTTCGAGAGATTCGGCAGGGCTAGATCCTAACATAAATGCAGAGAATCACATCGGAGCAGCTAATATAGATGTCC
AAGCCGTTCACGATGAGGTTGTTGTTAGAGTAAGCTGTCCTCTAGATTCACACCCTGCATCAAGAGTGATCCAAGCATTT
AAAGATGCGCATGTCAATGTACTCGAGTCAAAGCTTGTTACAGCAGATGATACTGTGTTTCATACATTTGTTATCAAGTC
TCAAGGATCCGAGCAGCTTACGAGGGAAAAGCTGATTGCAGCATTTTCGTGCGAACCAAATTCGTTACAGCCATTATCAT
CTCTTGGATAG
>JA-MYC-3
ATGGCACTTGAAACCCTTTCATCTAACGAGCTGTTGAACTTTATTATCTATGATACTATATTCGCAACCCCATGTAGCAG
CCATCACCATGAGTCATTGGTCACTGATTTCTCAATGGAAAATAGTTTCAGCTCCTTAGAACAAGCTAGTAATAGTGGTA
ATGCTTTGAGTTGTTTGCCAATGGTGACCCCAAAGTGCCGCTCAAAGGGAATGGAAAGGTCCAACTTGGCAGTTCAAGGG
AGGAAAAAAAGAAGGAGAAAGCCAAGGGTTTGCAAGAACAAAGCAGAGGCTGAGACACAAAGAATGACTCACATTGCTGT
TGAGAGAAACAGACGAAAGCAAATGAATGAGCATCTCACTGTTCTACGCTCCCTCATGCCTGAATCTTATGTTCAAAGGG
GTGATCAAGCATCCATAGTAGGTGGAGCTATAGAGTTTGTGAAGGAACTTGAGCATCTTCTGCAAACACTTGAAGCTCAA
AAGCTTCGAGTAGAAACCAACATGTCATTGCTATCATCATCGTCGTCACCACCGTTTGCACAATTCTTCACGCACCCTCA
ATACACTTGGTCACAGATCCCTAACAAACATACACCAAAAACAAAGGCATCAATAGCAGAAATCGAGGTGACATTGATCC
AAACTCATGCTAACCTTCGAATCCTCACACGAAAAGTTCACAAGCAGCTTCCCAAGCTTGTTGCTGCTTTACACTCACTT
TACCTTTCCATCCTTCACCTCAACGTCACATCCATGGATACATTAGTTCTCTACTCTATCAGTGTCAAGGTTGAAGAAGG
ATGCCAACTGAACTCAGTAGATGACATAGCAGGTGCAGTTCACAACATGCTCAGAATAATTGAGGAAGAAGCTACTACCT
TATGTTGA
>JA-MYC-4
ATGGCATTAGAGGCAGTGGTTTACCCTCCGGATCGATTTACTTACGGTTTCAAGGACATCTTCCCTGTTGCTGGTGGAGG
AGGAGGAGCCTGGGGATATGATTTTTGCTTTCAAGATGAAGATAAAGTTCTTCCTGTGATCCTTGAAACCAACTTACAAC
AACAAGGGAGTCATGCAAATTGGGACTCATCGTCTACTTCAGTCATGCAACAACAACATGCAAAGGAATTATGGGATCCT
TACTCTTCTTCGCCTGAAACTTGTACTGTCGACCAGTCTCTCCCTGGTCCTGCAGCTGGTTTCCAAGCTCCAATAGAACC
CCCACCAGCTTACACGGCGACCAACGGTGGTGGTAGACGAAAACGTCGTCGCACCAGGAGCAGTAAGAACAAAGAAGAGC
TAGAGAACCAGAGAATGACTCATATTGCTGTTGAACGCAATCGTCGGAAGCAAATGAATGAGTACCTTGCTGCTATTAGA
TCTTTGATGCCAGCTTCTTATGTTCAAAGGGGTGATCAAGCTTCGATTATTGGGGGAGCCATTAATTTCGTTAAGGAATT
AGAGCAGCTGTTGCAGACCATGGAGGCTCATAAGTGGACCACTCAACACCCAGAACACAATGGCGACCCTTCACCCTTTG
CTGAGTTTTTCGCCTTCCCGCAATTCTCGACTCGTGCAACGTCTCACTGCAACAATTCCCCGTCGTCCATGGCAGCTGAT
CAGCCCATGGCCGCCGAAAGTGTCGCGGATATCGAAGTGACCATGGTGGAAACCCACGCTAACCTTAAGATACTCTCCAA
GAAACGACCCAGACAACTCTTGAAACTGGTTGCTGGGTTACAAAGCCTAAGCCTCACCATTCTCCACCTCAATGTCTCCA
CTGTTGATGAAATGGCTTTGTATTCAATCAGCGTCAAGGTTGAGGAAGGGTGCCATCTGAACACTGTGGATGAAATTGCA
GCAGCTGTTAATCAAATGCTGCGCAGTATCCAAGAAGAAGCTGCTTTTAGCTGA
>JA-MYC-5
ATGGTCCTTGGAGCTAACGGCGTCGTTTGGATGGGCGGCGAGGAGGAAGAAGAAGATGCGATTTCTTCTTGGACGCGGAA
CAACAATAACGACGGTAACGCCAATAATGAATTTGAGACTAAAGAGGACGACTTGGCTATGTCTGCTGCTTCTCTTTCCT
CCTTCAAATCCATGCTGGATGCTGATTGGTACATTAACCCGGCTATGAACCAGGACCTTCAGATCAGAGACCTTGGTTTT
TGCTCCAACCAGGTGGATAACAGTCTCCTTCTTCACCACCAGATTGATTCCTCTGCTTCTTGTTCTCCCTCCCAGGCCTT
CACGCTTGACCCTTCCCAGTCTCACCCTTTGTTGCCTCCTAAATCTTGCTTCTCTTCTCTCCTCAATGTTTCCTGCCACA
ACCCTTTTGATAATGCCTTTGATTTCGCCTCCGAACCGGCTTTTCTCGCTCAGTTTCAGCCGAATCCCACTCCGAATTTG
ATGGCTTTCCCCCAGACTCAAATGGGTACTCCTGAGTTCAGTTCGAGCTCTGAGTTTCAAGGTACAAGATTGTTCGCAGG
AACTGAAAATGCTTCTCCTTTGAGCGGTGGGTTTAGTGCTGGTGGTTTCGATGGGTCAGGGAATGTCCCGTTTGTGAACA
GAGCAAAGACTTTGAAGCCCCTTGAAGTTTTCCCTTCAGTTGGTTCTCAACCAACTTTGTTTCAGAAGCGAGCAGCCATG
CGGCAGGGCTCTGGCGGGTCTGATAAATTGGGGAATTTGGATGTCTCAGAGCTGAGATTTGGAGGGGAAGCATCAGATGG
AAAGAGGAAGAGACATGGGGAATTGGATATTGAGGAAGCCAGCATCGATGTGTCGGGTCTGAATTATGATTCTGATGAGA
GGAATGGTGATTGCAAATTGGAGGAGACTGTGAACAATGGTGGTTGCAACTCAAATGCAACCAGTACAGTTACTGGTGGT
GGAGACCAGAAAGGGAAGAAAAAAGGGATGCCGGCAAAAAATCTGATGGCGGAGAGACGGAGGAGGAAGAAGCTCAACGA
TAGGCTTTACATGCTTAGGTCTGTGGTGCCCAAGATTAGCAAGATGGATAGGGCTTCAATACTTGGGGACGCCATTGATT
ATTTGAAGGAGCTTCTGCGAAAGATTAATGATCTCCATACTGAACTTGAATCCACTCCACCTGGCTCTTTGATGCCACCA
TCTACAAGTATCCACCCATTGACTCCGACCCCACCTACCCTTCCATGTCGTGTGAAGGAAGAACTATGCCCCAGCTCTTT
GCCGAGCTCTAAAAGCCAACCCGCAAAGGTGGAGGTTAGGGTAAGGGAAGGAAGGGCTGTCAACATTCACATGTTTTGTG
CTCGCAGGCCAGGTCTCTTGCTCTCCACTATGAGAGCTCTAGACAACCTTGGATTGGATATACAACAAGCTGTAATTAGC
TGTTTCAATGGGTTTGCACTGGATGTGTTCCGAGCTGAGCAATGCAGGGAAGAGCAAGAGTTAATGGCTGAGCAAATCAA
AGCAGTACTTCTTGATTCAGCTGGTTTCCATGGGATAATGTGA
>JA-MYC-6
ATGTTTCCTGTGAAAAGTTTCAGTGGGGTTGAGAATAACAACAGCCCGGTCATGTTAATGGAGGGTGAAGATTCCCTTAA
GGATTTATCAGAGAGAAAAACAATGGAAGCCTGTAAGAGTCACAAGGAAGCTGAAAGGAGGCGCAGGCAACGTATCAATG
CCCATTTCTCCACTCTCCGCTCTGTCCTCCCCAACACCACTAAGACGGATAAGGCGTCGTTACTGGCGGAGGTTGTTCAT
CACGTGAGGGAGCTAAAGAGGCAAGTGGAAGACGTAGGGCGGCGCGACCGCGACGGTTGTTGTAGTAACAGCCGACCGGA
GCTCGACACGTCGTGGCCGTTTCCTGGGGAATGTGACGAGGCGACGTTGAGCTTTTGTGACGAAGGAGGGAAGTTGTTAA
AAGCGACGATTTGCTGCGAGGATAGGCCGGGTTTGAACCACGATTTGAGCCGGGTGATCAGGTTGGTCCAGGCTAAGGTG
GTTCGAGCTGAGATGACGACGGTTGGTGGGCGGACCAAGAGCGTCGTGGTGATGCAATGGAGCGGCGATGAGGAGCAAGT
TGGACCGTTGAAACGGGCTTTGAAGGATGTGGTGGAGAACCGGGTTTCTAGGTTGGCCCAAGGGACGGGAAGTAAACGGG
CTCGGGTTTTTGGGTCGAATAGTGAAACTGGACATGGGTTTTTGGTAGGTTGA
>JA-MYC-7
ATGCTCTGGATGGAGAATATGGAGAATGTTAGTGAGGAGTACAACCAAAATATCTGGGAGCCAAACTATGTGTTTGAAAA
CGAAGAATATAGTTGGGCAATGGATGAACTGTATGATAATGATTGTTCAAGTTCTCCGGATGGAGCACCCGCTTCTGCCT
CTCTCTCCAACTCTAACAACATCCTTTCCGAGCGAAACCGAAGAAAGAAGCTTAACCAACGCCTCTTTGCTCTCAGAGCT
CTTGTTCCTAATATTACCAAGATGGACAAGGCTTCCATCATCAAAGATGCCATTGACTACATCCAGCAACTCCAAGAACA
GGAGGCAACACTCCAGGCCGATATTATGGAGTTGGAGAATAACAACAATAATAATCCAAAGAACCACGACCTACCAATGC
TTCTAACATCCAAGAACACCAGCGTTTTCGATTCCCCTATCCAACTTCTTCAACTCAACGTGACGCCCATGGGAGACAAC
ACACTACTGGTCAGCATTACATGCACGAAAAGGGCAGACACCATGCTTAAACTCTGTCAACTTTTCGAATCATTGAACCT
CAAGATTATTACAGCCAACCTCACTGTTGTCTCTGCCAATCTCTTTAACACGCTGTTTATTCGGGCTGATGAAAAGGAGA
AAGAAGAGTTAAAAATGCAGATCCAAACTGCCATTGCAGCTTTTAATGGTCCACAAACTCCTATCACCATCTAA
>JA-MYC-8
ATGGATTTAATAGAAGTTTGGGATTTTCTGGATTTTAGTTTCATCGATGAAAATACATCTCCAGATATACTTTTGCCCAA
TTACAGTAGCGGTAGGGAAATTGTTGTTCATCAAGAAAAGGAATTCGTCGATAGAGATTGCTCGCGCAAGAGGGGACGCA
GTGGATCATGCAGCAGGCCAGGGACTAAAGCTTGCCGTGAGAAATTAAGACGGGAGAAATTGAATGAAAGGTTTCTGGAT
CTAAGCTCTACTTTGGAACCTGGGAGACCTGCCAGGACTGACAAATCCGCAATACTGGATGATGCAATCAGAGTTCTGAC
CCAACTAAGAACTGACGCTCAGGAGCTCAAAGAAACAAATGAAAAGCTATTGGAGGAAATAAAAAGTTTAAAGGCTGAGA
AGAATGAAATTCGTGAGGAGAAGCTTGTACTGAAGGCAAATAAAGAAAGGATAGAGCAACAGCTGAAAACATTGAACGTT
TCTGCAGCTGGATATCTTCCTGCTCACCCAGCAGGGTATCATGCCGCGGCAAACAAGATGGCAGTTTTTCCTGGTTATGG
TTTGGTCCCAGTGTGGCAATATTTACCTCCATCAGCACGGGATACGTCTCAAGATCATGAGCATAGGCCCCCTGCAGCGT
AG
>JA-MYC-9
ATGAGAGGTTTTGAGAGAGCAGTGGAATGGCTTAGATCATTTGTTTATAGCAATGCTTGGGATTTCTGCGTTGTTTGGAA
ATTGGGTGATGATCCGTCTAGGTTTATTGAATGGAAGGACTGTTGCTGTAGCGGTGGTATAAATGTTAAAGTAGAACAAG
ATAAACTTCAGCTTCAGGGTCCTCCTCTATGCAGGGATGCTCAGTTCCAGCATTCCATAAGATCAAAGGCTTGTGAAGCC
CTCTCCCATTTTCCTTTTGCCGTGTCTCTCTATGCTGGTGAAAACAGGATTCATGGAGAGGTGGCTATTTCAAGTCAACC
AAAGTGGCTTAACCATGCCAATATCTCCACTTCCCTTTCCTCAGAAGAGACAATGGGAACCCAAGTTCTGATCCCAGTTT
TTGGCGGTCTCATCGAGCTCTTTGCTTCAAAGAATATACCAAAAGATCAAAACATCGTAGAGTTAATAAGAACTGAATGC
AATGCACTTTTAAAAGCAGAAACTACAACAGCAGAAAGCTATAGAAAAGCAAATCTTCACAAATGGTATCTCAACACATT
GCAAGAAAAAGACTTGCCATTTTCCATGAGCTTGTCAACCGTGAATCCCAGAATACAATTCATTCCCTCTATTGGACATC
CCCCCTTTTCTTCAGCTTCTGCCTATATTTCTCAAGATGAGCAATTGAAACAGCCAATTGGCACATATTATGGAACAAAA
AGACTAGGATGCAGCCAAAATGTGTGTGCGCAACAAACAGAAATAGGGCTTGTTTTGGATTGTAAAGTTAATTCTGTAAA
TGACAAAATGAGAACTGCCAAGCAGCCAGAAAAAGTGAATTACCATTCTAAGAATCTTATCACAGAGAGGAATAGAAGGA
AGAAGATAAAAGATGGGCTGTTCAAGTTACGAGCTTTAGTCCCCAAGATATCCAAGATGGATATAACTGCTATTCTTACA
GATGCAATGGAATATATAGGAAATTTACAGGAGGAGGAAAAGAAACTCCGGAATGAGCTCAAGGAAACCGAGGAAGGGGA
CTGTGGAAAGAGCAATGCAGAACTGAAGTCTGCGAAGTTAGACTGGCTACATAGGAAAAACATGTCTACCATTGAAGAAA
ACCATATTCCCAGTGGCATATCTGAAATGGCAAAAATTGAGGTACATGTAGAGGTGAACCAAATAACCAAAAGAGAGTTT
TGGATTAAGCTGTGCTATAAGCACAAGAGAAGTGGGTTTGCAAAGTTGATGGAGGGTATGGATTCTTTGGGACTTGGGGT
GATTGATGCTAATATCACAACATTTAATGGAAACGTGCTCAACATTTTCAAAGTCGAGGTAAGACTCACTGAATGGTTGA
TGTCAATGGAACAATATGAATTCAGTTAG
>JA-MYC-10
ATGACACTTGAAACCCTTTCTTCCAACGACCTCTTGAACTTCGTTATCTATGATACTATATCTGCAACCCCATACAACAG
CAATGACTCTTTCGTGACTACTTTCTCAATGGAAGAACAATCTACTAGTACTGCTTTGAATTGCTTTCCAATGGTGACTC
CTCCACAATGCTGCCGCTCAACAGCAACGGAAGCTATGGAGCGGAGGCCGAATTTGGCAGTTCAAGGGAGGAAAAAGAGA
AGGAGAAAGCCAAGGGTATGCAAGAACAAAGAAGAGGCCGAGACTCAAAGAATGACTCACATTGCTGTTGAGCGAAACAG
GCGAAAGCAAATGAATGAGCATCTAGCTGTTTTACGCTCCCTCATGCCTGAGTCTTATGTCCAAAGGGGTGATCAAGCAT
CCATAGTTGGTGGTGCCATAGAGTTTGTGAAGGAGCTTGAGCACCTTCTGCAGACCCTTGAAGCTGAAAAGTTTAGGGTA
CTGCAACAAGTAACACCAGCTGCTGCTGCCAATGAAGAAACCACCAACACCAACTCCAAAATGCTATCATCACCACCATT
TGCACAATTTCTTATGCAGCCTCAGTACACCTGGTCTCAGATCCCTAACAAATATACATCAAAAACTGAGGCATCAACAG
CCGATATTGAGGTGACATTGATTGAAACTCATGCTAATCTTCGAATTCTCTTGCGAAAAGGTCCCACTCAGCTTTGCAAG
CTTGTTGCTGGTTTTCAATCACTTTACCTTTCCATCCTCCACCTCAATGTCACAACCCTGGATCCATTTGTTCTCTACTC
TATCAGTGCCAAGGTTGAAGAAGGATGCCAGCTCAGCTCCGTAGATGACATAGCAAGGGCAGTTCACCACATGATCAGAA
TAATTGAGCAAGATGCCACTGCCTTATGTTGA
>JA-MYC-11
ATGTCTTCCTCTTCTTCGTCTTCTCTTATTACCTTAGGTCAAGATGCCTCACCTACTTTGCAACAACGCCTCCATTTCAT
CGTCCAAAGTAGGCCTGAATGGTGGGTATACTCCATTTTCTGGCAAGCTTCAAGGGATGTTGATGGTCGCGTTGTTTTGT
CATGGGGCGATGGCTATTTTCGAGGGACCCGAGATGGTACGGGAAAATCCATCAATAGGCTGAGCCCTTCCAAATTGGGG
TCCAGTTTCGAGAGGAAAAGGTCGGGAAAAGATCAGGTGCAAGCTTATTTTAATGAAGTGATGGACGTGGACCGAATGGT
AGATGGCGATGTGACTGATTATGAGTGGTACTATACCGTATCCATGACCCGATCATTCGCTGTGGGTGACGGGATTCTTG
GGAAGGCTTTCGGATCAGGCTCCCATATTTGGTTGGGTGGAGACCATGAACTCCAATTGTACCAATGTGAGCGTGTTAGA
GAAGCTCGAATGCGAGGGATTCAAACATTAGTTTGTCTTCCTACATCCTTCGGGGTTGTCGAATTGGGATCTTCTGATAT
CATCATGGAAGACTGGGGCACCCTTCAACTCACTAAATCGATATTCAGTTCTGGGATCAACAACAGCCTGGGTTCAAATC
AACCTGCCCATGATTCCCAACCCCAAATCTCAACCCCAAGTATTCCTTTTGTTGATTTTGGAATGGTTTCAGGTGATCAA
AAGGAGCGGATTCTTGAAGAGAAACAACAAGTCGAGCCCAAGAAAGAAACCACAGGTTTAGGCCGTTCGTCATCGGAATC
TGATGGGGATTTCGCCTCTGCAGACACCGAGTTCAATGCCGGCGGCCGGTCGAAAAAGAGAGGTAGAAAACCAGGGAATG
GGAAAGAGTCCCCTATAAACCACGTTGAAGCAGAAAGGCAACGACGTGAGAGACTGAACCATCGTTTCTACGCACTTCGT
TCCGTGGTTCCAAACGTATCCAAGATGGACAAAGCCTCATTACTTTCGGATGCAGTAGCCTACATCAAGGAACTAAGATC
AAAAATCGATAAACTAGAGGCTCAACTCCTAGTACAATCTGAAAAATCCAAGTTGAACCCCATAAATGTTTTCGAAAACC
AAACTACCAAATCCGCATTCGACAATACCATGAAACAATCCTCTACTTATTGGCCAAAGACAGTGGAAGTTGATGTGAAG
ATAGTAGGATCCGAAGCCATGATTCGGGTTCGAAGTCCAGATATCGATCATCCAGCTGCACGATTGATGGATGCACTTCG
AGACCTAGAGCTACCAGTTCACCATGCCAGTGTATCAAACGTCAATGATCTTATGCTACAAGATGTTGTTGTCAGAGTCC
CTACTGGAATATTCATAACCGACGAGATGCTTAGTACTGCAATCCTTCAGAGATGCACGTTGAATTAG
>JA-MYC-12
ATGAATCTTTGGACGGACGATAACGCATCGGTTATGGAAGCTTTTATGAGTTCTGATCTTTCTGCTTTATGGCAGCCTCC
GCCGCAATCCTCTGCATCCACTTCCACACCGGCTGTTGTTGCTTCTTCTGCTGCTGCTGCTGCCAGTGGTGCTCCCGACC
TTTTGAAGTCCTCTGTGGCTCCCCAATCTCACCCCTCCGTTGCTCTTTTCAATCAAGAAACTCTCCAGCAGCGTCTCCAA
GCTCTTATCGAAGGCGCCCACGAGTGTTGGACTTACGCTATTTTCTGGCAGTCCTCCTACGATTACTCTGGCCCCGCTGT
ACTTGGATGGGGCGATGGGTATTACAAGGGCGAAGAAGATAAAGGGAAAAGGAAGTTGAAAACTTCGTCTGCAGTTGCGG
AGCAAGAGCACCGTAAAAAAGTGCTTAGAGAGCTTAACTCTTTGATTTCCGGTTCCACAGCCCCCACCGATGATGCTGTC
GACGAAGAAGTCACCGATACCGAGTGGTTCTTTTTAGTTTCGATGACGCAGTCTTTCGTCAACGGCGGCGGGCTGCCGGG
ACAGGCTCTTTTCAATTCTACTCCGGTTTGGGTTGTTGGGTCGGAGCGATTAGCTAGTTCGACGTGCGAGCGAGTGAGGC
AAGGGCAGGTTTTTGGTTTGCAAACCATGGTCTGCATACCGTCTGCAAACGGGGTGGTTGAACTGGGCTCAACAGAACTT
ATCACGCAAAGCTCAGGTCTGATGAATAAGGTTCGGGTTTTATTTAATTTCAATAACGGAATTGAAGCTGGTTATTTGTC
TATGTGTAATAATATTGCTGATGAAGGCGAAAATGATCCATCTTCGCTTTGGATCAGTGATCCAAATAGCGGGGTCGAAT
ATAAGGAAAGCCATAACAATAATCAAAACCAGCAGATTGAAAAGTCAATTCAGTTCCATGACAATCCGAGTTCCAGTAGT
TTAACCGAGAATCCCAGCTCCATTCAACAGCGGCAGAGTCAGAACTTCGGCTTGAATTTCTCCGATTATGGTTTTGATGG
GAGTTACAGTGTGAGGAATGGGAATTCTTCTCACCTGTTCAAACCAGAATCCGAGGAGACACTGAATTTTGGTGAGAGTA
AGAGGAGTGGGAATGTGGTGGAGGAGAATAAGAAGAAGACATCCCCCACTTCCAGAGGGAGTCATGAAGATGGGATGCTT
TCCTTTTCTTCTGCTGTAGTCTTGCCTTCTTCTGGTATGATGAAATCCAGTGGAGGTGCTGGAGATTCAGATAACTCTGA
TATTGAAGCTTCCGTCGTTAAAGAAGCTGAATGTGTCAAACCTTTGGAGCCTGAAAAGAAGCCTAGGAAACGAGGGAGAA
AGCCGGCTAATGGTAGAGAAGAGCCTCTGAATCACGTCGAAGCTGAGCGTCAAAGAAGGGAGAAGCTTAACCAGAGGTTT
TACGCCTTGCGTGCCGTGGTACCTAACGTGTCCAAGATGGATAAAGCATCACTCCTCGGTGATGCTATTTCGTATATTAA
CGAGCTTAGCACAAAGGTACAAGATGCAGAATCAGAGAAACAAGAGTTGCAGAAACAATTAGAAGCAATGAAGAAAGAGC
TGGCAAAGAAAGATTCATCCCCACAAAACCCCAAGACATCGAACCACCTTGGGAATAGACTGATAGAATTGGAAACCGAA
GTGAAGGTTATCGGGTGGGACGCAATGATTCGAATCCAATGCAAGAGAAAGAACCATCCGGCAGCAAGGTTAATGGCTGC
TTTAAAGGAATTAAATCTTGATGTGCAGCACGCTAGTGTGACGGTGGTGAATGACTTGATGATCCAACAAGCCACCGTAA
AGATGGGGAACCCATTTTACACACAGGAGCAGCTCAGGCTAGCTCTAATATCCAAAATCGGAAGTGAGATATAG
>JA-MYC-13
ATGACGGACTATCAGTTAGCACCCACCATGAATCTTTGGACCGACGATAATGCATCTGTTATGGAAGCTTTCATGACCTC
TGATCTTTCTTCTATATGGCCACCTCCACAATCCTCTGCTTCCACTTCCACTCCGGTTGTTGCTGCTGCTCCTCCTCCTC
CTCCTCCTCCTGCTGGGCTCGACCCATCAAAGTCCTTCCTCCCCCACTCCCAGCCCTCCGTTTCTCTCCTCAATCAAGAG
TCTCTTCAACAACGTCTCCAAGCCCTCATCGAAGGGGCTCGCGAGAGCTGGACTTACGCCATTTTCTGGCAGTCTTCTTA
CGATTGCTCCGCCACTACCGTGCTCGGTTGGGGGGACGGCTATTACAAAGGCGAAGAAGACAAAGGGAAGGCAAAGTTGA
AAGCTCCTTCATCTTCTGTTGCTGAACAAGAACACCGTAAAAAAGTGCTTCGAGAACTCAACTCCTTGATTTCTGGATCC
GCAGCTCCCACCGACGATGCCGTCGACGAAGAAGTCACCGACACCGAGTGGTTCTTTTTGGTATCCATGACGCAGTCTTT
TGTCGACGGCAGCGGCCTTCCGGGCCAGGCTTTTTTCAATTCAAGTCCCGTTTGGGTTGCTGGGCCGGATCGGTTAGAGA
GTTCCATGTGCGAGAGGGCGAAGCAAGCGCAAGTTTTTGGTTTGCAAACCTTGGTTTGTATACCGTCGGCAAATGGGGTT
GTTGAGTTAGGGTCAACGGAACTCATCACGCAAAGCTCAGATATAATGAACAAGGTTCGGGTTTTGTTTAATTTCAATAT
CGAGATCGAAGCTGGTTCTTGGTGTATGAGTAACAACACTGCTGATCAAGGCGAAAATGACCCCTCTTCGCTTTGGATTA
GTGACCCACATGCTGGAGTCGAGTTTAAGGAAAGCAGCAACACCACCACCACCACCACCACCAATCATACTAGCAACCAG
AATCAGCAGACTCAAAAGTCAATTCAGTTCTGCGACAATCGTAGTTCCAGTAGTTTAACCGAGAATCCGAGTTCTATTCC
TGCTGGAAATCATCACCAGCAGCAGCAGAGTCATCAGCAGGGGCAAAGTTTATGCTTGAATTTTTCCGATTATGGCTTTG
ATGAGAGTAGCAGTGTGAGGAATGGGAATTCATCTTCTCATTTGTTGAAACCTGAATCCGGAGAGATATTGAATTTTGGT
GAGAGTAAGAGAAGTGGGAATGGGAATTTGTTCACAGGGAACTCTCCGTTCGCTGTGGAGAACAAGAAGAGGTCGCCTAA
TTCAAGAGGGAGTAACGAAGAAGCTATGCTTTCGTTTACTTCAGGTGTAATTTTACCTTCATCTGGTGTGGTGAAATCAA
GTGGGGGTGCCGGGGATTCAGATCACTCTGATCTTGAAGCTTCCGTTGTTAAGGAGGCCGATAGTAGTCGAGTCGTAGAG
CCTGAAAAGAGGCCTCGAAAACGGGGGAGAAAACCGGCTAACGGAAGAGAAGAGCCTCTAAATCATGTTGAAGCAGAGCG
TCAAAGAAGGGAGAAGCTTAACCAGAAGTTCTACGCCCTGCGTGCGGTGGTTCCTAACGTGTCGAAGATGGATAAAGCAT
CGCTCTTGGGTGATGCTATTTCATATATTAACGAGCTCAAGTCGAAGCTACAAAGTGCAGATTCGGAGAAAGAGGAGATG
CAGAGCCAATTAGAGGCATTGAAGAAAAATTTGTCAAGTAAAGCTCCACCACCACATGATCAAGACCTCAAGATTTCAAA
TCACACTGGCGATAAATTGATAGATTTGGAGATTGAGGTGAAGATTATTGGATGGGATGCAATGATTCAAATCCAATGCA
GTAAAAAGAACCATCCAGCAGCAAAGCTAATGGCTGCCTTGAAGGAATTAGACCTGGATGTGCACCACGCTAGTGTATCA
GTAGTGAAAGACTTGATGATCCAACAAGCCAATGTGAAGATGGGGAGCCGGTTTTTCACGCAGGAGCAATTAAAATCAGC
CCTAACAACCAAACTTGGAGATGCAAGATAG
>JA-MYC-14
ATGCTTCCAAGGGTTAGTGGCGGTGTTATTTGGATGGAAGATAAAGAAGATGAAGACTCAGCTTCATGGAACCGAACCAG
CTACAACAGCAGCAATAATAATAACAACAATAACAGTGGTGTTATAATGGAGAACAAAGAAGATATGGGTACTTTTTCAA
CATTCAAATCCATGTTAGATGATGAATGGTACGTAGGAAACAACAGCATTTCAAGCCATCAAGATATTAGAGACCTTTCC
TTTACTTCAAATCTTGGTGACCATCATCAAGATAATCTTTTGCTCCATCATCATTCTCTTCCTTCAGTGGATTCTTCATC
TTCATGTTCACCATCTTCCTCCGTTTTCAACCATCTTGACCCATCTCAGGTACAGTACTTTTGCCAACCAAAACCAAACT
TATCTTCAATCCTTAATTTTGTTTCTAATAGCCCTTTAGACCATGGTTTTGATTTGAGTGAAATTGGGTTCCTTGACAAC
CAAGCAACAATTGGTACTACTTTGTTGAACAGGGGAAATGCTGGGGTTTTGGGTAGTTTAACTGATCTAGGTCATGATAA
TCATTTAGACCCTGCTAATTTGTGTCCTGAGGCTCAGTTTTCGAGTTCTCGGATAGTTCAGCTACCAGAAAATGGTACCG
GGTTTGCTGGTTTTGAAGGGTTTGATGAGAATCCTGGAAATGCTCTGTTTTTAAAGAGATCTAAGTTGTTAAGGCCACTA
GAAAGTTGTCCTTCCGTTGGAGCACAACCTACTTTATTCCAAAAAAGAGCAGCTATGAGGAAGAATTCAGCTGATAGTGG
ACCAAATTTCGGGGTGTTGGATGGAGGAAAGTTTAGTGTTTCAAGTGGTACTGAGGGAGATAAAGGGAAGAAAGAAATGG
GTAAAGAAGAGAATGAGAAGAGGAAAATTAACAACAGAGATGATGTAGAAGATGTGAGCATTGATGAGTCAGCTCTGAAC
TATGATTCAGATGAGTTTACTGAGAATACCAAGGTGGAGGAAACTCTTAAAAATGGGGGAAATACCATAAATGCAAACAC
TAATGCTACTGGAGGAGACCAAAACCAAAAGGGTAAAAGGAAAGGGCTTCCTGCTAAGAATTTGATGGCTGAGAGGCGCC
GTCGAAAGAAACTCAATGATAGGCTTTACATGTTGCGCTCTGTTGTTCCAAAGATTAGCAAAATGGATAGAGCTTCAATT
CTCGGGGATGCTATCGAGTACCTGAAGGAACTTCTACAGAGAATCAATGACCTCCACAATGAATTGGAGTCAACCCTTCC
AAGCTCCTCACTGACACCTACAACCAGCAGTTTCCATCCATTGACACCCACTCCAGCTACCTTTCCTAGCCGTATCAAGG
ATGAACTTGGCCCCAGTTCATCACCAGGTCTGAATGGACAGCCAGCAAGAGTTGAAGTACGGCTGAGAGAAGGAAAAGCT
GTAAATATCCACATGTTCTGTGGGCGGAGACCAGGTCTTTTGCTCTCCATAATCAGGGCTTTGGACAACCTTGGACTTGA
CGCCCAGCAAGCAGTCATTAGCTGTTTCAACGGTTTTTCCATGGATATCTTTCGAGCTGAGCAATGCAAGGAAGGGCAGG
ACATCAATCCTGGGAATATCAAAGCTGTACTTTTGGATTCAACTGGCTTCCCCAACATGATATAG
>JA-MYC-15
ATGAAGGACTATGGGTTAGCACCGACGATGAATCTATGGACGGACGATAACGCCCCGGTTATGGAAGCTTTTATGAGCTC
CGATCTTTCGTCTTTGTGGCCGCCGCCGCTATCCTCTGCCTCCACTTCCACTCCAGCTGCTTCTGCTGCCGGTGGTGGTG
GTGGGGGGCACGACCTCTCCGTGTCTTTCCTCGCCCAGCCTCAGCCTTCTGTTTCTCTCCTCAATCAAGAAACCCTTCAA
CAGCGTCTCCAGGCGCTCATCGAAGGAGCCCGCGATTGTTGGACTTACGCCATTTTTTGGCAGTCCTCGTACGATTACTC
GGGCGCTACCGTGCTTGGCTGGGGCGACGGGTATTACAAAGGCGAAGAAGATAAAGGGAAAGGGGAGTCCAAAGCTTGTT
CGTCTTCAGTTGCGGAACAAGAGCACCGTAAAAAAGTGCTCAGGGAACTTAATTCTTTGATTTCTGGCTCCACAGCCACC
GCCGACGACGCTGTCGACGAAGAAGTCACCGACACCGAGTGGTTCTTTTTAGTATCCATGACGCAATCTTTCGTAACCGG
CAGCGGGCTCCCGGGGCAGGCGCTTTTCAATTCCAGTCCGGTTTGGGTTGCCGGTTCGGACCGATTAGCCAGCTCGATGT
GCGAGAGAGCCAGGCAAGGGCAGCTTTTCGGTTTGCAGACGATCGTTTGTATTCCGTCGGTGAATGGCGTTGTCGAATTG
GGGTCAACGGAACTTATCACGCAAAGCTCAGATCTTATGAATAAGGTTCGGATTTTGTTTAATTTCAATAATGGGATTGA
AGCTGGTTCTTGGTCTGTGAGTAATAACACAGCTGATCAAGGCGAAAATGATCCGTCTTCGCTTTGGATTAGTGAACCTA
ATAATGGAGTCGAACCCAAGGATAACAATAACAACGGCAATCACAATCCGCGGATTCAGGACCCAAGTACGAGTAGTTTA
ACTGAGAATCCAAGTTCTATTCATGGTGGAAATCAGCAGCAGCAGCCGCAGGGACAGAGTTTCCGCTTGAATTTCTCCGA
TTATGGCTTTGATGGGAATAGCAGTGTGAAGAATGTGAAATTTTCAGCTCATTTGTTGAAACCAGAATCCGGGGAGATAT
TGAACTTTGGTGAGAGTAAGAAAAGTGGGAATGGGAATTTGTTTTCAGCCAATTCTCAGTTAGTGGTGGAGGAGAATAAG
AAGAAAAGGTCGCCTACTTCGAGAGGGAGTAATGAAGATGGAATGATTTCGTTCACTTCTGGCGCAGTTTTGCCTTGTTC
GGGTGTGGCCAAACCCGGTGGCTGTGCTAGGGATTCGGACAACTCTGATATCGAAGCTTCCGTCGTGAAGGAAGCTGATA
GTAGCAGAGTTGTGGAGCCTGAAAAGAGGCCTCGGAAACGAGGGAGAAAACCAGCGAACGGAAGAGAAGAGCCTCTGAAC
CACGTAGAAGCAGAGCGGCAAAGAAGAGAGAAGCTTAACCAGAAGTTTTATGCGCTGCGTGCCGTGGTTCCTAACGTATC
AAAGATGGATAAAGCATCGCTCCTTGGTGATGCTATTTCGTATATTAATGAGCTTAGGACAAAGGTGCAGGATGCAGATT
CAGAGAAAGAGGAGTTGCAGAAACAATTAGATGAGATGAAGAAACAATTGGCAAGTAAAGAGTCTTGTTGGACGGCACCA
CCACCGCCTGATGAAGACCGCAACATGTCGAACAAATTGATCGAATTAGATATCGATGTCAAGATCATCGGATTGGATGC
AATGATTCGAATCCAATGCAGTAAAAAGAACCATCCAGCTGCAAGGCTGATGACTGCCTTGAAGGAGTTAGACCTCGACG
TGCATCACGCTAGTGTGTCGGTAGTAAACGACTTGATGATCCAGCAAGCAAGCGTGAAGATGGGGAGCCGGTTTTACACA
CAGGAGCAGCTCAGAATAGCTCTAGCATCCAAAGTTGGAGATGCAAGATAA
>JA-MYC-16
ATGGGTGAAATGTTTTGGGCAAATGAGGAAGATAAGGCTAAGGTGGAATCTGTTTTGGGCACTGAAGCCTGCGACTACTT
GATATTGTTGGCTTCTAAGAACATGTTGTCAGATTTCATCTCTCCACCACCTAGTTATTTGGGTCTGCAACAAAAGCTTT
GCGAGGTCGTAGAGAGGTCAAATTGGAACTATGCAATTTACTGGCAAGTGTCAAGCTTGAAATCTGGTGGATCGATCTTG
ATTTGGGGTGATGGGCATTGCCGGGATCTTAAGCTTGGTGGAGTTGGTGATGCAAGTTGCTCAGCGGATGCCAAATTGGA
AGGGGTTGAGAAGATAAATGAGGTGAGAAAGCAGGTACTCCAGAAGCTTCGTGCATGCTTTGGTGGGTCAGAGGAGGATA
ACTATCCTGCTAAGTTGGATGGCGTGTCGGATATGGAAATGTTTTATCTCACTTCGATGTTCTTTAAATTTCATTGTGAT
GCATCATATGGTCCTGCAGAATCCTATAAGTCAAGCAAACCAATTTGGTCCTCAGATTCGAATTGTTGTTCAGATCATTA
TCAATCAAGATCATTTCTAGCTAGATCTGCTGGATTGCAAACAGTGGTTTTTGTACCTGTGAAGTCTGGTGTGGTTGAGC
TTGGATCCATCAATTTGATTCCTGAAGATCAGAATGCTGTGGAGATGGTGAGTGCTATGTTTGGTGGATCGAGTTCTGTA
CAGGCAAAAACTGTACCAAAGATATTTGGACGTGAACTAAGTTTGGGTGGTTCGAAGTCTCAGTCAATTAGTATTAACTT
CTCTCCGAAAATGGAAGATGAATCAGGCTTCATGTTGGAATCTTACGACGTTCAAGCTCTAGGTTCCAATCAAGTTTATG
GTAACTCTTCTAATGGATGTCAAGGTGATAGTGAAGCAAAGTTGTTTCCACAGTTGCTTGTTGGAGGTCTGAATACACAA
GCAAGAATTTCTGGCGTGGAGCATCCTAAAGATGACTCACCTTCTTTACCTGATGAGCGGAAACCAAGGAAGAGGGGAAG
GAAGCCAGCCAATGGGAGAGAAGAACCATTGAATCATGTTGAAGCAGAGCGACAGAGGCGGGAAAAGCTTAACCAGCGAT
TCTATGCATTAAGGGCTGTTGTCCCTAATATCTCTAAGATGGACAAGGCTTCTCTGCTTGGTGATGCCATTACCTATATC
ACCGACCTCCAGATGAAGATTAGGGTCTTAGAAACTGAGAAGGAGATGGTAAACAATGGGCAAAAGCAGTTGTCAATGCC
TGACATAGATTTCCAGCAAAGGCACGAAGATGTAGTTGTGACAATGCGTTACCCTTTGGATGCTCACCCAGTCTCTAAAG
TCTTAAAAGCTTTGAAGGAAAATCAAATTGCAGCACGTGAATCTGACGTATCAACAACAGATAATGACAAGATTGTTCAC
ACCTTCACCATTGGAGCCCCAGGTGGTGCTGCCGAACAATTGAAGGAAAAACTGTTGGATGCTTTATCTAAATGA
>JA-JAZ-1
ATGTCTAATTTAGGGCAAAAATCTCCTGACAGAGCAAGTTTTGTCAATCTTCTAAGCCAGTACTTGAAAGAAAAAAGGAA
TCTTGGGGATTTCAGCCTTGGAATGACTTCAAAACCAGATGCTAAAGGGCTTGAAACATCTAGGCAACATGCAAAAAACA
TGAATTTTTTGTCCAATATGCCGAATTGTTCTGAGAGTTCAAGACCAAATCTTGTGGCATCTACCTCAAATGTGAAATCT
TCAGATTTCTTTCCAGAGATTGGCAGTTTTGGTGCCTCCAGTTCCAAGGAAGATACCTTTAACAAGACAGATTTCATGAA
ATCAGCAGCAGTGGAACCAAAGAATGCTCAGCTGACCATATTTTTTGGTGGCCAAGTGTTTGTATATAATGATTTTCCCG
CGGACAAGGTGAAGGAGATCATGGCCGTAGCTAACCGTGGATGGTCAACTGCATGTAGTGGTGTTGTTGCCGACTCTGCC
ATGGAAAAACTGAATGCTAACCTTGACAAAATTGACTACAGCAGTCCTCATATCCCTGACTTGAACATCACCTCTGCAAC
CGCAAATAGTCCAGCTCAAGATCCTTCGGTCGAGCGATGCCAATATGTCGGTTCAGATTTGAGAATTGCAAGAAGAAACT
CACTTCACAAGTTCTTTGAAAAGAGAAAAGACAGGGCGGCCATGAGAGCACCATACCAACTGAACAACCACCAAGGTTCC
CCGCCTCCACCTAAGCCCGACGAAAACAAGCCATCTCACGAGGAAGGTCAATCATCAAAAGAAACGCCAAGAGACATTGA
TCTCAACTTATAG
>JA-JAZ-2
ATGACATGCAACGTTGAAGCTAATGAGACTCCCGAGATGCTGCGTCCCACCATGAATTTGTTTCCTGTCAATGGGAAATC
CGGTGATGATTGCCATGCGGCGCCTCCTCCTCGGAAACTGAGATCCATGGATTTGTTCCCTAATCAAGCTGCTTTTTCAT
CACCTAAAGATGATGCTCTGAAAAGCAGCATGAACAAATTGGGTTCTTCAGTGGAGCCTCAAACTGCACAGATGACCATC
TTTTATGGTGGACAAGTGATTGTGTTCAACGATTTCCCGGCCGACAAAGCTAAGGAGATCATGCTTTTAGCTGGCAAAGG
CAGCTCTCAAAACAATAGCTTCAACCCCAATCCTCCCCACATCAATGCCCCCTTTACTTCTACCATAGCAACAAGTCCGG
TTGAGTCCGGTATCGGGGTTCCTCCTACCCCTAATTTCAGCACCACGGTAACTCAAGAATGCATTCGATCTGCTCAGCGA
CCCATTCCCGGCGATCTACCAATTGCAAGGAGAGCTTCACTCCACCGGTTCCTTGAGAAGAGAAAGGATAGGATGACCAC
AAGTGCACCATACCAGATAAGTAACTCCACAGCATCTTCATCCAAGCCAGGCAACGACAAGTCATGGCTCGGTTTGGCTG
CTCAATCTCCGTAG
>JA-JAZ-3
ATGTCTCCGGGAGAAACGGTCTCCCGGTCACCTCTAGACAAGCCTCTGAACCAGCTTACTGAGGATGACATTTCTCAGGT
CACTCGCGAAGATTGCCGCCGTTACCTCAAAGAAAAAGGGATGCGGAGACCGTCTTGGAACAAATCGCAGGCGATTCAGC
AGGTGATCTCGTTGAAAACTCTTCTAGAAACGACGTCTGATTCCGACGCCGTTGAAGCTCGGAAGAAACTTTACCCTCCC
TGCCCGGAATATCCGCCTCGCGTCGTTTCTGATTCAAACGTTCTACCGAGGGAAATGACACCGAATAACGGGATATTGGT
TCCAGTTTCCGAATCCGTTCCTTGCCCCCATTCAAATCCCTCGAAATCCGATTTTTCCGGCGACAATTCTGGCCGAACGG
TCATCTCCGGAAATGATTCTGTTTCTCCAAGAATTGCAGGTGCAGCAAAAGAGCCAGCAGGACAGATGACAATCTTTTAC
TGTGGGAAAGTGAATGTCTATGATGATATGCCTGGTTGTAAGGCTGAAGCAATCATGCAGCTTGCTGCAAGCCCAGTCTC
ATTTCCTCACGAAATTCTAGCTGATCAAAGGTCCACACCATGGTCCATTCCATGCCATTCACAGGCTGCAAGTGTCAAAA
CAATCCCATGTTCACAAATGGTTATATTGCCACCTCAGCAAACAGAAAACTGTCAATTTCCTCGAGAAGAGAGCAATGCA
TCTCTTGAAGACAGCCTTGAAGGACCTACTAGCAGAAAAGCATTGGTGCAAAGATATCTTGAGAAGAAGAAAGACAGGTT
TAAGAACAAGAGAAAGTTGGCAATGTCTTCATCTCCGACCTTAGACATCTACTTAAATCAAGTGGGAGATCAGTTTTCAA
ATGAGCAGTTGAAACAAAGTGAACCATATTATTCTCCCCAAGCAGAAGTGCACCGCATGCCTCTTGAGTGCAGCTCCATT
GAAAATGTTGCAAAGATTCCCCGCCTTACTACTGATGGAAAAGGTAACCAGTAA
>JA-JAZ-4
ATGTCGTCTTGCTCGGAATCTACGGCTATGAAACCGGCTAGGTCACTGGAGAAGCCAAGTTTTGCCCAAACTTGTAATTT
GTTGAGTCAGTACTTGAAGGAGAAAGGTAGCTTTGGGGGTTTATCTCTGGGAATGACATGCAACGTTGAAGCTAATGGGA
CACCAGTGGTGCCGCCTCCGACCATGAATCTGTTCCCTGTCAGTGACAAGTCCGATGATGTTTGTGGCCGAAACGGTGGG
AATCCTAAGAACTTGACATCCATGGATTTGTTCCCCCAACAAGCTGGTTTGGCTTCTAAAGATGATAGTCCCAACAAGTT
GGAGCCTCAGACTGCACCAATGACCATCTTTTATGGTGGACGAGTGATTGTGTTCAATGATTTTCCAGCAAACAAAGCTA
AGGAAATCATGCTTTTAGCTAGCAACAGCAGCTCACAAAGCAACGACAGCTTCAACCCCATCCCTTTTACTTCTAGCATA
GCCAGAAGTCCAATCAAATCAAGCATCGGAGTTCCTCCTACCTCAAAACCGGTTCACCCTGCTCAGCGAGCCGTCCCTGG
CGATCTGCCAATTGCAAGGAGAGCTTCACTGCATCGGTTCCTAGAGAAGCGAAAGGATAGGATCACCGCAAAAGCGCCAT
ACCAGATAAGTCACTCCGCTGCAGCTCCTTCCCTGTCCGGCGACAACAAGTCATGGCTCGGTTTGGCTGCTCAATCACCA
TAG
>JA-JAZ-5
ATGACGAAGAACTTTTTGCCCAACATGGATAATTCTTATGAGAGTTTAAAACCGAATCTCGGGGCATCTACATCGAAATC
AAATGCGAAACCTTGTGGTTTTTTCCCAGAGATTAGGAGTTTTGGTGCCTCCAGTTCCAAGGAAGATACCAACATGATGA
CAGATTTCAGAAAACCAGCAAAAGTGGAACCAAAGAATTCCCAGATGACCATATTTTTTGGTGGTCAAGTGGCAGTATTT
AATGACTTCCCAGCTGACAAGTTCAAGGAAATCATGGACTTATTAGCTAGCCATGGATGCTCAACCGCAAGCGGTGTTGT
TGTTGATACTGTCATGGAAAAAGTTAAGTCTAAAACAGTCCAAATCGAGCCTAGCAATCATGAAATTCCAGACCTGAATG
TTTCTACCGCGACTGGGAATAGTCCTCCTCCCCCTCATGATTCTTCCGTTGAATGGCATCAATATGGCGGTTCAGGACCT
TCAGATCTTCGAATTGCAAGAAGAAATTCACTTCACAAGTTTTTCGAAAAGAGAAAAGAAAGGGCAACAGCTAGAGCGCC
ATACCAAGTTAACAACGCAAGAGGATCGACTCTGCCACCTAAACCCGATGAAAACAAATCATCTCACGAGGAAGGTCAAT
CATCGAAAGAAGCCTCAAGAGATCTTGATCTCAAGTTATAG
>JA-JAZ-6
ATGGAGAGAGATTTTCTGGGTTTGAATTCAAATGAACCACTGGCTGTGGTTAAGGATGATGTTAACACTGATAAGTACAA
AGAAATAGGTTTTACTAAAAGCTCAGGGATACAATGGCCCTTTTCAAACAAAGTTTTCGCTGTTCCACAGCTGATGAACT
TTAATTTTGCCCAAGGGGGTAAAACCAAAAAGACTGGATATGATTCAAAAGTATCCCCTCTCTTCATGCCTATATCAACA
ATGGATGCTGCTGAACTTCAGAAATCGTTCAATCACAATTGGAATGGTGGGAATCATTTTTCATTGACTGATTCTCATGT
TCAACACAACACGAACATGTTTCCGGCATCAAACCAGACAATATCTGTTTCTGGGAGCGACCCATTCGTGAAGAATCATT
TCACTACCACTGGTCGAAACTTTCCTGCTAATACTATAAAACCACAATTTTTTGGAGGGGTTCCAGTGACAACTCCACAT
TCAGTTCTTCCCACCCTTGGCTCTGTTGGTGGAAGTGTTGAACCATGCACCAAGGCCTCTGGATCACCTGCTCAATTGAC
TATCTTTTATGCGGGTGAAGTGAATGTCTTTGATGATATTACCCCTGAGAAGGCTCAAGCTATCATGTTTTTGGCTGGGA
ACGGGTCTTCCATGGCTTCTAATTCAGCTTATCCAAAACCCCCGGTCCAGACTCCTATTTTGAAACCAGTTCAAGTTGAT
AGTGTGCCTGCGAACCAGCTCATAAATACACAACTGAGCTTCGGTAAGCCAAGCCCTTTACCTGTTTCATCTCATGCTGG
TACGCAGTCTTGGAGTGGGTCCACTAGTACCGAAGAACAGATAATATGCAAGGCCTCAGTACCTCCAACTCCATCTACCC
CTATTAGCAAATTGGAGAGTCCAAATTTGGTGAATACCATGGGATCTGATGCTGCCACCGGCATGATGCCTTCTGTTCCA
CAGGCTCGCAAAGCTTCCTTGGCTCGGTTTTTGGAGAAGCGCAAAGGGAGGATAATGAGTACAGCATCACCATACAATCT
TAGCAAGAAGTCTCTAGATTATGCAACTACCATGGAATCGAATGCATAA
>JA-JAZ-7
ATGGAGAGAGATTTTCTGGGTTTGAACTCAAAACAATCCTTCCCTTTGGTTAAAGAAGAAGTTGAAGAAATTGGTTTTAC
CAAAAGCTTGGGGATTCAATGGCCAATTTCAAACAAGTTTTCTTCAGCTGTTCCACCACAGCCGATGAGTTTTGATTTTG
CTCAAGGAGATAACGCTAAAAGAATTGGATATGATTCAATAGTATCCTCTACTTTCATGCATATCTCACCACCAGATGCT
GCTGAACTTCAGAAATCCTTCAATCACAACAGGCAACGAGTAGGCAATCATTTCCCATTCACAGCTGCTTCTTCTGTTCA
GCATGATGTACATCATGTTCAACGGCCTTATGACATGAAAATGTTTCCGGTCTCGAACCAATCAGTTCCCGTTTCAACTA
CCAACCCATTTATGAATAGTCATTTCACTACTACTGCTATGAAATCACAATTGCTTGGAGGAATTCCAGTTACGACTCCG
ACGCATTCGGTTCTTCCCACCCTTGGTTCCTTTGGTGGAAGCATCGAACCACGGAAAAGTGTCAGGGGCCTTGGGGACTC
CAGATCACCTGTTCAATTGACTATCTTTTATGCTGGTACCGTGAATGTTTATGATGATATCACCCCCGAGAAGGCTCAGG
CTATCATGTTACTTGCTGGGAATGGATCTTCCTTGACTTCTAATGTGGCACATCCAAATGTCCAAGTCCAGGCACCAATT
TCAAAACCACTTCAATTCGAAACTCTTCCCACGAATCATTTCACGAATGCACAACTTTGTTCTGGTATCCCAAGCCCTTT
ATCGGTTTCATCTCACACTGGTGTTCAATCCAGGAGTGGATCCACTAGTACTGATGAAAAGACCGTATGCAAGACCACAG
GAAGTCTGACAACCCCTATTAGCCTAGTGGAGGCGCCTAAATTGGCAAATACCATGGGACCTGTTACCCCAACCAGCATG
ATGCCTTCTGTGCCCCAGGCTCGCAAAGCATCCTTGGCTTGGTTTTTGGAGAAACGCAAGGAAAGGATTATGACTGCATC
ACCGTATGATCTAAGCAAGAAACCACCACATTGTACAACCCAGGAATCAAATGCATGA
>Auxin-AUX/LAA-1
ATGGAAGGCAGTGTGGGTTATGACAATGATCTGAATCTCAAGGCAACTGAACTCAGATTAGGGTTGCCTGGAACAGAACC
AGTTTCCATTGTTAGACGCAACAAGAGATCATTGCAACAAGTAGCTGATGATGATTGTGGAGTAAATGGCTGCAAATCTG
ATGATCAAAATGAAACTGCTCCTCCTCCTCCCAAAGCACAAATCGTGGGTTGGCCACCGATCCGGTCTTATAGAAAGAAC
AATATTCAGACAAAGAAAAATGAGTCGGAGGGTGGTGGGATTTATGTGAAAGTAAGCATGGATGGAGCACCATATCTAAG
AAAAATTGACCTTAAAGTTTACTCTGGGTACCCTGAATTATTACAGGCTATTGAGAACATGTTCAAGTTCACCATAGGTG
AGTACTCTGAAAGAGAAGGCTATAAAGGATCAGATTATGCACCTACTTATGAAGACAAAGATGGAGATTGGATGCTAGTC
GGTGATGTTCCATGGGAAATGTTCATCACATCATGTAAGAGATTAAGGATCATGAAAGGATCAGAAGCTAGAGGATTAGG
TCGTGGTGTATGA
>Auxin-AUX/LAA-2
ATGTCTCCGCCGCTGCTTGGCGTGGAGGAGGAAGGGATTCAGAGCAATGTTACTTTACTCGGTTCTTCAGGCTCAATGGA
AAGTGTGTGCCAGAATAGTGCTGAATTGAAGGAACGGAACTACATGGGCTTGTCTGATTGTTCTTCAGTGGATAGCTCTG
TTTTTTCCCCTCCGTCCGAGGAAAGAAAGGCTAGTTTGAATCTAAAGGCGACTGAGCTTAGGCTCGGACTTCCTGGATTG
CAGTCGCCTGAAAGAAATCCAGAGCTTTGCTTGTTAAGTTCTTCTCAGCTTGATGAGAAGCCGTTTTTCCCTTTGCATCC
TTCAAGTGATGGTCACTGCTTTGCATCACAGAAGAATGTTGTTTCAGGGAATAAAAGAGGGTTCTCTGATGCAATGGATG
GGTTCTCAGAGGGCAAGTTTCTTTCTGATTCAAAAGTTGATGTTATGCTGTCACCTAGGCCTTCTTCAAACTTCGGGGCT
CAACCAATGAAAGCTAAAGAAATCACGAGCCAAAACGTGGTGCATGACAGGCCTCATGCTGCTGACAAGACCAGGCCTAA
TCCCAATGCATCTGCAAACAATAACAGTGGAGCACCTGCTAACAAGGCACAGGTTGTAGGTTGGCCACCTATCAGATCAT
TTAGGAAGAACTCATTGGCCTCGGCTTCGAAGAACACTGATGAAGTCGATGGGAAGGCAGGGCCTGGTGCTTTGTTTGTG
AAGGTTAGCATGGATGGTGCTCCGTATTTGAGGAAAGTAGACTTGAAAAACTACACTAAATATCAGGAGCTGTCTTCTGC
ACTTGAGAAGATGTTCAGCTGTTTTACCATAGGTCAGTATGGATCTCATGGAACCTCGGGCAGGGAGCTGCTGAGCGAAA
GCAAGCTCAAGGATCTACTTCATGGATCAGAATATGTTCTTACTTACGAGGATAAAGATGGTGACTGGATGCTTGTGGGT
GATGTTCCATGGGAGATGTTCACTGACACCTGCAAAAGGTTGAGGATCATGAAAAGCTCTGATGCCATTGGACTCGGTAA
ATACTTTTATATGGTTATTATCCTTTAA
>Auxin-AUX/LAA-3
ATGTCTCCGCCGCTTCTTGGCGTGGAGGAAGGGGGTCAGAACAATGTGACTTTACTGGGTTCTTCTGGCTCTATTGATAG
TGTGTGCCAGAATAATGCTGAATTGAAGGAGCGCAATTACATGGGCTTGTCTGATTGTTCTTCTATTGATTGCTCTGTTG
TCACCCTTGGTTCCGACGATAGCAACGTAAGTTTGAATCTGAAGGCAACAGAGCTCAGGCTTGGGCTTCCTGGATCACAG
TCTCCTGAAAGAAATTCTGAGCTTTGCTTGTTAAGCTCTGCTCAACTTGATGAGAAACCCCTTTTCCCTTTGCATCCTTC
AAGTGATGGTCACTGCTTTCCATCTCAAAAGACTGTAGTTTCAGGCAACAAAAGAGGCTTCTCTGATGCAATGGATGGGT
TCTCAGAGGGGAATTTCCTTTCTAATTCGAAAGTAGATGTGATGTTGACACCCAGGCCTTCGTCAAACTTGGGACTGAAA
TCTGTTTCTATGCTTGAGAACCTTGGGGTTCAACCAACAAAGGCCAAAGAGGTCACGAACCAGAAGGTGGTAAAGGACTC
GCCTCATGCTGCCAATGAGACGAGGCCCAACCATAATGCATCTGTAAACAATAACAGTGGAGCACCTGCTTCCAAGGCAC
AGGTTGTAGGTTGGCCTCCTATTAGATCGTTTAGAAAGAACTCATTGGCCACCTCTTCCAAGAACACTGATGAAGTAGAT
GGAAAGGCAGGGCCTGATGCTCTTTTTGTTAAGGTCAGCATGGATGGTGCTCCTTATCTGAGGAAAGTGGACCTGAAAAA
CTACTCTAAATATCAGGATCTATCTTCTGCTCTTGAAAAGATGTTCAGCTGTTTTACCATAGGTCAATGTGGATCTCATG
GACCCCTGGGTAGGGAGCTGCTGAGCGAAAGCAAGCTGAAGGATCTTCTGCATGGATCAGAATATGTTCTCACTTATGAG
GATAAAGATGGTGATTGGATGCTTGTGGGTGATGTCCCATGGGAGATGTTTACTGATACCTGCAAAAGGCTGAGGATCAT
GAAAAGCTCTGATGCTATTGGTCTCGGTAAATAA
>Auxin-AUX/LAA-4
ATGTCTCCACCACTGCTGGGCGTGGAGGAGGAAGTGCAGAGTAGTGTTTCTTCTCCCTCTGTTGAATGTATCTCCGAGAA
TGGCATCGGGTTAAAGGAGCGTAATTATCTTGGATTATCAGATTGTTCTTCAGTTGACAGCTCCGGTGTCTCGAGTAATC
TGAATTTGAAGGCTACGGAGCTTAGGCTTGGTCTTCCTGGATCACAATCCCCTGAGAGAGAAACAGAGCTTTGCTTGTTG
AACTTGGGAAAACTTGACGAGAAGCCACTATTTCCTCTACTTCCTTCCAAAGATGGAATCTGCTCATCATCTCAGAAAAA
TGTTGTTACTGGAAACAAAAGGGGTTTTTCTGATACCATGGATGGATTCTCCGAGGTGAAAGGCTACGTGTACACTGAGA
AAAGTTGGATGTTTCATGAAGCTGGTTCTGATTCTGAATCTCCACAATCTGTGGGACATGGAAAATATCCTGGTAATTCA
GGGGTTAATGTGATTTTGTCAACAAGGTCTCCTGGAGTTAAAGCATCTGTAAAGCAAGATGAGCCTGCAAATGTGTTACA
AGAGCAACCTCGTGCTACTAATGGAACCAGTCTCAAGCAAACTGTCATTTCTAACAACAACACCGGTGCACCTGCTGCCA
AGGCGCAGGTTGTTGGTTGGCCACCAATAAGACCATTTAGGACTAAAACGCTGGCTGCTTCTTCAAAGAACAATGATGAA
GTTGATGGAAAGCCCGGTCCTGGTGCTCTTTTTGTCAAGGTCAGTATGGACGGAGCTCCTTATCTGAGGAAGGTAGATTT
GAGAACTTATTCTACATATCAGGAACTGTCTTCTGCTCTTGAGAAGATGTTCAGCTGTTTTACCCTTGGTCAATGTGGGT
CTAATGGTACTGCCGGGAAGGAAACCCTGAGTGAGAGCAGGTTGAAGGATCTTTTGCATGGATCAGAATATGTGGTAACA
TACAAAGATAAAGATGGTGACTGGATGCTTGTCGGCGATGTTCCATGGGAGATGTTTATCGAAACGTGCAAGAGGTTGAA
AATCATGAAGAGCTCTGATGCAATTGGATTAGCTCCTAGAGCAATGGAGAAATCCAAGGCCAACAACAAAAAAGAATTTG
GATATGGGTGCTAA
>Auxin-AUX/LAA-5
ATGGAGAAAGGTTGCTCAAAGAATGGGGAAACATGTCCTCAACTTCTTGATTTGATCCCTCAAGAAAGAGAGTGGCAATA
TCCCAAGAGGAAAGAGGAGAGAAGCCATGTAGCATCAGAAGAGAAGAAGCTGGAACTGAGGCTTGGTCCCCCGGGTGATG
AAGAAGATAACTGGTCCATCAAGGCTACTGGCAAAAACGACAACAGAGACAGAGATGAACCTTTAATCTCACTTGGCTAC
CAATCTTTAAAGAAGAAGAGTAATGGAAAACAGGCGCATAAGCTTCCATCCCCAGAGGACCAGCAGCAGCACCACCCGAT
TGGCTCAGTTTTGTCCCCTTCATGGACCAAAAACCACCACCCTAACCATCAACAGCTGACAAACCCTTCATTTCTTCAGT
TCCCATCAACACCGCAACAGTGCTTGCCTGTTATAGCAAAGGAACAGTCACAGCCCTGTTGCACTAAAGTGGTAGACATT
CAGAATGCAGAGAAAAAACCATTTTCACCTACTGCAAATACAGCTGTGCCTCCCAACACTTCTCAGAAAAGAACTGCTCC
TGGGCCAGTTGTGGGTTGGCCTCCAATTCGCTCTTTTAGGAAAAATATAGCGAACAGCAGTTCATCGAAACTAGCTTCTG
AATCATCACCAAGTGTGCTCCCTCACAAGGTTGGTAATGAAAAAAAAGCTGCAGAGCCGAGTGCCAAATTTGTGAAAATC
AACATGGATGGAGTTCCCATAGGCAGGAAAGTCGATCTCAAAGCCTATGACAGCTATGAAAAACTCTCGACAGCTGTTGA
TGAACTCTTCAGAGGCCTTCTTGCTGCTCAAAGAGATTCCTCCGCTGGTGGAATAGTGAAGAAGCAGGAGGAGGAGAAAT
CGATCACGGGCTTATTAGATGGAAGTGGGGAATATACACTGGTTTATGAGGATAACGAAGGAGACAGGATGCTTGTTGGG
GATGTCCCGTGGCACATGTTTGTGTCCACAGTGGAGAGGCTGCGCGTGTTGAAGAGCTCGGAACTGTCTGCCCTTAGCCT
TGGAAGCAGTAAACGAGGGAAGTACCGGCTTGACTCTGTCTCCACCAAAGTTTGA
>Auxin-AUX/LAA-6
ATGGAGAATGATCTCAACCTCAAGGCAACAGAACTGAGATTGGGATTACCTGGCAGTGATGAGCCCGAGAGACAAATGAC
CCCTAGGCCTAACAAGAGAACCTTATCTGACATTGTTTCTGAGGGATCAAGGTCGACCACAGAGGAAGATCATCAAGACA
ATGCTCCTCCTGCCAAGGTACAAATTGTAGGATGGCCACCAGTCCGATCATACCGGAAAAATTGTTTACAAGGCAAGAAA
GATGAGGTTGAAGGCGGGACAGGAATGTATGTCAAAGTAAGCGTTGACGGAGCTCCTTATCTCAGAAAGATTGATCTCAA
GGTTTATAGAAGCTACCCTCAACTCCTCTTGGCTTTGGAAAACATGTTCAAGCTTACCATTGGTGCATACTCAGAGAGGG
AAGGCTACAATGGATCTAACTATGCTCCAACATATGAAGACAGAGATGGTGACTGGATGCTTGTTGGAGATGTTCCCTGG
GAAATGTTCATCTCCTCTTGCAAGAGGCTGAGAATCATGAAAGGGTCAGAAGCCAGGGGGTTGGGGTGCGTATGA
>Auxin-AUX/LAA-7
ATGTCTACACCTTTGGAACATGATTACATAGGTTTAGCAGAGACTTCTTCAATGGAAAGAAGCTCTGAGAAGATATCTTC
TTCTTCTTCCTCTTCAATTCCCTCCAATATTGAAGACAAAACCACCAACAATCCTTCCCTGAATCTCAAAGAAACTGAGC
TGAGGCTTGGCTTACCAGGTTCTGAGTCACCTGAGAGAAAGCTGTCTCTTTTTGGCAAAGATTTGGAGACTAATGATAAA
AGCAACGGTTTTGTTGGTAGCCCTTTGAAGAACTTGGTGTCTGGAGCTAAAAGGGGTTTCTCAGATGCCATTGATGGGTC
TAATGGGAAATGGGTTTTCGCTATAAATGGTAAATCTGATGTAGAGTTGGGTAAAGGTGCTGTCTTGGCCTCTCCTAGAG
GTGGTTTGGATAGTAAAACCAATCCCCAACAGGTAAGGACGTCTGTGCCTGTCATGAAAGAGGTTGTTGGTGTTCCCCAG
TCTCCAAAACCGGTTCAAGATAAGAAGAATCTTGTTCCTCCTGTAAATGAACATGCTAGTGCCCCAGCTGCAAAGGCACA
GGTGGTAGGATGGCCACCAATCAGATCATTCAGGAAGAACAGCATGGCCTCTAATTTGGCAAAGAACAGTGATGAAGCTG
CTGGTTGTCTGTATGTAAAGGTGAGCATGGATGGAGCACCATACTTGAGGAAGGTTGACCTCAAGACCTACAATAACTAT
AGGGAATTCTCATCAGCTTTGGAGAAGATGTTCAGCTGCTTTACTATCGGGCAGTGCGGTTCCAACGGTGATGGTCTCAG
TGAGAGTCGTTTGATGGATCTTCTCCACGGATCTGAGTATGTGCTGACATATGAAGACAAGGATGGTGATTGGATGCTTG
TTGGTGATGTTCCATGGGAGATGTTCACCGATTCGTGTAGGAGGCTACGGATAATGAAAGGTTCAGAGGCAATCGGACTA
GCTCCAAGAGCCATGGAGAAATGCAAGAACCAGAACTAA
>Auxin-AUX/LAA-8
ATGGAGAGTGGTTGTTCAAAGAAGCTTCTTGATTTGATTCCTCAAGAAAAAAAATGGGGTTTCATTGAAAATCAAAATGG
TATAAGCCATGGATCATCAGAAGAGAAGAAACTAGAGCTGAAGCTTGGTCCACCAGGTGAAGAAGACGAGCCTTTGGTCT
CATTTGGGTATTTTTCTTCAACGAAAAGCAATGCAAAACATGCACATAATAAGTTTCCACCACCACAGGAGGACCACCGT
GGTGGGGTGGTTTTGGCTGCCTCTTGGGCCAAAAACCACCACCACCAGCCAAAGCCTCCCAACTGTTCTCAAAAGAGGAC
TGCTCCCGGTCCGGTCGTGGGATGGCCGCCGATTCGCTCATTCAGGAAAAATCTTGCAACCACTTCAAAACTAGCTTCTG
AATCACCAACTAGTCTCCCTCACAAGGTTGCTAACGAAAGAAATCCAGCGGCCCCCGAGACTCGTGGTAAGGGTCTATTC
GTGAAAATCAACATGGATGGAGTCCCAATCGGACGGAAAGTCGATCTCAAAGCCTACGATAGCTATGAAAAACTGTCGAC
TGCGGTTGGTGAACTCTTTAGAGGCCTCCTTGCAGCTCAACGAGATCCCTCTGCTGATGGACCGAAGCAAGAGGAAGAGA
AAGCGATTACCGGTGTATTGGATGGAAATGGGGAATATACACTCGTTTACGAGGATAACGAAGGCGACCGGATGCTTGTC
GGTGATGTCCCGTGGCATATGTTTGTATCGACGGTGAAGCGGCTGCGTGTGTTGAAGAGCTCGGAACTCTCCGTTATCAA
CCTTGGAAGCAGTAAGAAGGGAAAGAGGGTGCAAAACTAG
>Auxin-AUX/LAA-9
ATGGAAAGGAGAGTGAATTACGAGAATGATCTCAATCTCATGGCAACTGAGCTAAGATTGGGATTGCCTGGTTGTGGTGA
TGATGAGCCCCAAAGAAAAACAAATCCCAGTATCAGAAATAATAAAAGAACTGCACCTGAGATTTCTGAGGTATCGAGTT
CTGAGAGCAGTTCTAGCATTACAATGTCTGGGAGTGATGATCAAGACAGTCCCCCTCCTGCCAAGGAACATGTCGTAGGA
TGGCCACCAATCCGATCATACAGGAAAAATTGCTTACAAAGTTCCAAGAGAAATGAAGTTGAAGGGATGGGGATGTATGT
GAAAGTAAGCGTTGATGGAGCTCCTTATCTCAGAAAGATTGATCTCAAGGTTTATAGGAGCTATCCTCAACTCCTCAAAG
CTTTGGAAAATATGTTCAAGCTCACCATTGGTGCATACTCAAAGAGGGAAGGCTACAATGGATCTGACTATGCTCCTACT
TATGAAGACAAAGATGGTGACTGGATGCTTGTTGGAGATGTTCCCTGGGAGATGTTCATTTCCTCCTGCAAGAGGCTGAG
AATCACGAAAGGATCAGAAGCTAGAGGGTTGGGCTGTGTATGA
>Auxin-AUX/LAA-10
ATGACTAGCATTATGGATGCAGAACGTGACAAGTATAGCATGATTAATTTCGAAGAGACGGAGTTACGTTTAGGATTACC
CACAGGCATTGAAAATGATAATGAAACCGCCAAAAATAATGGGAAAAGAGGGTATTCGGATATGGTTGATTTGAAGCTTA
ACCTTTCAACAACAAAGGAAGCATCGGTGGATGAAGCTGAGAAGATGAAGGAGAAAAACACTGCAAAGCCCCCTGCTAAG
GCACAAGTAGTAGGATGGCCACCGGTCAGGTCCTTTCGGAAAAACATCATGACCGTCCAGAAGAACAGCTCCGACAACAA
GGGTGAGAAAACCGGCAGTGGCAACACCATTAACACCGCCGTACCCGCGGCGTTTGTTAAGGTCAGCATGGATGGTGCAC
CCTATCTACGCAAGGTGGACTTGAAATTATACAAGAGTTACCAAGAACTATCGGATGCCTTAGGCAAAATGTTTAGCTCC
TTCACTGTTGGTAACTGTGGGGGTTCACAAGGAATGAAAGATTTCATGAATGAAGGCAAATTAATAGATCTCTTGAATGG
GTCTGAATATGTTCCTACTTATGAAGACAAAGATGGAGATTGGATGCTTATTGGTGATGTCCCATGGGAGATGTTTGTTG
ATTCATGCAAGCGTTTACGAATCATGAAAGGATCAGAAGCGATCGGACTTGCTCCAAGAGCAGTGGAGAAATGCAAAGAA
CAGAAGCTGATGCTAGCTTCATTACAAAACAACAATCTGAGTTGA
>Auxin-AUX/LAA-11
ATGCAAGGTGGTGGCGGCGGCGGTTCTGAAAGTGGGTCAATGTCTACAGTGTCAAGGGACGAGAACATGGTGGTGTCTTC
TGAAGATTCTTCGTGCCCGGATGAGTCTGGGTTGGAGTTGGGTCTTGGTTTGAGCCTCGGTGGTGGTGGTGGCGGCGGCC
GCCAAGGCGGTGGTTTTAAGATGCATCATGTTTCCAAAGGTGGTCCATATGCTAGGATTTTGACTGCTAAAGATTTCCCT
TCTCCATCATCATCTTCATCGTCATCATCATCCTCACCATCTTTAAGCAAAGCTAGTGTCACAGCTGGGACCAAGAGAAC
TGCTGAATCTGTGGCTGTTGCTGCTAACGGATCTAGTCAAGTCGTGGGGTGGCCTCCTATCAGAGCTTATAGAATGAATA
GCATGGTTAATCAAGCAAAAGTGCTGACAATGGAGAACCGCAAAAAGGAGACCTCGATGGTCGAGAACAGCACCATCGGC
GGCTATCGTAACAATGGTAACACTAAGATGAAGAAATCCACGTTTGTGAAGGTGAATATGGATGGAACCCCAATAGGAAG
GAAGGTCGATCTGAATGCCCATGAATCGTATGAAAAGTTAGCGAAAACGTTGGAAGATATGTTTCTCGAAACCGTCCCGA
GTGTCAATCCATCTGGATCAACGGCGCTGCAGCTTGATATGTTGAACAGGATGACAAGACACTCGAAACTGCTGGATGGA
TCATCCGATTTCGTGCTTACTTACGAGGACAAGGAAGGTGACTGGATGCTTGTCGGAGATGTTCCTTGGGAAATAAAGTC
ATCATCTCTTGACACTCATCGTGCATGTTCTCGGGTTTTGATTCAGGATGTTCCTTACTTCAGTGAAAAGGCTTAG
>Auxin-AUX/LAA-12
ATGTCTAAGCCCATAGAGCATGATTACATAGGTTTATCAGAGCAGCAGCTCCCTTCAATGGAGAAAAGCTCTGATAAAAA
GGATGGTTTACACTTGAAAGATACTGAGTTGAGACTCGGTTTGCCCGGGTCCGAGTCACCGGAGAGGGAGGATCATGACC
AAAACGTGCTTTCACTGAAGAGTTTTGTGTCAGGGGCAAAAAGAGGTTTTTCTGACGCACTCGACGGTGGCGGTAATTGG
GTTTTCTCCGGCGGCAGTGGTGGAGGAACTGAAGGGTTGTTTTCTCCTAGACGTGGCGGTAAAAATAATGGAGGAAAAGA
TCTTTCTGGGTCGGATTCGGGTTCGGTTTTGAAAGATGGAGCAGCTCAGAAGCCATCGGTGGTTCAAGAGAAGAAGCTTC
AGGTAGCTGCTACCAGTAGCCATGGAAATGGGAATATTGCTCCAGCTTCAAAGGCACAGGTAGTTGGATGGCCACCAATT
CGGTCTTTCCGAAAGAATACGATGGCTGCTCACCCTCCGAAGAATGATGACGGTGATGGTAATGCAGAGGCCAAGTTAGG
ATCAGGATGCCTGTATGTCAAAGTTAGTATGGATGGTGCTCCATACCTGAGGAAAGTTGATCTCAAAATCTATGGCAGCT
ACAAAGAACTCTCCTCGGCACTCGAAAAGATGTTCAGTTGCTTCACAATCGGTCAGTGTGGTTCTCATGGAGTTTCTAGC
GGTGATGGATTGACTGAGAGCCGGTTAGTCGATCTCCTGCACGGTTCTGAGTATGTACTCACCTATGAAGATAAGGACGG
TGACTGGATGCTGGTGGGCGATGTTCCTTGGGAGATGTTTACCGACTCGTGTAAGAGATTGAGGATCATGAAGAGTACAG
AGGCTATCGGCCTAGCTCCGAGGGCTATGGAGAAGTGCAAAAACCGTACCTAG
>Auxin-AUX/LAA-13
ATGTCTCCGCTGTTGCTTGGTGTGGAGGAGGAAGGGCAGACTAGGGTTTCTTCTCCATCTGTTGAATGTATCTCCCAAAA
TGGCTTGGGGATAAGGGAGTGGAATTATCTTGGATTATCAGATTTTTGTTCAGTTGACAGCTCCGGTGTCCCGGATGATA
ATGGGAATAACCTGAATTTGAAAGCCACAGAGCTGAGGCTTGGTCTTCCTGGATCCCAGTCCCCTGAGAGAGAAACTGAG
CTTTGCTTTCTAAACTCGGGAAAACTTGATGAGAAGACACTGTTTCCTCTACTTCCTTCTAAAGATGGAATCTGCTCATC
ATCCCAGAAAAGTGTTGTTACTGGAAACAAAAGGGGATTCTCTGAGGTGAAAGGCACCATATACACTGAAAAAAAATGGA
TGGGTTCTGGAGCTGTTCCGGATTCTCAATATCTGCAACCTGTGTCACATGGAAAATACTCTGTAGCTCAAGCATCTGTA
AAGAAAGACGGGCCTGCAAATGAGATACAAGAACAGCCTTGCACCAGTAATGGAACCAAAGTCAACCGAACTGACATTTC
TAACAACAGCAGTGCACCTACTGCCAAGGCTCAGGTTGTTGGTTGGCCTCCAATAAGATCATTTAGGACTAAAACACTGA
CCACTTCTTCAAAAAACAATGACGAAGTTGATGGAAAACCGGGACCTGGTACTCTTTTTGTCAAGGTCAGTATGGATGGA
GCTCCTTATCTGAGGAAGGTAGATTTGAGAATGTATTCAACTTACCAGGAACTGTCTTCTGCTCTTGAGAAGATGTTCAG
CTGTTTCACCCTTGGTCAATGTGGGGCTCATGGTACTCCTGGGAAGGAAATCTTGAGTGAGAGCAAGTTGAAGGATCTTT
TGCATGGATCGGAATATGTGCTTACATACGAGGATAAAGATGGTGACTGGATGCTGGTTGGGGATGTTCCATGGGAGATG
TTTATTGAAACATGCAGGAGGCTGAAAATAATGAAGAGTGCTGATGCGATCGGATTAGCTCCTAAAGCAATGGACAAGTC
CAAGAAAGACTGTTAG
>Auxin-AUX/LAA-14
ATGGAAGTAGGGGTGAAGATGGGGATGAAAGGAGGAGGAGATGAAGTGGGAGGTAAGGAGAAGGAGAAAATGGGGTATGA
AGAGACAGAGCTGAGGCTAGGGTTGCCTGGTGATGGTGAGGTTGTAAGGAAGAGAGACTTCTCCCACACTGTTGATTTGA
AGCTTAACCTAATTTCCACCTCTCCAACTGATGACAAGGACAAAAATATTGTCCCTTCTCACCTTGATCCTGCTAAGCCT
CCACCTGCCAAGGCTCAAGTTGTGGGATGGCCACCGGTCCGGTCATTCCGAAAGAACATGTTAGCCACCCAAAAGAGCAG
CGCCAGCGAGGACAGTGGTGAGAAGGCCGCCTTTGTGAAGGTTAGCATGGACGGCGCACCCTATCTCCGGAAAGTGGACC
TGAGGATGTACAAAACTTACCAACAACTCTCCGATGCTCTTGCTAAAATGTTCAGTTCTTTCACTATTGGAAATTGTGGA
AGCCAAGGGTTATTGAAGGATTTCATGAATGAGAGTAAGCTAATGGATCTGCTTAATGGCTCTGATTATGTTCCAACCTA
TGAAGACAAAGATGGTGATTGGATGCTTGTTGGTGATGTCCCTTGGGAGATGTTTATTGAATCATGTAAGAGGTTGCGCA
TCATGAAAGGAACCGAAGCAATTGGGCTAGCACCAAGAGCTATGGAGAAATGCAAGAATAGAAGCTGA
>Auxin-AUX/LAA-15
ATGGAGAGTGGTTGCTCTAAGAATGTTGAATCATGTCCTAAACTTCTTGATTTAATACCTCAAGAAAGAGAGTGGCATTT
GAAGAGAGAAGAGGAGAGAAGGGATGGATCCTCAGAGGAGAAGAAGCTGGAACTGAGGCTTGGTCCTCCAGGTGAGAACA
ACTGGTCCAACAAAAACAATACTGAGAGAGATGAGTCTTTACTCTCACTAGGGTACTTCTCTTCCATGAAGAGCAATGGA
AAACAGACACACAAGTTTCCATGTCCGGAGGACCACTCTGTTGGGTCAGTTTTGTCCACTCCATGGGCCAAAAGCCACCA
TCAGCAGCAGACAATGCCTCCATTTCTCCAGTTCCCATCAACAACAGCCCCACCACAGACCTTGCCTGTTATAGCTAAGG
AATCGTCACAGCCCTGTTGCAATAAAGCTGTAGACTTGCAGGAAGCTGAGAGAAAGGCATTTAAACCTCCTGCAAATACA
GCTGTGCATCTCAATGGTTCTCAGAAAAGAACTGCTCCTGGTCCAGTTGTTGGTTGGCCTCCAATTCGTTCTATAAGGAA
AAATCTTGCCAACAGCAGTTCTTCAAAACTAGCTTCTGAATCACCAACTCACAAGGCTGCTAATGAAAAACCAGCAGCTG
AACCCAATGGCAAAGGCCTGTTTGTGAAAATCAACATGGATGGAGTTCCCATCGGTAGGAAAGTGGATCTCAAAGCCTAT
GATAGCTACGAAAAATTGTCAACTGCTGTCGATGAACTCTTCAGAGGCCTCCTTGCAGCTCAAAGAGATTCCTCTGCTGG
TGGAATAGTGAACAAGCAAGAGGAAGAGAAAGCGATTACGGGCGTATTGGACGGAAGTGGGGAATATACACTTGTTTATG
AGGATAACGAAGGAGACAGTATGCTTGTTGGGGATGTCCCATGGCACATGTTTGTGTCGACTGTGAAGAGGCTGCGTGCG
TTGAAGAGCTCCGAGTTATCTGCCCTTAGCCTTGGAAGCAATAAGCAAGGAAAGCTACAGGCTTGA
>Auxin-GH4-1
ATGCCTGTCATCACCTATGAGGATATCCAACCTCATATTGACCGTATTGCCAATGGTGATACCTCTCCCATACTTTCTTC
CAACCCCATTTCTGAGTTCTTGACAAGCTCTGGGACATCAGGTGGGGAGAGAAAGCTGATGCCAACAATTGAAGAGGAGT
TAGGAAGGAGGTCACTGCTCTATAGCTTACTGATGCCTGTTATGAGCCAATTTGTCCCTGGTCTAGACGAAGGCAAAGGA
ATGTACTTTTTGTTTATAAAATCCGAGGCTAAGACACCAGGTGGCCTTGTGGCACGCCCTGTTCTCACTAGCTACTACAA
AAGCACCCATTTCAAGAATAGGCCATATGACCCTTACACCAACTACACTAGCCCAAATGAAACCATCCTTTGTCCTGATT
CTTACCAAAGCATGTACTCTCAAATGCTTTGTGGACTTTGCCAACACAAAGAGGTCCTCAGGGTCGGTGCTGTTTTTGCC
TCTGGCTTCATCAGGGCCATCAAGTTCCTTGAAAAACATTGGCGTCTCCTTTGCAATGATATAAGAACGGGAACCATTGA
TTCCCAAATCACTGACCAATCTGTGAGAGAGGCTGTTATGAAAATCCTGAAACCTGATCCTAAACTTGCTGATTTCATTG
AGGCCGAGTGCAGCAAAGATTCATGGCAAGGGATCATCACAAGGTTATGGCCTAATACAAAATATGTGGATGTGATTGTG
ACTGGGACAATGTCACAGTACATTCCCACTCTTGATTACTACAGCAATGGCCTCCCTCTCGTCTGCACCATGTATGCATC
CAGTGAATGCTATTTTGGTGTCAACCTTAACCCTCTTTGCAAGCCAAGTGAAGTTTCCTACACTCTCGTTCCCACAATGG
CCTACTTTGAATTCTTGCCGGTTCAAAGGAACAATGGCGTCACTAGTTCTATTTCTGTGCCCAAAACTCTCAATGAGAAA
GAACAACAAGAATTGGTTGACCTTGTTGATGTTAAACTTGGCCAAGAATATGAGCTTGTTGTCACCACTTATTCAGGACT
TTATCGTTATAGAGTTGGTGATGTGCTAAGGGTAGCAGGGTTTAAAAACAACGCACCGCAATTCAATTTCATATGCAGGA
AAAATGTAGTTTTGTGCATCGATTCAGATAAGACTGATGAGGTTGAACTTCAAAATGCTGTGAAGAATGCAGTGAACCAT
TTGCTGCCATTCGGTGCAACCTTGGCTGAGTACACTAGTTATGCAGATACCACAACAATTCCAGGCCACTATGTGTTGTA
CTGGGAACTTAGTCTCAATGGTAACACCCCAATTCCTCCTTCAGTTTTTGAGGACTGTTGCTTAACCATTGAAGAGTCCC
TCAACAGTGTATACCGCCAAGGGCGTGTATGTGACAAATCCATTGGACCTCTTGAGATCAAGGTTGTTGAACCAGGGACA
TTTGACAAGCTGATGGATTATGCCATTAGCTTAGGTGCATCAATTAACCAGTACAAGACTCCAAGATGTGTGAAATTTGC
ACCCATTGTTGAGCTGTTGAACTCAAGGGCTGTGTCTAGTTACTTCAGTCCAAAATGCCCCAAATGGTTTCCTGGCCACA
AGCAATGGAGCAACAATAATTAA
>Auxin-GH4-2
ATGCCAGAAGCACCTAAGAACACACACAAACCTACTACAGATTACAACCTGGAACTGAAGAACAAGAAAATCCTTCAGTT
CATTGAGGATGTGACTTCAAACGCTGATGAAGTTCAAAAGAAAGTCCTTCAAGAGATTCTTTCACGCAATGCTCATGTTG
AGTACCTGCAAACACATGGCCTTAATGGTCACACTGATAGAGAGACTTTCAAAACAATCATGCCTGTCATCACCTATGAG
GATATCCAACCTTATGTTGACCGTATTGCCAATGGTGATACCTCTCCCATACTTTCTTCCCACCCGATTTCTGAGTTTTT
GACAAGCTCTGGGACATCAGGTGGTGAGAGAAAGCTGATGCCAACAATTGAAGAGGAGTTAGGGAGGAGGTCACTGCTCT
ATAGCCTGTTGATGCCTGTTATGAGCCAATTTGTCCCTGGTCTAGACAAAGGCAAAGGAATGTACTTTTTGTTTATAAAA
TCCGAGGCCAAGACACCTGGTGGCCTGGTGGCACGCCCTGTTCTCACTAGCTACTACAAAAGCACCCATTTCAAGGATAG
GCCATATGACCCTTACACCAACTACACTAGCCCGAATGAAACCATCCTTTGTCCCGATTCTTACCAAAGCATGTACTCTC
AAATGCTTTGTGGACTTTGCCAACACAAAGAGGTCCTCAGGGTGGGTGCTGTTTTTGCCTCTGGCTTCATCAGGGCCATC
AAGTTCCTTGAAAAACGTTGGCGTTTCCTTTGCAATGATATAAGAACAGGAACCATTGATTCCCAAATCACTGACCAATC
TGTGAGAGAAGCTGTTATGAAAATCCTGAAACCTGATCCTCAACTTGCTGATTTCATTGAGGCCGAGTGCAGCAAAGATT
CATGGCAAGGGATCATTACCAGGTTATGGCCCAATACAAAATATGTGGATGTGATTGTGACTGGGACCATGTCACAGTAC
ATTCCCACTCTTGATTACTACACCAATGGCCTCCCTCTCGTCTGCACCATGTATGCATCGAGTGAATGCTATTTTGGTGT
CAACCTCAACCCTCTTTGCAAGCCAAGTGAAGTTTCCTACACTCTCATTCCCACAATGGCCTACTTTGAGTTCTTGCCGG
TTCAAAGGAACAATGGGGTCAATAGTTCTATATCGGTGCCCAAAACTCTCAATGAGAAGGAACAACAAGAACTGGTTGAC
CTGGTTGACGTTAAGCTTGGCCAAGAATATGAACTCGTTGTCACCACTTATTCAGGGCTTTATCGTTATAGAGTTGGTGA
TGTGCTAAGGGTAGCAGGGTTCAAAAACAATGCACCGCAGTTCAATTTCATATGCAGGAAAAATGTAGTTTTGTGCATTG
ATTCAGATAAGACTGATGAGGTTGAACTTCAAAATGCTGTGAAGAATGCAGTGAACCATTTTCTGCCATTCGATGCAACA
TTGGCTGAGTACACTAGTTATGCAGATACCACTACAATTCCAGGCCACTATGTGCTGTACTGGGAACTTAGTCTCAATGG
TACCACCCCAATTCCTCCCTCAGTTTTTGAGGACTGTTGCTTGACAATTGAAGAGTCCCTCAACAGTGTATACCGCCAAG
GGCGTGTATGTGACAAATCAATTGGACCCCTTGAGATCAAGATTGTTGAACCAGGGACATTTGACAAGCTGATGGATTAT
GCCATCAGCTTAGGTGCATCAATTAACCAGTACAAGACTCCAAGATGTGTGAAATTTGCTCCCATTGTTGAGCTGTTGAA
CTCAAGGGCTGTGTCTAGCTTCTTCAGTCCAAAATGTCCCAAATGGTTTCCTGGCCACAAGCAATGGATCAACATGAATT
AA
>Auxin-GH4-3
ATGCAGCTATTATTTGTAAGACCCGAGATTAAGGCCCCATCTGGTTTGCCAATGAGATCTATCCTCACAAGCTATCTGAT
TAGCAAAAATTTCGAAAAGCATGAATCCAGTCTTCATACTAGTCGCATTGCAACAATTTTGTGCTCAGACAGCAAACAAA
GCATGTATTGCCAAATGCTTTGCGCTCTACTACAAAGGAACGAGGTTGTATGCGTTGGTTCGGTTTTCGGATCTACACTC
GTCCAAGCTATCAGGTTCTTTGAAGATTACTGGAAAGAGTTATGCTCTAACATAAGAAGAGGTCAACTTAGTGCCTGGAT
TTCTGATACTGGCTGCATAAACTCTTTGTCGATGATCCTCAACAAACCAAATCCAGAGCTGGCTGATTTGATAGAAGATA
TATGCAACGCAAAATCATGGGAAGGAATAATTAAAAAACTTTGGCCAGGGACAAAATGCATCGATGCTATTGGTACAGGC
TCGATGGCTCAATATATTCCAATGCTTGAGTTCTACTGCGGAGGTCTCCCTCTGGTTTCAAAGTATTATGCTTCCTCTGA
AGGCCTCTTGGGGATCAATCTTAAACCTTTAAGCAAGCCATGTGATACATGTTACACCCTTGTTCCCAATATGGCTTACT
TTGAGTTTCTCCCTGTACATGAAAACAATGAAGAAGAGAGGAGCAAGAAGGAAGTAATTGAAGTTGTTGACCTCGTGAAT
GTGAAGCTTGGCCAGTGTTATGAGCTTGTTGTCACAACTTTTATAGGATTATATAGATACAAAGTGGGGGACATACTCAA
GGTAACTGGTTATCATAACAATGCCCCTCAGTTCCAATTTGTAAGACGGAAAGATGCATTTCTAAGCATTGATTCAGAGA
AAACCGCTGAAGATGAATTGGCAGAAGGGATACTACAGGCAAAGCTCTTCGTTGGACAGTTCCAATTACAGTTGGTCGAC
TACACTAGTGCTGTTGACATATCCTTAATCCCAGGGCACTGTATATTATTTTGGGAGCTTAAGATGGAAGGAAGTAGTAA
ATCACCAGAGCTGAGTCCTAGTATAATAGAAGAAAGCTGCTACATTGTGGAACAGTCATTGAATTTTGTGTATAGAGCTA
GCAGGATGGGCAATTTGATAGGGCCCCTGGAGATAAGGATGGTAAAGCATGGAACATTTGATGCATTGATGGACTTCAGT
GTATCGAAAGGGTCTTCTGTTAGCCAATACAAAACACCTCGATGCATCAAACTTGAGGAAGCTTTGAAGAAATTGAATTC
AAGGGTGGTGGGAAGGTATTTTAGCCAACAACTTCCTGGTTATAAGACATTGAAATGGAAACTAAACAAGAGTGTGATGC
ATGCAAGGAAAATAAATTCATTTGGTGACTGA
>Auxin-GH4-4
ATGGCTGTTGATTCAACTCTCTCCTCCGCAGTTGGTGCCTCCGTTAGTGAGAAAGACGCCAAAGCTCTTCAGTTCATTGA
AGAGATGACAAAGAATGTTGATTCTGTTCAAGAGAGGATTTTAGGTGAGATCTTAAGTCGAAATGCCGACACTGAGTACC
TCAAACGCTTCCAGCTCAATGGAGCTACGGACCGAGACACATTCAAGTCCAAAGTCCCTGTTGTCACTTACGAGGATCTT
CAGCCTGAAATCCAACGTATCGCCAATGGTGACAAGTCTCCCATCTTATCTTCTCACCCCATTTCAGAGTTTCTGACCAG
TTCTGGGACTTCAGCTGGAGAAAGGAAGCTGATGCCAACAATTCATGAAGAGTTGAATCGTCGGCAACTCTTGTATAGTC
TTCTCATGCCTGTAATGAATCTTTACGTGCCGGGATTGGACAAAGGGAAGGGTCTTTATTTCTTGTTTATAAAAGCTGAA
ACAAAGACCCCTGGAGGGCTTCTGGCACGCCCTGTTCTTACCAGCTACTACAAAAGCGACCACTTTAAGAGCAGACCATA
TGATCCTTTCAATGTTTACACCAGCCCCAACGAGACCATTCTTTGCCCCGACTCGATCCAGAGCATGTACGCCCAGATGC
TCTGCGGCTTGATCATGAGGGAAGAGGTCCTTCGTGTTGGTGCCGTCTTCGCTTCTGGCCTGCTCAAGGCCGTTCGTTTC
CTGCAAGTCAACTGGAAACAATTTGCTCATGACATCGAAACCGGAACTTTAAACCCTAAAGTCACTGATCCTTCAGTTCG
TGAATGTATGAGCAAAATCTTGAAACCTAACCCAGAACTTGCTGCTTTCATTACCAAGGAATGCTCAGAGGAGAACTGGG
AATGCATCATCACTAGAATTTGGCCCAACACAAAGTACCTTGATGTGATCGTAACTGGAGCTATGGCTCAATATATTCCC
ACCCTTGAATATTACAGTGGTGGCTTGCCGATGGCTTGCACCATGTATGCATCCTCAGAGTGTTATTTTGGTCTTAACCT
CAAGCCAATGTGCAAACCATCCGAGGTTTCATATACTATCATGCCAAACATGGCCTATTTTGAGTTCTTGCCTCATGATG
ACTCGTCCGCTCAAGATTCATCTCGTGACTCACCCCCACGCCTCGTTGACCTCGCCGATCTAGAAGTTGGGAAAGAATAT
GAACTCATTGTCACTACTTATGCCGGGTTGTGCCGTTACAGAGTCGGCGATATCCTCCGAGTCACCGGTTTCCACAACGC
GGCCCCGCAATTCCGTTTCATTAGGAGGAAGAACGTGTTGCTGAGCATCGATTTCGACAAAACCGACGAGTCCGAGTTGC
AACAGGCCATCGAAAACGCTTCCGTCTTGCTAAAGGAATTCAACACCAGCGTTGTTGAGTACACGAGCTACGCGGACACC
AAACAAATACCAGGTCACTACGTTATCTACTGGGAATTATTCGTAAAAGACGCTGCTAATGCCCCAACGGACGAAGTTTT
GAGCCAGTGCTGCTTTCAAATGGAGGAATCATTGAACGTAGTGTACCGTCAGTGCCGAGTTGCAGACTCAATCGGCCCAC
TGGAGATAAGAGTAGTGAAGAACGGCACATTCGAGGAGTTAATGGACTATGCAATTTCAAGGGGTGCTTCCATTAATCAA
TACAAAGTTCCAAGATGTGTCAGCTTCACTCCAATCATGGAACTTCTCGACTCAAGGGTGGTTTCAAAGCATTTCAGTCC
AGCTTTACCACACTGGACCCCAGAACGCCGTCGTTGA
>Auxin-GH4-5
ATGACAAATGTAAATGGAAATGTTGAACCTGTTGATTTTGCAAATGTGAAACTTGGTCAATATTACGAGGTTGTCGTCAC
AACTTTGACGGGCCTGTATCGATACCGAGTTGGAGACGTTCTCAAGTTAACCGGTTTCCATAACAACTCTCTGCAGTTCC
AATTTGTCGAACGACGGAATACTGTTTTGAGTATTGATATGGACAAACCAAGCGAGGCAGACCTCTTGAAGGCCATCAGG
AACGCAAAACGCCATCGTGAACCACTTGGTTTCGTACTGATGACATTCAGTAGCTATGCGGAGACTTCATCGATACCAGG
CCGGTATGTATTGTTTTGGGAACTCAAGTTCAAAGAAAGGAATAGATGCCTAAAACTTGATGCCAAGATAATGGAACAAT
GCTGCTCCATAGAAGAAGAATCATTGGATTTCACATATAAGTGCCTTAGAGAGGCTAATAAAATTGCAGCATTAGAGTTA
AGAGTGGTAAAGCATGGAACATTTGATGCGGTTATGGACTTTTATGTATCAAAGGGAGCTTCTATCAACCAATACAAGAC
ACCTTCTTGTATTCAATCTGAGGAAGCTGTTATGCCCAAATGCTAA
>Auxin-GH4-6
ATGGCCAAACTGATAAATATAAAGCCTTACATCGATCGAATTGCCAATGGGGAGACTTCAAATATCCTTTTAGCTGACCC
CATCTCCGAGTTCATCCAAAGCTCTGGTACTTCAGGAGGGCAGCCGAAGTTGATACCTATGACAGCTGAAAATTTTGAGA
AAAAGACGTTAGAACTCACCTTGGTTGATCCAGTCGTAAAAAAATATTTTGATGGCTTGGAAAAAGGCAAAACAATGAGC
CTTTTTTTTGTCAAAAAAGGGAGTGAAACTCCATCAGGTTTAACAGTGAGAACGCTCACATCGTGCTATTTCATGAGCGA
TAGCTTCAAGAAAAGTGCGCCCAAAATCTGCACAAGTCCTATTGAGACGATTCTCTGCTTGGACCACAAGCAAAGTATGT
ACTGCCAATTGCTTACTGGTTTGCTGCAACGTGATCATGTTGTTTCAATCAGTTCGATCTTTGGATCCGTTTTGGCAAGG
AGCATCAAGTTCTTAGAAGATCACTGGAACGAACTGTGTTCGAACATAAGAACTGGTTGCCTTAGTGATTGGATTACTGA
CCCTGGTTGTAGGAACGCAGTGTCACCGATCCTGACTAGGCCTAATCCAGAATTGGCTGATACTATTGAACAGATATGTG
GCAATGAATCATGGGAAGGGATTATTAAGAAACTTTGGCCTAAAGCAAAATATATTAATTCCGTCATTACTGGTACCATG
AGCCAATACATTTCATTGCTTGATTTTTATGGTGGTGGGATCCCTTTAGTTTCACCAAGTTATGGTTCTTCGGAGTCTAC
TTTCGGGATCAATTTAAATCCTCTAAGCAACCCCTACGATGTCGCTTACACCTTTCTCCCAAACATGGCATACTTTGAGT
TTCTCCCTGTGGATAAAGATGGGGAAGAGAAGGCTCGAGAATCCAATCTTGATGGTGTTTCAAGCCAATGGTCGTCGGAA
ATGAAAAATGCAAATGGAAATGTTGAACCTGTTGATTCTGCAAATGTGAAACTCGGTCAATATTATGAGGTTGTCGTCAC
AACTTTCGCGGGCCTGTATCGATACCGAGTTGGGGACGTTCTCAAGTTAACCGGTTTCCATAACAACTCTCCGCAGTTCC
AGTTTGTCGAACGACGGAATACTATTTTGAGTATTGATATGGACAAAACAAGCGAGGAAGACCTCTTGAAGGCCATCGGG
AACGCAAAACGCCATCTTGAACCACTTGGTTTCGTACTGATGACATTCAGTAGCTATGCGGAGACTTCATCGATACCAGG
CCGGTATGTATTGTTTTGGGAACTCAAGTTCAAAGAAAGGAATAGATGCCTAAAACTTGATGCCAAGATAATGGAACAAT
GCTGCTCCATAGTAGAAGAATCATTGGATTTCACATATAAGTCCCTTAGAGAGGCCAATAAAATTGCAGCATTAGAGGTA
AGAGTGGTAAAGCATGGAACATTTGATGCGCTTATGGACTTTTATGTATCAAAGGGGGCTTCTATCAACCAATACAAGAC
GCCTTCTTGTATTAAATCTGAGGAAGCTGTGAAGGTATTGAATTCCGGGGTGCTAGAAAAGTTTTTCAGTCCCAAAACTT
TCTTTTTAAGTTGA
>Auxin-GH4-7
ATGGCCGTCGATTCCGCAATCTCGTCTCCTTTGGGTCCGCCGGCATGCGAGAAAGATGCAAAATCTTTGCGATTCATCGA
GGAAATGACTCGGAACGCCGACTCGGTTCAAGAACGAGTTTTGTCCGATATCTTAACTCAAAACTCCCAAACCGAGTACC
TTCGGAGGTTCAAACTCAATGGGGCAAGCGATCGTGACTCGTTCAAATCCAAACTTCCGGTCATTACTTACGAAGACCTT
CAGCCTGAAATCCAACGTATTGCTAATGGCGACCGTTCCGCCATTTTATCAGCTCACCCAATCTCAGAATTCCTCACCAG
CTCCGGGACTTCAGCTGGTGAGAGGAAACTGATGCCAACTATTAAAGAAGAGCTAGATCGCCGCCAGTTGCTCTACAGTT
TGCTCATGCCAGTGATGAATCTTTATGTGCCGGGTTTAGACAAAGGCAAGGGCTTATATTTCTTGTTCGTCAAATCGGAA
ACAAGAACCCCAGGTGGTCTGTTAGCTCGACCGGTGCTGACCAGTTATTACAAGAGCGAGCATTTCAAGACCCGACCGTA
CGACCCATACAACGTTTACACCAGCCCCAACGAAGCCATCCTTTGTCCTGATTCCTTCCAAAGCATGTATACACAGATGC
TTTGTGGTCTCCAAGACCGCCATCAAGTCCTCCGTGTCGGCGCGGTGTTCGCCTCCGGTCTCCTCCGTGCAATCAGGTTC
CTTCAGCTTAATTGGCGACAACTCTCTCAGGATATCGAAACGGGTACCTTGAATCAAAAGGTAACCGACCCGTCATTAAG
GGAATGTATGGGTAAGATCCTGAAACCCGACCCGGAACTAGCTCGGTTTGTCCGCCGTGAATGTTCGAAGGAAAGCGGGG
AAGGGATTATTACAAGGATTTGGCCTAATACTAAGTACCTCGACGTTATAGTAACGGGTGCTATGGCACAGTATATTCCG
ACCTTGGATTATTACAGTGGTGGGTTACCTAAGGCATGTACAATGTACGCTTCATCGGAATGTTATTTTGGGTTAAACCT
TAACCCCATGTGCAAACCATCGGAAGTTTCGTATACTATCATGCCGAACATGGCGTATTTCGAGTTCTTACCTCATGATC
CTAACTCAGCTGGGTTCACTCGTGACTCACCTCCTAAACTCGTTGACCTTGTTGACGTGGAAATCGGGAAAGAATACGAG
CTCGTAATCACGACCTATGCCGGATTATGCAGGTACCGAGTCGGCGACATTTTACGAGTCACGGGATTCCATAACTCAGC
CCCACAGTTCCATTTCGTGAGGAGGAAGAACGTGTTGCTCAGCATCGACTCGGACAAAACCGACGAAGCCGAGTTACAAA
AAGCCGTCGAGAACGCTTCTCGGCTCCTCCGAGAATTCAACACCAGCGTCGTCGAGTACACGAGTTACGCCGACACCAAA
ACCATCCCCGGCCACTACGTTATATACTGGGAATTGTTGGTGAAAGACGCCGCGAACTCCCCCACCGACGACGTTTTGAA
ACAGTGCTGTTTAGCAATGGAAGAATCGATGAACTCGGTGTACCGACAAGGCCGAGTTGCTGACAACTCAATCGGCCCAC
TCGAAATCCGGGTGGTGAGAAACGGCACGTTTGAAGAACTCATGGATTACGCCATATCAAGAGGAGCTTCCATTAATCAA
TACAAGGTTCCAAGGTGTGTTAACTTCACACCCATCATGGAGTTACTGGACTCTAGAGTGGTATCTACACATTTTAGCCC
AGCTTTACCACATTGGACCCCTGAAAGGCGAAGATGA
>Auxin-GH4-8
ATGATAGAAAAGATGGAACTTCTGGACGTGGATAAACTGATAGAAGAGTTTGAATCGATGACAAAAGATGCCGGGAATGT
TCAAAGGGAGACTTTAAAGAAGATTTTAGAAGAAAATGGATGTGCTGAATATCTGCAAAATCTGGGCCTCAATGGCAGAA
CCGACCCTGAAAGCTTCAAAGCTTGTGTTCCTCTCGTCACTCACAATGACTTGCAGCCTTATATTCAACGAATTGTCGAT
GGTTCTTCCTCTCCGATTCTCACTGGAAAACCAATAACCACCATTTCTCTCAGCTCTGGGACTACTCAAGGAAAGCCAAA
ATTTGTGCCTTTCAATGACGAATTAATGGAAACTACTTTGCAGATTTACCGTACTTCATATGCTTTTAGAACAAGAGAAT
TTCCTATTGAGAATGGGAAGGCTTTGCAGCTCATTTACAGTAGCAAACAAAGCAAAACCAAAGGGGGTTTGATTGCCGGA
ACGGCGACTACCAATGTCTTCCGCAATTCACAGTTCAAGAACACAATGAAAGCGATGCAGTCACAGTGTTGCAGCCCTGA
TGAAGTGATATTTGGTCCTGATTTCCACCAATCCTTGTACTGCCATCTCTTGTGTGGGCTGATTTTCCGCGAAGAAATTC
AGTTCATTTCGTCCACCTTTTCCCATAGCATTGTTCATGCATTTCGAACGTTCGAGCAAGTTTGGGAAGAGCTTTGTGCT
GACATAAGGGAAGGGGTATTGACAAGCCGGATCACATTCCCTTCGGTCCGATCAGCGATGGCCAAATTGCTGAAGCCAAA
TCCCGAACTAGCTGATTTGATTCACAAGAAATGCTTGGGACTGAATAACTGGTACGGACTGATACCGGAGCTTTTCCCTA
ATGTGAAATACATCTATGGGATCATGACTGGTTCCATGGAGCCTTATCTGAAAAAGCTGAGGCATTATGCAAGGGATTTG
CCTCTTATAAGTGCTGATTATGGTTCTTCAGAGGGTTGGATTGGGGCAAATGTCAATCCAAATGTACCCCCTGAGTTGGC
TACTTATGTCGTGCTCCCGGATATCGGATATTTTGAATTCATTCCTCTGAAAGAGAATGTTGAGGAGGCCAAGCCAGTAG
GTTTGACTGAAGTTAAGGTTGGTGAAGAATATGAGGTTATTATCACCAGTTTTGCAGGTTTATACAGGTATAGGCTAGGG
GATGTGGTCAAGGTTACCGGCTTCCATAACTTGAGCCCGGAGCTGAAATTTATCTGCAGAAGAAACCTCATGCTGACCAT
AAACATCGACAAAAACACTGAGAAAGATTTACAGCTCGCGGTCGAAGCAGCATCCAAGTTAAACACCGAGGAAAAGCTGG
AAGTGCTCGATTTCTCTAGTCACGTCGACTTATCGACCAACCCTGGTCACTATGTGATCTTCTGGGAAATCAGTGGGGAA
GTAAGGGAAGAGGTACTGGAAGAATGCTGCAATTGTTTGGATCGTTCTTTTGTCGATGCAGGCTATGTTAGCTCCCGGAA
GATCAACGCCATTGGTCCTCTTGAGCTCCGAGTTGTTCAAAGGGGAACTTTCCAAAAGATTCTTAATCATTACGTAGGGT
TAGGAGCTGCCCTTAGCCAGTTTAAAACACCGCGATGTGTAGGGTCTACAAACAATGAGGTGTTGCAGATATTGTGTAAT
AATGTTGTGAAGAGCTACTTCAGTACTGCGTTCTAG
>Auxin-GH4-9
ATGGCAACAAATGATTATGAAAGTGGGTTGAAGATGATGGAGGAACTAACAACAGATGCTCAACAAATCCAAGACCAGTT
GTTCGGTGAAATACTGAGTAAAAATGCTGAAACTGAGTATTTACAGGGATTCCTCCATGGCCAAACCGACAAGCAACTCT
TTAAAAAAAAAGTACCCATCGTTACTTACGAACATCTCAAACCTTATATTGATCGGATTGCTAATGGGGAGGCATCATCT
GATATACTTTTAGTTGAACCCCTCACTGGCTCTGGGACTTCGGGTGGGCTGCCGAAGCTGGTACCTACCACGGCTGAAAG
TGCTCACAAAACGGCGACGTTTAATAAGTTGTACCGGTCTGTGATGATAAACTCTGGGACTTCGGGTGGGCTGCCGAAGC
TGGTACCTACCACGGCTGAAAGTGCTCACAAAACGGCGACGTTTAATAAGTTGTACCGGTCTGTGATGATAAAGAACAGC
TCTGAAGAACTGAGTCCTAAAACTAACCACTTCGGTTTATCCATTTACAGGCACTTTGGTGACATAAACCAAGCCGGTAA
AAGGATGGAACTTATGTTTGCCAAACCAGAGGTCGAAACTCCTTCTGGACTCAAAGCAAGTGCAGTCTCAACAAGAGCAT
TCAAGGGGAGTAGCTTTAAAGCTATTTTACCCAAGCTTTACACTAGCCCTTTTGAGATTATCTTTTGCCCGGACACCAAA
CAAAGCATGTACTGTCAAATACTTTTTGGTTTAATACAACGTAATGAGGTCGTCATGATTGGCTCAATCTTTGCATCTAC
GGTTGTAAGAAATATCAAGTTCTTAGAAAATAACTGGAAAGAGCTATGCTCTAATATAAAAACCGGTCAAATAAGTGAAT
GGATCACTGACTCGGGTTGCAGAAATGCAGCATCATTGATCTTGAAGCCTAATCCAGAATTGGCTGACTTGATAGAAGAC
GTATGTAGTTGTAAATCATGGGAAGGAATAATCAGAAAGCTATGGCCTAAAACAAAGTACATTGGTACCGTATGTACAGG
TGCCATGCTACAATATACTGCAGAACTTGAGTTCTATTGTGGTGGGCTACCATTAGTGTCAGGTTTTTATGCTTGCTCGG
AAGGTGCCATCGGGATCAACTTGGAACCTCTATGTAAACCTTCAGATGTCTCTTACACATTTCTCCCAAATATGGTTTAC
TATGAATTCCTTTCGATAAAAGAAGACTGTGATACAGATTCTCAAAACCAGGTTCAGTTAAACGCCATGTCTCACCATGA
AGATACCGGACCTGTTGATCTTGTAAACGTGAAGCTTGGTCAATGTTATGAAGTACTTGTCACATCTTCTATGGGATTAT
ATCGATATAAAGTTGGAGACATTATTAAGGTGACCGGTTTCCACAACAATACACCTCAGTTCCAATTTGTTGGGAGGCAA
AACGTTGCTCTAGGCGTTGATATGGAAAGAACAAGTGAAGCAGACATCTTAAAGGCAGTGGCAGAAGCAAAGGCACTTCT
CGATCCGCTCGGACTCATCTTAACAGAATACACTAGCTACGGTGATACATCTTCAACACCAGGTCACTATGTCATATTCT
GGGAGATTAAGCCAAAAGAAGGCAACAACAACAACAACAACGGCAAAGAACTTGACCCAAAGGTAATGGAAGAATGTTGC
TCTAAAATGGAAGATTCATTGCATTTTACATATAGAATGTATAGGAAGGAAAACATGATTGCAGCTTTGGAGATTAGGGT
TGTTAAACAAGGAACTTTTGAGTCATTACTGGATTACTTTGTGTCCAAAGGAGCTTCTTTGAGCCAATACAAGACACCTA
TTTGCATCAAATCTAAAGAAGCTTTAAATATATTGGATTCAAGAGTTATAGCCAAGTTTTTCAGCCCAAGAACTCCTACA
CAAGACAACTAA
>Auxin-SAUR-1
ATGGGTGTTCGTCTACCGTCCATGATTTCCAGCGCCAAACAAATCCTCAAGCTGCAGTCTGGTATTACAAGAGATAAACC
AGATGTTCCGAAAGGTCACATTGCAGTTTATGTGGGGGAGACGCAAAGAAAAAGGTTCGTAGTTCCAATAACTGTGTTGA
ACCATCCTTCGTTCAACGACTTGCTTAAGCGAGCAGAGGAAGAATTCGGGTTCAATCATCCCATGGGTGGTCTAACAATT
CCTTGCAGAGAAGATGCCTTCCTAAATCTCACTTCTCGATTGCAGGCCTAA
>Auxin-SAUR-2
ATGGGTTTTCGTTTACCTTCTGTGATTCTTCATGCCAAGCAAGTTCTAAAACTGCAGTCTAGGAACCAGACAGATGTTCC
AAAAGGCCATATTGCAGTTTATGTTGGAGAAATCCAGAAGACAAGATTTGTGGTTCCCATTTCATACTTGAATCACCCTT
CTTTTGTGGATTTGCTCAACCTGGCTGAGGAAGAGTTTGGGTTTAATCATCCCATGGGTGGTCTTACAATTCCATGCGAC
GAAGATGCCTTTCTTCATCTCACTTCTCAGCTGCATGGCTGCTGA
>Auxin-SAUR-3
ATGAAGAAGATAAATCTCCTACTTAGGAAATGCAAGAGCTTGTCGAGACAACTAGGAAGGTCATCTTCATATAGTAGCTT
AAGATCGAAATCGGCTCGAGAAGATCTTCGCCATTATATATGGGATCATATAAGAAGAAGAACGAGGAGGAACGAAGATG
GAGATAATGATGATAATGATGATGGGCACCAATGTTACGAAACGATTTATGTCGGGAGTACGAGGAAACGATACGTGGTT
AGTTCGAAGTACCTTAAACATCCATTATTGGATGCTTTAATAGAGAGGTCTAAACAAAAGCATGGAGGGGAAGATCACAT
ATTGGTTAAATGTGAGGTAGTTTTGTTTGATCATCTTTTGTGGATGATTGAGAATTCTGATCCAAATCTCATTTTGGATT
CATTGGAGGAATTGACTGACCTTTATGTGTTTTGA
>Auxin-SAUR-4
ATGGGTATCCATTTACCTTCAATGATCCTTCATGCCAAGCAAGTTCTTAAGTTCCAATCAAGGAACCAGCTACATGTGCC
CAAAGGCCACATTGCAGTTTATGTTGGAGAAATGAAGAAGACAAGGTTTGTGGTTCCTATTTCATACTTAAACCACCCTT
GTTTTCTAGATTTGCTCGGTCGGGCCGAGCAAGAGTTCGGGTTCAATCACCCAATCGGCGGTCTTACGATCCCGTGTGAC
GAAGATGCCTTTATCGATCTCACTTCTCGGTTGCATGGCTACTCAAGTATGAAAACCAAAACCATAAATGCTTAA
>Auxin-AFR-1
ATGACTACGTCGGAGATATCGATAAAAGGAAATTGTGTCAACGGAAGAGGAGATGGTTTTTCTTCCGGTTATACTGAGCC
ACGAGATACTAGGAACGCCATGGAAGGGCAGAACGGTCATTCCGCTCGTACAGCTGCCGTCAGAGAAACCGTAGACCACG
AAAGGGCGCTGTATACGGAGCTATGGCATGCATGTGCTGGACCTCTGGTGACGGTCCCTCGCGAATTAGAGCGCGTGTTC
TACTTTCCTCAAGGTCACATAGAACAGGTTGAGGCGTCTACTCATCAGGTATCAGAACAGCAGATGCCGGTGTATGACCT
TCCACCAAAGATCCTTTGTCGTGTGATTAACGTACAACTAAAGGCTGAACCGGATACTGATGAGGTTTTTGCTCAAGTGA
CTTTGCTTCCTGAACATAATCAAGATGAGAACATGGTGGACAAGGAGCCTCCCATTCATGAACCCCCTCGGTTCCAAGTG
CATTCGTTTTGCAAAACCCTGACTGCTTCAGATACGAGTACCCATGGTGGATTTTCAGTGCTCAGGCGGCATGCCGATGA
ATGTCTTCCACCACTGGATATGTCGCTGCAACCTCCAACACAGGAGCTGGTTTCTAAGGATTTGCATGGAAATGAGTGGC
GATTCCGGCATATCTTCAGGGGTCAGCCACGAAGACACTTGCTTCAAAGCGGTTGGAGTGTTTTTGTTAGCTCCAAGAAG
CTTGTTGCTGGGGATGCATTTATATTTTTAAGAGGCGAGAATGGAGAATTACGCGTTGGTGTACGGCGAGCATTGAGACA
ACAGGGCAATGTTCCTTCATCGGTTATATCAAGTCATAGCATGCATCTTGGTGTGCTAGCGACAGCATGGCATGCCTACA
CTACCAGAACCATATTCACTGTGTATTACAAACCCAGGACAAGTCCAGCTGAGTTCATTGTTCCATTTAATCAGTACATG
GAGTCGGTAAAGAACAATTACTCAATAGGGATGAGGTTCAAAATGCGATTTGAAGGTGAAGAAGCTCCTGAACAGAGGTT
TACTGGAACAATAGTTGGCATCGAAGATGCTGATCCAAAAAGGTGGCAGGGTTCCAAATGGAGATGCCTGAAGGTGCGAT
GGGATGAAACGTCTACAATACCTCGTCCGGAGAGAGTTTCTCCTTGGAAAATTGAACATGCTTTGTCTCCTCCTGCCCTT
AATCCCCTTCCAATGCCCCGGCCAAAAAGGCCTCGAACTAATGCTGTATCTTCATCCCCTGATTCCTCTGTACTTAGTAG
GGAAGGTTCTTCCAAAGTTACTGTAGACCCTTTGCCGGCCAGTTCATTTTCAAGGGTCTTGCAAGGTCAAGAATTCTCGA
CCTTGAGAGGCACATTTGCTGAGAGTAATGATTCTGACACTGCTGATAGGTCAGTGATGTGGCCACCTTCAATAGATGAT
GAGAAGATTGATGTAGCTCATGGTGAAAGAAAATTTGGGCCAGAGAATTGGATGCCCTCTAGGAGGCATGAACCAACTTA
CACAGATTTGCTCTCAGGTTTTGGGTCGAATGCTGATACATCGCGCGGATATTATCCTTCCTTTGTTGATCAAACTTCAG
TAGCTGGTAATTCGGGGAAAAAACAATTACTAGGTCAAGAAGGGAAGCTTGGCTCTTGGTCCCTCTTGCCATCTGGTCTC
TCACTCAAGTTGTCTGACAGTAGTACAGACCCTCCTTTGCAAGGTTCTGATGTGCCTTATCAGGCGCGGGGAAATGGTAG
ATTTAGTGGTTTTGGTGACTACCCTATACTTGAAGGTCATAGGATTGAATGCTCACGTGGTAATTGGTTGATGCCTCCCC
CAACCACTTCTTGTTATGATAATTCAATCCATTCAAGAGATTTAATGCCGAAAACATCATTGGCTCAAGAGCATAAGAAT
GGAAAATCTAGAGAAGGGAACTGCAAGCTCTTTGGTATTCCTCTCATAAGTACCTCTAGCGCATCAGAGCCTGCAGTCTC
TCATATTAGTGCTTTCGCCAAGCCTGTAGGACATATGCAAGCTGCATTGCACCAGTTTCATGCACTTGAATCTGATAAAA
GGTCTGAAAATTCAAACGCCTCCCAGATGGCAGAGGATGTTTCTGCTTTTAATGAGCAGGAGAAAATAGTGAAGCTGGGT
CAGCCCCATGCACGGGAGTTTCAAAGCAAACTGTCTACTGCTTCAACTAGGAGTTGTACTAAGGTTCTCATGCAGGGGAC
TGCTCTTGGAAGGTCTGTGGACCTTACTAAGTTCAACAACTATGATGAGTTGATCGCTGAATTGGATCAATTATTTGAGT
TTGGAGGTGAATTAATGGCCCCTCAAAAGAACTGGCTTGTTGTTTATACTGATGATGAGGGTGATATGATGCTTGTTGGA
GATGATCCTTGGCAGGAATTTTGTGCCATGGTCCGCAAGATTGGTATCTACACTAGGGAAGAGGTCCAGAAGATGAAGCC
AGGGTCGTTGGGTTCAAAGTTTGAGGACATTGCAATTCCCACAGAAGGTACAGTTGCAAAAGAAGTGAACTGTCCATCAG
CATCTAGTGCAAAGAATTGTTCAGGGTAA
>Auxin-AFR-2
ATGTTTGTTTTAATTGAATTTGATTTTGGTTGGATAGGTTCGAGTGATGATGATCTATACGCAGAGCTATGGAAGTTATG
CGCAGGCCCGTTGGTGGAGATTCCTCGGAATCACGAGAGAGTGTTTTACTTCCCTCAGGGTCACATGGAACAATTAGAAG
CATCCACTAATCAGGAACTTAATAATCAAGCCCCACTGTTCAATCTTCCTTCTAAGATCCTATGTCGTGTTATTCATGTC
CAGTTACTGGCAGAACTAGAGACTGATGACGTTTATGCTCAGATCACTTTGCAGCCTGAAGCAGATCAAAGTGAACCTAC
AAGTCCTGATCCTTGCCCAGCTGAGGCTCCAAAGAGGACAGTTAATTCGTTTTGTAAGATTTTAACAGCATCAGATACGA
GCACTCATGGAGGGTTCTCCGTTCTTCGAAAGCATGCTACTGAGTGCCTGCCTCCTTTGGATATGAATCAGGCAACCCCT
ACACAGGAGTTGGCTGCTAAAGATCTTCATGGATATGAATGGCGGTTCAAGCATATATTTAGAGGACAACCACGGAGACA
TTTGCTTACAACAGGGTGGAGCACCTTTGTCACTTCCAAGAGATTGGTTGCGGGAGATGCATTTGTGTTTCTCAGAGGTG
ATAATGGAGAACTTAGAGTTGGGGCTCGACGGCTTGCTCGCCAACAGACCACCATGCCTTCATCTGTGATTTCCAGCCAG
AGCATGCATTTAGGAGTGCTTGCTACTGCTGCTCATGCTGTTACAACGCAGACCCTCTTTGTTGTGTACTACAAGCCAAG
GACGAGCCAATTCATAATAGGTGTTAATAAGTATTTGGAGGCCATTAAAAATGGATTCTCAGTTGGTATGCGTTTTAAGA
TGAGATTTGAGGGAGAAGACACTCCTGATAGAAGGTTCACGGGTACCATAGTTGGGGTAGGAGATTTTTCCCCACATTGG
TCGGAATCTAAATGGCGAACCTTGAAGATTCAATGGGATGAACCTGCAACAATACAAAGGCCAGAGAGAGTTTCACCATG
GGAAATAGAGCCATTTGCGCCTTCTGCTTCCATAAATCTTGTTCAACCAGCTGTAAAGAACAAAAGGCCACGGCCTGTTG
ATATTCCAGTTTCTGAAATTACTACAAATTCAGCTGGTTCAACCTTCTGGGGTCGTGGTTCAACCCAATCTCATGAACTA
ACTCAAGTAGGAAGCACACCTGAAATCCAAAGCAGTGAAAGCCAAGTTATGTGGGGTATGAGGCAGAAAGAAGCTGATTA
CAGTCGAGGTTATAATTCGAACGCCTGGCCACATTCTCCTCTTGTGAATGTCTCTTTAAACCTTTTTCCTAATTCAGTGA
GTGACAAAAACAGAACTGAAAAACCACAAACCACTCTCACTGGTTATGCCTTGCCTTCTCTATCGAGGCCAAGTAAGGGC
CTGATGCATGACCAAGTTGAGAAAGGGAAAAAATCTGAGACTTCCACAGGTTGCCGGTTGTTTGGGTTTAATTTGACAGA
CACCATTAGTGCAGTTATCCCCACTGACAAGGAACAAACGAACACAACGGTTGATCACAATGGTGTTTGGGGGTCTCTTG
CAGCTGCGTCTCATATTGATCAGAATCCAGAAACAGCTAAACAGAAGCATGTTGCAGCAGAGGCCTCGTCCAAGGAGATG
CAGGCTAAGCAGGGTGCATCCACCACTTCAACCAGAAGTCGTACTAAGGTACAAATGCAAGGGATTGCGGTTGGTCGTGC
TGTGGACTTAACTGTGTTGAAAGGATATGATGATCTCATTAATGAAGTGGAGAAAATGTTTGATATCAAGGGAGAGCTTC
GCCCCAGTGGTAAATGGTCCGTTGTTTTCACTGATGATGAGGGTGATATGATGCTTGTTGGCGATGATCCATGGATGGAT
TTTTGCAAGATGGTGAGAAAGATCTTCATATATTCAAGCGAAGAGGTGAAGAAGATTAGTCCAAGATGCAAATTTGCAGT
GTCGTCTTTGGAGGGTGAAGGGACTGCTGTAACCATTGATTCAGAGCATAAATCTGAAACATGA
>Auxin-AFR-3
ATGGAAATTGATCTGAACCATGCACTGAGTGAGGTGGAGAAGACTGCGGTTTGCAATGGGGGCTGTGACAAACTGAACTG
TGTGTGCTCTTCATCTTCTTCAAACTTAGCTTCGCCTCCATGTACCTCTTCCATTTACTTGGAGCTTTGGCATGCTTGTG
CTGGCCCTCTCACTTCACTCCCGAAAAAGGGAAATCTTGTTGTTTACTTCCCTCAGGGTCACTTGGAGCAGCTGGCCTCT
GCCTCTCCTTTCTCTCCTTTGGAAATCTCCACCTTTGATCTTCCCCCTCACATCTTTTGCAAAGTGGTGAATGTCCAGCT
TCTTGCCAATAAGGAGAATGATGAGGTCTATACACAGCTCACTTTACTTCCTCAGCCGGAGTTGAGAGAGCCTAATTTGG
AGAGCAAGCAGCTGGATGAACTAGGTGTGGATGAGGGAGATGATGGATCGCCTAAAAGATCAACCCCTCACATGTTTTGT
AAGACATTAACCGCATCGGACACCAGCACTCACGGAGGGTTCTCCGTTCCTCGTAGAGCTGCAGAAGACTGTTTTCCTCC
ACTGGATTATAAACAGACGAGGCCGTCTCAAGAACTTGTTGCCAAGGACCTGCACGGAGTTGAGTGGAGGTTTCGACATA
TATATAGGGGTCAACCGAGGCGACATCTCCTTACTACAGGCTGGAGTATTTTTGTTAGTCAAAAGAATCTTGTTGCTGGT
GATGCAGTGCTGTTTCTGAGGCATGAACTTCTGACATTATTTGGAGTTCTCGCTGATTTATCTTTTCTTCAACACTATAG
GGGTGAGGATGGAGAGCTCAGGTTGGGAATTAGAAGAGCTGTACGACCGAGGAATTGTCTTCCTGAATCGGTTATTGCTA
AACAGAATTCATATCTGAATGTTCTTTCTCCGGTGGCTAATGCATTATCCATGAAAAGCATGTTTCATGTCTTCTACAGT
CCAAGGGCCAGCCATGCAGAGTTTGTCATACCCTTTCGGAAGTATTTTAAAAGCATAGCAAATTCAGTGTGCATTGGAAC
AAGATTCAAAATGAGATTTGACATGGATGATTCGCCCGAGAGAAGGTTTAGTGGTGTAGTGATGGGAATGGGGGACTCGG
ATCCTTACAAATGGCCCAATTCAAGGTGGAGATGCTTAATGGTCAGGTGGGATGAAGATAATATGATTGATCGCCACGAG
AGAGTCTCACCTTGGGAAATTGATCCTTCTGCTTCTCTCCCACCCTTTAGTATTCAATCTTCCCCGAGGTTGAAGAAACT
GCGAACAGGTCCGCAGGCTGCCACACCCGACACCCTCATTGCAGGGGGGAGTCGATTTTTGGACTTTGAGGAACCGTTGA
GATCCTCTAAGGTCTTGCAAGGTCAAGAAAATGTAGGTTTTGTATCACCCTTATATGGGCGTGATACTGTAAGCCGCCCG
CTAGATTTTGAGATGCAATCTCCTGCACATCATCAAAGTCTTGCGTCAACAGGGATTGAAAAGAGTAATATTAGCGAGTT
TATGAGGGTTCGCTCCACCACATACACAGGCTTTGCGGATTCTAATAGGTTTCCGAAGGTCTTGCAAGGTCAAGAAATTT
GCCAATTGAGATCCCTGACACAAAAGGCTGATCTCAATCCCGGTGTTTGGGCGAAAACCAATCTTGGTTGCAATTCATTC
AACATGCATCAAACACTGAGAACCAATTGCTATCCGCTAGCATCAGAAGGCCTTCGAAATATGTATTTCCCTTACGGTGA
ATTTCTCAAAACCGTCCAAGAGCCGACAATGAGCTCTTATGCATGTCCACTTCGAAGAGGTAATGTCCCGTTTAATGCTT
CCTCAATTAGGACAGGGGTAGGGGTTATCGTGGATGGGTTCAGAAAACCGAATCAACAGAATGAGCATAAGCCATTGGAG
AATATTCCAAGTCCTGCTTCGGAAAACAATTTGAGGAACCAACAGGATGACTCCTTCAAAAGAAATGTTGCTGGATGTAA
ACTCTTTGGGTTTCCTTTGAATGTGGAGTCGCCTACTCCAAACTCACAAAATTCTGGTAAGAGGAGTTGTACAAAGGTTC
ACAAGCAAGGCAGCTTGGTCGGAAGAGCTATTGATCTCTCGAGACTGTACGGATATGACGACTTGATGATAGAACTTGAA
CATCTATTCGGAATGGAAGGCGTATTAAGTGATCCGGATAAAGGGTGGCGGGTATTGTACACAGATGGCGAGAACGACGT
AATGGTGGTTGGAGATGACCCTTGGCATGAATTTTGTGAGGTGGTGTCGAAGATCCACGTATACACCCAAGAAGAAGTGG
AGAAGATGACAATAGGAACGGGGAGCGATGACACGCAAAGCTGTTTGGAGCAAGCAGCAGTGATAATGGAAGCATCAAAG
TCATCCTCAGTGGGGCAGCCAGATTCATCATCTCCAATGTAA
>Auxin-AFR-4
ATGGCTCATTTAGAAGGTAATCAAAGGGGTTCCTCGACTGCTCATGCGGTTTCAGGTTCGGCTGGTGATGATCTATATCA
AGAATTATGGAAGCTATGTGCAGGCCCCTTGGTGGAGGTTCCTCGGGTTCACGAGAGAGTTTTTTACTTCCCTCAGGGTC
ACATGGAACAATTAGAAGCATCGACAAATCAGGAACTTAGCAATCAAACCCCACTGTTTAATCTTCCTTCTAAGATCCTA
TGTCGTGTTCTTCACGTGGAGTTACTGGCAGAACAAGAGACAGATGAAGTTTATGCTCAGATCACTTTGCAGCCTGAAGA
TCAAAGTGAGCCTACAAGTCTTGATCCCTTCCCAACCGAGGCTCCAAAGAGGAAAGTTCATTCCTTTAGTAAGATTCTAA
CGGCATCAGACACTAGCACTCATGGAGGGTTCTCTGTTCTCCGAAAGCATGCAACTGAGTGCCTTCCTCCTTTGGACATG
AATCTAGCAACTCCAACTCAGGAGTTGGTTGCCAAAGATCTTCACGGGTATGAGTGGCGGTTCAAGCATATATTTAGAGG
GCAACCACGGAGACATTTACTTACAACAGGGTGGAGCACTTTTGTGACTTCGAAGAGATTAGTTGCTGGAGATGCATTTG
TGTTTCTTAGAGGTGATAATGGAGAACTAAGAGTTGGGGTTCGGCGGCTTGCTCGTCAACAGAGCACAATGCCTTCGTCT
GTGATATCCAGCCAGAGCATGCATTTAGGAGTGCTTGCTACTGCTGCTCATGCTGTTACAACTCATACCCTCTTTGTTGT
GTATTACAAACCAAGGACAAGCCAATTCATAATTGGAGTAAACAAGTATCTGGAGGCTATTAACAATGGATTCTCTGTTG
GCATGCGTTTCAAGATGAGATTTGAGGGAGAAGACTCTCCTGAAAGAAGGTTCACAGGTACCATAGTTGGGGTTGGAGAT
ATTTCCCCACATTGGTCAGAATCTAAATGGCGGTCCTTGAAGATTCAATGGGATGAACCTGCAGCAATACAAAGGCCAGA
GAGAGTTTCTCCTTGGGAAATAGAGCCGTTTGTAGCTTCTGCTTCTACAAATGCACAACCTACTATAATGTGCAAAAGAC
CAAGACCTGTCGATATTCCAGCTTCTGAAATTACTACCAGTTCAGCTGGTTCAGCCTTCTGGTGTCGTGAGTCAATCCAG
TCTCATGAACTAACACCAGTGGGAAGCACACTTGAGGTCCAGAGCAGTGAAAACCAGGTTATGTGGCCTATGAGGCAGAA
AGAAGCTGATAATTGTCTTATCAATGGTAATGGAGGTTACAAATCAAGGACTCCACCTGAAAATGCCTGGCCACCTTCTC
CTCTTGTGAATGTATCTTTGAACCTTTTTCCTGACTCAATGGAGAACAACTACAAAACAGGAGCATTGCAAACCGCTCTC
ACTGGTTATGCCAAGGGCCTAATGCATGATCAAGTTGAAAAAAGAAAAACTGAGACTTTCACAGGTTGCCGGTTGTTTGG
GTTTAATTTGACAGATAGCACTAGTGTAGCTGCCCCCCCTGACAAGGAACAAACGAGCACAAGTATTGACTACAATGGTG
TGAGAGGGCATGTCCCTGCTGCGTTTCATGTTGAACAGAAACCAGAAACTTCAAAGGAGCAGAAGCAAGTTGCATCGGAG
ACATCAACCCAGGAGATGCAAGCTAAGCAGGGTTCTGCAACTTCCATGAGAAGTCGTACCAAGGTACATATGCAAGGGAT
TGCAGTTGGCCGTGCTATTGACTTAACTGCACTGAAAGGATATAATGATCTCATAAATGAGCTGGAGAAAATGTTTGAGA
TCAAGGGAGAGCTTTGTCGTAGTGGTCAGTGGTCCATTGTTTTTACTGATGATGAGGGTGATATGATGCTCGTGGGTGAT
GATCCCTGGGTTGAATTTTGTAAGATGGTGAGAAAGATCTTCATATATTCAAGCGAGGAGGTGAAGAAGATTAGTACAAG
ATGCAAATTTCCAGCATCATCTATGGAGTGTGAAGGGACGGTTGTAAGCTTGGACTCAGAGCATAGGTCTGTTTGA
>Auxin-AFR-5
ATGAGAAAAGAGGCAGAAAAGAGCTTGGATCCTCAGCTATGGCATGCCTGTGCTGGATCCATGGTTCAAATTCCACCAGT
GAACTCCAAAGTCTTCTACTTTCCTCAAGGCCATGCCGAACACTCTTTATCTCCGGTCGATTTTTCATCTTCTCCTCCAA
TCCCGGCTCTAGTTCTTTGCCGGGTGGCTTCTGTCAAATTCTTGGCTGATGCTGAAACCGATGAAGTGTATGCCAAGATC
ATGCTTGTACCATTGCCCAACACTGAGCCTGATCTCGAGAACGTTGCCGTTTTGGGTGGTGGGTCTGATAATGTGGAAAA
GCCTGCTTCTTTTGCTAAGACATTGACTCAATCCGATGCAAACAACGGGGGTGGTTTTTCGGTTCCCAGATATTGTGCTG
AAACCATATTTCCGAGACTGGATTACACTGCCGATCCTCCGGTTCAAACTGTGATTGCCAGGGATGTTCATGGTGAGATT
TGGAAGTTTAGGCATATCTATAGGGGAACACCTAGGAGACATTTATTGACTACCGGCTGGAGTAGTTTCGTTAACCATAA
GAAACTTGTTGCTGGGGACTCCATTGTGTTCTTGAGAGCCGAAAACGGTGAGCTTTGTGTTGGGATAAGGCGGGCCAAGC
GGGGGAATGATACTGGAGCTGAATCTGGTCTTGGAAATGGAAACTACGTTAGTCCTTATGGAGGGTTTTCAGGTTTCTTG
AAGGAGGATGAGAGTAAGATAACCCGAAAAGGGAATCCGAGAGGGAAGGGAAAAGTGAGAGCAGAGGCTGTTGTGGAGGC
AGTGGGGCTTGCCGCTAATGGCCAGCCTTTTGAGATAGTTTACTATCCGAGAGCAAGCACACCGGAGTTTTGTGTTAAGG
CATCTGTAGTAAGGGCGGCAATGAGGGTTCCTTGGTGTTCTTTGATGAGGTTCAAGATGGCTTTCGAGACCGAGGATTGT
TCTAGGATTAGTTGGTTCATGGGGACTGTATCTTCTGTTCATATTGCAGACCCCCTTCGATGGCCTAATTCCCCGTGGCG
CCTTCTTCAGGTAACATGGGATGAACCAGATTTGCTGCAAAATGTTGAACGCGTGAGTCCCTGGTTGGTTGAATTGGTAC
CTAACATGCTTCCCGTCCACCTGTCACCCTTCTCAACAGTGACCCCCAGAAAGAAGTTGAGGCTTCCTGAGCACCTCGAT
TTCCCCCTTGTTGAACAATTTCCGATGCCATCGTTTTCCGGTCATCCCCTCAGGTCAAGCAACCCATTATGTTGTTTATC
TGATAATGCTCCTGCAGGCATACAGGGAGCCAGGCATGCTCAAGTCAGATTATCTTCATCAGATCCCCATCTTAATAAAC
TGAAGTCCGGACTGTTTCCGTCTGGCTTCCAGCTGTTTGATCCGCAAGCTCGAGTTCCTAATGGCATCTCAATGACAAAG
CACACAGACAGTAACGATGATAATCTATCGTGCTTATTAACAGTAGGGAATTCTAGTCCAAAGAAGAAATCTGAAAACGG
AAAGAGACACCAGTTTTTACTCTTTGGTCAGCCAATACTTACCGAGCAGCAGCTCTCTCGGAGCTGTTCAACTGGAGTAA
AAACTGCTCTCGAGAATGAAGACAAAAGAAAAGATTATTCCAATGGTTCAGAATCTGCTCTCGAGAATCAATTGTCTCCA
GAGAAGTCATTTACTACCAGATTATTGTGGCAGCAGGACTATCAAGCCCCAGAACCTGGCTCAGCCACTGGTCATTGCAA
GGTATTCTTGGAATCTGAGGATGTGGGACGAACTCTTGACCTCACAGTTCTCGGTTCTTATGAAGATCTATACATGAGGT
TGGCTAACATGTTTGGAAGAGAAAGATCAGAGATGTTGGGCCATGTCTTGTATCGAGATGCAACAGGTGCTGTCAAACAA
ACTGGAGATGAACCATTCAGTACTTTTATGAAGACGGTCAAAAGATTGAACATAAGGATGGATTCACGCAATGATACCGA
TGGAAGGTCATGGCTCACAGGGATTCGAACTGCCAAAAACAGACTAGAAGGGCCAAATAAGAGAGGTCCCTTGAGCATAT
TTGCATGA
>Auxin-AFR-6
ATGTGGATACCGGACCTTCATAATTGTCTCCTTTCAGATAACAGAGATGATGTATCTAGTGGGTTAATGTGGCTAAGAGG
GGGATCTGGGGAGTCCTTCAGCACATTTCCTTGGATGCAGCAGAGAGTAGATCCAAATTTCCCTGTAAATGATCATAATC
TGCAGTACCAAGCCATGCTGGCCAATGGGTTGCAGAACCTAGGAAGTGGGGATCCACTGAGACAGCAGTTGCAACAATCT
TTGCCATATGTTCAACAGCCAGGCAACCATAGTTTACTGTTGCAGCAGCAGCAGCAACGAGGAGTTTCACAATCAGTTCC
ACACAACATTGTTCAGGTACAATCCCAAATTCTAAGTGAGAGCTTGCCTTCTGTCCTTGGACGGGAACAAGTAAGCAATC
ACCCGGAGGAACAGGCTCAGCAACAGCATAACATGATTCAAAGTGATCAGCTTCTGCAGAGGCAGCCAGCAAATTTGCCT
TCATCATTTCTGAAAACGGATTTTATCAACTCAGGAAAGTTCTCAGGATCAGTCCCCCCTGTCCAGAATATGTTGGGTTC
ATTATGTCCTGAAAGCAGTGCAAATCTTTTGAACTTTTCCAGATCTGGTCAGTCAATGCTAGCTGGGCAGTTAACACAGC
GGTCCTGGGCTCCGAAGTATACCCATTCAGAGGTAAATGCCTTTGGTAGCTCTACATCACTTCCACAAGTGTTTCCTGGA
AAAGATGCTATAATAGAGCCAGATATTGGCAACTCTGGTGCCCAGAATTCTGCTCTTTTTGGTAATAACAATTCATATGG
CCTTCTGCTTCCCACAATGATGCCTGCTATTGCAACATCTTCATGTGAAGCTGATGTGCCCTCAATTCCATTAGGGGACT
CCTCATTCCAGAATCCTCTGTATGGTTGCATGCAAGACTCTTCAGAGTTGCAGAGCAGAGGGCAAGTTGACCCACCAACC
CCAACTCCAACATTTGTCAAGGTTTATAAATCAGGGTCAGTGGGACGCTCGTTAGACATCTCCAGGTTCAGCAGTTACCA
TGAACTGCGAGAGGAGCTGGCTCAGATGTTTGGAATTGAGGGGAAGTTGGAAGACCCTTTAAGATCAGGCTGGCAGCTTG
TATTTGTCGACAGGGAGAATGATATTCTTCTCCTTGGAGACGACCCATGGGAGGCATTTGTGAATAATGTTTGGTACATA
AAGATACTTTCACCAGAGGATGTGCAGAAGATGGGCGAGCAACGGGCAGAGCCTTTTAGCCCCACAACCCCAGGTCAAAG
AATGAATAGCACCGGCACTGACACCGGCACTGGTAGACTCTCATCTGTTGGTTACCTTGAATACTAA
>Auxin-AFR-7
ATGAAGGCTCCACCCAATGGATTTTTGGCAAATCCCGCAGAAGGAGAAAGGAAGAGTATCAATTCAGAATTATGGCATGC
TTGTGCTGGACCACTTGTTTCTTTACCACCAGTTGGAAGTTTGGTGGTTTACTTTCCTCAAGGCCATAGTGAACAAGTTG
CAGCATCGATGCAGAAGGAGACTGATTTCGTACCAAGCTACCCTAATCTTCCTTCCAAGTTAATTTGCATGCTCCATAAT
GTCACATTGCATGCTGACCTGGAAACCGACGAGGTCTATGCTCAGATGACTCTTCAACCTGTAAACAAATATGACAGAGA
AGCATTACTAGCATCTGATATGGGCCTCAAGCAAAGCAGACAACCTGCTGAGTTCTTTTGCAAGACTCTTACAGCTAGTG
ACACTAGCACTCATGGTGGCTTTTCAGTGCCTCGTCGAGCAGCTGAGAAGATCTTCCCTCCTTTGGATTTTTCGATGCAA
CCGCCCGCTCAAGAGCTAGCAGCTAGAGATTTACATGAGAATACATGGACATTTAGACATATCTATCGAGGTCAACCAAA
GAGGCATCTTCTAACTACTGGTTGGAGTGTCTTTGTTAGCAACAAAAGACTTTTTGCTGGTGATTCCGTTCTTTTCATAA
GAGACGAGAAGTCACAGTTTCTCTTAGGTATAAGGCGGGCCAATAGACAGCAGCCAGCTCTCTCTTCATCAGTAATTTCT
AGTGATAGCATGCATATAGGGATCCTTGCTGCTGCAGCTCATGCTGCTGCAAATAACAGCCCATTTACTATATTCTACAA
TCCAAGGGCAAGCCCTTCCGAGTTTGTGGTACCCTTGGCGAAGTATAACAAAGCCATGTATACCCAAGTTTCTCTTGGAA
TGCGGTTTAGAATGATGTTTGAAACCGAGGAGTGCGGAGTACGTAGATACATGGGTACAATTACTGGTATCAGTGACCTG
GATCCTGTACGATGGAAGAATTCACAGTGGCGCAATCTTCAGGTAGGATGGGATGAATCTACTGCTGGTGAGCGACCAAC
CCGAGTTTCAATTTGGGACATTGAGCCTGTTGTAACTCCTTTCTACATATGCCCACCACCGTTTTTCAGGCCTAGATTCC
CCAAGCAACCGGGAATGCCGGATAATGATAATGATGTTGAGAATGCTTTTAAGAGAGCTATGCCTTGGCTTGGAGATGAC
TTTGGCATGAAAGATTCCCCCAATTCAATCTTCCCTGGTTTGAGTTTAGTTCAGTGGATGAACATGCAACAAAATAATCA
GTTGGCAGCTGCTCAATCTGGACTCTTTCCTTCAATGGTTTCTTCGAATCCGTTGCACAATAGCCTTGGCACTGATGATC
CATCCAAGTTATTGAATTTTCAAGCTCCGGTGTTACCTGCGTCAAATATGCAATTTAACAAAGCAAATCCAAACCAGGTC
AACCAGTTGTCTCACGCACCTATGACCTGGCCCCAGCAACAGCAACTCCAGCAGTTGTTGCAGACTCCTCTGAATCAAAA
TCCACTACAGCAACAATCCCAACAGCAGTTACAGCAAAGACAGTCACAGCTGCAGCCACAGTCACATCTTCAACAGCAGC
CTCAGCCACCTCTACAGCAGCAGCAGCAGCAGCAGCAACAACAAAGACAACAGGCACAGCCACAACCACAGCAGCAGCAG
CCACCTCTACAGCAACTGCAACAACAACAAAGACAACAGGCACAACCGCAGCTGCTGCAACAACAATTTCTACCAGCTCA
AGTAAATAATGGCATCATTGCCTCAAACCAGATGCCAAATCGAAATTTGCATCAGCCTGGTGTTTATTCTCAGGTTCAGC
AACAGCAGCAACAACAACAAATATTGACAAGCAATGGCCAGTCAACTCAAACCACCCTTCCTGCTAATAAAGCTTCATAT
CCTTTGACGTCGTTAGCTCAAGATACACAGATTCAACAACAGGTGGAACAGCAACCTAACCTCGTACAGAGCCAACAGCA
ACAGACACAGTTGCAGCAAAATCTGTCCCAGAGGTCACAACAGCAGCCGCAAATTCAACAACTGGCACAGCAGGGCCTCC
CAGAGCAACAATTCCAATTATTACAGAAATTGCAGCAACAGCAGCAGCAGCAGCAGTCATCTCAACAATTACTCTCGCCT
ACTGGATCACTGTTGCAGTCTCCAGTGGTGCAACAACAGCCAATGCATCAACAAAACCAACCAATGCAGCAGGTGCCTCT
TTCTCAGAGTCAACAGACACTTGGCAGCAATGGTTTCTCAACATCAATGCTAATGCAACCACAACAGCTAGTGGTGAGCC
AATCCCAAAATCAGAACAAGCCACTTATGGCAATGAGAACCCATTCTGGTCTTACTGATGGAGATGCTCCATCATGTTCA
ACCTCACCTTCTACCAATAATTGTCAGGTTTCACCATCAAGCTTCCTAAGCAGAAGTCAGCAAGTACCATCCATGGTGGT
GACAGATCCAGTTGTTGAGCCTGCAAGTACACTGGTTCAGGAGCTTCAGAGCAAGCCTGATATCCGAATCAAACATGAGT
TGCTTGCCTCTAAAGGTCCAGATCAATCAAAGTACAAAAGTACTGTGACAGACCAGTTAGAAGCATCCTCTTCTGGAACA
TCATACTGCTTGGATGCAGGCACCATCCAGCATAATTTCTCTCTCCCCACTTTTTTGGAAGGTGATGTCCAATCACATCC
TCGGAACAATCTTCCATTTTCAGCTAATATTGATGGACTGGCACCCGACACCTTGTTATCAAGGGGATATGACTCTCAAA
AGGATCTTCAAAACCTGCTTTCTAATTATGGTAGCAATCCAAGAGATATTGACACAGAGTTGTCTACTGCTGCAATAAGT
CCCCAGTCATTTGGTGTGCCAAACATACCTTTCAAAACTGGGTGTTCAAATGATGTTGCCATAAACGATGCAGGAGTTTT
AAATGGTGGATTGTGGGCCAACCAAACTCAACGGATGCGAACATATACAAAGGTACAAAAGCGTGGCTCTGTGGGAAGAT
CAATCGATGTGACCCGCTACAAAGGGTATGATGAACTCAGGCATGATCTAGCCCGCATGTTTGGTATCGAAGGACAGATG
GAAGATCCACAAAGTTCTGACTGGAAATTAGTATATGTTGACCATGAAAATGACATATTACTTGTTGGTGATGATCCTTG
GGAAGAATTTGTAAGTTGTGTTCAGAGCATTAAAATACTGTCATCCCTTGAAGTACAACAAATGAGCTTGGATGGTGACC
TTGGAAATGTGCCAGTTCCCAATCAAGCTTGTAGTGAGATCGACAGTGGAAATGCATGGAGAGGACATTATGATGATACT
TCAGCTGCCTCCTTTAACAGATAA
>Auxin-AFR-8
CTGTATCCAGAACTATGGAAATTATGTGCAGGCCCTTTAGTGGAGATTCCTCATGTTCAAGAAAGAGTCTTTTATTTCCC
TCAGGGTCACATTGAACAATTAGAAGCATCAACTAATCAAGAACTTAACTATGAAGCCCCACTGTTTAATCTTTCTTCAA
AGATTCTATGTCGTGTTCTTCATGTCCAGTTACTGGCTGAACAAGAAACAGATGAGGTTTATGCACAAATCACTTTACAG
CCTGAACCAGATCAAAGTGAACTGACGAGTCCGGATCCATTCCCGACCGAGGTTCCGGAGAGGGAAGTTCATTCCTTTTG
TAAGATTTTAACTGCGTCAGATACAAGTACTCATGGAGGGTTTTCCGTTCTACGGAAACATGCCACCGAGTGCTTGCCTC
CATTGGATATGAATCAAGCTACCCCGACACAGGAATTAACCGCGAAAGATCTTCACGGATATGAGTGGCGGTTTAAGCAT
ATATTTAGAGGACAACCTCGGAGACATTTACTTACGACGGGGTGGAGCACGTTTGTGACTTCGAAAAGATTGGTTGCGGG
AGATGCATTCGTGTTTCTAAGAGGTGATAACGGAGAATTAAGAGTTGGGGTTCGCCGGCTCGGTAATCAACAAAGCACAA
TGCCTTCGTCGGTCATATCTAGCCAAAACATGCATTTAGGAGTGCTCGCTACTGCTGCTCATGCCGTTATGACTCAGACC
CTCTTTGTTGTGTACTACAAGCCGAGGACGAGCCAATTCATAATAGGAGTAAGTAAGTATCTCGAAGCTATTAACAACAG
ATCCTCCGTTGGTATGCGTTTCAAGATGAGATTCGAGGGCGAAGATTCCCCTGAGAGAAGGTTCACTGGTACCATAGTCG
GGGTTGGAGATGCTTCCCCACATTGGTCAGAATCTAAATGGCGGTCCTTGAAGATTCAATGGGATGAACCTGCAATGATA
CAAAGGCCAGAACGAGTTTCCCCTTGGGAAATAGAGCCATTTTCGGCTTCTGCTTCTATAAACCTCATACAACCAGCTGT
AAAGAGCAAAAGACCACGACCGGTTTATATTCTAGCTTCTGATACGACTACAAATTCAACCGGTTCAGCCTTTTGGTGTC
ACGGGTCAACCAAATCACATGAACTAGCTCGAGCAGGAAGCATAGCTGAAGTCCAAAGCAGTGAAAGCAGCCAAGTTGTT
TGGCCTATGAGACAGAATGAAGCCGATGCAGGTTATAACACGAGGGCTCGGCTTGAAAATGCTTGGCCACCTTCCTCTCT
TGTGAACGTCTCTCTAAACTTTTTCCGCAATCCAGCGGATGCCTCTCCTGTTGAATTGAGGACAAGCAATGACGTTATGC
GCGACCAAGTTGAAAAAGGAAAGAAACTCGAGATTTCTACAGGCTGCCGTTTGTTCGGGTTCAATTTGACAAATAGTAAT
AGTGCAGTCAGTGGAACCGTTATAGCTCCGTCCCATATTGATGAAAATCCCGAAACTTTTCAGTCACCAAAGCAGCAAAA
GCAAAATGCATCAGAGACATCAACCAAGGAGATAAAGGCTAAGCACGGTACCACTTCTTCTATGAGAACTCGTACTAAGG
TTCAAATGCAAGGGATTGCCGTCGGTCGTGCTATTGACTTAACCGTATTAAAAGGATACGATGACCTCATAAATGAGCTA
GAGAAAATGTTCGATATTGAGGGAGAGCTTCGTCACCGTACTAAATGGTCTGTCGTTTTCACTGACAATGAAGGTGATAT
GATGCTTGTGGGCGACGATCCTTGGGTGGGATTTTGTAAGATGGTGAGAAAGATATTCATATATTCGGTCGACGAGGTGA
AGAAGATTAACGGGAGATGCAAATTTCAAGCCTCGTCTTTAGAAGGCGAAGGCACTGTTGTAAGCTTGGGTTTAGAGCAT
AGGTCCGGAACATGA
>Auxin-AFR-9
ATGCCGCCTTCACGGTCTAGTCCTCCGGAGCTACGTCATGTTGATCCAAGGATCTGGCGAGCTTGTGCCGGCTCTTCCGT
TCAGATCCCCACCGTTAATTCTAGGGTTTATTACTTCCCTCAAGGCCACCTTGAACAAGTTTGCGGTTCCACTCCCAAAC
TGTCCTCTCTCGTACTGTCTAGGCCTCTCATCAATTGCGTTATCTCAGACGTTCATTATCTTGCCGATCCGAGAACCGAT
GAGGTCTTCGCTAAGCTTTTACTCACCCCTGTTGAAACTTCTAGGCTTCCTAATCAATTTCTAAATGTGAATGGTGAAGT
TGAGGATTCTGATAGGAATAAGATCGTGTCGTTTGCTAAGGTTTTAACACCCTCTGATGCCAACAACGGCGGTGGATTCT
CCGTCCCGCGGTTTTGTGCCGATTCTGTTTTCCCGCCGCTCGACTACAATGCTGATCCGCCAGTTCAGACTCTCTCCGTC
ACCGACGTTCGCGGCGGTGTTTGGGAGTTTCGTCACATTTATCGAGGGACGCCACGTAGGCATCTGCTCACTACGGGATG
GAGCAAGTTCGTTAATCAAAAGAAGCTTATCGCCGGCGATTCTGTTGTTTTCATGAGGGACTGTAATTGGAAAATGTTTA
TTGGAGTCCGACGAGCGATGAAGGCGGGAGAAGGCGGAGGGGATTCTGGGAGGTGGAGAGAGCCGAGTGATGGAGGAGCA
ATGAAAGGGGAAGGAAGGGGGAGGATGACGGCGGAGGCAGTGGCTGAAGCGGCGGAGAAGGCAGCGAGGGGGTTCCCGTT
CGAGGTTGTGTATTATCCTCGGGCCGGTTGGACTGATTTCGTGGCAAGGGCGGTGTTGGTGGAGGCTGGAATCAGTACTT
ACTGGGCTGCGGGGACCAGAGTGAAGATGGCAGTTGAGACGGAGGACTCCTCGCGATTGGCTTGGTTTCAAGGGACAGTT
ATGTCTGCTGCTGTACCGGATTCTGGCCCCTGGATTGGCTCGCCTTGGCGAATGCTTCAGGTTGCTTGGGATGAACCTGA
AGTTCTCCAGAATGCAAGGAAAGTGAACCCATGGCAAGTTCAAATTTCTTCCTCCTCACCGCTTCATTCCTCGTTCCCCT
CGGAAAAGAGGCTGAAGTTTTCTCAGGATTCAGGGCTGGCTGATGCAGAGGGTGAAATCTTTCCTATATCAGGGTTAACT
AATTCAACAATGGGGTATTTGAATCCATCACTGTTGAATTACAATTCTTTTCCTGCTGGCATGCAGGGAGCCAGGCAATA
TCATTTTCACTTGCAAAGTTTAACCAACGATATGAGTGAGAATACCCCAATGATGTCCACTGATAACTTCTCTGGCAACT
ATGTGGTACCCAAGCCAACTAGGATATCCACTGAGCTCAATATTGGCAGTTCACAGTCTGACAACTTGTCACCTGATAGT
CAGAGCAGCATGGTTTCCTTTGGCACGGAACTTATCGAACATGGGGGTTGCAACTCAAGCAAAGTAGGTGTTGGTTCGTT
TCGATTGTTTGGCAAGATAATTGCTTTGAAAGAGCCTGTCAGAAGCAGATTTGATGATGTTGGTTGTATGGATGATGTTG
GAGGTAAAAGGCATGATGAAGCTGTGAGTGAAAAGAACTCCTTAGATCTGTCATTGACTTATGGCTGTTCGAAGCTGCTT
GACAGGCTTGATGTCCAATGCCAACGAGCCTCAACTTTTGAAGGCTTCTCCTTGTGA
>Auxin-AFR-10
ATGAGACTCTCTTCATCAGGGTTTAATCAGCAAACTGAGGAAGGGGAGAAGAAATGTTTGAATTCTGAACTTTGGCATGC
ATGTGCGGGTCCTCTGGTGTCCCTGCCGCCTGTTGGAAGCCGTGTTGTATATTTTCCCCAAGGTCATAGTGAACAGGTTG
CTGCTTCAACCAACAAGGAAGTAGATGCTCACATACCAAACTATCCGAGCTTACCCCCTCAGCTTATCTGTCAGCTTCAC
AATGTGACCATGCATGCAGATGTAGAAACAGATGAAGTGTATGCTCAAATGACCTTGCAGCCACTGAGCCCGCAAGAGCA
AAAGAATGTGTTCCTCCTGCCTGCTGAACTGGGTACTCCCAGTAAACAACCAACCAATTATTTTTGCAAAACACTGACGG
CAAGTGACACAAGCACTCATGGAGGATTTTCTGTGCCTCGTCGGGCTGCTGAAAAAGTCTTTCCTCCTCTTGATTACTCC
CTGCAACCTCCAGCTCAAGAGTTAGTTGCCAGGGATCTTCATGAAAATGAATGGAAATTTAGGCATGTATTTCGCGGGCA
GCCAAAGAGGCATCTTCTTACAACTGGGTGGAGTGTTTTTGTTAGTGCTAAGAGACTTGTTGCTGGTGACTCAGTCCTTT
TTATTTGGAATGAGAAGAATCAGTTGTTGCTGGGTATCCGGAGAGCAAATCGTCCTCAGACTGTTATGCCATCTTCTGTT
TTATCAAGTGACAGCATGCACATTGGTCTTCTTGCTGCAGCCGCTCATGCGGCTGCAACCAATAGCCGTTTTACTATCTT
TTATAACCCAAGGGCCAGTCCTTCAGAGTTTGTCATTCCTCTCGCCAAGTATGTTAAAGCAGTCTATTACACCCGGGTTT
CTGTAGGCATGCGGTTTAGAATGCTGTTTGAGACAGAAGAGTCAAGTGTCCGCCGATATATGGGTACGATAACTGGCATT
AGTGACTTAGATCCTGGTCGCTGGCCAAATTCGCATTGGCGCTCTGTTAAGGTTGGCTGGGATGAATCCACTGCAGGAGA
GAAGCAGCCAAGGGTGTCCTTGTGGGAGATTGAACCATTAACAACCTTCCCTATGTATTCATCACCCTTCCCCCTGCGAT
TGAAACGACCATGGCCATCTGCGCTACCCTCTTTCCATGCTTTCAAAGATGGTGATATGAACATCAATTCCCAAATGATG
TGGCTTCAAGGTGGGATTGGAGATCAAGGACTTCAGTCTTTAAACTTCCAAGGTTTTGGAGTTGCACCCTGGATGCAGCC
AAGGCTTGATACTTCTTCAATACAAGGTGTCCAACCTGATCTTTACCAAGCAATGGCTGCTGCTGCATTTCAGGAAATGA
GGACTGTTGATTCATCCAAATTAGGCTCTCAGTCTCTCTTGCAATTCCAGCAACCACAGAGCATGTCCAATGGGTCGCCT
GCTATAATTCAAAGGCAGATGCTACAGCAGTCTCAAACACAAAATGCCTTTCTTCAGGGATTTCAGGAGAACCAGACTAC
TTCCCAGGTTCAGCTTCTGCAGCAGTTGCAGCGTTCCAATTCATACAATAATCACCGACAACAACAACAACAACAACAGC
AGCAGCAGCGGCAACAACAGCAACAACAGCAACAATCTCAGCAAATGCAACAAATACCACAGTTTTCTGATCAACAGCAG
ATTTCTAATCTAATCCCTGCTTTTCCTAAAGCCTCCGGCAGCCAGGCCCAGTCATCATCTCTGCCAACTGCTGCTTCAGA
ATGCCAGCAGCCGACATTTTCTGATCCTCTTGGGAACTCTCTAGCCATATCTAATGCTTCGTCAATGCAAAGTATCTTAG
GTTCATTGTCCCATGCTGGAGCTTCCCATTTACACAACTTGAAGGGATCAAACCCAATTGTCTCTTCTTCTTTGTTGTCC
AAGCCAGTAGCTATAGAACCACAGCTTTCGTCTGAAACTGCTAACTACATACTGCCCCAGGTTGAACATCTGGGAATGGT
ACAGTCAAATGTACTCTCTAACGTATTACCTCCATTTCCAGGAAGAGAGTATTCTGCGTACCAGAGTTCAACTGATACAC
AAAACAATTTTCTCTTTGGGGTTAGCATTGATTCATCATCTCTTGTGCTGCAGCATGGGATGACCAACCTGAAAAATATT
GGAAATGAAAATGATTCATTGTCTCTGCCATATGCCGCTTCAAATTTCACAAGTGCTTCTGGCACAGATTTCCCTCTTAA
TTCAGATATGACTACCTCAAGTTGTGTGGATGAATCAGGTTACTTGCAGTCTTCTGAATATGTGGACCAAGTAAACCCTC
CGACTGGAACCTTTGTTAAGGTTCACAAGTTGGGGTCCTTCGGGCGCTCATTGGATATTTCCAAGTTTAGCAGCTATAAT
GAGCTGCGTTGTGAGCTTGCTCGAATGTTTGGTCTGGAAGGCCAACTAGAGGACCCTCAGAGATCAGGCTGGCAGCTTGT
ATTTGTTGACAGGGAGAATGATATTCTTCTCCTTGGTGATGACCCTTGGCAGTAA
>Auxin-AFR-11
ATGCCGCCTCCACGGCCGCCGGCTGCGGAGGTTCGCCACGTCGATTTAAGGATCTGGCGAGCTTGCGCTGGCTCTTCCGT
TCAAATCCCCACTGTTAACTCTATTGTTTACTACTTCCCTCAAGGACACGTGGAACAATCTTGCGGTTCGACTCCGTTAC
TCTCTTCTCTCGTGCTCTCTAGGCCTCTCATCCCTTGCGTTGTCTCCGACGTTCATTGCCTCGCCGATCCCAGAACTGAT
GAAGTCTTCATCAAACTCTTCCTCGTCCCTGTCGAGCCTTCTAGACTACCCAATCAATTTCTAGACGTTAATGGTGAAGT
TGAAGATCCTGATAAGATCGTGTCCTTCGCCAAGATTTTAACGCCGTCCGATGCCAACAATGGCGGCGGATTCTCCGTCC
CCCGGTTTTGTGCTGACTCTATTTTCCCGCCTCTTGACTACAATGCTGACCCGCCTGTTCAGACTCTCACCGTCACCGAC
ATTCGCGGCGGGGTTTGGGAGTTCCGCCACATTTACAGAGGAACGCCGCGTCGGCATCTGCTCACTACGGGATGGAACAA
ATTTGTTAATCAAAAGAAGCTCATCGCCGGCGATTCTGTTGTCTTCATGAGGGACTGTAATGGGAAAATGTTTATTGGAG
TCCGTCGGGCTTTGAAGAGAGGAGAAGGCGGTGGGGATTCCAGGAGGTGGAGAGAGCCAACTGGTGGAGGAGCAACGAAA
GGGGACGGAAGGGGGAGGATGACGGCGGAGGTGGTTGTGGAAGTGGCGGAGAGGGCCGCGAAGGGGTTGCCATTCGAGGT
TGTGTACTATCCTCGGCCCGGTTGGACAGATTTCGTGGTGAGAGCGGAGTTGGTGGAGGCTGGACTCAATATATACTGGG
CTGGTGGGACCAGAGTGAAGATGGCAGTTGAAACAGAGGATTCCTCGAGAATGACGTGCTTTCAAGGGACGGTTATTTCT
GGTGCTTTGTCGGATTCCGGCCCCTGGATTGGCTCTCCTTGGCGAATGCTTCTGGTTGCATGGGATGAACCTGATCTCCA
GAATGTAAGGAGAGTGAACCCATGGCAAGTTGAAATTGCTACTTCCTTACCGCTTCAGTCTTCATTTCCCTTGGCGAAGA
AGTCCAAGTTTTCTCAGGAATCTGGGCTGGCTGATGCAGAAGGAGAAATAATGTTCCCTATGACAGGGTTAACCAATTCA
ACAATGAGGTACATGAATCCATCACTGTTGAATTACAATTCTTTTCCTGCTGGCATGCAGGGAGCCAGGCAAAATCATTT
TCACGTGCAAGGTTTAACCAACCATGTGAGTGAGAATACCCCAATGATGTCCACTGATGCTTCATCTAGCAACTATTGGG
TGCCCAAGTTAAAGAGGATATCCACTGAGCTTAACATTGGCAGTTCACAGTCTGACAACTTGTCCCCAGATAGCCAGAGC
AGCATGGTATCCTTTGGCACAGAATTTACTGAAAATGCAGGCTGCAACTTGAGCAAAGTAGGTGTTAATTCGTTTCAACT
GTTTGGCAAGACGATTCATATGAAGGAGCCTGGTGGAAGCATGTTTGGTAATGTTGGTAGCATGGAAGATGATAGTGGTA
AAAGATATGATGAAGCTGTGAGAGAAAAGAACTCGTTAGATCTTTCATCCACTAACGACTATTCAAAGCTGCATGACAGG
ATAGATGTCAAAAGTGAGAGTGCTTCAGCTTTCAAAGGCTTTTCTTTGTGA
>Auxin-AFR-12
ATGGAAATTGATCTGAACCATGCAGTAAACGAGGTGGAGAAGACTGTACTTTGCAATGGGAGCTGTGAAAAAGCTAGTGC
TTGCGTTTACTGTTTGTCGTCGTCGTCGTCGTCATCATCATCTTCTTCTTCTTCTTCTTCATGTTCTTCAAACTCAGGTT
CACCTCCTTGTTCATCTTCCATTGACTTGGAGCTTTGGCATGCTTGTGCTGGTCCTCTCACATCACTTCCAAAGAAGGGA
AATGTGGTTGTATACTTCCCTCAAGGTCACTTGGAACAACTTGCCCTTGCTTTTCCTTTCTCTCCCTTGGACACCTTTGA
TCTTCCTCCCCAAATCTTTTGCAAAGTGATGAATGTCCAGCTTCTGGCCAATAAGGAGAATGATGAGGTCTATACGCAAG
TCACTTTACTTCCTCAACCGGAGTTGGGAGGGCATAATTTGGGGAGCAAGCAGCTGGATGAGGTAGGGGCGGATGAGCAT
GCCGATGGGTCGCCTTCGAAGCCAACCTCTCACATGTTTTGCAAGACACTAACAGCTTCTGACACTAGCATCCATGGAGG
GTTCTCTGCTCCTCGTAGAGCTGCTGAAGACTGTTTTCCTCGGCTGGATTATAAACAGACAAGGCCCTCACAGGAGCTTG
TTGCTAAAGACCTCCATGGAGTTGAGTGGAGGTTTCGCCATATATTTAGGGGTCAACCGAGGCGACATCTCCTTACTACC
GGCTGGAGTGTTTTTGTGAGTCAAAAGAATCTTATTGCTGGGGATGCAGTGCTCTTTCTGAGGGGCGAAGATGGGGAGCT
GAGGTTGGGAATTAGAAGAGCCGTTCGACCAAGAACTGGTCTTCCAGATTCAGTTATTGCGAAACATAATTCATATCCAA
AGGTTCTTTCTGCAGTGTCTAATGCATTATCCACCAAAAGAGTGTTTCAAGTCTGCTACTGTCCAAGGGCCAGTCATGCC
GAGTTCGTCATACCCTTCCAAAAGTATATTAAAAGCATCACAAATCCAATGTGCACTGGGGCAAGATTCAGAATGAAATT
TGAAATGGATGATTTGCCGGAGAGAAGGTGTAATGGTGTAGTGACAGGAATAGGGGACTCAGATCCTTATAAATGGCCTA
ACTCAAAGTGGAGATGCGTAATGGTTAGGTGGGATGATGATATCGCAAGTGATCACCAAGAGAGAGTTTCACCTTGGGAA
ATTGATCCTCCTGTTTTTCCCCCACCCTTAAGTATTCCATCTCCATTCAGGTTAAAGAAACTGCGGACAGGTCTGCAGAC
TGCTGCACTTGACACCCCTATCACTGGAGGGGTTGGATATTTGGACTTTGAGGAATCGACAAGATCCTCTAAGGTCTTGC
AAGGTCAAGAAAATGTAGGTTTCATATCACCCGTATATGGATGTGGTACAGTGAACCATCCCCTCAATTCCGAGATGCAA
TCTATGGCACATCAAAGTCTTGCATCGACAGGAATTGGAAAGAGTAACATTAGTGATTTTATGAGGGCTCACTCCTCCTC
TTACACAGGCTTTGCGGAAACTAATCGGTTTCCGAAGGTCTTGCAAGGTCAAGAAATTTGCTCATTGAGGTCCCTCACAC
ACAAGGCTGATCTCAACCTTGGTGTTTGGGCAAAAACCAATCATGGTTGCAATTCTTTCAACATGAATCAAGCACCCAAC
ACCAACTGCTATCCAGAAGGACTTCGAAATATGTATTTTCCTTATAATGAGTTTTACAAAGCTGGCCAGGAACCAAAAAT
GTTTTCTTACGCATCTAAACTTCCAAGGGGCAATGTTTTGTTCAATGCTTCCTCAATTAAGCCGGGGGTTAGTGTGGACG
ACATCAGGAAACCAAACCCTCCGAATGACCATAAGCCAATGGAGAATATCCCTAGTCCCGGTTTTGGAAAAAAATTGAGG
AACCAACAGAATGAGTGCTACAAAGGAAATGTGGCTGGATGTAAACTCTTTGGATTCTCCTTGACTGCGGAATCACCTAC
TCTGAACTCACAAAATTCTGGTAAGCGGAGTTGTACAAAGGTTCACAAGCAAGGCAGCTTGGTTGGAAGAGCCATTGATC
TCTCAAGACTTTATGGATATAAAGACTTGATGACTGAACTAGAACATCTTTTCGGTATGGAAGGTCTTTTAAATGATCCT
GATAAAGGGTGGCGGGTTTTGTACACTGACAGGGACAATGATGTAATGGTAGTTGGAGACGACCCGTGGCATGAATTTTG
TGATGTGGTATCCAAGATCCATATATACACAGGAGAAGAAGTGGAGAAGATGACCGTAGGAATGGGTAGTGATGAGACTC
AAAGCTGTTTGGAAGAAGCAGCAGTGATAATGGAAGCATCAAAGTCGTCCTCGGTGGGGCAGCCAGATTCCTCTCCCACT
GTAATGAGGGGTATGAAGATCAGTGTTTGCTTCTAG
>Auxin-AFR-13
ATGATTACTTTTATGGAGTCGAAAGAGAAACCGAAAGAGATGGAGAAATGCTTGGATTCTCAGCTATGGCATGCTTGTGC
TGGTGGAATGGTTCAAATGCCTTCAGTTAACACCAAAGTCTTTTACTTTCCTCAAGGCCATTCCGAGCACGCTTGTGGCA
CTGTTGATTTCAGGAACTGTCCTCGAATACAAGCTTATATACTCTGCAGAGTCGCCGCCGTTAAGTTCATGGCCGACCCT
GAAACCGACGAGGTTTTCGCCAAAATCAGGCTGATCCCAGTTAACACCAATGACCCTGATTTTGAAGATGATGGAATAGG
AAGCATTAATGGGAATGAAACACAAGAAAAACCGGCTTCCTTTGCAAAGACATTGACTCAATCAGATGCTAACAATGGTG
GGGGATTTTCAGTTCCAAGGTACTGTGCTGAAACGATATTTCCCAGATTGGATTACTCTGCTGATCCCCCGGTTCAGACC
ATTCTGGCTAAGGATGTCCATGGGGAAACTTGGAAGTTTAGGCATATTTACAGGGGGACCCCAAGGAGACATCTTTTGAC
TACGGGCTGGAGTACTTTTGTCAACCATAAGAAGCTTGTAGCTGGTGACTCGATTGTGTTTCTTAGGGCGGAAAATGGGG
ATCTCTGCATCGGAATTAGGAGGGCGAAGAGGGGGATTGGTGGAGGACCCGAGTCTTCAACCGGGTGGAATGCTACTGCT
GGAAATTGTATGATCCCGTATGGGGGGTTTTCAGCATTTCTGAGGGAAGATGAGGGCAAGCTGATGAGAAATGGAAGCAG
TAATGGGGTTAGCTCAAATGGTAATTTGATGGGGAAGAGGAAGGTTAGGACTGAACAAGTTATTGAAGCTGCAACACTTG
CTTCCAATGGCCAACAATTCGAGGTCGTTTACTACCCAAGGGCGAGTACTCCTGAGTTCTGCGTGAAGGCCTCTTTAGTG
AAGGCTGCATTGCAGATCCGGTGGTGCTCAGGAATGAGGTTCAAAATGGCATTCGAAACAGAGGATTCTTCTCGGATTAG
TTGGTTTATGGGCACTATATCTTCAGTTCAAGTCGCAGATCCCCTCCACTGGCCTGACTCACCTTGGAGGCTTCTTCAGG
TTACATGGGACGAGCCAGATTTGCTTCAGAATGTAAAACGAGTTAGTCCTTGGCTGGTGGAATTGGTTTCGAACATGCCC
GCGATTCATCTATCTCCCTTTTCACCACCAAGGAAAAAGTTGAGACTGCCGCAGCACTCGGATTTTCACCTAGATGGTCA
ACTTCCAATGCCGACATTTTCAGGCAACCTCCTTGGGGCCAGCAACCCCTTTGGGTGTTTACCCAACACTGCTCCTGCTG
GCATGCAGGGAGCCAGGCATGCTCATTACGGTCTATCTTTATCAGATCTCCACCTCAATAAACTGCAGTCAGGTCTCTTT
CCGGCTAGTTTCCCACCACTTGATTACGCTCCTGTACCTAATAGGACCTCCAATGGTGGCCCAAACATTCGAAAGCCTAG
CATGAGTGAGAACGTTTCTTGTGTGCTAACCATGTCCCATCCCTCACAGAATACCAAGAAAGCTGATGGTGCAAAGACAC
CTCAGCTTGTACTTTTCGGTCGGCCGATTCTTACTGAACAGCAAATCTCTCTCAGCTGCTCTGGTGATACAATCTCACCA
GTTCTTACTGGAAATAGTTCTTCAGAATATCTGGATAAGGCAGCAAACTTTTCCGATGGTTCTGGATCTGCTCTTCATCA
ACAAGGCCTTCCTGAGCGAGCATCCTGCGAAGGTCTCCCGTGGTACAAAAACAGTCGCCAAGAAACTGAACCCAATTTAG
AGACCGGTCACTGTAAAGTTTTCATGGAATCAGAGGATGTCGGTCGTACACTCGACCTTTCTTTGCTGGGGTCTTATGAT
GAACTGCAGAGAAAGTTGGCAGACATGTTTGGTATAGAAAACTCCGAAACTCTGAGCCATTTACTCTATCGGGATGCTAC
GGGTGCTGTCAAACAAATTGGAGAAGAACCATTCAGTGACTTTATGAAAACCGCGAGGAGATTAACGATTCTAACGGATT
CAAGCAGCGACAACGTAGGAGAATATAGAGGAAGAAGCAAACCTTGA
>Auxin-AFR-14
ATGGGGGAACGCGAGTTGACAGATGGTTGCTTGAGTGATGATGCAGGTGAAGCGCCGGAGAGAAGGCACATCAACCCGGA
GCTATGGCAGGCGTGTGCTGGGCCGCTGGTGAACCTGCCGGCTGCTGGGACCCATGTTGTCTACTTTCCTCAAGGTCACA
GTGAACAGGTTGCAGCATCTATGAAGAGAGATGTGGATGCTCAAATTCTGAACTACCCAAATCTTCCTTCTAAGCTATTA
TGTCTCCTTCATAATGTCACCTTGCATGCAGACCCAGAGACAGATGAAGTCTATGCTCAGATGACCCTCCAGCCTGTTTC
TTCTTTTGATAAGGAGGCGTTACTGAGATCAGATCTTTCTCTGAAGTCAAATAAGCCACAACCGGAATTCTTCTGTAAGA
CGTTGACAGCAAGTGATACGAGCACTCATGGAGGTTTTTCTGTTCCTCGACGTGCCGCCGAAAAGATTTTCCCTCCTCTT
GATTTCTCGATGCAAAAACCTGCTCAAGAACTTGAGGCCAGGGATCTGCATGAAAATGTCTGGAAGTTCCGCCATATCTA
TCGTGGAAAACCACAGCGCCACTTGCTTACAACAGGATGGAGTCTATTTGTTAGTGGAAAGAGACTTTTTGCTGGTGACT
CAGTTTTATTCATTAGAGATGAAACACAGCAGCTTCTCTTGGGTATAAGGCGTGCTAACAGGCAACCTGCCAATCTATCA
TCATCAGTACTGTCTAGTGATAGCATGCATATTGGCATCCTCGCTGCAGCTGCTCATGCAGCAGCAAATAATAGCCCCTT
TACCGTGTTTTATAACCCAAGGGCTAGCCTATCTGAATTTGTTATTCCTTTAGCCAAGTACTATAAAGCTGTGTACAACC
ATCAAATATCACCTGGCATGCGCTTTCGAATGATGTTTGAAACTGAGGAGTCAGGAACAAGAAGGTATATGGGTACAATT
ACAGGAATCAGCGATATTGACCCTGTAAGATGGAAAAACTCACAATGGCATAATTTGCAGGTTGGCTGGGACGAGTCAAC
TGCTGGGGAAAGACGTAATCGAGTATCCATTTGGGAAATCGAACCAGTTACAGCTCCATTTTTCATCTGTCCATCTCCAT
TGTTCAGATCTAAGCGCCCTAGGCAACCTGGAATGCCGGCTGATGAATACTCCGACTTAGATAATCTATTCAAGAGGCCA
ATGCCTTGGCTTGGTGATGATATATGCCTGAAGGATTCCGATGCCCATCCAGGGCTTAGCTTGGTCCAGTGGATGAACAT
GCAGCAAAATCCTCTGCTGGCAAACTCTATGCAGCCAAATTTCATGCAGTCTCTGGCTGGGTCTACTATGCAAAACTTTG
ACGGAGCAGATCTTTCCCATCAAATGGGCCTTTCAGCACCACAAATGCCTCAACCCAACAACTTACAGTTCAATGCTCAT
AGGCTACCTCAGAAAGTGCAGCAACTTGATCAAGTTCCAAAGCTACCATCTACAATGAACTCACTGGGATCCATTATTCA
GCCGCAACAGCTGAATGACATGACTCAGCAGTCGAGGCAAAATTTGGTTGCTCAGCCTCTACCCTCTAGTCAAGTTTTGC
AGCCTCAAGCCCTTGTCCAAAGTAACAATATCCTTCAGCAGCAGCAAACATCTAATCCAACTCATCAACTCCCTCTAAGT
CTTCCTCAAAACCTGCAGCAGCATCTTGTGGGCCCAAATCATCTGCAAAACCTAATGCATTCCCAGCTGCCTGATCCACT
CAACCAGCATTTACAAGTGCCTGACAACCAGGTCCAGTTTCAACTGATGCAGAAACTTCAGCAGCAACAACAGTTGCTTT
TGGCACAGCAATCTGCACTTCAGCAGCCTGGTCAACTTGCCCAACCCCAAGATCAACAAAGGCAGCTGTTAGATGCGTCT
CAGAGCTTCTCTAGTTCTGTGACAGCTAGCCAAGTGTTAGAGATGCCTCAAAACATACCTACCTTGCTACCTCAATCTAA
TGTTGCCCCACAGCAGATGCCTAAAAATAACAGCCAGGCAAATGTTTGGTTCTCTCAGCCGCCTCTGCAGTCAAAAGTTC
AGCAACAACAAACTGGAATGCTACCTGAAGTTCCTGGTCTTGTAGGTCCCTTCCAAACTACAGCAACAAATCAGTTCTCC
ACAGCTGTTAGTAGTGTAATGATGTCTGCTGCTGTAGCCGCACCTTCTGTGATTACTGATGATAATCCATCATGCTCCAC
TTCGCCATCTACAAACTGTCCAAGTGTTCTTCAACCAATGATAGACAGCAGAGTCCACAGGAGTACTGGGTTAGGAGATG
ACATCAGTCAGTCTACTGCCACAGTATTGAATCCTAATGCCGTGGAGACGATGTCAACTAAGGCTAATATGGTTAAAGAA
CAGCAGCAAAAGTCTGTTAAACCCTTGTTGAATATCTCCAAGAGTCAAAACCAAGGCTCTTTTGCCCCGCAAAACTGTAT
CAATGGTGCTACAGCACATGCAGATTGTTTGGACACATCATCTTCTACAACTTCAGTTTGCCTTTCTCAAAGTGATGTTC
ATTTGCACCAAAACACACCGTCTTACAACCCTCAAACAATGTTGTTGAGAGATACAAGTCAAGACGGAGAAGTTCAGGCA
TATCCAAGGAATAGTGTTTCATACGGCAATAATATGGATAGCCAAATTGAGATGTCCATGAATTCTGACACTTTGTCTGC
GAAAGGCATGATGGGACTGGGGAAGGATTTTTCAAATCACCTCTCTTCGGGAGGGGTACTTGCCAGCTATGAAAACCCTA
AAGATACTCAGCAAGAACTTTCTTCGTCAATGGTTTCCCAGTCATATAGAGTTCCAGATATGGCGTTTAACTCCATTGAT
CCCACTATAAACCATAGCAGCTTCATAAACCGCAGTGGATGGACCCCACCATCACAATTTCAGAGATTGCGAACATATAC
CAAGGTATACAAACGTGGAGCTGTTGGAAGATCAATAGATATAACTCGTTATTCAGGTTATGATGAGCTCAAACAAGATT
TGGCTCGTAGGTTTGGAATTGAGGGGCAGCTGGAAGACCGAGGGAGAGTAGGCTGGAAACTAGTCTATGTGGATCACGAG
AATGATGTTCTGCTAGTAGGAGATGACCCATGGGAGGAGTTTATCAACTGTGTCAGATGCATCAAAATACTCTCCCCTCA
GGAAGTCCAGCAGATGAGCGTGGATGGAGAGTTTGGGAACTCTGTCCTGCCTAATCAAGCCTGTAGCAGCTCTGGCAATG
GGAATGCATAA
>Auxin-AFR-15
ATGTCTCCTCTGAAGTTGGAAGCATCCACGAATCAGACGTTGAATCAGAGGATTCCGTTGTTTAATCTTCCATCGAAGAT
TCTTTGCCGTGTCGTTCATATTCAGTTGCTGGCTGAAAAAGAAACAGATGAAGTTTATGCACAAGTGACTTTGTTGCCGG
AACCAAGTCAACCTGAGCCAACAACCCCTGATCTGTGCCCCCCTGAGTCTCAAAGACCTACAGTCCACTCATTCTGCAAG
GTTTTAACTGCGTCAGATACAAGCACTCATGGAGGATTTTCTGTTCTTCGCAAACATGCTACTGATTGCCTTCCTAAACT
GGACATGAATGATGCAACACCAACCCAGGAATTGGTTGCAAAGGATCTTCATGGTTATGAGTGGCGCTTTAAGCATATTT
TCAGAGGCCAACCAAGGAGACATTTGCTCACAACAGGATGGAGTACGTTTGTTACTTCAAAGAGATTAGTAGCTGGTGAC
TCCTTTGTGTTTCTGAGAGGGGAAAATGGCGAGCTACGTGTTGGAGTGAGGCGTGTTGTTCGCCAACATAGCATCATGCC
ATCGTCAGTGATTTCAAGTCAGAGCATGCATGTAGGAGTGCTTGCAACTGCATCTCATGCTGTTTCAACACAAACCCTCT
TTGTTGTCTACTATAAGCCAAGGACAAGTCAGTTCATCATTGGGTTGAACAAATATTTAGAGGCTCTTAGTAATAAGTTT
GCTGTTGGCATGAGATTTAAGATGAAGTTTGAAGGGGAGGATTCTCCTGAGAGAAGGTTTTCTGGCACGATTGTGGGGGT
TGAAGATTTTTCTCCTCTTTGGAAAGATTCAAAATGGCGATCATTGAAGGTACAATGGGATGAACCTGCCTCTATCCCAA
GGCCTGATAGGGTTTCACCGTGGGAGATAGAACCCTTTGCTGCTCCCATTCCACCATCTTTGACTCAACCAGTTGCAGCT
AAGAACAAAAGGCCTCGACCACCTGCTGAAATTCCTGCCCCAGATTTATCTTCAACAACATCAGCTCCTTATTCTGGAGT
TACGCATTGCCATGATCTAACACCACAAAACATTGCTGCCGAAGCAAAAGGAAATGAAAATCCTGTTATTGGGCACCACA
TGTGGACAGAGATGAGCAGTGGTTGCAGCTCTGTCGCAAAGGCTCTGAATAAAGGAAGTTGGCTATCTTCTCCTGGCACA
TGTGTTCCTCATCATCTGTTTCCTGATGCAAGAGAGGATAAAACGAGATTCTCTGCTTGGCCTGTTCCTTCGGGTTTTTC
AAACCCACAGCTCAACGAAGATTCAACCTTTGATTCAACTGAAAAGGCTAAGAGATCTGAGACAGCTGCTAGCTGCCGAT
TGTTCGGTATTGATCTGATAAACCATTCTACAAGCTCAACACCGTTGGAGAGAACACCTGCACAACTTTCTACTATGATA
ATGGGTACTGAAGTACCAGGCCCAAGTACTCTATCATCCACTTATTCTGATCAGAAGTCTGAAATTTCAAAAGATTCTAA
AGAGAAGAAGCTGGAACAATTACAGTTATCAGCAAAAGAGAACCAGAGCATGCAAAGTTGTTCTAGTTTTACAAGAAGTC
GTACAAAGGTTCAAATGCAGGGGATAGCCGTAGGTCGTGCTGTGGATTTGGCCATGTTTGAAGGGTATGGTCAGCTTATA
GATGAACTGGAGGAGATGTTTGATATTAAGGGAGAGCTTCGCCCTAGGAATAAGTGGGAGATTGTCTACACTGATGATGA
AGGTGATATGATGCTTGTAGGCGATGATCCATGGCCGGAATTTTGCAACATGGTAAGAAGAATATTTATTTGTTCAAGCC
AAGATGTGAAAAAGCTGAAGACAGGAAGCAAACTTCCCTTGGCTTCTATCGAAGGTGAAGGGACGGTAATAAGTTCAGAC
TCATCTGAAAACTAA
>Auxin-AFR-16
ATGAAGGCTCCACCAAATGGATTTATGGCAAATTCTGCAGAAGGAGAAAGGAAGAGTATCAATTCAGAATTATGGCATGC
TTGTGCTGGACCACTTGTTTCTTTGCCTCCAGTTGGAAGTTTGGTTATTTACTTTCCTCAAGGTCACAGCGAGCAGGTTG
CGGCGTCGATGCAAAAGGAGACTGATTTCATACCAAGCTACCCTAACCTTCCTTCCAAGTTGATATGCATGCTCCATAAT
GTCACATTGCATGCCGATCCGGAAACAGATGAGGTGTATGCCCAGATGACACTTCAACCTGTGAACAAATATGACAAGGA
AGCGTTACTGGCATCTGATATTGGCCTCAAGCAAAGCCGGCAACCTGCTGAGTTCTTTTGCAAGACTCTTACAGCAAGTG
ACACTAGCACTCATGGTGGATTTTCTGTGCCTCGACGAGCAGCTGAGAAAATCTTCCCTCCCCTGGATTTCTCGATGCAA
CCACCTGCTCAGGAGCTAGTAGCTAAAGATTTACATGACAATACATGGACATTTAGACATATTTATCGAGGTCAACCAAA
GAGGCATCTTCTGACTACTGGTTGGAGTGTCTTTGTTAGCACAAAAAGACTCTTTGCCGGTGATTCTGTTCTTTTCATAA
GGGATGAGAAGTCTCAACTTCTGTTGGGTACAAGGCGTGCAAATAGACAGCAGCCAGCTCTTTCTTCATCAGTGATTTCT
AGTGATAGCATGCATATAGGGATCCTGGCTGCTGCAGCGCATGCTGCAGCAAATAACAGCCCATTTACTATATTCTATAA
TCCAAGGGCAAGCCCTTCTGAGTTTGTGATACCCTTGGCAAAGTTTAACAAAGCCATGTATACCCAAGTTTCCCTTGGCA
TGCGGTTTAGAATGATGTTTGAAACCGAGGAGTCTGGAGTACGCAGGTACATGGGTACAATTACTGGTATCAGTGACTTG
GATCCTGTGCGATGGAAAAATTCACAGTGGCGCAATCTTCAGGTTGGATGGGATGAATCTACAGCTGGTGAGCGGCCCAG
CCGAGTTTCAATTTGGGACATTGAGCCTGTTATAACTCCTTTTTACATCTGTCCACCTCCGTTTTTCAGGCCCAGGTTTC
CAAAGCAACCGGGGATGCCAGATGATGAGTCTGACATTGAGAATGCCTTCAAGAGAGCTATGCCCTGGCTAGGAGATGAC
TTTGGTATGAAAGATGCTCCTAGTTCAATCTTTCCTGGTTTGAGTCTAGTCCAGTGGATGAGCATGCAACAAAATAATCA
GTTTCCAGCTGCTCAATCAGGATTCTTTCCATCAATGGTTTCTTCGAATCTGCTCCATAATAGCCTTGGCACCGATGATC
CTGCCAAATTATTGAACTTTCAAGCTCCTGCGCTTCCAGCATCAAATATGCAATTTAACAAAGCAAATACGAACCAAATC
AATCAGTTGACTCAGGCACCTATGACATGGCCCCAACAGCAGCAACTTCAACAGTTATTGCAGGCTCCTTTAAATCAGCA
GCAGCAATCCCTACAGCAATTGCAGCGACAACTGCCACAACCACCACAGCAGCAGCCTCAGCCGCATCTTTTTCACCAGC
AGCAGCCTCAGCCTCAGCCTCAGCCTCAGCCTCAGTCTCAGTCTCAGTCTCAGTCTCAGTCTCAGTCACAGTCGCAGTCG
CAGTCACAGTCACAGCCACAGCCACAGCCACAGCCACAGCCACAGCCACAGCCACAGCCACAGCCACAGCCACAGCCACA
GCCACAGCCACAGCCACAGCCACAGCCACAGCCACAGCCACAGCCACAGCCACAGCCACCTCCACTGCAGCAGCAGCAGC
AGCAGCTGCAGCAACAACATCAAAAAAGACAACAGACGCAATCACAGCAGCAGCTGCAACAAGCATTCCTCCCTTCTCAA
GTAAATAATGGCATCATTGCCTCTAACCAGATCTCAAATCAAAATTTGCACCAGCCAGCTGTTTACTCACAGCTTCAGCA
GCAACAATTGATGACAAGCAGTAGCCAATCTGCCCAGACTACCGCCTCTGCCAATAAAACTTCATATCCTTTGACATCAT
TACCGCAAGATACACAGATTCAGCAACAGATGGAACAGCAACCTAACCTCATGCAGAGGCAGCTGCAACAGACACAGTTG
CAGCAGTCACAACTACAATTATTGCAACAAAGCCTGTCCCAGAGGACACAGCAGCAGCCACAGCTTCTGCAATTGTCACA
GCAGGGCTTCTCGGAGCAACAGCTTCAGTTGCAACTGTTACAGAAATTGCAGCAACAGCAGCAGCAGCAGCAGCAATCAT
CTCAACAATTACTCTCCCCAGCTGGATCACTGTTGCAGCCTCAAATGTTGCAGCAGCAGCCGACCCATCAACAGAGCCAA
CCATTGCAGCAATTGCCTCTTTCACAAAGCCAATCACAACCTCTTGGCAGCAATGGCTTCTCAACATCAATGCCTGTTCA
ACCTCAACAGGTTTCAGTGAACCAACCCCAAATTCACAAGCCATTTACTGCTATGAGAACTCATTCTGGTCTTACTGACG
GAGATGCTCCATCATGTTCAACCTCACCTTCTACCAATAACTGTCAGGTTTCCTCGTTGAACTTTTTAAACAAAAATCAG
CAAGTTCCATCCTTATTGGTGTCAGATCCTCTTGTTGAGCCTGCAAGTACCCTGGTTCAAGAGCTTCAGAGCAAGCCTGA
TATTAGAATCAAACATGAACTACCCACCTCTAAAGGACCAGAACTATCAAAGTACAAAAGTACTGTGACAGATCAATTAG
AAGCATCCTCTTCTGGAACATCATACTGCCTGGATGCGGGCACCAACCAGCATAATTTCTCCCTCCCCACCTTTTTGGAA
GGTGATCTTCAATCACACTCCCGGAACAATCTTCCTTTTACAGCAAATATTGATGGATTGGCACCTGACACTTTGTTATC
AAGGGGATATGACTCTCAAAAGGATCTTCAAAACATGTTGTCGAACTATGGTGGCAACCCAAGAGATATTGATGCGGAGT
TGTCTACTCCTGCGATAAGCTCTCAGTCGTTTGGTGTGCCAAACATACCTTTCAAGACTGGGTGCTCAAATGATGTTGCT
ATCGGTGACACAGGAGTCCTAAATGGTGGACTGTGGGCCAACCAAACTCAACGCATGCGAACATATTCAAAGGTGCAAAA
GCGTGGGTCTGTAGGAAGGTCAATTGATGTGACCCGCTACAAAGGGTATGATGAGCTCAGGCATGATCTAGCGCGCATGT
TTGGTATAGAGGGGCAACTGGAAGATCCGCAAAGTTCTGACTGGAAATTAGTTTACGTGGATCATGAAAATGACATATTA
CTTGTTGGTGATGATCCTTGGGAAGAATTTGTAAGTTGTGTTCAGAGCATAAAGATACTGTCATCTGGGGAAGTACAGCA
GATGAGCTTGGAAGGTGATCTTGGAAATGTGGCAGTTCCGAATCAAGCTTGCAGTGGGACTGACAGTGGAAATGCATGGA
GAGGACAATATGATGATACCTCAGCAGCGTCATTTAACAGATAA
>Auxin-AFR-17
ATGGGGGGATTAATCGATCTGAACTCTACGGAAGACGATGAAACTCCATTATCTGGTTCTTTGTCTCCATCTTCATCTTC
AGCTTCAGTGTTAAGTGCCCCTGGTTCTGGTTCTTCTGTTTGTTTAGAACTTTGGCATGCGTGTGCTGGTCCCCTTATAT
CTTTGCCAAAAAGAGGAAATGTAGTGGTGTACTTCCCTCAAGGCCACTTGGAACAAGTTTCCGATTTTTCCGGTGTAGCT
GCAGCTTATGATCTCCCTTCCCACGTGTTTTGTCGGGTTGTTGATGTCAAGCTCCATGCTGAGGGTGCCACAGATGAGGT
TTACGCCCAAGTTTCATTGGTTCCTGAAACTGAGCAATCTGAGCAAAAGTTGGAGGGAGGGAAGACTGAGGCAGATGGGG
AAGAGGAGGATGCTGAAACCAATATCAAGTCAACCACGCCCCATATGTTCTGCAAGACACTAACCGCTTCCGATACCAGC
ACGCATGGTGGCTTCTCTGTTCCTCGTCGAGCTGCCGAGGACTGCTTTCCTCCCTTGGACTATAATCAGCAAAGGCCCTC
ACAAGAGCTTGTTGCAAAAGACCTGCATGGTTCTGAATGGAGATTTCGACACATCTATAGGGGTCAACCACGGAGACATT
TGCTGACTTCCGGATGGAGTGCTTTTGTAAATAAGAAGAAGCTTGTCTCTGGAGATGCGGTGCTTTTTCTGAGGGGTGAA
GATGGAGAACTGAGGCTTGGAGTCCGAAGAGCTGCTCAAATTAAAGATGGCTCTTCTTTTCCATCTTCTTGCAGCCAGCA
GTTGAATTGCAGCAATTTTGCAGATGTGGTTCATGCTGTTTCTATGAAAAGTGTATTCAGCATTTACTACAATCCAAGGG
CCAGTTCATCGGACTTCGTAATACCCGTGCATAAATTCTGGAAGTGTCTTGATCCCTCATTTTCTATTGGAATGAGGTTC
AAAATGCAATTTGAAGCTGAAGATGCAGCAGAAAGAAGGTACAACCTTATTGAATCTCCAACTCTTGAGTTCAAATTATT
TGATTTTCAGCCTAAAGAGGAGAGCAAAGACCTACTCTACCATGTGATGAAGGCCTTAATTGACTTTTCTTGCAGACACT
CAGGAGTAATAACTGGAATTAGTGATATAAATCCTGTTCGATGGCCTGGTTCAAAATGGAGATGTTTGATGGTAAGGTGG
AATGATATTGATGCCAACAGGCATGGTAGGGTTTCTCCCTGGGAAATTGAGCCATCTGGTTCAGTTTCCGGTTCTAACAG
CTTGATCTCTCCTGGTTCAAAAAGGAACCGAGTTGGATTTCCTTCAGGAAATTCTGAATTTATGGTTCCTGATGGAATTA
GAGCATCAGACTTCGGGGAGTTTTTGTGGTCCCAGGTATTGCAAGTTCAAGAAAATCTGGGTTTTAACACTCTTTATGAT
GGTTCTGATAGTCTGAATATGCATTGGTCTGAAATAAGGCGTTGCATTCCTGGTTCTATTGGTTCTGATTTTTCTGCAAT
AGGAAATATTGGTAGAGGCTCACTGGTGAGTCCTGATATTTCCCGTAAAAGTGTAGGCTTTGGGGAATCTTTCCGATTCC
GTAAGGTCTTGCAAGGTCAAGAAATTTTTGTGTCCCCTCCATATAGAAACGGTTCAACTGCAGATGAAAATGAAGAAAAT
GACGCTTTTGGTCTCCCTGATGTTGGTCAGTTGTCGGGAACTAGAAGTGGATGGTCTTCCTTGATGCAGAGGTATAATAC
TCATAGTCGTACACGACCATTTGCACCATCTACACAAACGTCCTCACCATCTTCAGTGTTAACGTTCCTACAAGTGAGCA
ATCCAATTCTGAATTTCAGTCCTATCTATAATTCTAACAACCAAAAAAGGAAACAGGGAGTTAACAAACAGAGTTCTTTT
CATGCACCTGAAATGTATGAGGGAAAGCTATTTCCATCTTCAGCCAGTGAACATGATTCCCGTGCGAGGGATCTTGGAAG
CTCAGATTTATTCGGTCATTCTATTGGTTCTGTTCAACTTGGTGATGCTTCACCTCTAGCAGCTCAACCAGTATTCAGGA
CTAGTCAAGAATTAGATTCCTCCTGTAAAAGTAGCTGCAGACTTTTCGGTTTCTCCTTGACTGAGGGAAGACATGATGCT
AGCAAGGAAGAAGACGTGGTACAAGCAACCTCATCATTGGCCGCTGGAGCGTTTTTACCTTGTGTTAGGGAAGAGTTTCA
CCCCAAGCCTTCGTCGGTGACGGACACAGTTGGAAGCAATTATACTGAAGCAAGCAATCTCTATTCTGTCAGAGATATGG
TTTTAGATATTGCATTGTAG
>Auxin-AFR-18
ATGAAGCTTTCATCATCAGGCCAGGGTCAGCAGGCTCATGAAGGGGAAAACAAGTGCTTGAACTCAGAGCTATGGCATGC
CTGCGCTGGCCCACTGGTTTGTCTACCAACTGTGGGGACCCGTGTGGTCTACTTTCCTCAGGGTCATAGCGAGCAGGTAG
CAGCCACCACTAACAAGGAAGTTGACACCCACATTCCGAATTACCCCGACTTGCCTCCTCAGTTGATATGTCAGCTCCAA
AATGTTACCATGCACGCTGATGTTGAGACAGATGAAGTATATGCCCAAATGTCGTTGCAGCCTTTGACGCCTGAAGAGCA
GAAGGATACATTTCTTCCTATGGAGTTGGGAATTCCAAGCAAGCAGCCAACCAATTATTTCTACAAGACACTGACAGCAA
GTGACACTAGTACCCATGGTGGTTTTTCTGTTCCTCGTCGTGCTGCTGAGAAAGTCTTTCCGCCACTGGACTTCTCACAG
CAGCCTCCAGCTCAGGAACTTATTGCAAGGGATCTTCATGACATTGAGTGGAAATTTAGACATATATTTAGAGGACAGCC
TAAACGCCACCTTCTTACTACAGGCTGGAGTGTGTTTGTTAGTGCCAAGAGACTTGTTGCAGGGGATTCTGTTCTTTTTA
TTTGGAATGAAAAGAACCAGCTTCTTTTGGGAATTCGCCGTGCCACTCGCCCACAAACTGTAATACCATCATCTGTTTTA
TCTAGTGATAGCATGCTCATTGGACTACTTGCTGCTGCAGCTCATGCTGCGGCAACTAATAGCTGCTTTACAGTATTTTA
TAATCCAAGGGCTAGTCCATCTGATTTTGTAATACCCCTTTCAAAATATGTCAAAGCTGTTTTCCACACACGTGTCTCGG
TTGGGATGCGTTTTCGGATGCTTTTTGAGACAGAAGAATCAAGTGTTCGTAGGTATATGGGTACAATAACTGGTATAAGT
AGTTTGGATCCTGTTCGTTGGCCAAATTCCCATTGGCGGTCTGTGAAGGTTGGTTGGGATGAGTCAACAACTGGTGAGAG
GCAGCCAAGGGTATCATTGTGGGAGATTGAGCCTTTAACAACATTTCCAATGTATCCATCTCTATTTCCCCTCAGATTGA
AACGCCCTTGGCATCCGGGTTCCTCATCTTTGTTTGATAACAGAGATGATATATCTAATGGGTTATCGTGGCTAAGGGGA
GGATCTGGAGAGCAAGGACTACAATCTCTGAATCTTCAGTCCATCTGCTCACATCCATGGGTGCAGCAGAAACTAGATTT
GAGTTTCCCTGGAAATGATTATAATCTGCAGTACCAACATATGCTGGCCAATGGGTTGCAGAACTTGGGAAGTGGGGATC
TGCTGAGACAGCAGTTGCAGCAATCTTTTCAATATGTTCAACAGCCAGGCAGCCATAATTTACTGTTGCAGCAGCAGCAG
CAGCAGCAGCAGCAGTCTGTTTCACAGTTAGTTCCACACAACATTGTGCAGGCACAGCAATCCCAAATTCTAATCGAGGG
TTTTCTCCCAGTCCCTGGACGGGAACAAGTAGGCAATCAATCGGAGGAACTGGCTCAGCAACAGCATAACATGACTCAAA
GTGATCAGCACCAGCAGAGGCGGCCGGTGAATGTGCCTTCATTTCTGAAACCAGATTTTATTGACTCAGGATCTGGTCCC
CCTGTTCTGGATATGCTGGGTTCATTGTGTCCTGAAAGCAGTGCAAATCTTTTGAACTTCTCCACAACTGGTCAGTCAAT
GCTAGCTGACCAGTTACCCCAACTGTCCTGGGCTCCGAAGTATGCTCATTCAGATGTAAATGCCTTTGCTGGCTCAACAT
CAGGTCCACAAGTTTCTCCTGGAAAAGATGCTACGATAGAGCTAGATATTGGTACCTCTGATGCTCAGAACTCTACTGTT
TTTGGTGTTAACGACGATTCATTTGGCCTTCTACTGCCCACCTCAATGCATGGTTTCACTACATCTTCAAGTGAAGCTGA
TATGCCCTCAATTCCATTAGGGGATCCCTCATTCCAGAATCCTTTGTATGGTTGCATGCAATACTCTTCAGAGTTGCAGA
GCACAGGGCAAGTTGACCCACCAACTTCATCTCAAACATTTATCAAGGTTTATAAATCAGGGTCGGTGGGGCGCTCATTG
GACATCTCCCGGTTCAGCAGCTACCATGAGCTGCGAGAGGAGCTGGCTCAGATGTTTGGAATTGAGGGGAAGTTGGAAGA
CCCTCTTAGATCAGGCTGGCAGCTTGTATTTGTCGACAGGGAGAATGATATTCTTCTCCTTGGAGACGACCCATGGGAGG
CATTTGTGAACAATGTTTGGTACATAAAGATACTTTCACCAGAGGATGTGCAGAAGATGGGATAG
>Auxin-AFR-19
ATGGGGTGTTTAATCGATCTGAACGCTACTGAAGAAGATGAAACGCCGTCGTCTTGTTCTTTATCCCCATCTTCTGTATT
GAGTGCTTCTGGTTTTAGTTCTTCAGTTTGTTTAGAGCTTTTGCATGCTTGTGTTGGTCCACTTATATCTTTACCAAAGA
AAGGAAGTGTAGTGGTCTACTTCCCTCAAGGCCACTTGGAACAAGCTCCCGAATTTTCCGGCTTAGCTTCAGTTTATGAT
CTTCCTCCTCATGTGTTTTGTCGGGTTCTTGATGTTAAGCTCCATGCTGAGGGTGCTACAGATGAGGTTTATGCTCAAGT
TTCACTGGTTCCTGATAATGAGCAAACTGAGCAGAAGTTGCAAGAGGTAGACGGTGAGGATGAGGATGCCGAAGCAGATA
TGAAGTTAGCCACGCCGCACATGTTCTGTAAGACCCTTACGGCTTCCGATACCAGTACTCATGGTGGTTTCTCCGTTCCA
CGTCGAGCTGCGGAGGATTGCTTCCCTCCCTTGGATTATGATCAGCAGAGGCCATCACAAGAGCTCGTTGCAAAAGATCT
ACATGGTGTAGAATGGAGATTTCGACACATTTATAGAGGGCAACCACGGAGGCATTTGCTCACTACTGGGTGGAGTGCTT
TCGTAAACAAGAAGAAACTCGTATCCGGAGATGCTGTGCTTTTTCTTAGAGGCGAGGATGGAGAACTGAGGCTGGGAATC
CGAAGAGCTGCCCAAATTAAAAACGGGGCTTCTTTTCTTTCTTTGTGCAGCAAGCAGTTGAACCGCAGCACTTTTGCAGA
TGCGGTCCATGCTATATCTATGAAAAGCGTTTTCAGCATTTACTACAATCCAAGGGCTAGTTCGTCGGAGTTCATAGTTC
CGGTCTGTAAATTCAGGAAGAGTCTTGATCGTTCATTTTCTGTTGGAATGAGGTTCAAAATGCGGTTTGAAACTGAAAAT
GCACCAGAACGAAGATCCTCGGGACTCATAACTGGAACTAGTGATTTGGATCCTGTTAGATGGCCTGGTTCAAAATGGAA
ATGCTTGTCGGTAAGGTGGGATGATATTGACGCCAACAAGCACGGGAGGGTTTCTCACTGGGAAATTGAACTTTCCGGTT
CTATTTCTAGTTCTAACTGCTTGCTCTCACCCTGTTCGAAAAGGAACAGGGTTGGATTGCCTTCAGGAAAACCGGAACTT
ATGGTTCCTGATGGAATTGGAGCACCCGACTTTGGGGAACCTTTGCGGTTCCAAAAGGTCTTGCAAGGTCAAGAAATATT
GGGTTTTAGCACTCTTTATAATAGTGCTGATAGTCACAACATGCATTGGTCTGAAATACGACGGTGCTTTCCTGGATCTA
ATGGTTCTGGCATTGCTACAATTGGAAATGTTGGTAGAGACCCTCCGTTGAATCCCGTTATTTCCTATAAAGGTGTAGGC
TTTGGGGAATCTTTTGGATTCCATAAGGTCTTGCAAGGTCAAGAAATTTTTCTAAGCTCTCTGTATAGAAGAGGCTCAAC
TATGGAAGAGACTCGAGGAAATGACAGTGCTGGTCTCCCTAATGTTGGGCAAATGTCGGGAACTAGAAGTGGATGGTCTT
CCTCGATGCAGGGATATAATACACATAGTCCTGTACAACCATCTGCGCAAGTTTCCTCACCATCTTCTGTGTTGATGTTC
CAACAAGCAAGCAATCCAGTTCCGAACTTCAATCCTACTCGTAACTTCAACCAGGAAATGGAGCGGGGAGTGAGTTCTTT
TCGTGTGCCTGAAACTTATGGGGCCAAGTTACTGTCATCGTCAATCAGCGAACATGATTCACAACCTCTGGCAGCTCAAC
CTTCTTTTGGGACCAATCAAGAATTAGCCTCGTGTAAAAGTAGCTGCAGGCTTTTTGGTTTCTCCTTAACTGAAGGAGAT
CTTGATGCAACTAAGGAAGACAACATGGTACATGCAACATTATCATTGGGTCGTGGTTCGCTTTTACCTTGTATCGGAGA
AAATTTCCATCCAAATCCTCCAGCAGTGGCAAGCACAGTTTGGAAGCAATTGTACTAA
>Auxin-AFR-20
ATGAGGCTTTCTTCAGCTGGTTTCAGTCCACAAGCTCCGGAAGGAGAGAAGAGAGTTCTGAACTCTGAACTTTGGCATGC
ATGTGCGGGTCCTCTTGTTTCTCTACCTCCAGTTGGAAGTAGGGTTGTTTACTTCCCACAGGGTCATAGCGAACAGGTAG
CTGCATCAACCAACAAGGAGGAAGTGGATGTCCACGTACCTAACTACCCAAGCTTACCTCCACAACTTATATGTCAGCTC
CATAATGTCACCATGCATGCAGATGTTGAGACAGATGAAGTATATGCACAAATGACATTGCAACCACTGAATCCGCAAGA
ACAGAAGGAGGCTTACCTTCCAGCAGAATTGGGCACTTCCAGCAGACAGCCAACAAATTATTTCTGTAAAACATTAACAG
CCAGTGACACAAGCACTCATGGAGGGTTCTCTGTTCCTCGCCGAGCTGCTGAAAAAGTGTTTCCCCCACTGGACTTCTCC
CAGCAGCCTCCTGCTCAAGAGTTGATTGCAAGGGACTTACACGATAATGAATGGAAATTTAGGCATATATTTCGGGGTCA
GCCCAAAAGGCACCTCTTGACAACAGGATGGAGCGTATTTGTAAGTGCTAAAAGACTAGTTGCAGGTGATTCAGTTCTTT
TTATCTGGAATGAAAAAAATCAATTACTTCTTGGCATCCGACGAGCTAATCGACCTCAAACTGTAATGCCTTCATCTGTT
TTATCGAGTGATAGCATGCACTTAGGGCTTCTTGCTGCCGCTGCTCATGCAGCTTCAACAAATAGCCGCTTCACTATATT
TTATAACCCAAGGGCTAGTCCATCAGAATTTGTAATACCTTTAACAAAATATATCAAAGCTGTCTATCATACTCGAGTTT
CTGTTGGTATGCGCTTTAGAATGCTGTTTGAAACAGAAGAATCAAGTGTTCGCCGATACATGGGTACAATCACTGGCATA
AGTGACTTGGATCCTGTCCGGTGGCCAAATTCACATTGGCGATCAGTTGGCTGGGATGAATCAACAGCTGGAGACAGGCA
GCCTAGAGTCTCCTTGTGGGAGATTGAACCATTGACAACATTCCCTATGTATCCATCACCATTTCCATTAAGACTTAAGC
GACCATGGCCAGCAGGATTACCTTCTTTCCACGGCATCAAGGATGATGGTCTAGGCATGAATTCTCCACTTATGTGGCTA
CAAGGAGATGCAGGTAGAGGAATGCCATCTCTGAATTTTCCAGGGATTGGAGTTACACCGTGGATGCAGCCAAGGCTGGA
TGCTGCTTCCATGCTGGGTTTGCAGACTGACATTCACCAAGCTATGGCTGCTGCTGCGCTGCAAGACATGAGAGCAGTGG
ATCCCTCCAAATCAGCAACTACTACCCTTCTGCAATTCCAGCAACCTCAAAATCTATCCTGCAGGCCTGCTGCTTTAATG
CAGTCCCAGATGTTGCAGCAGTCTCAGCCTCAGGCTTTTCTTCAGGGTGTTGAAGATAACCAACATCAGTCTCAGACTCA
GGCTCAAACCCAACCGCCTCTTGTTCAGCAACAATTGCAGCAGCAGAATTCATTTAATAACCATCAACACCAACAGCAGT
TACAGCATCCGCTGTCACAGCAACACCAGCAACTGGTCGATCATCAGCATATTTCTACTGGAGTGTCTGCCATGTCACAG
TATACTCCGGCCTCACAGTCCCGGTCGTCACCTTTCCAAGCCATACCTTCACTATGCCAACAACAGAGTTTTTCTGACTC
AAATGGGCACACCATGACCAGCCCTATTGTATCTCCCTTGCATGGTCTTTTGGGATCCTTTCCCCAAGATGAATCGTCCG
GTCTGCTCAACTTGCCTAGATCCAACCCAGTAATAACATCTGCTGCATGGCCATCTAAGCGGGCTGCTGTTGAAGTTCTG
TCATCTGGATCTCCACAATGTGTTCTGCCCCAGGTGGAACAGTTGGGGCCCACCCAAACAAACATTTCTCATAATTCTAT
TTCGTTGCCACCCTTTCCTGGCAGGGAGTGCTCGATAGACCAAGCAGGGGGTACTGATCCACAGAGCCATCTCTTATTTG
GTGTTAATATAGAGCCTTCATCTCTTCTATTGCAAAACGGGATGTCAAGCCTTAGGGGAGTTGGCAGCGAGAGTGACTCC
ACTACCATACCCTTCTCTTCTAATTATGCGAGTACTGCAGGCACTGATTTTTCAGTTAATCCAGCAATGACACCTTCCAG
TTGCATTGAAGAATTGGGATTCTTGCAGTCTCCAGAGAATGTGGGCCAAGAAAACCCACAAACCAGAACCTTTGTTAAGG
TTTATAAATCAGGGTCCTTCGGGAGGTCGTTGGATATCTCCAAATTTAGCAGCTACAATGAGCTGCGCAGTGAACTCGCA
CGCATGTTTGGCCTTGAAGGCCAGTTGGAGGACCCTTTGAGATCAGGCTGGCAGCTTGTATTTGTTGATCGGGAGAATGA
TGTTCTTCTCCTTGGTGATGATCCTTGGCCGGAGTTTGTGAACAGTGTGTGGTGCATCAAGATACTTTCACCGCAAGAAG
TGCAGCAAATGGGCAAACGAGGCCTGGAGCTTCTAAACTCTGTTCCAGTTCAGAGGCTCTTGAATGGCAGTTGTGACGAC
TATGCGAGCCAGCAGGACTCGAGAAATTTGAGCTCTGGTATTGCCTCTGTGGGGTCATTGGACTACTGA
>Auxin-AFR-21
ATGGGTTCCTTTGTTGAAGAGAAGATGAAAACAGGAGTGTTCGGTAATGGATGGGCAGAGGCTACTTTGCTCGAGGAGAT
GAAGTTACTGAAAGAAATGCAACATCAGTCTGGGAGCAGGAAGGCAATAAATTCGGAGTTATGGCATGCCTGCGCAGGTC
CACTTGTTTCGTTGCCTCAGGTGGGGAGTCTAGTTTACTACTTCCCTCAAGGACACAGTGAACAGGTATCAGTGTCCACA
AAAAGAATGATGACCTCTCAAGTTCCCAACTACCCGAATCTTCAATCTCAGTTGATGTGCCAAGTTCACAATGTTACACT
ACATGCAGACACAGAAACAGATGAAGTTTATGCTCAAATGAGTCTTCAACCAGTGAACTCTGAAAAAGATGTGTTTAATA
TACCAGACTTCGGAGTGAACCCGAACAAGCATCCAAATGAAATTTTCTGCAAAACTTTGACTGCAAGTGATACAAGTACA
CACGGTGGCTTTTCAGTGCCACGTAGGGCAGCAGAGAAGCTCTTTCCTCAGCTGGATTACACAATGCAGCCCCCATCTCA
AGAGCTTGTTATGCGAGACATACATGATAATACTTGGACGTTTCGCCACATATACCGCGGGCAACCAAAGCGACATCTTC
TTACAACTGGGTGGAGTTCGTTTGTTGGATCCAAAAGGCTTAGGGCAGGCGATTCCATTCTCTTTATCAGGCATGCTATA
GTCACACACTGCATTGCTTTGAGCTGTAGACTTGCATTTGTTTGGCATGCCAATCGTCATCAAGCAACTTTGCCATCATC
AGTTTTATCTGCAGATAGTATGCACATTGGTGTCCTTGCTGCTGCTGCTCAAGCTGCTGCAAATAGAACCCCATTCACAA
TCTTCTACAATCCAAGATCCTGTCCTTCTGAATTTGTCATCCCCATGGCTAAATACTGTAAATCTGTTTACGCAACTCAA
GTCTCAGCTGGTATGAGGTTTGGAATGATGTTTGAAACAGAAGAATCCGGAAAACGTAGATATATGGGTACAATAGTTGG
CGTTAGTGACTTGGATCCTCTGAGATGGCCTGGCTCGAAGTGGCGAAACCTTCAGGTTGAGTGGGATGAACCTGGATGTC
ATGATAAACAGAATAGGGTCAGCCCATGGGAAGTTGAAACTCCTGAAAGCCTCTTTATTTTTCCTTCTATAAATTCAGGA
CTCAAGCGACCATATCCTTGGATTTTGGGAGCAGAATCTGAATGGGGAAACTTGATCAATAGGCCTCTTCTCCAGTTTCC
TGAAAATGGAAGTGGGAATCTTCCTTACCCAATCTCAAACTCATATTCCAAGCAACTGATGAAGATGATGCTGAAGCCTC
ATCTTGTTAACCATCCTGGAACTTTTTCATCCACTTCACAACAAATCTCTGCTGCAAAGGGATCTCCATTAAAGGAGATG
AAGAATGTGCAATATACAAGCAATCAGGAACCTCAGCTTATGCAATCAGAAAATTTGTTGATAGAAAAACCAAATCCTTC
CCAGTTAGCCCTTGACCAACCTGATCCCATCAACTCAAATTTGCTGAAAATAAATGCTAACGGGAATCCACATCCCGCAA
ACGAGTTTGAAGGCCAAACACAAGCCAGGTGTAATAACAAAAAATTAAAGTCGGAACCAGAACATTCAACTGATCAGTTA
AGTCAGTTGAACTCGACATTGGAATGCACTGAGGATAAATTGGTGGCAAATACTATAAGTCCAACTATTTGCAACAAACT
TTCTTTCCCTAACAACAACCAGACTCCATCCCAATTGCAAAACAATCCATGTCCAATTCAGTCACAGTTTGAACCATCAC
TCCTCCAAGCTCATCAGATGCAGGTTTCTCAAGCTGATATTAGTAGTTTAAGCAGCTATCTTCCTTTCTTCAACACCGAT
GAATGGGCAACAATCCTTCCTTCTTGCCAATCTATTGCCGGGGTTTATGGATCACCTGGTCCCATACCGCTAGTCGGGTT
ACAAGACTCCTCAGCTGCTTTTCCTGAGGCAACTAATCCTACTTTAACTACTAGGAGTGAAGTCACATGGGATAGTCAGC
TGTACAATTGTAGGTCTTCATCCCAAGCCAACGAATTATGTTCATTCGCTCAGCAAGACCCATGTTCTTTTAATTCTGGT
AGTATAAGAGATTTGTCCGATGACAGCAATAGTAAGAGTGGGATATACAGCTGTTTTAGTAATAATGGTAGTACTGTGAT
TGATCCTTCTGTTTCCAACGTCATTCTGGAAGAGTTGTGTTCATTGAAGGATGCTAAGTTTCAAAAACCTTCTGATAGCT
TGGTTGGAAACTTTAGTTGTAGTCAGGATGTTCAGTCTCAGATTACCTCTGCTAGCCTTGCAGATTCTCGGGTTTTCTCT
CGACAAGACATACCAGACAGCTCGGGTGTCACGTCTTCGAGCAATGTTGATTTTGATGAGAATGGCCTTCTGCAGAAGAC
TTCATGGCAGCAAATCACCCCGCGACTAAGAACATATACAAAGGTTCAAAAGGCAGGATCCGTTGGAAGGTCAATTGATG
TCACTAGTTATAAGAACTATGATAAATTACTCTCTGCAATTGAATGCATGTTTGGACTTAAGGGGCTGCTTAAGGATCCG
AGAGGTTCAGGGTGGAAATTGGTATACGTGGATCATGAGAATGATGTTCTACTTGTTGGGGATGATCCTTGGGAACAATT
TGTTGGGTGTGTCCGCTGCATCAGAATTCTATCCCCTACAGAAGTACAGCAGATGAGTGAGGAAGGGATGATGCTTCTCA
ACCGTGTCGGTTCCACAGTGCAAGGCCCCATTTCTGAAGTTTGCAATGCTCCACCTAAGAATGAACCGTAG
>Auxin-AFR-22
ATGACGAATACGGAGGTAGCTATGAAAGGGAATTGTGTGAACGGAAGAGGAGGAGGAGAGAGCTTTTCTTCTGGTTATAG
TGAACCAAAAGATGGTAGGAACACCGTGGAAGGGCAAAATGGTCATTCGACTAATCAAGCTCCGGCTATAGACCCCGAAA
CGGCGTTGTATAATGAACTATGGCATGCATGTGCTGGACCTTTGGTCACTGTTCCTCGTGAACAAGATCGTGTGTTTTAC
TTTCCTCAAGGTCACATAGAACAGGTTGAGGCGTCTACTAGTCAAGTAGCAGACGAGCAGATGCCAGTGTATAATCTTCC
ATCAAAGATCCTTTGTCGTGTGATTAACGTTCAGTTAAAGGCTGAACCAGATACAGATGAAGTCTTTGCTCAAGTGACTT
TACTTCCTGAGCCTAATCAAGATGAGAACACTGTGAACAAGGAGCCTCCTGCGCCTCAACCACCACGGTTCCATGTGCAT
TCCTTTTGCAAGACCCTCACTGCCTCAGATACAAGCACCCATGGTGGGTTTTCGGTGCTCAGGCGGCACGCAGATGAATG
TCTTCCACCATTGGACATGTCACGGCAACCTCCAACCCAGGAGTTGGTTGCGAAGGATTTGCATGGAAATGAGTGGCGAT
TCCGGCATATTTTCAGGGGTCAACCACGAAGGCACTTGCTTCAAAGTGGATGGAGTGTTTTTGTTAGCTCCAAGAGGCTT
[truncated: 275 more rows]

## Sheet: File 2
		TTP_raw	TTP_norm	UNP_raw	UNP_norm	BNP_raw	BNP_norm	MTP_raw	MTP_norm	RO_raw	RO_norm	ST_raw	ST_norm	LV_raw	LV_norm	EB_raw	EB_norm
GA-DELLA	GA-DELLA-1	122	33	14	2.38	3	0.51	0	0	94	18.96	164	26.46	151	25.31	83	15.72
	GA-DELLA-2	58	15.69	6	1.02	2	0.34	0	0	22	4.44	20	3.23	30	5.03	140	26.52
	GA-DELLA-3	51	13.8	52	8.83	33	5.56	0	0	50	10.08	162	26.14	260	43.58	63	11.93
	GA-DELLA-4	45	12.17	104	17.65	8	1.35	0	0	271	54.66	140	22.59	2	0.34	97	18.37
	GA-DELLA-5	32	8.66	5	0.85	3	0.51	0	0	22	4.44	304	49.05	67	11.23	12	2.27
	GA-DELLA-6	31	8.39	17	2.89	0	0	0	0	24	4.84	49	7.91	0	0	49	9.28
	GA-DELLA-7	30	8.11	50	8.49	5	0.84	0	0	0	0	34	5.49	13	2.18	402	76.14
	GA-DELLA-8	24	6.49	7	1.19	2	0.34	0	0	29	5.85	91	14.68	5	0.84	61	11.55
	GA-DELLA-9	19	5.14	3	0.51	0	0	0	0	23	4.64	3	0.48	0	0	64	12.12
	GA-DELLA-10	16	4.33	32	5.43	8	1.35	0	0	7	1.41	72	11.62	72	12.07	11	2.08
	GA-DELLA-11	17	4.6	0	0	0	0	0	0	62	12.5	10	1.61	12	2.01	11	2.08
	GA-DELLA-12	12	3.25	0	0	0	0	0	0	5	1.01	3	0.48	7	1.17	20	3.79
	GA-DELLA-13	12	3.25	11	1.87	4	0.67	0	0	0	0	37	5.97	0	0	11	2.08
	GA-DELLA-14	12	3.25	17	2.89	2	0.34	0	0	19	3.83	2	0.32	2	0.34	21	3.98
	GA-DELLA-15	11	2.98	0	0	0	0	0	0	27	5.45	0	0	5	0.84	77	14.58
	GA-DELLA-16	10	2.7	22	3.73	13	2.19	0	0	132	26.62	50	8.07	33	5.53	43	8.14
	GA-DELLA-17	10	2.7	0	0	0	0	0	0	11	2.22	0	0	15	2.51	104	19.7
	GA-DELLA-18	10	2.7	0	0	0	0	0	0	2	0.4	5	0.81	4	0.67	162	30.69
	GA-DELLA-19	147	39.76	13	2.21	0	0	4	0.69	410	82.69	285	45.98	802	134.44	68	12.88
	GA-DELLA-20	110	29.75	24	4.07	4	0.67	6	1.03	44	8.87	138	22.27	166	27.83	18	3.41
	GA-DELLA-21	33	8.93	0	0	0	0	2	0.34	120	24.2	12	1.94	83	13.91	74	14.02
	GA-DELLA-22	112	30.3	116	19.69	45	7.58	12	2.07	265	53.45	233	37.59	74	12.4	206	39.02
	GA-DELLA-23	57	15.42	33	5.6	27	4.55	10	1.72	20	4.03	76	12.26	28	4.69	24	4.55
JA-MYC	JA-MYC-1	242	65.46	165	28.01	4	0.67	0	0	0	0	12	1.94	0	0	0	0
	JA-MYC-2	77	20.83	5	0.85	13	2.19	0	0	28	5.65	53	8.55	25	4.19	207	39.21
	JA-MYC-3	71	19.21	60	10.18	12	2.02	0	0	25	5.04	28	4.52	10	1.68	248	46.97
	JA-MYC-4	53	14.34	84	14.26	7	1.18	0	0	77	15.53	9	1.45	0	0	24	4.55
	JA-MYC-5	52	14.07	0	0	2	0.34	0	0	4	0.81	0	0	24	4.02	37	7.01
	JA-MYC-6	42	11.36	105	17.82	19	3.2	0	0	0	0	14	2.26	0	0	4	0.76
	JA-MYC-7	40	10.82	23	3.9	22	3.71	0	0	21	4.24	12	1.94	20	3.35	0	0
	JA-MYC-8	13	3.52	4	0.68	4	0.67	0	0	42	8.47	13	2.1	45	7.54	12	2.27
	JA-MYC-9	12	3.25	5	0.85	0	0	0	0	2	0.4	12	1.94	0	0	20	3.79
	JA-MYC-10	11	2.98	46	7.81	4	0.67	0	0	2	0.4	0	0	0	0	22	4.17
	JA-MYC-11	10	2.7	36	6.11	2	0.34	0	0	22	4.44	7	1.13	3	0.5	36	6.82
	JA-MYC-12	8	2.16	0	0	0	0	0	0	10	2.02	0	0	12	2.01	27	5.11
	JA-MYC-13	323	87.37	706	119.84	107	18.03	5	0.86	1051	211.97	1426	230.08	184	30.84	242	45.84
	JA-MYC-14	19	5.14	0	0	0	0	2	0.34	0	0	0	0	3	0.5	48	9.09
	JA-MYC-15	16	4.33	49	8.32	21	3.54	2	0.34	129	26.02	96	15.49	36	6.03	71	13.45
	JA-MYC-16	24	6.49	0	0	0	0	3	0.52	31	6.25	150	24.2	32	5.36	247	46.79
JA-JAZ	JA-JAZ-1	111	30.02	112	19.01	41	6.91	0	0	70	14.12	41	6.62	26	4.36	87	16.48
	JA-JAZ-2	62	16.77	8	1.36	3	0.51	0	0	101	20.37	98	15.81	9	1.51	142	26.9
	JA-JAZ-3	37	10.01	2	0.34	0	0	0	0	0	0	0	0	0	0	54	10.23
	JA-JAZ-4	29	7.84	5	0.85	0	0	0	0	14	2.82	40	6.45	2	0.34	120	22.73
	JA-JAZ-5	21	5.68	69	11.71	15	2.53	0	0	59	11.9	99	15.97	23	3.86	38	7.2
	JA-JAZ-6	17	4.6	0	0	0	0	0	0	6	1.21	24	3.87	24	4.02	90	17.05
	JA-JAZ-7	22	5.95	0	0	0	0	2	0.34	15	3.03	22	3.55	56	9.39	100	18.94
Auxin-AUX/LAA	Auxin-AUX/LAA-1	91	24.62	3	0.51	5	0.84	0	0	25	5.04	21	3.39	33	5.53	0	0
	Auxin-AUX/LAA-2	86	23.26	6	1.02	0	0	0	0	60	12.1	128	20.65	17	2.85	609	115.35
	Auxin-AUX/LAA-3	80	21.64	0	0	4	0.67	0	0	42	8.47	68	10.97	13	2.18	647	122.55
	Auxin-AUX/LAA-4	38	10.28	10	1.7	6	1.01	0	0	22	4.44	41	6.62	0	0	180	34.09
	Auxin-AUX/LAA-5	36	9.74	11	1.87	0	0	0	0	59	11.9	22	3.55	13	2.18	491	93
	Auxin-AUX/LAA-6	26	7.03	4	0.68	0	0	0	0	13	2.62	121	19.52	13	2.18	0	0
	Auxin-AUX/LAA-7	27	7.3	10	1.7	38	6.4	0	0	1179	237.79	1447	233.47	133	22.29	203	38.45
	Auxin-AUX/LAA-8	20	5.41	0	0	3	0.51	0	0	2	0.4	0	0	0	0	26	4.92
	Auxin-AUX/LAA-9	15	4.06	0	0	0	0	0	0	0	0	42	6.78	0	0	0	0
	Auxin-AUX/LAA-10	9	2.43	2	0.34	0	0	0	0	23	4.64	93	15.01	0	0	0	0
	Auxin-AUX/LAA-11	9	2.43	0	0	0	0	0	0	4	0.81	11	1.77	2	0.34	94	17.8
	Auxin-AUX/LAA-12	405	109.55	447	75.88	233	39.25	4	0.69	692	139.57	575	92.78	17	2.85	942	178.43
	Auxin-AUX/LAA-13	151	40.84	120	20.37	52	8.76	13	2.24	213	42.96	201	32.43	18	3.02	380	71.98
	Auxin-AUX/LAA-14	21	5.68	2	0.34	0	0	6	1.03	9	1.82	78	12.59	0	0	10	1.89
	Auxin-AUX/LAA-15	102	27.59	307	52.11	43	7.24	32	5.52	1137	229.32	718	115.85	49	8.21	454	85.99
Auxin-GH4	Auxin-GH4-1	209	56.53	21	3.56	18	3.03	0	0	2	0.4	0	0	0	0	425	80.5
	Auxin-GH4-2	186	50.31	7	1.19	0	0	0	0	32	6.45	0	0	0	0	104	19.7
	Auxin-GH4-3	68	18.39	69	11.71	80	13.48	0	0	72	14.52	0	0	23	3.86	168	31.82
	Auxin-GH4-4	56	15.15	7	1.19	23	3.87	0	0	2	0.4	0	0	0	0	5	0.95
	Auxin-GH4-5	23	6.22	42	7.13	15	2.53	0	0	5	1.01	8	1.29	6	1.01	42	7.96
	Auxin-GH4-6	15	4.06	7	1.19	31	5.22	0	0	9	1.82	0	0	8	1.34	34	6.44
	Auxin-GH4-7	134	36.25	67	11.37	14	2.36	7	1.21	14	2.82	94	15.17	0	0	6	1.14
	Auxin-GH4-8	161	43.55	202	34.29	198	33.35	25	4.31	113	22.79	75	12.1	194	32.52	64	12.12
	Auxin-GH4-9	28	7.57	30	5.09	65	10.95	6	1.03	14	2.82	0	0	67	11.23	40	7.58
Auxin-SAUR	Auxin-SAUR-1	23	6.22	32	5.43	25	4.21	0	0	9	1.82	82	13.23	2	0.34	21	3.98
	Auxin-SAUR-2	8	2.16	0	0	0	0	0	0	36	7.26	51	8.23	5	0.84	7	1.33
	Auxin-SAUR-3	20	5.41	9	1.53	16	2.7	2	0.34	12	2.42	21	3.39	5	0.84	6	1.14
	Auxin-SAUR-4	14	3.79	0	0	3	0.51	2	0.34	0	0	0	0	0	0	0	0
Auxin-AFR	Auxin-AFR-1	163	44.09	21	3.56	14	2.36	0	0	6	1.21	15	2.42	30	5.03	527	99.82
	Auxin-AFR-2	120	32.46	8	1.36	0	0	0	0	106	21.38	9	1.45	11	1.84	512	96.98
	Auxin-AFR-3	124	33.54	9	1.53	2	0.34	0	0	79	15.93	119	19.2	7	1.17	140	26.52
	Auxin-AFR-4	123	33.27	141	23.93	17	2.86	0	0	156	31.46	42	6.78	3	0.5	345	65.35
	Auxin-AFR-5	107	28.94	2	0.34	2	0.34	0	0	31	6.25	35	5.65	19	3.18	46	8.71
	Auxin-AFR-6	60	16.23	2	0.34	2	0.34	0	0	75	15.13	73	11.78	36	6.03	60	11.36
	Auxin-AFR-7	53	14.34	2	0.34	0	0	0	0	134	27.03	26	4.2	25	4.19	116	21.97
	Auxin-AFR-8	43	11.63	6	1.02	0	0	0	0	55	11.09	0	0	0	0	67	12.69
	Auxin-AFR-9	44	11.9	2	0.34	0	0	0	0	10	2.02	0	0	10	1.68	21	3.98
	Auxin-AFR-10	32	8.66	29	4.92	14	2.36	0	0	93	18.76	255	41.14	25	4.19	72	13.64
	Auxin-AFR-11	30	8.11	44	7.47	31	5.22	0	0	21	4.24	64	10.33	13	2.18	31	5.87
	Auxin-AFR-12	26	7.03	34	5.77	3	0.51	0	0	28	5.65	142	22.91	3	0.5	76	14.4
	Auxin-AFR-13	27	7.3	4	0.68	0	0	0	0	2	0.4	0	0	4	0.67	34	6.44
	Auxin-AFR-14	25	6.76	0	0	0	0	0	0	22	4.44	15	2.42	20	3.35	120	22.73
	Auxin-AFR-15	25	6.76	2	0.34	0	0	0	0	34	6.86	11	1.77	0	0	67	12.69
	Auxin-AFR-16	24	6.49	2	0.34	2	0.34	0	0	11	2.22	7	1.13	5	0.84	68	12.88
	Auxin-AFR-17	20	5.41	30	5.09	2	0.34	0	0	62	12.5	75	12.1	2	0.34	54	10.23
	Auxin-AFR-18	17	4.6	0	0	0	0	0	0	19	3.83	5	0.81	5	0.84	64	12.12
	Auxin-AFR-19	13	3.52	0	0	2	0.34	0	0	47	9.48	0	0	10	1.68	184	34.85
	Auxin-AFR-20	13	3.52	5	0.85	10	1.68	0	0	108	21.78	20	3.23	15	2.51	112	21.21
	Auxin-AFR-21	8	2.16	2	0.34	2	0.34	0	0	21	4.24	7	1.13	0	0	2	0.38
	Auxin-AFR-22	94	25.43	15	2.55	12	2.02	5	0.86	41	8.27	130	20.98	22	3.69	373	70.65
	Auxin-AFR-23	86	23.26	149	25.29	39	6.57	6	1.03	292	58.89	660	106.49	52	8.72	184	34.85
	Auxin-AFR-24	39	10.55	5	0.85	4	0.67	4	0.69	27	5.45	13	2.1	24	4.02	194	36.75
	Auxin-AFR-25	122	33	141	23.93	86	14.49	13	2.24	83	16.74	45	7.26	2	0.34	119	22.54
	Auxin-AFR-26	49	13.25	114	19.35	95	16	5	0.86	74	14.92	41	6.62	43	7.21	126	23.87
	Auxin-AFR-27	51	13.8	46	7.81	21	3.54	6	1.03	196	39.53	359	57.92	62	10.39	91	17.24
	Auxin-AFR-28	76	20.56	83	14.09	52	8.76	12	2.07	79	15.93	67	10.81	74	12.4	178	33.72
	Auxin-AFR-29	25	6.76	12	2.04	3	0.51	6	1.03	7	1.41	59	9.52	30	5.03	170	32.2
	Auxin-AFR-30	25	6.76	39	6.62	8	1.35	7	1.21	28	5.65	61	9.84	15	2.51	74	14.02
